# Supplementary material for: Predicting Protein Therapeutic Candidates for Bovine Babesiosis Using Secondary Structure Properties and Machine Learning
Source: Front Genet. 2021 Jul 23;12:716132. doi: 10.3389/fgene.2021.716132 (PMC8343536; doi:10.3389/fgene.2021.716132)
Supplement: Supplementary file 4 [file Table_1.XLSX]

## Sheet: Babesia_bovis_T2Bo
ID	ProteinName	SignalP	CS_pos	No_of_TMs	First_TM	Last_TM	ProtLen	Targetp	Phobius_SP	Phobius_TM
BBOV_IV008150	12D3 antigen	0.994397	21	0	0	0	346	0.999915	1	0
BBOV_II006430	14-3-3 protein	0.000683	0	0	0	0	256	5.7e-05	0	0
BBOV_III008430	16S rRNA processing protein RimM domain containing protein	0.002605	0	0	0	0	527	0.000133	0	0
BBOV_III010740	1-deoxy-D-xylulose 5-phosphate reductoisomerase family protein	0.001011	0	0	0	0	447	0.000319	0	0
BBOV_III002600	1-deoxy-D-xylulose-5-phosphate synthase family protein	0.008803	0	0	0	0	686	0.020489	1	0
BBOV_II002790	1-phosphatidylinositol 4-kinase, putative	0.000531	0	0	0	0	1220	5.8e-05	0	0
BBOV_II007470	1-phosphatidylinositol-4-phosphate 5-kinase, putative	0.00213	0	0	0	0	662	0.000171	0	0
BBOV_I002740	200 kDa antigen p200	0.129164	0	0	0	0	1023	0.791979	1	1
BBOV_II002950	26 proteasome complex subunit SEM1, putative	0.000272	0	0	0	0	85	0.00016	0	0
BBOV_IV009290	26S protease regulatory subunit 4, putative	0.000464	0	0	0	0	438	2e-06	0	0
BBOV_IV004580	26S protease regulatory subunit 6A, putative	0.000313	0	0	0	0	418	1.7e-05	0	0
BBOV_IV009940	26S protease regulatory subunit 7, putative	0.000778	0	0	0	0	425	6.8e-05	0	0
BBOV_II004930	26s proteasome aaa-ATPase subunit Rpt3, putative	0.000463	0	0	0	0	399	1.5e-05	0	0
BBOV_II003900	26S proteasome AAA-ATPase subunit RPT4a, putative	0.000403	0	0	0	0	404	7e-06	0	0
BBOV_II001520	26S proteasome non-ATPase regulatory subunit 3	0.000593	0	0	0	0	512	1e-05	0	0
BBOV_III003610	26S proteasome non-ATPase regulatory subunit Nin1/mts3 family protein	0.001573	0	0	0	0	273	0.000462	0	0
BBOV_II003480	26S proteasome regulatory particle non-ATPase subunit8, putative	0.013458	0	0	0	0	306	0.007308	0	1
BBOV_II007480	26S proteasome regulatory subunit, putative	0.000817	0	0	0	0	312	0.001133	0	0
BBOV_IV002810	2-C-methyl-D-erythritol 2,4-cyclodiphosphate synthase, putative	0.001273	0	0	0	0	199	0.000157	0	0
BBOV_I002070	2-oxoglutarate dehydrogenase E1 component, putative	0.00345	0	0	0	0	891	0.000686	0	0
BBOV_IV000120	3' exoribonuclease family, domain 1 containing protein	0.001489	0	0	0	0	196	0.000377	0	0
BBOV_III007430	30S ribosomal protein S15	0.393669	0	0	0	0	299	0.846895	0	1
BBOV_IV006540	30S ribosomal protein S8, putative	0.01	0	0	0	0	129	0.012203	0	0
BBOV_III010440	3'-5' exonuclease domain containing protein	0.002026	0	0	0	0	230	0.000177	0	0
BBOV_IV006510	3'5'-cyclic nucleotide phosphodiesterase, putative	0.001089	0	6	90	274	777	2.7e-05	0	6
BBOV_IV010070	3'5'-cyclic nucleotide phosphodiesterase, putative	0.000703	0	0	0	0	485	0.000193	0	0
BBOV_II002030	39S ribosomal protein L47, mitochondrial precursor	0.003135	0	0	0	0	234	0.000475	0	0
BBOV_II007370	3-demethylubiquinone-9 3-methyltransferase	0.001975	0	0	0	0	277	0.001073	0	0
BBOV_III001830	3-oxo-5-alpha-steroid 4-dehydrogenase family protein	0.001406	0	4	69	251	281	7.5e-05	0	6
BBOV_II004570	40S ribosomal protein S11, putative	0.00051	0	0	0	0	156	4.6e-05	0	0
BBOV_III001100	40S ribosomal protein S12, putative	0.001386	0	0	0	0	167	0.007304	0	0
BBOV_III000970	40S ribosomal protein S12P, putative	0.000659	0	0	0	0	145	6.6e-05	0	0
BBOV_I003470	40S ribosomal protein S13, putative	0.000818	0	0	0	0	151	3.7e-05	0	0
BBOV_IV006080	40S ribosomal protein S15, putative	0.001187	0	0	0	0	219	6.4e-05	0	0
BBOV_II005090	40S ribosomal protein S15, putative	0.00014	0	0	0	0	147	1.5e-05	0	0
BBOV_III001170	40S ribosomal protein S17, putative	0.033646	0	2	7	71	145	0.134464	0	2
BBOV_III001140	40S ribosomal protein S17, putative	0.033646	0	2	7	71	145	0.134464	0	2
BBOV_III001250	40S ribosomal protein S17, putative	0.000536	0	0	0	0	132	1.6e-05	0	0
BBOV_III001350	40S ribosomal protein S17, putative	0.000536	0	0	0	0	132	1.5e-05	0	0
BBOV_IV005450	40S ribosomal protein S18, putative	0.000615	0	0	0	0	154	4.2e-05	0	0
BBOV_III001110	40S ribosomal protein S19, putative	0.001325	0	0	0	0	171	9.5e-05	0	0
BBOV_III008460	40S ribosomal protein S2, putative	0.001509	0	0	0	0	273	0.000203	0	0
BBOV_II004020	40S ribosomal protein S20	0.000618	0	0	0	0	120	5.3e-05	0	0
BBOV_III008350	40S ribosomal protein S21e, putative	0.001066	0	0	0	0	79	0.028458	0	0
BBOV_II003270	40S ribosomal protein S24 protein, putative	0.000403	0	1	57	79	135	0.000185	0	0
BBOV_III003560	40S ribosomal protein S27, putative	0.001124	0	0	0	0	82	0.002058	0	0
BBOV_IV002240	40S ribosomal protein S28	0.000742	0	0	0	0	67	0.000489	0	0
BBOV_II001650	40S ribosomal protein S3 protein, putative	0.000646	0	0	0	0	223	8.9e-05	0	0
BBOV_III002090	40S ribosomal protein S30, putative	0.000966	0	0	0	0	60	0.00013	0	0
BBOV_III001480	40S ribosomal protein S3Ae, putative	0.000382	0	0	0	0	264	1e-05	0	0
BBOV_I000230	40S ribosomal protein S5, putative	0.000843	0	0	0	0	192	6.1e-05	0	0
BBOV_III004660	40S ribosomal protein S6, putative	0.001074	0	0	0	0	230	9.4e-05	0	0
BBOV_IV000190	40S ribosomal protein S8	0.001892	0	0	0	0	192	3.3e-05	0	0
BBOV_II003160	40S ribosomal subunit protein S14, putative	0.002845	0	0	0	0	168	9e-06	0	0
BBOV_II002670	40S ribosomal subunit protein S9, putative	0.000327	0	0	0	0	182	1.2e-05	0	0
BBOV_II006470	41-2 protein antigen precursor	0.000848	0	0	0	0	159	0.000434	0	0
BBOV_IV006310	41K blood stage antigen precursor 41-3	0.000842	0	0	0	0	321	6e-06	0	0
BBOV_I002290	4-methyl-5(B-hydroxyethyl)-thiazol monophosphate biosynthesis enzyme, putative	0.000965	0	0	0	0	195	0.000657	0	1
BBOV_IV005700	50S ribosomal protein L13, putative	0.026067	0	0	0	0	240	0.014821	1	0
BBOV_IV005620	50S ribosomal protein L13, putative	0.000904	0	0	0	0	143	6.7e-05	0	0
BBOV_III003920	50S ribosomal protein L15, putative	0.965316	23	0	0	0	586	0.892054	1	0
BBOV_I002240	50S ribosomal protein L18, putative	0.000816	0	0	0	0	172	4.6e-05	0	0
BBOV_III008320	50S ribosomal protein L3, putative	0.001069	0	0	0	0	350	0.000749	0	0
BBOV_IV000480	50S ribosomal protein L33	0.012398	0	1	20	42	103	0.149167	0	1
BBOV_IV008840	50S ribosomal protein L4, putative	0.002936	0	0	0	0	364	0.001455	0	0
BBOV_II007320	50S ribosomal subunit L24, putative	0.014112	0	0	0	0	200	0.014397	0	0
BBOV_II002750	50S ribosomal subunit protein L14, putative	0.010617	0	0	0	0	123	0.047079	0	0
BBOV_III003930	50S ribosomal subunit protein L17, putative	0.53219	18	0	0	0	159	0.513892	1	0
BBOV_II007060	50S ribosomal subunit protein L28, putative	0.000632	0	0	0	0	176	8e-06	0	0
BBOV_II005850	5'-3' exonuclease, N-terminal resolvase-like domain, putative	0.001686	0	0	0	0	346	0.001748	0	0
BBOV_IV009310	5'-3' exonuclease, putative	0.000964	0	0	0	0	509	0.000968	0	0
BBOV_II007140	5'-3' exoribonuclease (XRN2), putative	0.003084	0	0	0	0	1388	0.000264	0	0
BBOV_III008120	60S acidic ribosomal protein p1, putative	0.000918	0	0	0	0	118	9e-06	0	0
BBOV_III006260	60S acidic ribosomal protein P2 (L12EI)	0.105083	0	0	0	0	112	0.031448	0	0
BBOV_II001860	60S ribosomal L22e protein, putative	0.001777	0	0	0	0	122	0.000186	0	0
BBOV_IV005460	60S ribosomal protein L11, putative	0.00088	0	0	0	0	171	0.00041	0	0
BBOV_II003110	60S ribosomal protein L12 protein, putative	0.001111	0	0	0	0	165	0.000365	0	0
BBOV_III004640	60S ribosomal protein L18, putative	0.00035	0	0	0	0	187	2.6e-05	0	0
BBOV_III004630	60S ribosomal protein L18ae, putative	0.000434	0	0	0	0	188	0.000668	0	0
BBOV_I003160	60S ribosomal protein L19, putative	0.000772	0	0	0	0	181	0.00028	0	0
BBOV_III001580	60S ribosomal protein L23, putative	0.000525	0	0	0	0	154	3.2e-05	0	0
BBOV_IV006880	60S ribosomal protein L24, putative	0.000536	0	0	0	0	192	7.8e-05	0	0
BBOV_II007110	60S ribosomal protein L27, putative	0.001309	0	0	0	0	84	7.5e-05	0	0
BBOV_III002830	60S ribosomal protein L32, putative	0.000486	0	0	0	0	132	8e-06	0	0
BBOV_III001970	60S ribosomal protein L35a, putative	0.001	0	0	0	0	115	0.000399	0	0
BBOV_II003460	60S ribosomal protein L36	0.000529	0	0	0	0	116	2.8e-05	0	0
BBOV_III004310	60S ribosomal protein L37e, putative	0.000786	0	0	0	0	98	5e-06	0	0
BBOV_II001060	60S ribosomal protein L44 protein	0.0007	0	0	0	0	105	0.000151	0	0
BBOV_III000980	60S ribosomal protein L7, putative	0.000818	0	0	0	0	259	6.2e-05	0	0
BBOV_II001600	60S ribosome subunit biogenesis protein NIP7, putative	0.002031	0	0	0	0	180	0.000791	0	0
BBOV_II006170	6-phosphofructokinase, putative	0.000763	0	0	0	0	1337	3.1e-05	0	0
BBOV_IV004060	6-phosphogluconate dehydrogenase, putative	0.006648	0	0	0	0	453	0.034203	0	0
BBOV_II002880	85 kDa protein (SBP1)	0.927136	36	0	0	0	574	0.881317	1	0
BBOV_I004290	8-oxoguanine DNA glycosylase, putative	0.016234	0	0	0	0	266	0.024914	0	0
BBOV_IV004910	ABC transporter	0.000589	0	3	213	347	628	1.2e-05	0	5
BBOV_IV008140	ABC transporter ATP-binding protein	0.391462	0	1	13	35	880	0.611271	0	0
BBOV_III011170	ABC transporter family protein	0.004113	0	5	60	349	655	4.3e-05	0	6
BBOV_III006450	ABC transporter family protein	0.002027	0	7	115	1091	1556	2.5e-05	0	12
BBOV_III004900	ABC transporter family protein	0.000965	0	4	21	186	472	0.000172	0	4
BBOV_III005570	ABC transporter family protein	0.000832	0	10	123	1101	1531	1e-06	0	10
BBOV_III005820	ABC transporter family protein	0.000453	0	13	113	1123	1533	2e-06	0	13
BBOV_III009450	ABC transporter, ATP-binding domain containing protein	0.008635	0	0	0	0	616	0.000429	0	0
BBOV_I000600	ABC transporter, ATP-binding domain containing protein	0.001867	0	4	30	228	541	6.7e-05	1	4
BBOV_I003180	ABC transporter, ATP-binding protein domain containing protein	0.003088	0	9	124	1086	1555	6.5e-05	0	11
BBOV_IV000470	ABC1family protein, putative	0.006415	0	0	0	0	458	0.018117	0	0
BBOV_II003630	acetyl-CoA synthetase, putative	0.002156	0	0	0	0	703	1.7e-05	0	0
BBOV_IV007580	acetylCoA transporter, putative	0.000769	0	5	32	475	498	4e-06	0	6
BBOV_III007230	acetyltransferase, GNAT family protein	0.001807	0	0	0	0	153	0.000303	0	0
BBOV_III001570	acetyltransferase, GNAT family protein	0.00168	0	0	0	0	233	8.7e-05	0	0
BBOV_III007850	acetyltransferase, GNAT family protein	0.001658	0	1	78	100	358	1.7e-05	0	2
BBOV_I004700	acid phosphatase, putative	0.465597	0	2	2	390	395	0.902348	1	1
BBOV_III011790	aconitate hydratase 1 family protein	0.001091	0	0	0	0	908	0.000277	0	0
BBOV_I000300	actin	0.000903	0	0	0	0	376	2.2e-05	0	0
BBOV_III010900	actin family protein	0.002091	0	0	0	0	366	0.000458	0	0
BBOV_I004010	actin, putative	0.001626	0	0	0	0	405	7.7e-05	0	0
BBOV_IV009790	actin, putative	0.001317	0	0	0	0	382	0.000685	0	0
BBOV_IV003760	actin-related protein, putative	0.001356	0	0	0	0	463	0.007423	0	0
BBOV_IV005480	actin-related, putative	0.00315	0	0	0	0	508	0.002608	0	0
BBOV_III001560	acuolar ATP synthase subunit family protein	0.000154	0	0	0	0	126	5.5e-05	0	0
BBOV_IV000490	acyl CoA binding protein	0.001562	0	0	0	0	88	0.004541	0	0
BBOV_IV011650	acylphosphatase, putative	0.001419	0	0	0	0	97	0.003061	0	0
BBOV_II006950	acyltransferase family protein	0.002153	0	2	13	77	278	0.000961	0	2
BBOV_IV011130	ADA2-like protein, putative	0.002283	0	0	0	0	476	0.000361	0	0
BBOV_III006690	adaptin N terminal domain containing protein	0.001292	0	0	0	0	882	4.6e-05	0	0
BBOV_III002850	adaptin N terminal region domain containing protein	0.001239	0	0	0	0	831	0.000301	0	0
BBOV_II002960	adaptin N terminal region family protein	0.00116	0	0	0	0	923	1.6e-05	0	0
BBOV_II003680	adaptin N terminal region family protein	0.000621	0	0	0	0	715	0.000984	0	0
BBOV_IV009400	adaptin subunit, putative	0.000651	0	0	0	0	589	0.000121	0	0
BBOV_III010060	adenine nucleotide translocase	0.015384	0	4	112	292	300	0.11177	0	4
BBOV_I001470	adenosine deaminase, putative	0.000925	0	0	0	0	362	0.000107	0	0
BBOV_IV003860	adenosine kinase	0.002154	0	0	0	0	341	0.001062	0	0
BBOV_IV003810	adenosine kinase	0.001761	0	1	65	87	339	0.001106	0	0
BBOV_I001740	adenosylhomocysteinase (S-adenosyl-L-homocysteinehydrolase)	0.001021	0	0	0	0	491	8.1e-05	0	0
BBOV_I000770	adenylate and guanylate cyclase catalytic domain containing protein	0.000728	0	19	110	2186	2446	3.3e-05	0	19
BBOV_IV002930	adenylate kinase 2	0.989825	20	0	0	0	259	0.998136	1	0
BBOV_III000760	adenylosuccinate lyase, putative	0.000336	0	0	0	0	477	7.2e-05	0	0
BBOV_II004950	adenylosuccinate synthetase, putative	0.006139	0	0	0	0	436	0.000284	0	0
BBOV_III004220	ADP-ribosylation factor family protein	0.001074	0	0	0	0	180	0.000214	0	0
BBOV_IV009590	ADP-ribosylation factor GTPase-activating factor, putative	0.000984	0	0	0	0	369	3.1e-05	0	0
BBOV_II005290	ADP-ribosylation factor, putative	0.088886	0	0	0	0	253	0.551052	1	0
BBOV_I002140	ADP-ribosylation factor-like protein 2, putative	0.001489	0	0	0	0	189	0.000793	0	0
BBOV_IV001460	adrenodoxin-type ferredoxin, putative	0.158673	0	0	0	0	173	0.024656	1	0
BBOV_III011650	alanyl-tRNA synthetase family protein	0.000984	0	0	0	0	978	0.000229	0	0
BBOV_IV000130	aldo-keto reductase	0.000789	0	0	0	0	658	3.2e-05	0	0
BBOV_II006840	alpha/beta hydrolase protein, putative	0.003093	0	0	0	0	348	0.000435	0	0
BBOV_III009760	amidase family protein	0.00112	0	1	40	62	591	5e-06	0	1
BBOV_IV010050	amine oxidase, putative	0.009582	0	0	0	0	1275	0.00099	0	1
BBOV_IV005930	aminopeptidase, putative	0.001009	0	0	0	0	846	4.9e-05	0	0
BBOV_III010960	aminotransferase, classes I and II family protein	0.001165	0	0	0	0	409	0.001728	0	0
BBOV_IV010810	ankyrin repeat containing protein	0.000835	0	0	0	0	247	0.000136	0	0
BBOV_III006980	ankyrin repeat domain containing protein	0.004625	0	0	0	0	1003	0.000262	0	0
BBOV_I003310	ankyrin repeat domain containing protein	0.001085	0	0	0	0	726	1e-06	0	0
BBOV_I004990	ankyrin repeat domain containing protein	0.000734	0	0	0	0	1165	2e-06	0	0
BBOV_III002620	ankyrin repeat family protein	0.001128	0	0	0	0	480	0.000277	0	0
BBOV_I004500	antioxidant, AhpC/TSA family	0.003097	0	0	0	0	254	0.000814	0	0
BBOV_III011490	anti-silencing protein, ASF1-like family protein	0.001321	0	0	0	0	270	0.000452	0	0
BBOV_IV011230	apical membrane antigen 1	0.198481	0	2	20	541	605	0.34896	1	1
BBOV_III005900	apurinic endonuclease (APN1) family protein	0.000368	0	0	0	0	374	4e-06	0	0
BBOV_I004390	arginyl-tRNA synthetase, putative	0.613161	25	1	7	26	669	0.909605	1	0
BBOV_II002780	arginyl-tRNA synthetase, putative	0.003184	0	0	0	0	581	0.003918	0	0
BBOV_III009880	armadillo/beta-catenin-like repeat domain containing protein	0.001135	0	0	0	0	539	3e-06	0	0
BBOV_I001930	arsenical pump-driving ATPase, putative	0.000933	0	0	0	0	358	0.000184	0	0
BBOV_II000610	asparagine rich protein, putative	0.001247	0	0	0	0	1112	6.8e-05	0	0
BBOV_IV006020	asparagine synthase, putative	0.001151	0	1	133	155	654	0.001434	0	0
BBOV_III011270	asparaginyl-tRNA synthetase family protein	0.000685	0	0	0	0	605	0.000221	0	0
BBOV_IV009530	asparaginyl-tRNA synthetase, putative	0.001024	0	0	0	0	557	0.000277	0	0
BBOV_I003660	aspartate transcarbamoylase, putative	0.153025	0	1	5	27	383	0.53269	1	0
BBOV_IV011550	aspartyl aminopeptidase, putative	0.000579	0	0	0	0	429	0.000581	0	0
BBOV_III001640	aspartyl protease family protein	0.006801	0	1	12	31	540	0.197946	0	1
BBOV_IV010360	aspartyl protease, putative	0.814693	17	0	0	0	532	0.735072	1	0
BBOV_IV007890	aspartyl protease, putative	0.470492	0	0	0	0	463	0.631637	0	0
BBOV_IV009660	aspartyl protease, putative	0.001864	0	0	0	0	435	0.001744	0	0
BBOV_IV001690	aspartyl-tRNA synthetase, putative	0.173485	0	0	0	0	557	0.118927	1	0
BBOV_III008840	ataxin-2 N-terminal region domain containing protein	0.001659	0	0	0	0	538	0.000143	0	0
BBOV_IV003790	ATP binding family protein	0.00143	0	0	0	0	297	0.001409	0	0
BBOV_IV003840	ATP binding family protein, putative	0.00143	0	0	0	0	297	0.001409	0	0
BBOV_IV007690	ATP binding protein, putative	0.002003	0	0	0	0	348	0.000319	0	0
BBOV_IV007280	ATP dependent DNA helicase, putative	0.001458	0	0	0	0	765	0.000367	0	0
BBOV_IV005830	ATP synthase F1 beta chain, putative	0.000763	0	0	0	0	514	0	0	0
BBOV_IV008470	ATP synthase F1 delta subunit, putative	0.003357	0	0	0	0	225	0.00025	0	0
BBOV_IV005350	ATP synthase F1 gamma subunit, putative	0.000618	0	0	0	0	310	0.000184	1	0
BBOV_III002130	ATP synthase F1, alpha subunit family protein	0.003079	0	0	0	0	544	3.3e-05	0	0
BBOV_III009220	ATP synthase subunit C domain containing protein	0.020499	0	4	15	176	180	0.000651	0	4
BBOV_III004620	ATP synthase subunit C family protein	0.001026	0	2	86	150	156	0.000466	0	2
BBOV_I000090	ATP synthase subunit E containing protein	0.000298	0	0	0	0	208	2.6e-05	0	0
BBOV_III004400	ATP synthase, Delta/Epsilon chain, beta-sandwich domain containing protein	0.024391	0	0	0	0	154	0.007405	0	0
BBOV_IV011460	ATPase AAA type domain containing protein	0.002928	0	0	0	0	707	0.000769	0	0
BBOV_III002250	ATPase associated with various cellular activities (AAA) family protein	0.002842	0	0	0	0	4334	0.000962	0	2
BBOV_III004380	ATPase domain containing protein	0.0006	0	0	0	0	874	0.000105	0	0
BBOV_II000190	ATPase, AAA family	0.000667	0	0	0	0	363	1.9e-05	0	0
BBOV_I000400	ATPase, AAA family domain containing protein	0.001371	0	0	0	0	671	0.000105	0	0
BBOV_III010880	ATPase, AAA family protein	0.001976	0	0	0	0	893	8.9e-05	0	0
BBOV_III001380	ATPase, AAA family protein	0.001312	0	0	0	0	542	1.6e-05	0	0
BBOV_III003940	ATPase, AFG1 family protein	0.00125	0	0	0	0	486	0.000239	0	0
BBOV_I004270	ATP-dependent Clp protease adaptor protein ClpS domain containing protein	0.806748	30	0	0	0	217	0.624693	1	0
BBOV_II004070	ATP-dependent Clp protease proteolytic subunit 1, putative	0.000515	0	0	0	0	225	0.00012	0	0
BBOV_IV003850	ATP-dependent Clp protease proteolytic subunit, putative	0.384548	0	1	7	24	245	0.631586	1	0
BBOV_IV003800	ATP-dependent Clp protease proteolytic subunit, putative	0.001064	0	0	0	0	200	9.9e-05	0	0
BBOV_II000810	ATP-dependent DNA helicase, RecQ family protein	0.000611	0	0	0	0	1325	5.7e-05	0	1
BBOV_II005510	ATP-dependent DNA helicase, RecQ family protein	0.000608	0	0	0	0	832	2.6e-05	0	0
BBOV_IV000810	ATP-dependent helicase, putative	0.001725	0	0	0	0	706	4.6e-05	0	0
BBOV_II000870	ATP-dependent metalloprotease FtsH family protein	0.001634	0	0	0	0	706	0.000289	0	1
BBOV_III005230	ATP-dependent metalloprotease FtsH family protein	0.001232	0	0	0	0	797	0.000505	0	2
BBOV_III006020	ATP-dependent protease La family protein	0.002961	0	0	0	0	1122	0.000176	0	0
BBOV_IV011410	ATP-dependent RNA helicase, putative	0.00101	0	0	0	0	678	0.000206	0	0
BBOV_II006480	ATP-dependent RNA helicase, putative	0.000857	0	0	0	0	433	1.3e-05	0	0
BBOV_IV002800	ATP-NAD-dependent kinase, putative	0.000318	0	0	0	0	375	4.1e-05	0	0
BBOV_I003140	base excision DNA repair protein, HhH-GPD family domain containing protein	0.004012	0	0	0	0	205	0.002195	0	0
BBOV_I000430	Bax inhibitor-1, putative	0.01304	0	7	33	235	256	1.5e-05	0	7
BBOV_III001240	BBO225AA 22 kDa antigen, fragment	0.194915	0	1	20	42	373	0.299037	0	0
BBOV_IV004220	Bet3 transport protein, putative	0.001429	0	0	0	0	180	0.000276	0	0
BBOV_III006120	beta-lactamase family protein	0.000669	0	0	0	0	1282	4.5e-05	0	0
BBOV_III003270	biotin-requiring enzyme family protein	0.001325	0	0	0	0	177	9.2e-05	0	0
BBOV_I004910	bis(5'-adenosyl)-triphosphatase, putative	0.000838	0	0	0	0	174	0.00011	0	0
BBOV_II003190	BolA-like protein	0.001098	0	0	0	0	86	0.006524	0	0
BBOV_III002000	BOP1NT (NUC169) domain containing protein	0.000558	0	0	0	0	689	1e-06	0	0
BBOV_II005770	brain protein 44-like protein, putative	0.010928	0	0	0	0	102	0.050042	0	3
BBOV_IV008190	branched-chain alpha-keto acid dehydrogenase E1 component beta subunit, putative	0.001011	0	0	0	0	348	3e-05	0	0
BBOV_I000910	Brix domain containing protein	0.001729	0	0	0	0	293	2.4e-05	0	0
BBOV_III005130	Brix domain containing protein	0.00119	0	0	0	0	368	2.9e-05	0	0
BBOV_I002810	Brix domain containing protein	0.000793	0	0	0	0	322	2.2e-05	0	0
BBOV_IV004260	bromodomain containing protein	0.003799	0	0	0	0	1857	0.001384	0	0
BBOV_II003570	bromodomain containing protein	0.000957	0	0	0	0	1603	9.2e-05	0	0
BBOV_IV005290	bromodomain protein, putative	0.000789	0	0	0	0	724	1e-06	0	0
BBOV_IV010270	bromodomain/ankyrin repeat containing protein	0.002362	0	0	0	0	486	8.3e-05	0	0
BBOV_II003450	bystin family protein	0.001244	0	0	0	0	383	4e-06	0	0
BBOV_II005690	C2 domain containing protein	0.000567	0	1	1272	1293	1294	2.4e-05	0	1
BBOV_III001060	C2H2 zinc finger domain containing protein	0.000275	0	0	0	0	323	0.000309	0	0
BBOV_IV000310	CAAX metallo endopeptidase, putative	0.000279	0	5	89	376	448	9.6e-05	0	6
BBOV_II007020	CAF1 family ribonuclease containing protein	0.002101	0	0	0	0	551	0.000132	0	0
BBOV_III006830	CAF1 family ribonuclease containing protein	0.000337	0	0	0	0	374	1.6e-05	0	0
BBOV_II005700	calcium ATPase SERCA-like, putative	0.001244	0	8	75	1006	1028	8.4e-05	0	8
BBOV_IV003210	calcium-dependent protein kinase 4	0.001167	0	0	0	0	517	3.9e-05	0	0
BBOV_II007640	calcium-dependent protein kinase, putative	0.000765	0	0	0	0	580	4e-06	0	0
BBOV_I004080	calmodulin	0.000419	0	0	0	0	149	1.2e-05	0	0
BBOV_II007230	calmodulin-domain protein kinase 2	0.000661	0	0	0	0	744	7.3e-05	0	0
BBOV_III007670	calpain family cysteine protease domain containing protein	0.000866	0	0	0	0	894	0.000164	0	0
BBOV_I004190	cAMP-dependent protein kinase	0.002454	0	0	0	0	416	9.4e-05	0	0
BBOV_II005430	cAMP-dependent protein kinase regulatory subunit, putative	0.000872	0	0	0	0	317	0.001635	0	0
BBOV_IV003430	cAMP-specific phosphodiesterase, putative	0.000857	0	0	0	0	525	0.000173	0	0
BBOV_III003590	carbamoyl phosphate synthetase	0.001899	0	0	0	0	1632	0.000161	0	0
BBOV_III002900	casein kinase I, putative	0.001436	0	0	0	0	336	0.00043	0	0
BBOV_IV008950	casein kinase II beta 4 subunit, putative	0.001037	0	0	0	0	242	0.000311	0	0
BBOV_III007790	casein kinase II, alpha chain (CK II)	0.596371	32	0	0	0	423	0.801122	1	0
BBOV_II000170	cathepsin C precursor, putative	0.572207	32	1	12	34	530	0.914568	0	1
BBOV_IV002730	cation transporting ATPase, putative	0.008959	0	12	20	1236	1246	0.000627	0	12
BBOV_II004380	cdc-related protein kinase I	0.000318	0	0	0	0	505	5e-06	0	0
BBOV_IV006990	cell cycle control related protein, putative	0.000826	0	0	0	0	344	4.3e-05	0	0
BBOV_II005020	cell cycle regulator protein, putative	0.000575	0	0	0	0	183	0.000424	0	0
BBOV_III004860	cell differentiation family protein	0.000212	0	0	0	0	311	1e-06	0	1
BBOV_IV010650	cell division control protein 2, putative	0.000678	0	0	0	0	295	1.2e-05	0	0
BBOV_IV008360	cell division control protein 48, putative	0.000873	0	0	0	0	804	2.6e-05	0	0
BBOV_IV003030	cell division cycle 5-like protein	0.000547	0	0	0	0	596	5e-06	0	0
BBOV_IV001700	cell division cycle protein ATPase, putative	0.973269	25	1	7	26	922	0.987091	1	0
BBOV_IV011870	cell division protein metalloprotease FtsH, putative	0.004715	0	1	146	168	658	5.5e-05	0	2
BBOV_IV005160	centrin 3, putative	0.000614	0	0	0	0	161	4e-05	0	0
BBOV_III001910	centrin, putative	0.001088	0	0	0	0	166	1e-05	0	0
BBOV_II004530	CG8	0.002313	0	1	100	122	189	0.000669	0	1
BBOV_II003950	CGI-141 protein-like protein, putative	0.03457	0	4	5	115	135	0.032119	0	4
BBOV_I004690	cGMP dependent protein kinase	0.000391	0	0	0	0	887	1.9e-05	0	0
BBOV_II002910	chain A of Ap4 hydrolase, putative	0.00267	0	1	10	30	148	0.034758	0	1
BBOV_II002610	chain A of Ap4a hydrolase protein, putative	0.002733	0	0	0	0	148	0.038884	0	1
BBOV_II002850	chain A of Ap4a hydrolase protein, putative	0.00267	0	1	10	30	148	0.032972	0	1
BBOV_II005080	chain A of Ferredoxin, putative	0.967901	17	0	0	0	171	0.999659	1	0
BBOV_I001700	chaperone clpB, putative	0.001276	0	0	0	0	833	0.000401	0	0
BBOV_IV004410	chaperone protein dnaJ-2, putative	0.003618	0	0	0	0	112	0.000359	0	0
BBOV_IV007010	chaperonin cpn60, putative	0.973738	21	0	0	0	651	0.874411	1	0
BBOV_I004480	chaperonin, 10 kDa domain containing protein	0.000573	0	0	0	0	104	0.002138	0	0
BBOV_III006630	chaperonin, 10 kDa family protein	0.954197	18	0	0	0	294	0.991243	1	0
BBOV_IV008320	choline/ethanolamine kinase, putative	0.001138	0	0	0	0	379	0.000257	0	1
BBOV_IV008310	choline/ethanolamine kinase, putative	0.000935	0	0	0	0	396	0.000302	0	0
BBOV_II005220	choline-phosphate cytidylyltransferase	0.00021	0	0	0	0	546	7e-06	0	0
BBOV_IV007050	chromatin assembly factor 1 subunit B, putative	0.011441	0	0	0	0	694	0.012934	0	0
BBOV_IV001160	chromatin assembly factor 1 subunit C, putative	0.006601	0	0	0	0	400	0.038208	0	0
BBOV_III003950	'chromo' (CHRromatin Organization MOdifier) domain containing protein	0.000363	0	0	0	0	314	2e-06	0	0
BBOV_IV009080	chromo-helicase DNA-binding protein, putative	0.002536	0	0	0	0	1729	8e-06	0	0
BBOV_IV003110	CHY zinc finger domain containing protein	0.000441	0	0	0	0	549	3.2e-05	0	0
BBOV_II006920	citrate synthase	0.000529	0	0	0	0	476	0.000114	0	1
BBOV_III005320	clathrin adaptor complex small chain family protein	0.003917	0	0	0	0	142	0.000872	0	0
BBOV_IV010890	clathrin assembly protein small subunit, putative	0.002662	0	0	0	0	155	0.01392	0	0
BBOV_IV010980	clathrin assembly protein small subunit, putative	0.001645	0	0	0	0	145	0.005637	0	0
BBOV_IV010110	clathrin coat adaptor subunit, putative	0.007799	0	0	0	0	474	0.011554	0	0
BBOV_II006760	clathrin coat assembly protein, putative	0.002837	0	0	0	0	435	0.003286	0	0
BBOV_IV001820	clathrin heavy chain	0.000543	0	0	0	0	1676	0.005708	0	0
BBOV_IV001630	cleavage and polyadenylation specifity factor	0.001058	0	0	0	0	709	4e-05	0	0
BBOV_III008980	Clp amino terminal domain containing protein	0.0705	0	0	0	0	1005	0.331376	0	0
BBOV_II004100	ClpB, putative	0.001588	0	0	0	0	931	5.1e-05	0	0
BBOV_V000160	clpC	0.000916	0	0	0	0	551	7.3e-05	0	0
BBOV_V000150	clpC	0.000337	0	0	0	0	541	5.3e-05	0	0
BBOV_IV010410	coatamer beta subunit, putative	0.000788	0	0	0	0	993	3e-05	0	0
BBOV_IV005890	coatomer beta subunit, putative	0.00061	0	0	0	0	873	8.8e-05	0	0
BBOV_III001990	CobW/P47K domain containing protein	0.000659	0	0	0	0	412	0.00096	0	0
BBOV_IV008260	co-chaperone GrpE, putative	0.000692	0	0	0	0	258	5.5e-05	0	0
BBOV_IV002670	conserved hypothetcial protein	0.003862	0	0	0	0	574	0.00112	0	0
BBOV_IV010960	conserved hypothetical multi-pas transmembrane protein	0.001101	0	6	79	275	332	4e-06	0	6
BBOV_IV007610	conserved hypothetical portein	0.004754	0	0	0	0	195	0.001155	0	0
BBOV_II006510	conserved hypothetical protein	0.997158	17	1	1501	1523	1537	0.996823	1	1
BBOV_III002860	conserved hypothetical protein	0.994888	17	0	0	0	282	0.998852	1	0
BBOV_I000200	conserved hypothetical protein	0.984664	16	0	0	0	498	0.999729	1	1
BBOV_III006100	conserved hypothetical protein	0.965036	25	0	0	0	414	0.973652	1	0
BBOV_IV006450	conserved hypothetical protein	0.893341	21	1	173	195	205	0.966655	1	1
BBOV_III003260	conserved hypothetical protein	0.891977	24	0	0	0	865	0.927262	1	0
BBOV_IV007090	conserved hypothetical protein	0.882758	18	2	5	208	218	0.953835	1	1
BBOV_III007900	conserved hypothetical protein	0.867902	20	0	0	0	616	0.990863	1	0
BBOV_II004000	conserved hypothetical protein	0.86565	20	0	0	0	629	0.835932	1	0
BBOV_III000800	conserved hypothetical protein	0.840825	20	0	0	0	277	0.989569	1	0
BBOV_III003500	conserved hypothetical protein	0.838599	28	0	0	0	341	0.998535	1	0
BBOV_I000160	conserved hypothetical protein	0.811186	22	0	0	0	501	0.974176	1	0
BBOV_I004040	conserved hypothetical protein	0.735152	22	0	0	0	281	0.825201	1	1
BBOV_IV000420	conserved hypothetical protein	0.733529	23	0	0	0	226	0.802562	1	0
BBOV_I000830	conserved hypothetical protein	0.729456	24	0	0	0	521	0.821398	1	0
BBOV_IV004070	conserved hypothetical protein	0.693882	25	1	7	29	575	0.860958	1	0
BBOV_IV005180	conserved hypothetical protein	0.670077	16	0	0	0	202	0.757237	1	0
BBOV_III009440	conserved hypothetical protein	0.668308	16	0	0	0	509	0.94254	1	0
BBOV_III002890	conserved hypothetical protein	0.666963	25	1	2	24	175	0.942766	0	1
BBOV_IV008250	conserved hypothetical protein	0.655933	19	0	0	0	266	0.956896	0	0
BBOV_IV012010	conserved hypothetical protein	0.652098	24	0	0	0	734	0.439963	1	0
BBOV_III007200	conserved hypothetical protein	0.643251	23	0	0	0	1052	0.912712	1	0
BBOV_III009090	conserved hypothetical protein	0.643134	23	0	0	0	133	0.93257	1	0
BBOV_IV004240	conserved hypothetical protein	0.567637	28	0	0	0	240	0.764818	0	0
BBOV_II007000	conserved hypothetical protein	0.459389	0	11	5	420	557	0.048175	0	12
BBOV_IV005490	conserved hypothetical protein	0.442848	0	2	15	299	433	0.83697	0	2
BBOV_II006990	conserved hypothetical protein	0.364976	0	10	7	456	475	0.058026	0	12
BBOV_III000630	conserved hypothetical protein	0.222025	0	8	10	382	403	0.650292	0	8
BBOV_I000380	conserved hypothetical protein	0.195323	0	0	0	0	91	0.719204	0	0
BBOV_IV003470	conserved hypothetical protein	0.18636	0	0	0	0	114	0.178747	0	0
BBOV_IV008580	conserved hypothetical protein	0.161181	0	0	0	0	1002	0.417458	0	0
BBOV_III003780	conserved hypothetical protein	0.138993	0	0	0	0	398	0.128634	0	0
BBOV_I000950	conserved hypothetical protein	0.11686	0	0	0	0	269	0.081992	0	0
BBOV_III005190	conserved hypothetical protein	0.090533	0	0	0	0	248	0.319951	1	0
BBOV_I001900	conserved hypothetical protein	0.071195	0	0	0	0	183	0.039078	0	1
BBOV_III008010	conserved hypothetical protein	0.06623	0	1	4	21	91	0.494325	1	0
BBOV_IV003140	conserved hypothetical protein	0.058205	0	4	35	224	361	0.050736	0	5
BBOV_I001520	conserved hypothetical protein	0.04676	0	2	13	863	888	0.086243	0	2
BBOV_IV010870	conserved hypothetical protein	0.045111	0	0	0	0	1109	0.103398	0	0
BBOV_IV010400	conserved hypothetical protein	0.037496	0	0	0	0	611	0.002182	0	0
BBOV_III010190	conserved hypothetical protein	0.032686	0	0	0	0	500	0.029261	0	0
BBOV_I000680	conserved hypothetical protein	0.029271	0	0	0	0	427	0.035162	0	0
BBOV_III000180	conserved hypothetical protein	0.028508	0	0	0	0	140	0.317451	0	0
BBOV_I000220	conserved hypothetical protein	0.026541	0	0	0	0	312	0.113604	0	0
BBOV_IV001470	conserved hypothetical protein	0.021384	0	0	0	0	161	0.015997	0	0
BBOV_III003320	conserved hypothetical protein	0.020609	0	1	36	58	85	0.130615	0	1
BBOV_II006130	conserved hypothetical protein	0.019966	0	0	0	0	832	0.00526	0	0
BBOV_IV003360	conserved hypothetical protein	0.01715	0	0	0	0	532	0.001532	0	0
BBOV_IV002570	conserved hypothetical protein	0.016576	0	0	0	0	1281	0.007903	0	0
BBOV_III002910	conserved hypothetical protein	0.013097	0	0	0	0	379	0.000175	0	0
BBOV_IV004420	conserved hypothetical protein	0.011717	0	0	0	0	280	0.003824	0	0
BBOV_IV001310	conserved hypothetical protein	0.011661	0	1	20	39	354	0.00282	0	1
BBOV_III003490	conserved hypothetical protein	0.011394	0	0	0	0	421	0.01666	0	0
BBOV_I005020	conserved hypothetical protein	0.011167	0	0	0	0	332	0.012619	0	0
BBOV_I004470	conserved hypothetical protein	0.011118	0	0	0	0	352	0.040256	0	0
BBOV_III007760	conserved hypothetical protein	0.010412	0	0	0	0	250	0.020562	0	1
BBOV_IV003450	conserved hypothetical protein	0.010213	0	0	0	0	1850	0.003505	0	0
BBOV_III001550	conserved hypothetical protein	0.010066	0	0	0	0	744	0.000643	1	0
BBOV_III011760	conserved hypothetical protein	0.009881	0	0	0	0	402	0.079984	0	0
BBOV_IV004280	conserved hypothetical protein	0.008914	0	0	0	0	1093	0.005104	0	0
BBOV_III010780	conserved hypothetical protein	0.008817	0	0	0	0	279	0.000315	0	0
BBOV_III000940	conserved hypothetical protein	0.008816	0	1	154	176	210	0.002159	0	1
BBOV_IV007070	conserved hypothetical protein	0.008063	0	0	0	0	400	0.004993	0	0
BBOV_I004260	conserved hypothetical protein	0.007983	0	0	0	0	152	0.030965	0	0
BBOV_III001040	conserved hypothetical protein	0.007414	0	0	0	0	122	0.051427	0	1
BBOV_III010340	conserved hypothetical protein	0.007349	0	0	0	0	193	0.020872	0	0
BBOV_I000240	conserved hypothetical protein	0.00707	0	0	0	0	193	0.017323	0	0
BBOV_III009550	conserved hypothetical protein	0.006867	0	0	0	0	153	0.001236	0	0
BBOV_II006070	conserved hypothetical protein	0.006185	0	5	109	352	406	0.004981	0	6
BBOV_III000860	conserved hypothetical protein	0.00613	0	0	0	0	260	0.002894	0	0
BBOV_III003240	conserved hypothetical protein	0.006125	0	0	0	0	275	0.007379	0	0
BBOV_IV000390	conserved hypothetical protein	0.005907	0	0	0	0	579	0.009477	0	0
BBOV_IV006270	conserved hypothetical protein	0.005833	0	0	0	0	300	0.013849	0	0
BBOV_III009630	conserved hypothetical protein	0.005777	0	0	0	0	353	0.001429	0	0
BBOV_I002870	conserved hypothetical protein	0.005617	0	0	0	0	447	0.003685	0	0
BBOV_IV007350	conserved hypothetical protein	0.005557	0	0	0	0	220	0.001998	0	0
BBOV_IV000860	conserved hypothetical protein	0.005552	0	0	0	0	269	0.005135	0	0
BBOV_IV007380	conserved hypothetical protein	0.005548	0	8	13	521	537	0.014801	0	7
BBOV_I003720	conserved hypothetical protein	0.005509	0	1	13	35	655	0.038811	0	1
BBOV_IV003160	conserved hypothetical protein	0.005477	0	5	59	279	302	0	0	5
BBOV_III007020	conserved hypothetical protein	0.005171	0	2	25	89	389	0.001462	0	2
BBOV_I003040	conserved hypothetical protein	0.005064	0	0	0	0	569	0.000159	0	0
BBOV_IV004600	conserved hypothetical protein	0.005044	0	0	0	0	77	0.282896	0	0
BBOV_IV004830	conserved hypothetical protein	0.004927	0	0	0	0	2696	0.001247	0	0
BBOV_III002730	conserved hypothetical protein	0.004878	0	0	0	0	654	0.003228	0	0
BBOV_IV005010	conserved hypothetical protein	0.004757	0	0	0	0	1450	0.011083	0	0
BBOV_IV003010	conserved hypothetical protein	0.004675	0	0	0	0	379	0.000466	0	0
BBOV_IV009770	conserved hypothetical protein	0.004625	0	0	0	0	382	0.005111	0	0
BBOV_IV003950	conserved hypothetical protein	0.004396	0	0	0	0	197	0.002469	1	0
BBOV_IV005720	conserved hypothetical protein	0.004337	0	0	0	0	333	0.002611	0	0
BBOV_III008410	conserved hypothetical protein	0.00421	0	0	0	0	439	0.012558	0	0
BBOV_I004060	conserved hypothetical protein	0.004183	0	0	0	0	159	0.003261	0	0
BBOV_I000100	conserved hypothetical protein	0.004153	0	0	0	0	194	0.004705	0	0
BBOV_IV010760	conserved hypothetical protein	0.004091	0	0	0	0	630	7e-06	0	0
BBOV_II001270	conserved hypothetical protein	0.003914	0	0	0	0	618	0.001387	0	0
BBOV_IV009560	conserved hypothetical protein	0.003871	0	0	0	0	578	0.003383	0	0
BBOV_III011400	conserved hypothetical protein	0.003801	0	0	0	0	370	0.000378	0	0
BBOV_I002120	conserved hypothetical protein	0.003706	0	10	31	616	617	7e-06	0	10
BBOV_I001580	conserved hypothetical protein	0.003662	0	0	0	0	120	0.006743	0	0
BBOV_III010230	conserved hypothetical protein	0.003571	0	0	0	0	413	7e-05	0	0
BBOV_II004560	conserved hypothetical protein	0.00348	0	0	0	0	412	5e-06	0	0
BBOV_III008050	conserved hypothetical protein	0.003469	0	0	0	0	390	0.001239	0	0
BBOV_III007190	conserved hypothetical protein	0.003429	0	0	0	0	187	0.005639	0	0
BBOV_IV001580	conserved hypothetical protein	0.003357	0	0	0	0	1063	0.001437	0	0
BBOV_III004980	conserved hypothetical protein	0.003326	0	0	0	0	575	0.005571	0	0
BBOV_III004430	conserved hypothetical protein	0.003305	0	0	0	0	160	0.000458	0	0
BBOV_III011120	conserved hypothetical protein	0.0033	0	0	0	0	312	8.7e-05	0	0
BBOV_III009660	conserved hypothetical protein	0.003291	0	4	13	178	256	0.000901	0	4
BBOV_II006240	conserved hypothetical protein	0.003229	0	0	0	0	178	0.000358	0	0
BBOV_III005670	conserved hypothetical protein	0.003227	0	0	0	0	1047	0.001176	0	0
BBOV_IV004520	conserved hypothetical protein	0.00322	0	0	0	0	132	0.002806	0	0
BBOV_III006660	conserved hypothetical protein	0.003116	0	0	0	0	386	0.001927	0	0
BBOV_I002590	conserved hypothetical protein	0.003095	0	0	0	0	336	0.001407	0	0
BBOV_I003280	conserved hypothetical protein	0.003032	0	0	0	0	177	7.8e-05	0	0
BBOV_III001700	conserved hypothetical protein	0.003031	0	0	0	0	3541	0.000185	0	0
BBOV_IV009050	conserved hypothetical protein	0.00301	0	0	0	0	572	0.001507	0	0
BBOV_I001780	conserved hypothetical protein	0.002861	0	1	113	135	200	0.027527	0	4
BBOV_III009150	conserved hypothetical protein	0.002859	0	0	0	0	209	0.012447	0	0
BBOV_IV000590	conserved hypothetical protein	0.002823	0	3	395	486	526	0.003579	0	3
BBOV_III010530	conserved hypothetical protein	0.002721	0	0	0	0	368	0.000352	0	0
BBOV_I001400	conserved hypothetical protein	0.0027	0	8	60	365	484	8.4e-05	0	9
BBOV_III009140	conserved hypothetical protein	0.002693	0	0	0	0	818	0	0	0
BBOV_II000210	conserved hypothetical protein	0.002634	0	1	499	521	524	0.001256	0	1
BBOV_IV001650	conserved hypothetical protein	0.002626	0	0	0	0	288	0.005621	0	0
BBOV_IV001270	conserved hypothetical protein	0.002622	0	0	0	0	768	0.000116	0	1
BBOV_IV004300	conserved hypothetical protein	0.002615	0	1	96	118	128	0.001198	0	1
BBOV_II003770	conserved hypothetical protein	0.002597	0	0	0	0	207	0.000629	0	0
BBOV_I003680	conserved hypothetical protein	0.002578	0	0	0	0	263	0.000196	0	0
BBOV_I000460	conserved hypothetical protein	0.002552	0	0	0	0	202	0.004996	0	0
BBOV_III007870	conserved hypothetical protein	0.002545	0	0	0	0	237	0.000165	0	0
BBOV_I000330	conserved hypothetical protein	0.002534	0	0	0	0	585	0.000269	0	0
BBOV_III008770	conserved hypothetical protein	0.002532	0	0	0	0	200	5.2e-05	0	0
BBOV_III007470	conserved hypothetical protein	0.002522	0	0	0	0	601	2.9e-05	0	0
BBOV_III010210	conserved hypothetical protein	0.002494	0	0	0	0	188	3.9e-05	0	0
BBOV_I005040	conserved hypothetical protein	0.002483	0	11	36	478	490	4.6e-05	0	12
BBOV_I005070	conserved hypothetical protein	0.002483	0	11	36	478	490	4.6e-05	0	12
BBOV_I003730	conserved hypothetical protein	0.002478	0	0	0	0	465	4e-06	0	0
BBOV_II003410	conserved hypothetical protein	0.002465	0	0	0	0	521	0.003002	0	0
BBOV_I004100	conserved hypothetical protein	0.002459	0	5	43	309	327	0.001361	0	5
BBOV_III009730	conserved hypothetical protein	0.002448	0	0	0	0	202	0.000419	0	0
BBOV_IV004430	conserved hypothetical protein	0.002427	0	0	0	0	143	0.000813	0	0
BBOV_II005740	conserved hypothetical protein	0.002423	0	0	0	0	228	0.000601	0	0
BBOV_III002840	conserved hypothetical protein	0.002416	0	0	0	0	331	0.000428	0	0
BBOV_II003760	conserved hypothetical protein	0.00241	0	11	36	461	520	3e-06	0	11
BBOV_III010650	conserved hypothetical protein	0.002404	0	0	0	0	278	0.000315	0	0
BBOV_III007890	conserved hypothetical protein	0.002353	0	0	0	0	217	0.001396	0	0
BBOV_III007570	conserved hypothetical protein	0.002309	0	0	0	0	582	0.003028	0	0
BBOV_IV010680	conserved hypothetical protein	0.002306	0	0	0	0	457	0.000382	0	0
BBOV_II007490	conserved hypothetical protein	0.002304	0	0	0	0	120	8.6e-05	0	0
BBOV_IV006610	conserved hypothetical protein	0.002275	0	0	0	0	344	0.000254	0	0
BBOV_I001650	conserved hypothetical protein	0.002265	0	0	0	0	324	0.003859	0	0
BBOV_III002670	conserved hypothetical protein	0.002258	0	0	0	0	150	0.000633	0	0
BBOV_IV009230	conserved hypothetical protein	0.002234	0	0	0	0	240	0.001522	0	0
BBOV_III010670	conserved hypothetical protein	0.002231	0	0	0	0	169	1e-05	0	0
BBOV_IV003520	conserved hypothetical protein	0.002228	0	0	0	0	219	9.8e-05	0	0
BBOV_III003830	conserved hypothetical protein	0.002206	0	0	0	0	130	0.001517	0	0
BBOV_III005730	conserved hypothetical protein	0.002202	0	0	0	0	1148	4.5e-05	0	0
BBOV_IV000700	conserved hypothetical protein	0.002174	0	0	0	0	2591	0.000826	0	0
BBOV_II004330	conserved hypothetical protein	0.002163	0	2	73	134	254	1.4e-05	0	2
BBOV_II004630	conserved hypothetical protein	0.002155	0	0	0	0	147	0.032302	0	0
BBOV_I002010	conserved hypothetical protein	0.002139	0	0	0	0	138	0.000604	0	0
BBOV_III003520	conserved hypothetical protein	0.002102	0	0	0	0	548	0.000398	0	0
BBOV_I000850	conserved hypothetical protein	0.002068	0	0	0	0	265	0.013197	0	0
BBOV_I003600	conserved hypothetical protein	0.002063	0	0	0	0	4820	0.004007	0	0
BBOV_II004360	conserved hypothetical protein	0.002058	0	0	0	0	245	0.000205	0	0
BBOV_III007460	conserved hypothetical protein	0.002049	0	1	60	82	123	0.002638	0	1
BBOV_III007490	conserved hypothetical protein	0.002049	0	1	60	82	111	0.002021	0	1
BBOV_III009900	conserved hypothetical protein	0.002046	0	0	0	0	126	0.000139	0	0
BBOV_III004670	conserved hypothetical protein	0.002029	0	0	0	0	232	0.001099	0	0
BBOV_IV011470	conserved hypothetical protein	0.002028	0	0	0	0	565	7.8e-05	0	0
BBOV_I003030	conserved hypothetical protein	0.002001	0	0	0	0	220	0.001847	0	0
BBOV_III011450	conserved hypothetical protein	0.001984	0	3	125	271	460	0.000257	0	3
BBOV_I004240	conserved hypothetical protein	0.001947	0	0	0	0	1006	0.001365	0	0
BBOV_II003220	conserved hypothetical protein	0.001938	0	0	0	0	262	4e-06	0	0
BBOV_I000340	conserved hypothetical protein	0.001923	0	0	0	0	285	0.000327	0	0
BBOV_IV007360	conserved hypothetical protein	0.001909	0	0	0	0	1141	0.001	0	0
BBOV_II007260	conserved hypothetical protein	0.001871	0	1	90	112	269	0.000499	0	1
BBOV_I000870	conserved hypothetical protein	0.001841	0	0	0	0	2581	2.9e-05	0	2
BBOV_III000140	conserved hypothetical protein	0.001809	0	0	0	0	177	2.7e-05	0	0
BBOV_I001820	conserved hypothetical protein	0.00179	0	0	0	0	130	0.006555	0	0
BBOV_III011780	conserved hypothetical protein	0.001775	0	0	0	0	647	0.000142	0	0
BBOV_III006170	conserved hypothetical protein	0.001774	0	0	0	0	178	0.00027	0	0
BBOV_III004570	conserved hypothetical protein	0.001773	0	0	0	0	197	0.000119	0	0
BBOV_I000560	conserved hypothetical protein	0.001771	0	0	0	0	245	0.000394	0	0
BBOV_II006000	conserved hypothetical protein	0.001768	0	0	0	0	164	0.001754	0	0
BBOV_III008890	conserved hypothetical protein	0.001742	0	0	0	0	118	0.027686	0	0
BBOV_III007210	conserved hypothetical protein	0.001692	0	0	0	0	357	1.7e-05	0	0
BBOV_IV010550	conserved hypothetical protein	0.001687	0	0	0	0	217	0.000592	0	0
BBOV_IV007850	conserved hypothetical protein	0.001669	0	0	0	0	205	1.6e-05	0	0
BBOV_III002300	conserved hypothetical protein	0.001661	0	0	0	0	301	0.000772	0	0
BBOV_III001790	conserved hypothetical protein	0.00162	0	0	0	0	103	0.000645	0	0
BBOV_I004440	conserved hypothetical protein	0.00162	0	0	0	0	713	4.5e-05	0	0
BBOV_IV001860	conserved hypothetical protein	0.001618	0	0	0	0	281	4.6e-05	0	0
BBOV_IV003050	conserved hypothetical protein	0.001605	0	0	0	0	443	0.000253	0	0
BBOV_IV003880	conserved hypothetical protein	0.001583	0	0	0	0	707	0.000166	0	0
BBOV_III004030	conserved hypothetical protein	0.00157	0	0	0	0	139	0.001761	0	0
BBOV_III000320	conserved hypothetical protein	0.001565	0	0	0	0	512	0.000206	0	0
BBOV_III006190	conserved hypothetical protein	0.001562	0	0	0	0	127	0.010365	0	0
BBOV_IV007710	conserved hypothetical protein	0.001558	0	0	0	0	70	0.004379	0	0
BBOV_IV006590	conserved hypothetical protein	0.001557	0	1	10	29	118	0.001268	0	0
BBOV_IV009120	conserved hypothetical protein	0.001552	0	0	0	0	197	0.00032	0	0
BBOV_IV006170	conserved hypothetical protein	0.001536	0	0	0	0	406	7.1e-05	0	0
BBOV_II006330	conserved hypothetical protein	0.001533	0	0	0	0	81	0.006051	0	0
BBOV_II005260	conserved hypothetical protein	0.001508	0	0	0	0	286	0.000397	0	0
BBOV_III004480	conserved hypothetical protein	0.001501	0	0	0	0	253	9e-05	0	0
BBOV_III004500	conserved hypothetical protein	0.001501	0	0	0	0	253	9e-05	0	0
BBOV_I002790	conserved hypothetical protein	0.001487	0	0	0	0	254	1.6e-05	0	0
BBOV_IV004110	conserved hypothetical protein	0.00148	0	0	0	0	660	5.1e-05	0	0
BBOV_IV008760	conserved hypothetical protein	0.001475	0	0	0	0	267	0.000981	0	0
BBOV_I000270	conserved hypothetical protein	0.001475	0	0	0	0	216	0.000242	0	0
BBOV_IV010660	conserved hypothetical protein	0.001474	0	0	0	0	138	0.000451	0	0
BBOV_III003630	conserved hypothetical protein	0.001472	0	0	0	0	83	0.002869	0	0
BBOV_IV000850	conserved hypothetical protein	0.001469	0	0	0	0	437	2.6e-05	0	0
BBOV_II005840	conserved hypothetical protein	0.001468	0	1	1125	1143	1146	0.000457	0	1
BBOV_I002820	conserved hypothetical protein	0.001467	0	0	0	0	320	3.6e-05	0	0
BBOV_IV000440	conserved hypothetical protein	0.001466	0	0	0	0	463	0.000625	0	0
BBOV_I002800	conserved hypothetical protein	0.001446	0	0	0	0	281	0.000274	0	0
BBOV_II002970	conserved hypothetical protein	0.001445	0	0	0	0	91	0.000719	0	0
BBOV_I001940	conserved hypothetical protein	0.001438	0	0	0	0	295	2.3e-05	0	0
BBOV_II003610	conserved hypothetical protein	0.001428	0	0	0	0	266	0.000107	0	0
BBOV_IV007460	conserved hypothetical protein	0.001404	0	0	0	0	447	0.001976	0	0
BBOV_IV011190	conserved hypothetical protein	0.001398	0	1	44	66	287	0.000399	0	1
BBOV_II007010	conserved hypothetical protein	0.001383	0	0	0	0	1072	0.000239	0	0
BBOV_I002260	conserved hypothetical protein	0.001374	0	0	0	0	110	0.000593	0	0
BBOV_III009560	conserved hypothetical protein	0.001364	0	0	0	0	1440	3.2e-05	0	0
BBOV_III003790	conserved hypothetical protein	0.001363	0	10	70	402	436	1e-05	0	10
BBOV_IV010780	conserved hypothetical protein	0.001354	0	0	0	0	158	0.000415	0	0
BBOV_IV002960	conserved hypothetical protein	0.001349	0	0	0	0	727	3e-06	0	0
BBOV_II004580	conserved hypothetical protein	0.001344	0	0	0	0	210	0.000651	0	0
BBOV_III011810	conserved hypothetical protein	0.001341	0	0	0	0	196	0.005103	0	2
BBOV_IV000220	conserved hypothetical protein	0.001336	0	0	0	0	4381	0.001859	0	0
BBOV_IV011880	conserved hypothetical protein	0.001334	0	0	0	0	937	0.000523	0	0
BBOV_III010600	conserved hypothetical protein	0.001329	0	0	0	0	262	0.000458	0	2
BBOV_IV002990	conserved hypothetical protein	0.001318	0	0	0	0	350	3.3e-05	0	0
BBOV_III002540	conserved hypothetical protein	0.001317	0	0	0	0	205	4.6e-05	0	0
BBOV_III000250	conserved hypothetical protein	0.001305	0	0	0	0	474	9e-06	0	0
BBOV_III002510	conserved hypothetical protein	0.001294	0	0	0	0	537	6e-06	0	0
BBOV_I000640	conserved hypothetical protein	0.001293	0	0	0	0	122	0.002226	0	0
BBOV_II002360	conserved hypothetical protein	0.001288	0	0	0	0	1105	0.000308	0	0
BBOV_I000500	conserved hypothetical protein	0.001286	0	0	0	0	187	1.5e-05	0	0
BBOV_III001950	conserved hypothetical protein	0.001276	0	0	0	0	146	1.6e-05	0	0
BBOV_II001990	conserved hypothetical protein	0.001274	0	0	0	0	498	0.000163	0	0
BBOV_IV002460	conserved hypothetical protein	0.001268	0	11	51	448	476	4e-06	0	12
BBOV_IV004000	conserved hypothetical protein	0.001267	0	0	0	0	2155	1.2e-05	0	0
BBOV_IV011280	conserved hypothetical protein	0.001261	0	0	0	0	176	9e-06	0	0
BBOV_III010800	conserved hypothetical protein	0.00126	0	2	50	157	239	6e-06	0	2
BBOV_IV009360	conserved hypothetical protein	0.00125	0	0	0	0	1007	3.4e-05	0	0
BBOV_II006440	conserved hypothetical protein	0.001249	0	0	0	0	190	1.2e-05	0	0
BBOV_I004640	conserved hypothetical protein	0.001242	0	1	7	29	243	0.000265	0	1
BBOV_III003200	conserved hypothetical protein	0.001219	0	0	0	0	410	2e-06	0	2
BBOV_III004440	conserved hypothetical protein	0.001215	0	2	102	191	235	0.000222	0	3
BBOV_III002980	conserved hypothetical protein	0.001212	0	1	223	245	496	0.003503	0	2
BBOV_IV007160	conserved hypothetical protein	0.001212	0	0	0	0	1477	4.7e-05	0	0
BBOV_III001760	conserved hypothetical protein	0.001209	0	0	0	0	779	4.3e-05	0	0
BBOV_IV005730	conserved hypothetical protein	0.001203	0	0	0	0	1024	1e-06	0	0
BBOV_IV001770	conserved hypothetical protein	0.001192	0	0	0	0	445	3.3e-05	0	0
BBOV_I000650	conserved hypothetical protein	0.001189	0	0	0	0	216	1e-06	0	2
BBOV_III010200	conserved hypothetical protein	0.001182	0	4	58	179	271	0	0	4
BBOV_II003660	conserved hypothetical protein	0.001182	0	0	0	0	292	0.000407	0	0
BBOV_III003410	conserved hypothetical protein	0.001179	0	0	0	0	195	0.00016	0	0
BBOV_IV009900	conserved hypothetical protein	0.001169	0	0	0	0	541	0.001029	0	0
BBOV_IV003150	conserved hypothetical protein	0.001165	0	0	0	0	126	0.000146	0	0
BBOV_II004290	conserved hypothetical protein	0.001162	0	0	0	0	1181	0.031798	1	2
BBOV_IV006000	conserved hypothetical protein	0.001157	0	10	141	615	622	2.6e-05	0	10
BBOV_IV003090	conserved hypothetical protein	0.001156	0	0	0	0	332	1.5e-05	0	0
BBOV_IV001290	conserved hypothetical protein	0.001147	0	1	42	60	100	0.001926	0	1
BBOV_III009110	conserved hypothetical protein	0.001145	0	1	84	106	155	0.000268	0	1
BBOV_III002760	conserved hypothetical protein	0.00114	0	0	0	0	249	1e-06	0	0
BBOV_III003080	conserved hypothetical protein	0.001138	0	0	0	0	418	0.00019	0	0
BBOV_II004900	conserved hypothetical protein	0.001137	0	3	184	261	895	8.5e-05	0	5
BBOV_IV010430	conserved hypothetical protein	0.00113	0	0	0	0	442	0.000567	0	0
BBOV_IV008510	conserved hypothetical protein	0.001122	0	0	0	0	120	0.000729	0	0
BBOV_II007720	conserved hypothetical protein	0.001122	0	0	0	0	503	5.1e-05	0	0
BBOV_III003050	conserved hypothetical protein	0.001118	0	0	0	0	1700	0.000245	0	1
BBOV_IV009450	conserved hypothetical protein	0.001117	0	0	0	0	361	1.2e-05	0	0
BBOV_IV005260	conserved hypothetical protein	0.001102	0	0	0	0	183	0.001116	0	0
BBOV_III005400	conserved hypothetical protein	0.001102	0	0	0	0	317	3e-06	0	0
BBOV_I002170	conserved hypothetical protein	0.001098	0	0	0	0	730	1e-05	0	0
BBOV_IV003000	conserved hypothetical protein	0.001097	0	0	0	0	118	1e-05	0	0
BBOV_III003020	conserved hypothetical protein	0.001094	0	0	0	0	223	2.4e-05	0	0
BBOV_IV006960	conserved hypothetical protein	0.001093	0	0	0	0	93	0.000248	0	0
BBOV_I001870	conserved hypothetical protein	0.001075	0	0	0	0	500	1e-05	0	0
BBOV_III004050	conserved hypothetical protein	0.001071	0	0	0	0	92	0.000466	0	0
BBOV_IV005070	conserved hypothetical protein	0.001068	0	0	0	0	383	1.7e-05	0	0
BBOV_IV001210	conserved hypothetical protein	0.00106	0	0	0	0	282	0.000511	0	0
BBOV_II002370	conserved hypothetical protein	0.001057	0	0	0	0	525	0.000287	0	0
BBOV_II002920	conserved hypothetical protein	0.001055	0	0	0	0	115	2.9e-05	0	0
BBOV_IV007120	conserved hypothetical protein	0.001053	0	1	478	500	540	4.1e-05	0	1
BBOV_I002370	conserved hypothetical protein	0.001049	0	0	0	0	310	0.000433	0	0
BBOV_II005650	conserved hypothetical protein	0.001045	0	0	0	0	284	3.5e-05	0	0
BBOV_I003100	conserved hypothetical protein	0.001045	0	0	0	0	452	3.1e-05	0	0
BBOV_III006890	conserved hypothetical protein	0.001043	0	0	0	0	1902	0.000298	0	1
BBOV_IV002820	conserved hypothetical protein	0.001041	0	0	0	0	147	9.7e-05	0	0
BBOV_II004720	conserved hypothetical protein	0.001027	0	0	0	0	428	0.000199	0	0
BBOV_II007510	conserved hypothetical protein	0.001023	0	0	0	0	172	0.00036	0	0
BBOV_I001550	conserved hypothetical protein	0.001018	0	0	0	0	176	0.000926	0	1
BBOV_III004960	conserved hypothetical protein	0.00101	0	0	0	0	354	0.001754	0	0
BBOV_II003070	conserved hypothetical protein	0.00101	0	0	0	0	337	0.000271	0	0
BBOV_IV005850	conserved hypothetical protein	0.00101	0	0	0	0	448	2e-06	0	0
BBOV_III009970	conserved hypothetical protein	0.000999	0	0	0	0	1121	0.001075	0	0
BBOV_III007280	conserved hypothetical protein	0.000993	0	0	0	0	190	0.000413	0	0
BBOV_I000520	conserved hypothetical protein	0.000984	0	0	0	0	1369	4e-06	0	0
BBOV_IV009990	conserved hypothetical protein	0.00098	0	0	0	0	777	3.7e-05	0	0
BBOV_IV002790	conserved hypothetical protein	0.000975	0	0	0	0	1667	1.1e-05	0	0
BBOV_I000440	conserved hypothetical protein	0.000974	0	0	0	0	200	1e-06	0	0
BBOV_I003320	conserved hypothetical protein	0.000971	0	0	0	0	366	6.7e-05	0	0
BBOV_III003620	conserved hypothetical protein	0.000962	0	7	47	583	668	0.000114	0	7
BBOV_II006250	conserved hypothetical protein	0.000962	0	0	0	0	314	0.000798	0	0
BBOV_III000870	conserved hypothetical protein	0.000962	0	0	0	0	557	2.4e-05	0	0
BBOV_III008950	conserved hypothetical protein	0.000949	0	6	33	240	279	0.000118	0	6
BBOV_IV001990	conserved hypothetical protein	0.000946	0	0	0	0	226	4.9e-05	0	0
BBOV_III009530	conserved hypothetical protein	0.000946	0	0	0	0	265	4e-05	0	0
BBOV_III006310	conserved hypothetical protein	0.000938	0	0	0	0	314	0.001835	0	0
BBOV_IV001620	conserved hypothetical protein	0.000934	0	0	0	0	241	0.000127	0	0
BBOV_I002030	conserved hypothetical protein	0.000931	0	0	0	0	311	3e-05	0	0
BBOV_III000600	conserved hypothetical protein	0.000913	0	0	0	0	152	0.000457	0	0
BBOV_II003530	conserved hypothetical protein	0.000905	0	2	296	355	543	5.4e-05	0	2
BBOV_III009520	conserved hypothetical protein	0.000901	0	0	0	0	222	1.2e-05	0	0
BBOV_IV009140	conserved hypothetical protein	0.000898	0	0	0	0	256	0.000669	0	0
BBOV_IV002950	conserved hypothetical protein	0.000898	0	0	0	0	565	0.00051	0	0
BBOV_IV009160	conserved hypothetical protein	0.00089	0	0	0	0	265	0.0001	0	0
BBOV_IV002000	conserved hypothetical protein	0.00089	0	0	0	0	443	1.5e-05	0	0
BBOV_II003560	conserved hypothetical protein	0.000888	0	6	69	696	877	2e-06	0	6
BBOV_IV011440	conserved hypothetical protein	0.000888	0	0	0	0	516	0.000975	0	0
BBOV_IV000650	conserved hypothetical protein	0.000882	0	0	0	0	292	4.2e-05	0	0
BBOV_IV001010	conserved hypothetical protein	0.000877	0	0	0	0	722	1.4e-05	0	0
BBOV_III009280	conserved hypothetical protein	0.000876	0	0	0	0	461	6.3e-05	0	0
BBOV_I004410	conserved hypothetical protein	0.000876	0	0	0	0	258	8e-06	0	0
BBOV_III000770	conserved hypothetical protein	0.000872	0	0	0	0	250	0.00044	0	0
BBOV_I004160	conserved hypothetical protein	0.000869	0	1	1460	1479	1519	5.7e-05	0	1
BBOV_III001770	conserved hypothetical protein	0.000865	0	0	0	0	612	8.7e-05	0	0
BBOV_III007150	conserved hypothetical protein	0.000863	0	0	0	0	262	3.6e-05	0	0
BBOV_III001540	conserved hypothetical protein	0.000857	0	6	29	247	308	3.2e-05	0	6
BBOV_III000570	conserved hypothetical protein	0.000854	0	0	0	0	210	0.00027	0	0
BBOV_III006910	conserved hypothetical protein	0.000852	0	0	0	0	596	0.000327	0	0
BBOV_I004050	conserved hypothetical protein	0.000844	0	0	0	0	418	6.3e-05	0	0
BBOV_III001420	conserved hypothetical protein	0.000843	0	0	0	0	633	0.000638	0	0
BBOV_I005080	conserved hypothetical protein	0.000841	0	0	0	0	195	0.00012	0	0
BBOV_I005030	conserved hypothetical protein	0.000841	0	0	0	0	195	0.00012	0	0
BBOV_IV002690	conserved hypothetical protein	0.00084	0	0	0	0	1209	2.5e-05	0	0
BBOV_II002760	conserved hypothetical protein	0.000839	0	0	0	0	203	1.3e-05	0	0
BBOV_III002960	conserved hypothetical protein	0.000838	0	0	0	0	336	5.8e-05	0	0
BBOV_IV008030	conserved hypothetical protein	0.000837	0	0	0	0	222	1.2e-05	0	0
BBOV_III002170	conserved hypothetical protein	0.000825	0	0	0	0	525	6e-05	0	0
BBOV_III000350	conserved hypothetical protein	0.000823	0	0	0	0	693	0.000404	0	0
BBOV_IV011180	conserved hypothetical protein	0.000823	0	0	0	0	271	8.4e-05	0	0
BBOV_III006380	conserved hypothetical protein	0.000817	0	0	0	0	256	0.000592	0	0
BBOV_III000380	conserved hypothetical protein	0.000814	0	0	0	0	428	2.7e-05	0	0
BBOV_IV010260	conserved hypothetical protein	0.000813	0	0	0	0	114	0.000425	0	0
BBOV_II005000	conserved hypothetical protein	0.000811	0	0	0	0	141	0.000406	0	0
BBOV_IV001060	conserved hypothetical protein	0.000811	0	0	0	0	993	5.3e-05	0	0
BBOV_IV004230	conserved hypothetical protein	0.000811	0	0	0	0	381	5e-06	0	0
BBOV_II003720	conserved hypothetical protein	0.000809	0	0	0	0	644	8.1e-05	0	0
BBOV_II005960	conserved hypothetical protein	0.000803	0	0	0	0	257	0.000111	0	0
BBOV_II001700	conserved hypothetical protein	0.000797	0	1	143	162	253	0.000563	0	1
BBOV_IV005410	conserved hypothetical protein	0.000797	0	0	0	0	393	0.000631	0	0
BBOV_III001670	conserved hypothetical protein	0.000796	0	0	0	0	204	4e-05	0	0
BBOV_III002050	conserved hypothetical protein	0.000795	0	0	0	0	300	2e-06	0	0
BBOV_III004100	conserved hypothetical protein	0.000788	0	0	0	0	428	1.8e-05	0	0
BBOV_IV005330	conserved hypothetical protein	0.000787	0	0	0	0	598	0.000284	0	0
BBOV_III003140	conserved hypothetical protein	0.000787	0	0	0	0	383	5.5e-05	0	0
BBOV_III006140	conserved hypothetical protein	0.000784	0	0	0	0	513	0.000145	0	0
BBOV_I003120	conserved hypothetical protein	0.000784	0	0	0	0	816	4e-06	0	0
BBOV_IV007320	conserved hypothetical protein	0.000782	0	0	0	0	140	0.000197	0	0
BBOV_IV001220	conserved hypothetical protein	0.000769	0	0	0	0	424	0.000199	0	0
BBOV_IV005900	conserved hypothetical protein	0.000765	0	0	0	0	190	0.000205	0	0
BBOV_I002180	conserved hypothetical protein	0.00075	0	0	0	0	726	5e-06	0	0
BBOV_III010950	conserved hypothetical protein	0.000745	0	0	0	0	263	0.000236	0	0
BBOV_I003960	conserved hypothetical protein	0.000745	0	0	0	0	511	3e-06	0	0
BBOV_IV012050	conserved hypothetical protein	0.000744	0	0	0	0	565	0.000293	0	0
BBOV_IV009780	conserved hypothetical protein	0.000739	0	0	0	0	486	4.4e-05	0	0
BBOV_IV007650	conserved hypothetical protein	0.000738	0	0	0	0	441	0.001237	0	0
BBOV_II004490	conserved hypothetical protein	0.000738	0	0	0	0	229	3.1e-05	0	0
BBOV_III009380	conserved hypothetical protein	0.000737	0	0	0	0	301	1.2e-05	0	0
BBOV_III001980	conserved hypothetical protein	0.000729	0	0	0	0	298	0.000396	0	0
BBOV_II002060	conserved hypothetical protein	0.000725	0	3	78	220	234	3e-06	0	3
BBOV_IV001930	conserved hypothetical protein	0.000717	0	0	0	0	1006	0.000129	0	0
BBOV_II007630	conserved hypothetical protein	0.00071	0	0	0	0	195	0.000125	0	0
BBOV_III011630	conserved hypothetical protein	0.000709	0	0	0	0	384	0.000304	0	0
BBOV_II004040	conserved hypothetical protein	0.000706	0	0	0	0	722	0.002286	0	0
BBOV_III003640	conserved hypothetical protein	0.000705	0	0	0	0	316	0.000689	0	0
BBOV_IV005960	conserved hypothetical protein	0.000704	0	0	0	0	262	2.6e-05	0	0
BBOV_IV002030	conserved hypothetical protein	0.000703	0	0	0	0	727	7.3e-05	0	3
BBOV_IV002590	conserved hypothetical protein	0.000688	0	0	0	0	446	3.5e-05	0	0
BBOV_III006880	conserved hypothetical protein	0.000686	0	0	0	0	633	0.000432	0	0
BBOV_III009230	conserved hypothetical protein	0.000685	0	1	221	240	244	0.000133	0	1
BBOV_III008480	conserved hypothetical protein	0.000684	0	0	0	0	191	0.000699	0	0
BBOV_IV008930	conserved hypothetical protein	0.000674	0	0	0	0	333	2.4e-05	0	0
BBOV_III003740	conserved hypothetical protein	0.000673	0	0	0	0	1025	0.000406	0	0
BBOV_I002500	conserved hypothetical protein	0.000672	0	0	0	0	187	0.000758	0	0
BBOV_IV004030	conserved hypothetical protein	0.00067	0	0	0	0	437	8.2e-05	0	0
BBOV_III003720	conserved hypothetical protein	0.000663	0	0	0	0	542	2.4e-05	0	2
BBOV_IV002010	conserved hypothetical protein	0.000649	0	0	0	0	319	6e-06	0	0
BBOV_III009460	conserved hypothetical protein	0.000648	0	0	0	0	265	6e-06	0	0
BBOV_I004800	conserved hypothetical protein	0.000647	0	0	0	0	1099	7.6e-05	0	1
BBOV_II001940	conserved hypothetical protein	0.000645	0	3	32	199	276	0.000135	0	4
BBOV_II007090	conserved hypothetical protein	0.000642	0	0	0	0	469	3.6e-05	0	0
BBOV_IV010130	conserved hypothetical protein	0.00064	0	0	0	0	1083	0.000154	0	0
BBOV_I001910	conserved hypothetical protein	0.00064	0	0	0	0	1554	8.7e-05	0	0
BBOV_III002260	conserved hypothetical protein	0.000632	0	0	0	0	234	5e-06	0	0
BBOV_III006050	conserved hypothetical protein	0.000627	0	0	0	0	329	0.000147	0	0
BBOV_I000590	conserved hypothetical protein	0.000623	0	0	0	0	168	6.8e-05	0	0
BBOV_I001880	conserved hypothetical protein	0.00062	0	0	0	0	676	0.000474	0	0
BBOV_IV007510	conserved hypothetical protein	0.00062	0	0	0	0	277	0.0001	0	0
BBOV_IV000550	conserved hypothetical protein	0.000619	0	0	0	0	175	7.8e-05	0	0
BBOV_IV006780	conserved hypothetical protein	0.000611	0	0	0	0	481	0.001505	0	0
BBOV_III010150	conserved hypothetical protein	0.00061	0	0	0	0	663	6e-05	0	2
BBOV_III009500	conserved hypothetical protein	0.000608	0	0	0	0	578	2e-06	0	0
BBOV_IV001140	conserved hypothetical protein	0.000594	0	0	0	0	285	8.5e-05	0	0
BBOV_III000130	conserved hypothetical protein	0.000593	0	0	0	0	265	9.7e-05	0	0
BBOV_I002150	conserved hypothetical protein	0.000592	0	0	0	0	75	0.001201	0	0
BBOV_III004260	conserved hypothetical protein	0.000591	0	0	0	0	179	0.000112	0	0
BBOV_IV008210	conserved hypothetical protein	0.000585	0	0	0	0	1596	7e-06	0	0
BBOV_III002110	conserved hypothetical protein	0.000577	0	1	71	93	133	0.000279	0	1
BBOV_II004320	conserved hypothetical protein	0.000577	0	0	0	0	205	0.000236	0	0
BBOV_II003740	conserved hypothetical protein	0.000577	0	0	0	0	577	0.000102	0	0
BBOV_III001850	conserved hypothetical protein	0.000576	0	0	0	0	91	1.1e-05	0	0
BBOV_IV005080	conserved hypothetical protein	0.000575	0	0	0	0	729	2.2e-05	0	0
BBOV_II004180	conserved hypothetical protein	0.000573	0	12	31	472	484	3.1e-05	0	12
BBOV_IV003780	conserved hypothetical protein	0.000562	0	0	0	0	162	0.000576	0	0
BBOV_II003140	conserved hypothetical protein	0.000561	0	0	0	0	301	1.2e-05	0	0
BBOV_I000190	conserved hypothetical protein	0.000559	0	5	41	175	177	1e-06	0	5
BBOV_IV002680	conserved hypothetical protein	0.000559	0	0	0	0	250	2.8e-05	0	0
BBOV_IV011320	conserved hypothetical protein	0.000558	0	0	0	0	197	4.5e-05	0	0
BBOV_II005890	conserved hypothetical protein	0.000558	0	0	0	0	202	2.1e-05	0	0
BBOV_III007540	conserved hypothetical protein	0.000555	0	0	0	0	166	7e-06	0	0
BBOV_I000900	conserved hypothetical protein	0.000554	0	0	0	0	375	2e-06	0	0
BBOV_IV008740	conserved hypothetical protein	0.000552	0	0	0	0	699	0	0	0
BBOV_II002560	conserved hypothetical protein	0.000549	0	0	0	0	232	5e-06	0	0
BBOV_III001000	conserved hypothetical protein	0.000547	0	0	0	0	242	1.4e-05	0	0
BBOV_III009870	conserved hypothetical protein	0.000538	0	0	0	0	950	2.7e-05	0	0
BBOV_II006570	conserved hypothetical protein	0.000537	0	0	0	0	165	0.003355	0	1
BBOV_II003470	conserved hypothetical protein	0.000534	0	1	80	102	171	3.9e-05	0	1
BBOV_III003280	conserved hypothetical protein	0.00053	0	0	0	0	638	2.3e-05	0	0
BBOV_II007030	conserved hypothetical protein	0.000527	0	0	0	0	333	4e-06	0	0
BBOV_I004130	conserved hypothetical protein	0.000521	0	0	0	0	132	0.000696	0	0
BBOV_III004740	conserved hypothetical protein	0.00052	0	0	0	0	212	0.001835	0	0
BBOV_I004310	conserved hypothetical protein	0.00052	0	0	0	0	245	2e-06	0	0
BBOV_I000420	conserved hypothetical protein	0.000517	0	0	0	0	1736	1e-06	0	0
BBOV_I000810	conserved hypothetical protein	0.000513	0	0	0	0	673	4e-06	0	0
BBOV_III000840	conserved hypothetical protein	0.000513	0	0	0	0	264	2e-06	0	0
BBOV_I003350	conserved hypothetical protein	0.000502	0	2	100	397	455	7.2e-05	0	2
BBOV_III004170	conserved hypothetical protein	0.0005	0	0	0	0	207	6.5e-05	0	0
BBOV_II001310	conserved hypothetical protein	0.000497	0	0	0	0	324	1.2e-05	0	0
BBOV_III002650	conserved hypothetical protein	0.00049	0	1	270	292	324	0.000239	0	0
BBOV_IV009510	conserved hypothetical protein	0.000481	0	0	0	0	296	2.5e-05	0	0
BBOV_III002040	conserved hypothetical protein	0.00048	0	0	0	0	256	5.6e-05	0	0
BBOV_III005550	conserved hypothetical protein	0.000473	0	2	142	201	380	4.5e-05	0	3
BBOV_II000270	conserved hypothetical protein	0.000472	0	0	0	0	511	1.1e-05	0	0
BBOV_I001710	conserved hypothetical protein	0.00047	0	0	0	0	235	1.7e-05	0	0
BBOV_II003340	conserved hypothetical protein	0.000467	0	0	0	0	208	2.6e-05	0	0
BBOV_I004380	conserved hypothetical protein	0.000467	0	0	0	0	225	8e-06	0	0
BBOV_III007940	conserved hypothetical protein	0.000466	0	0	0	0	321	8e-06	0	0
BBOV_I002200	conserved hypothetical protein	0.000464	0	8	50	537	775	0	0	10
BBOV_I003050	conserved hypothetical protein	0.000461	0	7	44	245	250	0	0	7
BBOV_III006570	conserved hypothetical protein	0.000452	0	1	144	166	183	0.000111	0	1
BBOV_IV001240	conserved hypothetical protein	0.000452	0	0	0	0	351	6.6e-05	0	0
BBOV_III002070	conserved hypothetical protein	0.00045	0	0	0	0	944	4.1e-05	0	0
BBOV_I000670	conserved hypothetical protein	0.000436	0	0	0	0	1053	0.000209	0	0
BBOV_II004550	conserved hypothetical protein	0.000436	0	0	0	0	100	9.5e-05	0	0
BBOV_III007170	conserved hypothetical protein	0.000431	0	5	82	290	436	1e-05	0	6
BBOV_II003380	conserved hypothetical protein	0.00043	0	0	0	0	527	1.1e-05	0	0
BBOV_IV008880	conserved hypothetical protein	0.000425	0	0	0	0	215	4e-06	0	0
BBOV_IV010530	conserved hypothetical protein	0.000422	0	1	275	297	309	4e-06	0	1
BBOV_I000750	conserved hypothetical protein	0.000422	0	0	0	0	129	0.000104	0	0
BBOV_II003510	conserved hypothetical protein	0.000422	0	0	0	0	410	0	0	0
BBOV_I001720	conserved hypothetical protein	0.000416	0	1	192	214	218	0.000132	0	1
BBOV_III002150	conserved hypothetical protein	0.000405	0	0	0	0	879	8.8e-05	0	0
BBOV_III005070	conserved hypothetical protein	0.000403	0	0	0	0	404	6.2e-05	0	0
BBOV_III005950	conserved hypothetical protein	0.000401	0	0	0	0	126	5.6e-05	0	0
BBOV_I002620	conserved hypothetical protein	0.0004	0	0	0	0	170	7e-06	0	0
BBOV_III003460	conserved hypothetical protein	0.0004	0	0	0	0	924	5e-06	0	0
BBOV_II003240	conserved hypothetical protein	0.000399	0	0	0	0	274	6e-05	0	0
BBOV_III004000	conserved hypothetical protein	0.000395	0	0	0	0	281	9.7e-05	0	0
BBOV_I001040	conserved hypothetical protein	0.000394	0	0	0	0	580	2.1e-05	0	0
BBOV_IV004020	conserved hypothetical protein	0.000393	0	0	0	0	510	7.1e-05	0	1
BBOV_III007930	conserved hypothetical protein	0.000392	0	0	0	0	604	2.4e-05	0	0
BBOV_IV004460	conserved hypothetical protein	0.00039	0	0	0	0	162	0.000225	0	0
BBOV_I004420	conserved hypothetical protein	0.00039	0	0	0	0	246	6e-06	0	0
BBOV_IV004450	conserved hypothetical protein	0.00039	0	0	0	0	870	2e-06	0	0
BBOV_I000150	conserved hypothetical protein	0.000384	0	0	0	0	389	2.7e-05	0	0
BBOV_III002470	conserved hypothetical protein	0.000375	0	0	0	0	687	0.00126	0	0
BBOV_III006250	conserved hypothetical protein	0.000375	0	0	0	0	134	4e-05	0	0
BBOV_IV004690	conserved hypothetical protein	0.000374	0	0	0	0	118	3.9e-05	0	0
BBOV_II007610	conserved hypothetical protein	0.000373	0	4	35	206	265	1e-06	0	3
BBOV_I002760	conserved hypothetical protein	0.000373	0	0	0	0	395	1e-06	0	0
BBOV_IV000280	conserved hypothetical protein	0.00037	0	0	0	0	135	1e-06	0	0
BBOV_IV000450	conserved hypothetical protein	0.000369	0	0	0	0	393	2.3e-05	0	0
BBOV_III000810	conserved hypothetical protein	0.000369	0	0	0	0	211	3e-06	0	0
BBOV_IV011930	conserved hypothetical protein	0.000367	0	0	0	0	268	1.5e-05	0	0
BBOV_II004340	conserved hypothetical protein	0.000359	0	0	0	0	371	2e-06	0	0
BBOV_IV006720	conserved hypothetical protein	0.000359	0	0	0	0	384	0	0	0
BBOV_III003910	conserved hypothetical protein	0.000356	0	0	0	0	243	2e-06	0	0
BBOV_I000530	conserved hypothetical protein	0.000352	0	0	0	0	196	1.3e-05	0	0
BBOV_II007400	conserved hypothetical protein	0.00035	0	0	0	0	233	5.5e-05	0	0
BBOV_III010820	conserved hypothetical protein	0.000344	0	0	0	0	477	4.7e-05	0	0
BBOV_III004610	conserved hypothetical protein	0.000341	0	0	0	0	210	5.6e-05	0	0
BBOV_IV003990	conserved hypothetical protein	0.000335	0	0	0	0	523	1e-05	0	0
BBOV_IV008020	conserved hypothetical protein	0.000331	0	0	0	0	586	0.000113	0	0
BBOV_III003530	conserved hypothetical protein	0.000331	0	0	0	0	366	0.000104	0	0
BBOV_IV008010	conserved hypothetical protein	0.000329	0	0	0	0	331	0.000105	0	0
BBOV_II002940	conserved hypothetical protein	0.000328	0	0	0	0	224	4e-06	0	0
BBOV_I000570	conserved hypothetical protein	0.000324	0	0	0	0	254	5e-06	0	0
BBOV_IV006150	conserved hypothetical protein	0.000322	0	0	0	0	1414	2e-05	0	0
BBOV_I002390	conserved hypothetical protein	0.000319	0	0	0	0	316	3e-06	0	0
BBOV_IV005250	conserved hypothetical protein	0.000318	0	0	0	0	288	2e-06	0	0
BBOV_IV005710	conserved hypothetical protein	0.000304	0	0	0	0	431	3.2e-05	0	0
BBOV_III009000	conserved hypothetical protein	0.000279	0	0	0	0	199	1.7e-05	0	0
BBOV_III003540	conserved hypothetical protein	0.000277	0	0	0	0	125	3e-06	0	0
BBOV_II007100	conserved hypothetical protein	0.000275	0	0	0	0	630	1e-06	0	0
BBOV_IV006280	conserved hypothetical protein	0.000268	0	0	0	0	2588	0.000146	0	1
BBOV_III000300	conserved hypothetical protein	0.000261	0	0	0	0	420	9e-06	0	0
BBOV_IV010160	conserved hypothetical protein	0.00026	0	0	0	0	1094	4e-06	0	0
BBOV_IV005820	conserved hypothetical protein	0.00026	0	0	0	0	771	0	0	1
BBOV_IV005600	conserved hypothetical protein	0.000259	0	0	0	0	373	1e-06	0	0
BBOV_III010790	conserved hypothetical protein	0.000254	0	0	0	0	119	2.5e-05	0	0
BBOV_IV006210	conserved hypothetical protein	0.000249	0	0	0	0	991	6e-06	0	0
BBOV_III004530	conserved hypothetical protein	0.000244	0	0	0	0	639	5e-06	0	0
BBOV_II003200	conserved hypothetical protein	0.000237	0	10	39	324	358	0	0	10
BBOV_III002160	conserved hypothetical protein	0.000237	0	0	0	0	561	2.1e-05	0	0
BBOV_III002180	conserved hypothetical protein	0.000237	0	0	0	0	195	4e-06	0	0
BBOV_II006680	conserved hypothetical protein	0.000232	0	4	42	196	211	2e-06	0	5
BBOV_III011250	conserved hypothetical protein	0.00023	0	0	0	0	413	5.1e-05	0	0
BBOV_I002270	conserved hypothetical protein	0.000229	0	0	0	0	659	7.6e-05	0	0
BBOV_III006580	conserved hypothetical protein	0.000227	0	0	0	0	564	9.4e-05	0	0
BBOV_III005110	conserved hypothetical protein	0.000204	0	0	0	0	462	1.9e-05	0	0
BBOV_I004630	conserved hypothetical protein	0.000202	0	0	0	0	246	2e-06	0	0
BBOV_I001790	conserved hypothetical protein	0.000193	0	0	0	0	196	1e-06	0	0
BBOV_I001830	conserved hypothetical protein	0.000193	0	0	0	0	196	1e-06	0	0
BBOV_I004370	conserved hypothetical protein	0.000187	0	0	0	0	444	9e-06	0	1
BBOV_III000910	conserved hypothetical protein	0.000186	0	0	0	0	499	4e-06	0	0
BBOV_III001880	conserved hypothetical protein	0.00017	0	0	0	0	1722	1e-06	0	0
BBOV_IV008480	conserved hypothetical protein	0.000162	0	0	0	0	124	2.1e-05	0	0
BBOV_IV006620	conserved hypothetical protein	0.000159	0	0	0	0	622	9.1e-05	0	0
BBOV_I002710	conserved hypothetical protein	0.000122	0	0	0	0	121	2.4e-05	0	0
BBOV_III007820	conserved hypothetical protein	0.000106	0	0	0	0	333	3e-06	0	0
BBOV_IV000290	conserved membrane protein	0.702603	26	1	7	29	1019	0.915303	1	0
BBOV_IV004090	conserved membrane protein, putative	0.126802	0	2	4	156	212	0.303829	0	3
BBOV_II006010	conserved unknown domain containing membrane protein	0.161855	0	3	7	141	396	0.012113	0	4
BBOV_IV004270	conserved, membrane protein, putative	0.964945	29	1	467	489	499	0.994989	1	1
BBOV_III010980	core histone H2A/H2B/H3/H4 family protein	0.000482	0	0	0	0	521	6e-06	0	0
BBOV_III007560	core histone H2A/H2B/H3/H4 family protein	0.000478	0	0	0	0	103	3.2e-05	0	0
BBOV_III011520	CRAL/TRIO domain containing protein	0.002559	0	0	0	0	318	0.001277	0	0
BBOV_I004570	CSL zinc finger domain containing protein	0.001034	0	0	0	0	97	0.001471	0	0
BBOV_IV008730	CwfJ C-terminus 1-like protein, putative	0.004622	0	0	0	0	377	0.001703	0	0
BBOV_III003470	CW-type zinc finger family protein	0.003157	0	0	0	0	680	0.004065	0	0
BBOV_II005560	cyclic nucleotide-binding domain containing protein	0.002904	0	0	0	0	1832	0.000134	0	0
BBOV_IV006560	cyclin 4	0.000636	0	0	0	0	370	1.8e-05	0	0
BBOV_II007380	cyclin dependent kinase binding protein, putative	0.001544	0	0	0	0	395	0.000525	0	0
BBOV_II002730	cyclin, N-terminal domain containing protein	0.000998	0	0	0	0	459	9.6e-05	0	0
BBOV_IV010230	cyclin-dependent kinase-related kinase, putative	0.000818	0	0	0	0	346	4.4e-05	0	0
BBOV_IV005000	cyclophilin, putative	0.997539	19	0	0	0	217	0.999171	1	0
BBOV_II000200	cyclophilin, putative	0.002043	0	0	0	0	175	0.001306	0	0
BBOV_IV003350	cysteine desulfurase	0.834346	21	0	0	0	423	0.971946	1	0
BBOV_I002660	cysteine desulfurase, putative	0.001128	0	0	0	0	490	0.000649	0	0
BBOV_IV007730	cysteine protease 2	0.0014	0	1	44	66	445	5.7e-05	0	1
BBOV_I002400	cysteinyl-tRNA synthetase, putative	0.00237	0	0	0	0	662	0.000392	0	0
BBOV_II005070	cytidine diphosphate-diacylglycerol synthase, putative	0.001391	0	8	31	361	438	5e-06	0	8
BBOV_II005340	cytidine triphosphate synthetase, putative	0.044095	0	0	0	0	554	0.114626	0	0
BBOV_III002480	cytidylyltransferase family protein	0.006257	0	0	0	0	220	0.022505	0	0
BBOV_VI000060	cytochrome b	0.00064	0	9	24	356	363	9.3e-05	0	9
BBOV_I004720	cytochrome b5-like Heme/Steroid binding domain containing protein	0.000912	0	0	0	0	102	0.000352	0	0
BBOV_III008130	cytochrome c family protein	0.000588	0	0	0	0	146	0.000516	0	0
BBOV_IV000820	cytochrome c oxidase assembly protein Cox11 subunit	0.000843	0	1	107	129	289	0.002021	0	1
BBOV_III002290	cytochrome c oxidase assembly protein, putative	0.000409	0	8	107	440	443	0.00037	0	8
BBOV_III000120	cytochrome c oxidase copper chaperone (COX17), putative	0.00196	0	0	0	0	70	0.04869	0	0
BBOV_IV010440	cytochrome c oxidase subunit 2, putative	0.00315	0	0	0	0	168	0.000553	0	0
BBOV_IV000710	cytochrome c oxidase subunit 2a, putative	0.000924	0	1	207	229	270	0.000331	0	1
BBOV_VI000010	cytochrome c oxidase subunit I	0.001525	0	12	17	476	477	1.5e-05	0	13
BBOV_VI000020	cytochrome c oxidase subunit III	0.009575	0	6	25	227	228	0.000402	0	6
BBOV_III010970	cytochrome c oxidase subunit Vb, putative	0.000741	0	0	0	0	275	0.000309	0	0
BBOV_III005520	cytochrome c, putative	0.002973	0	0	0	0	115	0.000204	0	0
BBOV_IV008890	cytochrome c/c1 heme lyase, putative	0.003669	0	0	0	0	196	0.000207	0	0
BBOV_III011500	cytochrome c/c1 heme lyase, putative	0.001781	0	0	0	0	208	3.2e-05	0	0
BBOV_II002550	cytochrome C1 precursor protein, putative	0.000595	0	1	361	383	397	9.6e-05	0	1
BBOV_IV002440	cytochrome oxidase biogenesis protein 1-1 (OXA1), putative	0.003478	0	4	161	363	408	0.000873	0	4
BBOV_IV009380	cytoplasmic dynein heavy chain, putative	0.000937	0	0	0	0	4097	2e-05	0	2
BBOV_III000450	cytosine deaminase, putative	0.001071	0	0	0	0	191	0.000179	0	0
BBOV_IV006860	cytosolic glycoprotein FP21, putative	0.003606	0	0	0	0	161	0.000585	0	0
BBOV_III008540	Dcp1-like decapping family protein	0.00076	0	0	0	0	385	1.9e-05	0	0
BBOV_IV006910	DEAD box RNA helicase, putative	0.001918	0	0	0	0	457	0.003619	0	0
BBOV_II003280	DEAD box RNA helicase, putative	0.000461	0	0	0	0	714	1.3e-05	0	0
BBOV_III005220	DEAD/DEAH box domain containing protein	0.000832	0	0	0	0	747	0.000169	0	0
BBOV_III009130	DEAD/DEAH box domain containing protein	0.000762	0	0	0	0	509	1.1e-05	0	0
BBOV_IV001840	DEAD/DEAH box helicase	0.000814	0	0	0	0	609	3e-06	0	0
BBOV_IV000400	DEAD/DEAH box helicase	0.000265	0	0	0	0	491	2.3e-05	0	0
BBOV_I004200	DEAD/DEAH box helicase and helicase conserved C-terminal domain containing protein	0.001589	0	0	0	0	433	5e-06	0	0
BBOV_I004920	DEAD/DEAH box helicase and helicase conserved C-terminal domain containing protein	0.001266	0	0	0	0	994	0	0	0
BBOV_I003430	DEAD/DEAH box helicase and helicase conserved C-terminal domain containing protein	0.000959	0	0	0	0	783	7e-06	0	0
BBOV_I004220	DEAD/DEAH box helicase and helicase conserved C-terminal domain containing protein	0.000894	0	0	0	0	454	4e-06	0	0
BBOV_III003880	DEAD/DEAH box helicase domain containing protein	0.005016	0	0	0	0	693	0.001944	0	0
BBOV_III008270	DEAD/DEAH box helicase domain containing protein	0.000921	0	0	0	0	953	0.000404	0	0
BBOV_III001710	DEAD/DEAH box helicase domain containing protein	0.0005	0	0	0	0	1996	9e-06	0	0
BBOV_III008730	DEAD/DEAH box helicase domain containing protein	0.00031	0	0	0	0	649	0	0	0
BBOV_IV005740	DEAD/DEAH box helicase family protein	0.001007	0	0	0	0	497	0.000431	0	0
BBOV_II005490	DEAD/DEAH box helicase family protein	0.000506	0	0	0	0	670	9e-06	0	0
BBOV_III005880	DEAD/DEAH box helicase family protein	0.000361	0	0	0	0	480	4e-06	0	0
BBOV_IV009500	DEAD/DEAH box helicase protein family	0.004921	0	0	0	0	681	0.004893	0	0
BBOV_IV002200	DEAD/DEAH box helicase, putative	0.000601	0	0	0	0	530	2.3e-05	0	0
BBOV_IV001200	DEAD/DEAH box helicase, putative	0.000159	0	0	0	0	618	2e-06	0	0
BBOV_IV002560	DEAH box RNA helicase, putative	0.000923	0	0	0	0	1016	1.5e-05	0	0
BBOV_IV004330	DegP protease, putative	0.002618	0	0	0	0	536	0.0046	0	0
BBOV_III008200	dehydrogenase E1 component family protein	0.000821	0	0	0	0	447	9.2e-05	0	0
BBOV_II001120	delta-aminolevulinic acid dehydratase, putative	0.733515	18	0	0	0	495	0.786539	1	0
BBOV_III010890	deoxyhypusine synthase, putative	0.00049	0	0	0	0	370	4e-05	0	0
BBOV_IV005770	deoxyuridine 5'-triphosphate nucleotidohydrolase, putative	0.001773	0	0	0	0	159	0.000245	0	0
BBOV_IV009580	dephospho-CoA kinase, putative	0.026481	0	3	7	90	289	0.018051	0	5
BBOV_III008600	Der1-like family protein	0.001725	0	4	24	193	262	9.7e-05	0	5
BBOV_IV000300	Der1-like family, putative	0.002399	0	0	0	0	276	0.000936	0	3
BBOV_IV004700	developmentally regulated GTP-binding protein 1, putative	0.000821	0	0	0	0	366	0.000135	0	0
BBOV_I002780	DHHC zinc finger domain containing protein	0.05813	0	3	28	179	197	0.018012	0	3
BBOV_III002420	DHHC zinc finger domain containing protein	0.006814	0	4	12	221	350	0.000461	0	4
BBOV_I004680	DHHC zinc finger domain containing protein	0.001301	0	2	51	122	165	0.000151	0	2
BBOV_IV003570	DHHC zinc finger domain containing protein	0.001215	0	4	21	196	308	4.6e-05	0	4
BBOV_III005080	DHHC zinc finger domain containing protein	0.001086	0	4	81	303	397	3.3e-05	0	4
BBOV_II002930	DHHC zinc finger domain containing protein	0.000976	0	4	52	247	374	2.7e-05	0	4
BBOV_II001280	DHHC zinc finger domain/ankyrin repeat containing protein	0.006282	0	4	244	552	608	0.001165	0	4
BBOV_IV004970	diacylglycerol acyltransferase, putative	0.001477	0	7	135	534	542	0.000494	0	7
BBOV_III004760	diacylglycerol kinase, putative	0.000768	0	3	222	300	680	6e-05	0	3
BBOV_II000780	dihydrofolate reductase/thymidilate synthase	0.010475	0	0	0	0	511	0.034927	0	0
BBOV_IV007190	dihydrolipoamide dehydrogenase, putative	0.002419	0	0	0	0	481	0.000675	0	0
BBOV_IV004840	dihydrolipoamide succinyltransferase, putative	0.001191	0	0	0	0	402	0.000289	0	0
BBOV_III009670	dihydroorotase, putative	0.00183	0	0	0	0	351	0.001992	0	0
BBOV_II007190	dihydroorotate dehydrogenase	0.002795	0	0	0	0	415	0.000397	0	0
BBOV_I002610	dihydrouridine synthase (Dus) domain containing protein	0.000559	0	0	0	0	362	0.000135	0	0
BBOV_IV004780	dihydrouridine synthase, putative	0.000777	0	0	0	0	355	0.000699	0	0
BBOV_IV011170	dim1 protein-like protein, putative	0.001257	0	0	0	0	142	0.00296	0	0
BBOV_II001100	dimethyladenosine transferase protein, putative	0.001479	0	0	0	0	366	8.2e-05	0	0
BBOV_III002690	dimethyladenosine transferase, putative	0.000884	0	0	0	0	246	0.000118	0	0
BBOV_III005980	diphthamide biosynthesis protein 2-related domain containing protein	0.003642	0	0	0	0	447	0.000193	0	0
BBOV_IV002920	diphthine synthase	0.021685	0	0	0	0	268	0.020186	0	0
BBOV_III006270	DNA / pantothenate metabolism flavoprotein	0.001978	0	0	0	0	298	9.9e-05	0	0
BBOV_IV009600	DNA directed RNA polymerase	0.011035	0	0	0	0	2016	0.000149	0	0
BBOV_IV001300	DNA excision repair helicase	0.001401	0	0	0	0	822	4.9e-05	0	0
BBOV_IV003640	DNA gyrase A subunit, putative	0.042055	0	1	20	42	1051	0.428672	0	1
BBOV_IV011850	DNA gyrase subunit B, putative	0.245409	0	1	13	35	944	0.676195	0	1
BBOV_IV001520	DNA ligase I	0.000606	0	0	0	0	773	1.7e-05	0	0
BBOV_I003810	DNA mismatch repair enzyme, putative	0.000479	0	0	0	0	791	2.1e-05	0	0
BBOV_IV010590	DNA mismatch repair protein, putative	0.002965	0	0	0	0	766	0.002729	0	0
BBOV_IV001710	DNA mismatch repair protein, putative	0.000924	0	0	0	0	883	0.000965	0	0
BBOV_IV010910	DNA mismatch repair protein, putative	0.000708	0	0	0	0	800	9.8e-05	0	0
BBOV_III004800	DNA polymerase alpha subunit B family protein	0.000783	0	0	0	0	425	0.000514	0	0
BBOV_IV007060	DNA polymerase alpha subunit, putative	0.000551	0	0	0	0	1483	3.5e-05	0	0
BBOV_IV008750	DNA polymerase delta subunit	0.001437	0	0	0	0	1065	0.000884	0	0
BBOV_III010120	DNA polymerase family B family protein	0.002067	0	0	0	0	1478	8.3e-05	0	0
BBOV_III009080	DNA polymerase family B, exonuclease domain containing protein	0.003903	0	0	0	0	2346	0.018199	0	0
BBOV_IV005810	DNA polymerase I, putative	0.001761	0	0	0	0	1613	0.005041	0	0
BBOV_II005330	DNA primase small subunit, putative	0.000684	0	0	0	0	350	0.000174	0	0
BBOV_IV002300	DNA primase, large subunit	0.00051	0	0	0	0	520	1.2e-05	0	2
BBOV_IV009640	DNA repair and recombination protein RAD54-like, putative	0.001973	0	0	0	0	824	0.000367	0	0
BBOV_IV002550	DNA repair endonuclease, putative	0.001844	0	0	0	0	1168	0.002212	0	0
BBOV_I004620	DNA repair helicase (rad3) and DEAD_2 domain containing protein	0.000381	0	0	0	0	775	1.9e-05	0	0
BBOV_III008820	DNA repair helicase (rad3) family protein	0.000659	0	0	0	0	948	3.5e-05	0	0
BBOV_III010030	DNA repair helicase rad25 family protein	0.001872	0	0	0	0	770	0.000525	0	0
BBOV_III007250	DNA repair protein (mre11) family protein	0.000238	0	0	0	0	1040	0.000118	0	0
BBOV_IV009040	DNA repair protein Rad23, putatitve	0.000246	0	0	0	0	313	2.2e-05	0	0
BBOV_III008700	DNA repair protein rhp16, putative	0.001628	0	0	0	0	1289	0.002389	0	0
BBOV_I004430	DNA repair protein, putative	0.002158	0	0	0	0	1313	0.000454	0	0
BBOV_II005900	DNA replication licensing factor MCM2, putative	0.001038	0	0	0	0	945	1e-06	0	0
BBOV_II005160	DNA replication licensing factor MCM4	0.001801	0	0	0	0	854	1.3e-05	0	0
BBOV_IV010040	DNA replication licensing factor MCM5, putative	0.004979	0	0	0	0	777	0.000546	0	0
BBOV_II007450	DNA topoisomerase	0.000464	0	0	0	0	701	1.1e-05	0	0
BBOV_III001510	DNA topoisomerase family protein	0.00077	0	0	0	0	633	0.00053	0	0
BBOV_III004820	DNA topoisomerase II, putative	0.000375	0	0	0	0	1437	9e-06	0	0
BBOV_II000360	DNA topoisomerase, putative	0.001151	0	0	0	0	878	0.000216	0	0
BBOV_III002990	DNA-dependent RNA polymerase, putative	0.000457	0	0	0	0	1088	0.001165	0	0
BBOV_II007540	DNA-directed RNA polymerase 2 subunit, putative	0.000997	0	0	0	0	163	0.00012	0	0
BBOV_IV003390	DNA-directed RNA polymerase II large subunit, putative	0.001137	0	0	0	0	179	0.000145	0	0
BBOV_I003360	DNA-directed RNA polymerase II largest subunit, putative	0.001503	0	0	0	0	1746	0.000111	0	0
BBOV_I002600	DNA-directed RNA polymerase II, putative	0.03515	0	0	0	0	382	0.057078	0	0
BBOV_IV005170	DNA-directed RNA polymerase II, putative	0.001568	0	0	0	0	175	0.001197	0	0
BBOV_II001260	DNA-directed RNA polymerase subunit I, putative	0.000294	0	0	0	0	154	2.6e-05	0	0
BBOV_III011540	DNA-directed RNA polymerase, alpha subunit, N terminal domain containing protein	0.000399	0	0	0	0	319	3.6e-05	0	0
BBOV_IV001020	DNA-directed RNA polymerase, alpha subunit, putative	0.902687	23	1	5	23	676	0.813225	0	1
BBOV_II002050	DNA-directed RNA polymerase, beta subunit family protein	0.003466	0	0	0	0	1207	0.00209	0	0
BBOV_III000960	DNA-directed RNA polymerase, beta subunit, putative	0.001309	0	0	0	0	1171	0.000793	0	0
BBOV_II001980	DNA-directed RNA polymerase, beta subunit, putative	0.000614	0	0	0	0	1283	0.000744	0	0
BBOV_III010470	dnaJ C terminal region domain containing protein	0.001272	0	0	0	0	395	0.005856	0	0
BBOV_IV009890	DnaJ chaperone, putative	0.001839	0	0	0	0	422	0.000528	0	0
BBOV_I000970	DnaJ domain containing protein	0.993767	20	0	0	0	371	0.996478	1	0
BBOV_III007840	dnaJ domain containing protein	0.386225	0	1	13	32	387	0.844321	1	0
BBOV_II005630	DnaJ domain containing protein	0.003879	0	0	0	0	480	7.3e-05	0	0
BBOV_IV010670	DnaJ domain containing protein	0.001025	0	0	0	0	133	0.000239	0	0
BBOV_IV011520	DnaJ domain containing protein	0.00098	0	1	246	265	379	2.9e-05	0	1
BBOV_III002440	DnaJ domain containing protein	0.000627	0	0	0	0	688	6e-06	0	1
BBOV_III003820	dnaJ domain containing protein	0.000542	0	0	0	0	673	8e-06	0	0
BBOV_IV006710	DnaJ domain containing protein	0.000464	0	0	0	0	341	8.5e-05	0	0
BBOV_II005390	DnaJ domain containing protein	0.000409	0	3	28	247	618	6.7e-05	0	3
BBOV_II006720	DnaJ domain containing protein	0.000184	0	1	34	56	577	2.3e-05	0	1
BBOV_III004020	dnaJ domain containing protein	0.000126	0	0	0	0	280	3e-06	0	0
BBOV_II003490	DnaJ protein, putative	0.000298	0	0	0	0	248	2e-06	0	0
BBOV_I003640	DnaK family domain containing protein	0.370282	0	1	13	32	861	0.704229	1	0
BBOV_III004240	dnaK family protein	0.00256	0	0	0	0	755	0.000418	0	0
BBOV_III010010	dnaK protein	0.001913	0	0	0	0	647	0.000147	0	0
BBOV_I003780	DNL zinc finger domain containing protein	0.000865	0	0	0	0	152	5e-06	0	0
BBOV_III011670	domain of unknown function (DUF814) containing protein	0.000904	0	0	0	0	625	2.6e-05	0	0
BBOV_I003740	dopey, N-terminal domain containing protein	0.000438	0	0	0	0	2138	3.2e-05	0	0
BBOV_II005660	DSHCT (NUC185) domain containing DEAD/DEAH box helicase family protein	0.000725	0	0	0	0	986	6.5e-05	0	0
BBOV_III006280	dual specificity phosphatase, catalytic domain containing protein	0.005762	0	0	0	0	345	0.00056	0	0
BBOV_III004040	Dullard-like phosphatase domain containing protein	0.000451	0	0	0	0	278	7.7e-05	0	0
BBOV_III010040	dynamin central region family protein	0.023939	0	0	0	0	675	0.050915	0	0
BBOV_II002980	dynamin-like protein	0.000307	0	0	0	0	736	5.6e-05	0	0
BBOV_IV005110	dynein light chain 1, putative	0.000374	0	0	0	0	96	0.000137	0	0
BBOV_IV000260	EF hand domain conatining protein	0.000593	0	0	0	0	539	0.000363	0	0
BBOV_III003480	EF hand domain containing protein	0.000734	0	0	0	0	174	0.000368	0	0
BBOV_III008660	EF hand family protein	0.000514	0	0	0	0	159	0.000171	0	0
BBOV_V000220	EFTU_STAAS Elongation factor Tu, putative	0.000171	0	0	0	0	410	6e-06	0	0
BBOV_IV002750	eIF-4A-like DEAD family RNA helicase, putative	0.00079	0	0	0	0	472	5e-05	0	0
BBOV_IV010630	elongation factor 1-alpha	0.00144	0	0	0	0	448	0.0001	0	0
BBOV_IV010620	elongation factor 1-alpha	0.00144	0	0	0	0	448	0.0001	0	0
BBOV_I003090	elongation factor 2, EF-2	0.000951	0	0	0	0	833	0.000303	0	0
BBOV_IV005400	elongation factor G 2, mitochondrial precursor, putative	0.00072	0	0	0	0	537	4.8e-05	0	0
BBOV_IV002900	elongation factor P, putative	0.001334	0	0	0	0	132	0.000224	0	0
BBOV_II003360	elongation factor TS, putative	0.649809	21	0	0	0	394	0.797187	1	0
BBOV_II003130	elongation factor Tu GTP binding domain containing protein	0.013775	0	0	0	0	995	0.00014	0	0
BBOV_I003420	elongation factor Tu GTP binding domain containing protein	0.001936	0	0	0	0	893	0.000129	0	0
BBOV_III006950	elongation factor Tu GTP binding domain containing protein	0.00131	0	0	0	0	601	5e-06	0	0
BBOV_IV003290	Elongation factor Tu-like protein	0.000445	0	0	0	0	1222	7e-05	0	0
BBOV_I003520	endonuclease/exonuclease/phosphatase family domain containing protein	0.008329	0	0	0	0	630	0.008752	0	0
BBOV_IV011560	endonuclease/exonuclease/phosphatase family protein	0.006269	0	1	12	34	495	0.101904	0	1
BBOV_IV006490	endonuclease/exonuclease/phosphatase family protein	0.001742	0	0	0	0	319	0.002154	0	0
BBOV_IV011570	endonuclease/exonuclease/phosphatase family protein	0.001051	0	0	0	0	957	0.000262	0	0
BBOV_II004670	endonuclease/exonuclease/phosphatase family protein	0.000862	0	0	0	0	597	6e-06	0	0
BBOV_IV005920	endonuclease/exonuclease/phosphatase, putative	0.00107	0	0	0	0	753	6.7e-05	0	0
BBOV_IV002420	endoplasmic reticulum oxidoreductin, putative	0.001572	0	1	435	457	475	0.000509	0	1
BBOV_III007950	enolase (2-phosphoglycerate dehydratase)	0.001171	0	0	0	0	442	0.000297	0	0
BBOV_III009160	ER lumen protein retaining receptor	0.007678	0	4	41	204	223	0.004415	0	7
BBOV_III008000	eRF1 domain 3 family protein	0.000919	0	0	0	0	379	0.000362	0	0
BBOV_II007340	erythrocyte membrane-associated antigen	0.995476	24	0	0	0	478	0.999703	1	0
BBOV_II007410	erythrocyte membrane-associated antigen	0.72168	17	0	0	0	470	0.996005	1	0
BBOV_IV011360	ethanolamine phosphatidyltransferase, putative	0.000726	0	9	54	374	401	2.8e-05	0	10
BBOV_I004300	ethanolamine-phosphate cytidylyltransferase, putative	0.000592	0	0	0	0	386	2.7e-05	0	0
BBOV_III003510	eukaryotic aspartyl protease family protein	0.863995	21	0	0	0	521	0.885235	1	0
BBOV_IV010990	eukaryotic initiation factor 4A-3 (eIF4A-3), putative	0.00096	0	0	0	0	395	5.8e-05	0	0
BBOV_IV002980	eukaryotic initiation factor 4G middle domain containing protein	0.000172	0	0	0	0	1481	1e-06	0	0
BBOV_II004690	eukaryotic membrane protein, putative	0.002082	0	3	496	720	739	0.000205	0	6
BBOV_II007040	eukaryotic translation initiation factor 2, beta, putative	0.000605	0	0	0	0	238	6e-06	0	0
BBOV_III000500	eukaryotic translation initiation factor 3 subunit 7, putative	0.00158	0	0	0	0	547	0.000141	0	0
BBOV_III008380	eukaryotic translation initiation factor 3 subunit 8, putative	0.000394	0	0	0	0	966	1e-06	0	0
BBOV_II003250	eukaryotic translation initiation factor 3 subunit, putative	0.000809	0	0	0	0	732	0.000156	0	0
BBOV_III005760	eukaryotic translation initiation factor 3, subunit 6, putative	0.000262	0	0	0	0	515	2.4e-05	0	0
BBOV_III010250	eukaryotic translation initiation factor 4A, putative	0.000516	0	0	0	0	402	9e-06	0	0
BBOV_III001090	eukaryotic translation initiation factor 5, putative	0.000441	0	0	0	0	379	5e-06	0	0
BBOV_III006800	exonuclease family protein	0.013729	0	0	0	0	480	0.007184	0	0
BBOV_III004920	exonuclease family protein	0.002307	0	0	0	0	308	0.000148	0	0
BBOV_IV005940	exosome complex exonuclease rrp41, putative	0.001057	0	0	0	0	259	0.000488	0	0
BBOV_IV002650	exosome component 10, putative	0.000484	0	0	0	0	879	6e-06	0	0
BBOV_II007220	exportin 1, putative	0.000367	0	0	0	0	1186	2.1e-05	0	0
BBOV_II007270	EXS family protein	0.000673	0	9	437	803	846	0.000226	0	11
BBOV_IV002430	factor associated with neutral-sphingomyelinase activation	0.002944	0	0	0	0	1066	0.00112	0	1
BBOV_I000310	FAD binding domain containing protein	0.005198	0	0	0	0	470	0.020341	0	0
BBOV_III000930	FAD-dependent glycerol-3-phosphate dehydrogenase, putative	0.091127	0	0	0	0	619	0.464593	0	0
BBOV_I000120	farnesyl pyrophosphate synthetase, putative	0.001503	0	0	0	0	336	0.000171	0	0
BBOV_IV000960	fatty acyl-CoA synthetase 3	0.005226	0	0	0	0	681	0.002433	0	0
BBOV_III002500	fatty acyl-CoA synthetase family protein	0.002037	0	0	0	0	663	0.000497	0	0
BBOV_III004840	FHA domain containing protein	0.002954	0	0	0	0	306	0.002861	0	0
BBOV_I003650	FHA domain containing protein	0.00099	0	0	0	0	638	0.000306	0	0
BBOV_III011470	FHA domain containing protein	0.000615	0	0	0	0	236	3e-06	0	0
BBOV_III008920	fibrillarin, putative	0.000884	0	0	0	0	287	2.4e-05	0	0
BBOV_I002330	flavodoxin and oxidoreductase NAD-binding domain containing protein	0.484509	0	0	0	0	661	0.615649	0	0
BBOV_IV009350	flavodoxin domain containing protein	0.01124	0	0	0	0	623	0.002545	0	0
BBOV_II006900	flavoprotein domain containing protein	0.008889	0	0	0	0	190	0.025651	0	0
BBOV_I000410	formate/nitrite transporter family protein, putative	0.001655	0	6	33	264	279	3.6e-05	0	6
BBOV_IV007290	formin homology 2 domain containing protein	0.000672	0	0	0	0	1689	5e-06	0	2
BBOV_II004420	formin homology 2 domain containing protein	0.000353	0	0	0	0	1509	3e-06	0	0
BBOV_IV000790	fructose-1,6-bisphosphate aldolase	0.001047	0	0	0	0	358	0.000199	0	0
BBOV_I002540	fumarate hydratase, putative	0.00194	0	0	0	0	576	0.000408	0	0
BBOV_III003890	G10 protein family protein	0.000514	0	0	0	0	150	0.000196	0	0
BBOV_II002170	gar1 protein RNA binding region containing protein	0.006669	0	0	0	0	189	0.000329	0	0
BBOV_IV006260	GCC2 and GCC3 domain containing protein	0.936453	25	8	2122	2553	2953	0.996289	1	9
BBOV_IV006250	GCC2 and GCC3 domain containing protein	0.015112	0	9	2736	3148	3427	0.002223	0	9
BBOV_III011730	GCC2 and GCC3 domain containing protein	0.002752	0	8	1744	2161	2472	0.004738	0	8
BBOV_III011740	GCC2 and GCC3 domain containing protein	0.001916	0	8	1850	2261	2637	8.6e-05	0	9
BBOV_II006930	gcpE protein	0.787256	20	0	0	0	772	0.938961	0	0
BBOV_III001120	GDP dissociation inhibitor rabGDI, putative	0.001794	0	0	0	0	455	0.000997	0	0
BBOV_I004600	geranylgeranyl transferase type II beta subunit, putative	0.00042	0	0	0	0	329	0.000225	0	0
BBOV_II005470	gliding-associated protein 45, putative	0.000387	0	0	0	0	191	1e-06	0	0
BBOV_IV000250	glucosamine--fructose-6-phosphate aminotransferase	0.000847	0	0	0	0	723	0.000312	0	0
BBOV_III003040	glucose inhibited division protein A family protein	0.664252	18	0	0	0	711	0.940076	1	0
BBOV_IV001600	glucose-6-phosphate dehydrogenase-6-phosphogluconolactonase	0.00041	0	0	0	0	806	1e-05	0	0
BBOV_II000240	glucose-6-phosphate isomerase protein	0.000672	0	0	0	0	554	0.001385	0	0
BBOV_IV010390	glutamate dehydrogenase, putative	0.000583	0	0	0	0	455	0.00024	0	0
BBOV_III009680	Glutamate/Leucine/Phenylalanine/Valine dehydrogenase family protein	0.000722	0	0	0	0	1025	5.9e-05	0	0
BBOV_I002580	glutamate-cysteine ligase catalytic subunit, putative	0.002507	0	0	0	0	685	0.002179	0	1
BBOV_IV003560	glutamine cyclotransferase, putative	0.001585	0	0	0	0	201	0.001262	0	0
BBOV_III006400	glutaminyl-tRNA synthetase family protein	0.001936	0	0	0	0	596	0.000136	0	0
BBOV_III011840	glutamyl-tRNA synthetase family protein	0.000883	0	0	0	0	730	8e-06	0	0
BBOV_IV010640	glutamyl-tRNA synthetase, putative	0.575297	23	0	0	0	601	0.714245	0	0
BBOV_IV004320	glutaredoxin-like protein, putative	0.016558	0	0	0	0	129	0.103568	0	0
BBOV_IV004820	glutathione synthase, putative	0.000518	0	0	0	0	631	0.000188	0	0
BBOV_II002540	glyceraldehyde-3-phosphate dehydrogenase protein	0.002643	0	0	0	0	337	0.008826	0	0
BBOV_I004170	glycerol kinase, putative	0.002599	0	0	0	0	503	0.000464	0	0
BBOV_IV004480	glycerol-3-phosphate dehydrogenase, putative	0.004335	0	0	0	0	354	0.003752	0	0
BBOV_IV005200	glycerol-3-phosphate-acyltransferase, putative	0.003889	0	4	10	492	593	0.013093	0	3
BBOV_IV010120	glycerophosphoryl diester phosphodiesterase, putative	0.000626	0	0	0	0	353	0.000918	0	0
BBOV_I003630	glycine cleavage T-protein (aminomethyl transferase) domain containing protein	0.000478	0	0	0	0	732	2.9e-05	0	0
BBOV_II005280	glycogen synthase kinase-3 alpha, putative	0.001132	0	0	0	0	351	0.00024	0	0
BBOV_III009430	glycoprotease family protein	0.093448	0	0	0	0	406	0.484406	1	0
BBOV_II003000	glycoprotease family protein	0.000956	0	0	0	0	358	0.000423	0	0
BBOV_III008560	glycosyl transferase, group 1 family protein	0.001545	0	1	357	379	397	0.000465	0	1
BBOV_III011210	glycosyl transferase, group 2 family protein	0.00061	0	0	0	0	253	5.1e-05	0	0
BBOV_II005640	glycosyltransferase family protein 28	0.002477	0	0	0	0	159	0.002795	0	0
BBOV_I003770	glycyl-tRNA synthetase, putative	0.233937	0	0	0	0	733	0.521327	0	0
BBOV_IV005560	GMP reductase, putative	0.000665	0	0	0	0	327	0.000629	0	0
BBOV_IV009110	GMP synthase, putative	0.000739	0	0	0	0	528	0.001154	0	0
BBOV_IV009710	G-patch domain containing protein	0.000703	0	0	0	0	158	3e-06	0	0
BBOV_IV001640	GTP binding protein, putative	0.010009	0	0	0	0	423	0.001151	0	0
BBOV_IV007720	GTP binding protein, putative	0.001449	0	0	0	0	627	0.00057	0	0
BBOV_I003460	GTP binding protein, putative	0.00137	0	0	0	0	355	0.000589	0	0
BBOV_IV004500	GTP1/OBG containing protein	0.000507	0	0	0	0	195	0.000113	0	0
BBOV_III004970	GTP1/OBG family protein	0.004415	0	0	0	0	384	0.001038	0	0
BBOV_IV001120	GTP-ase activating domain containing protein	0.004141	0	0	0	0	311	0.003854	0	0
BBOV_IV007530	GTPase activator protein, putative	0.0005	0	2	219	267	376	3.6e-05	0	2
BBOV_IV004510	GTPase family protein	0.000838	0	0	0	0	548	8.1e-05	0	0
BBOV_III008310	GTPase family protein protein	0.000212	0	0	0	0	444	2e-06	0	0
BBOV_IV010460	GTPase subfamily protein	0.001443	0	0	0	0	826	2.8e-05	0	0
BBOV_IV007760	GTPase, putative	0.001702	0	0	0	0	622	0.012193	0	0
BBOV_IV010920	GTP-binding nuclear protein Ran	0.000523	0	0	0	0	211	0.00044	0	0
BBOV_I004580	GTP-binding protein engA, putative	0.001123	0	0	0	0	353	0.000468	0	0
BBOV_I002000	GTP-binding protein engB, putative	0.001457	0	0	0	0	290	0.000151	0	0
BBOV_III011750	GTP-binding protein LepA family protein	0.253726	0	0	0	0	705	0.352848	1	0
BBOV_III002190	GTP-binding protein YchF domain containing protein	0.000735	0	0	0	0	393	0.000966	0	0
BBOV_IV004100	GTP-binding protein, putative	0.000859	0	0	0	0	260	1.5e-05	0	0
BBOV_II006160	guanylate kinase, putative	0.003762	0	0	0	0	194	0.003815	0	0
BBOV_IV003220	HAD superfamily hydrolase, putative	0.942922	18	0	0	0	300	0.994432	1	0
BBOV_IV003240	HAD superfamily hydrolase, putative	0.482421	0	1	7	29	306	0.954717	0	0
BBOV_IV003310	HAD superfamily hydrolase, putative	0.001957	0	0	0	0	324	0.000223	0	0
BBOV_IV003230	HAD superfamily hydrolase, putative	0.001432	0	0	0	0	284	0.000606	0	0
BBOV_III001450	Ham1 family protein	0.000319	0	0	0	0	210	3.9e-05	0	0
BBOV_III007620	HCNGP-like family protein	0.000581	0	0	0	0	125	7e-06	0	0
BBOV_II001110	HEAT repeat containing protein	0.001018	0	0	0	0	818	3e-06	0	0
BBOV_II003920	HEAT repeat family protein	0.000926	0	0	0	0	2443	0.000236	0	0
BBOV_IV006790	heat shock protein 60, putative	0.002329	0	0	0	0	556	4.5e-05	0	0
BBOV_IV003490	heat shock protein 70	0.003249	0	0	0	0	654	0.000305	1	0
BBOV_III007800	heat shock protein 70 precursor, putative	0.995668	26	0	0	0	652	0.999532	1	0
BBOV_IV010880	heat shock protein 75, putative	0.000434	0	0	0	0	623	6.2e-05	0	0
BBOV_III007380	heat shock protein 90	0.830259	31	0	0	0	795	0.876632	1	0
BBOV_IV008400	heat shock protein 90, putative	0.781584	17	0	0	0	795	0.961895	1	0
BBOV_IV010060	heat shock protein DNAJ, putative	0.000877	0	0	0	0	192	6.3e-05	0	0
BBOV_III011100	HECT domain containing protein	0.000141	0	0	0	0	1251	5.6e-05	0	0
BBOV_IV011330	HECT/ubiquitin-transferase domain containing protein	0.001224	0	0	0	0	4713	3.9e-05	0	10
BBOV_IV005150	HECT-domain (ubiquitin-transferase) containing protein	0.004944	0	0	0	0	4221	0.00085	0	2
BBOV_II004610	helicase associated domain containing protein	0.000506	0	0	0	0	668	5.3e-05	0	0
BBOV_III009710	helicase conserved C-terminal domain containing protein	0.000728	0	0	0	0	879	2e-06	0	0
BBOV_II002350	helicase with zinc finger motif protein, putative	0.000698	0	0	0	0	1113	1.3e-05	0	0
BBOV_IV008540	helicase, putative	0.004362	0	0	0	0	317	0.00109	0	0
BBOV_IV011580	helicase, putative	0.00184	0	0	0	0	404	4.4e-05	0	0
BBOV_I001530	helicase, putative	0.000462	0	0	0	0	1798	4e-05	0	0
BBOV_III007290	HesB-like domain containing protein	0.002643	0	0	0	0	200	6e-05	0	0
BBOV_III007130	HesB-like domain containing protein	0.001627	0	0	0	0	118	0.004405	0	0
BBOV_III006900	HesB-like domain containing protein	0.000983	0	0	0	0	118	0.000987	0	0
BBOV_I000860	hexokinase	0.003773	0	0	0	0	487	0.000643	0	0
BBOV_IV003170	hexose transporter	0.821811	16	12	5	459	472	0.059822	1	11
BBOV_IV003180	hexose transporter	0.001259	0	11	24	496	544	6e-06	0	11
BBOV_IV001910	high mobility group protein-like protein NHP1	0.000478	0	0	0	0	97	7e-06	0	0
BBOV_IV004730	histamine-releasing factor, putative	0.002564	0	0	0	0	175	8.4e-05	0	0
BBOV_IV010350	histidine acid phosphatase superfamily protein	0.155952	0	0	0	0	1277	0.278842	1	0
BBOV_IV001190	histidyl-tRNA synthetase, putative	0.00173	0	0	0	0	913	0.001152	0	0
BBOV_II001750	histone 2B protein, putative	0.000362	0	0	0	0	106	5.6e-05	0	0
BBOV_I003750	histone acetyltransferase	0.004661	0	0	0	0	646	0.000214	0	0
BBOV_IV010860	histone acetyltransferase protein, putative	0.000647	0	0	0	0	439	2e-06	0	0
BBOV_III010020	histone acetyltransferase, ELP3 family protein	0.001431	0	0	0	0	1110	0.00011	0	1
BBOV_III011020	histone deacetylase	0.0003	0	0	0	0	449	2.5e-05	0	0
BBOV_IV001800	histone deacetylase, putative	0.000605	0	0	0	0	1654	0.000146	0	0
BBOV_II001900	Histone H2A protein	0.000598	0	0	0	0	141	4e-06	0	0
BBOV_II006460	histone H2A.F/Z	0.000459	0	0	0	0	161	2e-06	0	0
BBOV_IV006840	histone H2B.1, putative	0.00041	0	0	0	0	123	6e-06	0	0
BBOV_II001890	Histone H3, putative	0.000305	0	0	0	0	136	3e-06	0	0
BBOV_I001860	histone H3, putative	0.000289	0	0	0	0	136	2e-06	0	0
BBOV_I001810	histone H3, putative	0.000289	0	0	0	0	136	2e-06	0	0
BBOV_I001540	histone-like transcription factor (CBF/NF-Y) and archaeal histone domain containing protein	0.001132	0	0	0	0	295	5e-06	0	0
BBOV_I000180	histone-like transcription factor domain containing protein	0.001209	0	0	0	0	396	0.000512	0	0
BBOV_III011870	HIT domain containing protein	0.296877	0	0	0	0	180	0.276671	1	0
BBOV_II002160	HORMA domain containing protein	0.000748	0	0	0	0	349	0.000372	0	0
BBOV_IV011960	HSP60 fold T-complex protein 1, putative	0.001326	0	0	0	0	538	0.000415	0	0
BBOV_III004230	hsp90 protein	0.000561	0	0	0	0	712	0.000194	0	0
BBOV_II007550	human hepatopoietin-like protein, putative	0.004538	0	0	0	0	145	0.003156	0	0
BBOV_III000640	hydrolase, NUDIX family protein	0.001178	0	0	0	0	201	0.000187	0	0
BBOV_III003580	hydrolase, NUDIX family protein	0.00088	0	0	0	0	450	1.1e-05	0	0
BBOV_III000620	hydrolase, NUDIX family protein	0.000845	0	0	0	0	204	3.8e-05	0	0
BBOV_II007740	hydrolase, TatD family protein	0.000325	0	0	0	0	319	2.2e-05	0	0
BBOV_IV004560	hydroxyacylglutathione hydrolase, putative	0.125699	0	0	0	0	319	0.118073	1	0
BBOV_IV002780	hypothetcial protein	0.000488	0	12	255	875	920	1e-05	0	14
BBOV_I001020	hypothetical protein	0.999182	17	0	0	0	211	0.998784	1	0
BBOV_IV011940	hypothetical protein	0.997567	19	0	0	0	449	0.998604	1	0
BBOV_IV002270	hypothetical protein	0.997169	21	0	0	0	784	0.996643	1	0
BBOV_I004780	hypothetical protein	0.997139	20	0	0	0	361	0.999741	1	0
BBOV_IV006820	hypothetical protein	0.996892	19	0	0	0	170	0.999869	1	0
BBOV_II000720	hypothetical protein	0.995118	18	0	0	0	418	0.991302	1	0
BBOV_II001760	hypothetical protein	0.994778	20	0	0	0	203	0.994224	1	0
BBOV_III008960	hypothetical protein	0.994242	26	0	0	0	433	0.993993	1	0
BBOV_III006470	hypothetical protein	0.994188	26	0	0	0	437	0.989818	1	0
BBOV_III006490	hypothetical protein	0.994188	26	0	0	0	437	0.989818	1	0
BBOV_III006510	hypothetical protein	0.994188	26	0	0	0	437	0.988914	1	0
BBOV_IV006500	hypothetical protein	0.991651	21	0	0	0	274	0.998951	1	0
BBOV_III011350	hypothetical protein	0.990752	26	0	0	0	424	0.991211	1	0
BBOV_II002660	hypothetical protein	0.989547	20	0	0	0	342	0.992351	1	1
BBOV_III001600	hypothetical protein	0.988795	21	0	0	0	627	0.962346	1	0
BBOV_III005620	hypothetical protein	0.985393	26	0	0	0	437	0.97423	1	0
BBOV_IV003250	hypothetical protein	0.983486	21	0	0	0	161	0.999683	1	0
BBOV_II000970	hypothetical protein	0.983348	19	0	0	0	480	0.971514	1	0
BBOV_I004140	hypothetical protein	0.983036	21	0	0	0	188	0.975306	1	0
BBOV_I004860	hypothetical protein	0.982373	21	0	0	0	150	0.997683	1	0
BBOV_III004080	hypothetical protein	0.980335	20	0	0	0	613	0.989284	1	0
BBOV_III002950	hypothetical protein	0.979919	17	0	0	0	78	0.999941	1	0
BBOV_II002010	hypothetical protein	0.978376	20	0	0	0	1294	0.983846	1	0
BBOV_II001950	hypothetical protein	0.978376	20	0	0	0	1292	0.962696	1	0
BBOV_II001200	hypothetical protein	0.976485	17	0	0	0	966	0.996433	1	0
BBOV_I001150	hypothetical protein	0.972299	24	0	0	0	72	0.998489	1	0
BBOV_IV009240	hypothetical protein	0.971946	21	0	0	0	778	0.984852	1	0
BBOV_III011590	hypothetical protein	0.971319	23	0	0	0	432	0.99349	1	0
BBOV_I002480	hypothetical protein	0.970534	22	0	0	0	211	0.994361	1	0
BBOV_III011340	hypothetical protein	0.970376	27	0	0	0	453	0.992859	1	0
BBOV_I002220	hypothetical protein	0.969668	22	0	0	0	657	0.992337	1	0
BBOV_III005800	hypothetical protein	0.968583	26	0	0	0	437	0.969815	1	0
BBOV_III004200	hypothetical protein	0.966275	18	0	0	0	814	0.995903	1	0
BBOV_III006530	hypothetical protein	0.965699	26	0	0	0	437	0.938138	1	0
BBOV_IV010940	hypothetical protein	0.9571	23	1	7	24	431	0.991582	1	0
BBOV_II006610	hypothetical protein	0.948363	25	0	0	0	594	0.963685	1	0
BBOV_IV001170	hypothetical protein	0.945451	22	0	0	0	749	0.986759	1	0
BBOV_III001200	hypothetical protein	0.944785	19	0	0	0	65	0.991685	1	0
BBOV_III001690	hypothetical protein	0.944576	21	0	0	0	108	0.956001	1	0
BBOV_III003290	hypothetical protein	0.9428	20	0	0	0	285	0.993701	1	0
BBOV_III010920	hypothetical protein	0.942718	21	0	0	0	1194	0.98228	1	0
BBOV_II007160	hypothetical protein	0.94244	25	0	0	0	480	0.881969	1	0
BBOV_III003710	hypothetical protein	0.939084	26	0	0	0	462	0.986396	1	1
BBOV_IV008610	hypothetical protein	0.936454	23	0	0	0	204	0.963305	1	0
BBOV_IV000670	hypothetical protein	0.930142	27	0	0	0	298	0.990531	1	0
BBOV_III009330	hypothetical protein	0.930059	21	0	0	0	220	0.990087	1	0
BBOV_IV012170	hypothetical protein	0.926193	24	2	87	131	159	0.868944	0	2
BBOV_IV001040	hypothetical protein	0.923143	27	0	0	0	178	0.987988	1	0
BBOV_III000390	hypothetical protein	0.922982	20	0	0	0	253	0.965342	1	0
BBOV_II001790	hypothetical protein	0.921356	20	1	260	279	299	0.887458	1	1
BBOV_IV001030	hypothetical protein	0.919057	27	0	0	0	276	0.986949	1	0
BBOV_I001670	hypothetical protein	0.915257	22	0	0	0	265	0.934416	1	0
BBOV_II002190	hypothetical protein	0.914148	18	0	0	0	593	0.972819	1	0
BBOV_IV003120	hypothetical protein	0.911102	19	0	0	0	233	0.988988	1	0
BBOV_IV007260	hypothetical protein	0.909031	22	0	0	0	1759	0.903247	0	0
BBOV_IV007620	hypothetical protein	0.908309	17	0	0	0	781	0.897492	1	0
BBOV_IV003320	hypothetical protein	0.90608	23	0	0	0	416	0.926062	1	0
BBOV_IV007570	hypothetical protein	0.905426	24	0	0	0	302	0.973411	1	0
BBOV_III004330	hypothetical protein	0.904003	20	0	0	0	1125	0.979545	1	2
BBOV_IV012110	hypothetical protein	0.903947	29	2	89	148	170	0.723248	0	2
BBOV_IV004850	hypothetical protein	0.902976	22	1	7	24	236	0.974865	1	0
BBOV_III002240	hypothetical protein	0.900416	25	0	0	0	152	0.996231	1	0
BBOV_III011700	hypothetical protein	0.89217	13	0	0	0	268	0.987634	1	0
BBOV_III000650	hypothetical protein	0.892129	23	0	0	0	1323	0.954783	1	0
BBOV_I002840	hypothetical protein	0.890885	26	1	7	24	748	0.981003	1	0
BBOV_III005180	hypothetical protein	0.883501	18	0	0	0	548	0.853516	1	0
BBOV_IV001180	hypothetical protein	0.881023	27	0	0	0	1207	0.960652	1	0
BBOV_I001070	hypothetical protein	0.880264	19	0	0	0	173	0.926693	1	0
BBOV_III011360	hypothetical protein	0.87653	26	1	7	29	425	0.946164	1	0
BBOV_IV000780	hypothetical protein	0.871858	26	0	0	0	231	0.685564	1	0
BBOV_II002630	hypothetical protein	0.864703	23	0	0	0	1068	0.978259	1	1
BBOV_III011070	hypothetical protein	0.862081	22	0	0	0	1591	0.9852	1	0
BBOV_III011300	hypothetical protein	0.854594	25	0	0	0	421	0.991645	1	0
BBOV_IV008430	hypothetical protein	0.854047	29	1	13	32	360	0.929122	1	0
BBOV_IV004200	hypothetical protein	0.849754	27	0	0	0	810	0.91548	0	0
BBOV_III004950	hypothetical protein	0.827979	22	0	0	0	880	0.946958	1	1
BBOV_II000010	hypothetical protein	0.821245	24	1	99	132	158	0.782309	0	1
BBOV_III011380	hypothetical protein	0.818926	26	0	0	0	422	0.905409	1	0
BBOV_IV008420	hypothetical protein	0.816819	14	0	0	0	421	0.848533	1	0
BBOV_IV000770	hypothetical protein	0.813581	31	0	0	0	250	0.905736	1	0
BBOV_III007330	hypothetical protein	0.811159	17	0	0	0	323	0.990044	1	0
BBOV_II005100	hypothetical protein	0.810221	24	4	7	278	297	0.967779	0	4
BBOV_IV000760	hypothetical protein	0.806941	23	0	0	0	191	0.980862	1	0
BBOV_I000990	hypothetical protein	0.800622	23	0	0	0	534	0.914933	1	0
BBOV_I001080	hypothetical protein	0.80032	32	0	0	0	790	0.69472	1	0
BBOV_IV001340	hypothetical protein	0.795821	25	1	7	26	536	0.699316	1	0
BBOV_IV003980	hypothetical protein	0.793364	22	0	0	0	438	0.964851	1	0
BBOV_IV011780	hypothetical protein	0.788107	19	0	0	0	363	0.739723	0	0
BBOV_IV009020	hypothetical protein	0.770375	24	1	7	24	221	0.923233	1	0
BBOV_I001680	hypothetical protein	0.745893	23	0	0	0	265	0.746049	1	0
BBOV_II007790	hypothetical protein	0.72082	21	3	7	137	164	0.656236	1	2
BBOV_II006600	hypothetical protein	0.71332	27	0	0	0	598	0.91919	1	0
BBOV_II000410	hypothetical protein	0.705561	24	0	0	0	293	0.907961	1	1
BBOV_IV007390	hypothetical protein	0.704633	16	0	0	0	837	0.961886	0	0
BBOV_III011370	hypothetical protein	0.684376	23	0	0	0	422	0.962276	1	0
BBOV_III011320	hypothetical protein	0.684136	25	0	0	0	416	0.804199	0	0
BBOV_II001640	hypothetical protein	0.683022	21	0	0	0	339	0.984597	1	0
BBOV_I001660	hypothetical protein	0.681494	27	0	0	0	248	0.938564	1	0
BBOV_IV001090	hypothetical protein	0.668895	14	0	0	0	373	0.791941	1	0
BBOV_III009720	hypothetical protein	0.641071	15	0	0	0	1069	0.727833	0	0
BBOV_II000990	hypothetical protein	0.639353	24	0	0	0	192	0.743681	1	0
BBOV_I003130	hypothetical protein	0.636692	20	0	0	0	376	0.884297	1	0
BBOV_I003400	hypothetical protein	0.633818	31	1	7	29	232	0.623648	0	1
BBOV_II006670	hypothetical protein	0.620113	18	0	0	0	220	0.833217	0	0
BBOV_III011330	hypothetical protein	0.604129	25	0	0	0	411	0.879863	1	0
BBOV_II002870	hypothetical protein	0.578886	19	1	483	505	546	0.94273	1	1
BBOV_IV001670	hypothetical protein	0.574247	29	1	7	29	233	0.731273	0	0
BBOV_IV008940	hypothetical protein	0.565187	18	0	0	0	396	0.498403	1	0
BBOV_III006200	hypothetical protein	0.525293	18	0	0	0	240	0.826544	0	2
BBOV_I002670	hypothetical protein	0.505133	23	0	0	0	360	0.65949	1	0
BBOV_I001050	hypothetical protein	0.48446	0	0	0	0	272	0.643996	1	0
BBOV_I004360	hypothetical protein	0.476679	0	0	0	0	1226	0.542657	0	1
BBOV_III004160	hypothetical protein	0.47357	0	0	0	0	826	0.616235	1	0
BBOV_II006630	hypothetical protein	0.465724	0	0	0	0	612	0.840595	1	0
BBOV_I002460	hypothetical protein	0.459858	0	0	0	0	411	0.653598	1	0
BBOV_III006850	hypothetical protein	0.452184	0	0	0	0	540	0.764664	1	0
BBOV_I001090	hypothetical protein	0.440265	0	0	0	0	290	0.28722	1	0
BBOV_IV000940	hypothetical protein	0.433472	0	0	0	0	954	0.43955	0	0
BBOV_IV003890	hypothetical protein	0.406678	0	1	134	156	188	0.546707	1	1
BBOV_II004780	hypothetical protein	0.390805	0	0	0	0	91	0.744952	1	0
BBOV_IV003550	hypothetical protein	0.384822	0	0	0	0	117	0.88658	1	0
BBOV_IV010740	hypothetical protein	0.377428	0	0	0	0	682	0.451757	1	0
BBOV_III004140	hypothetical protein	0.359211	0	0	0	0	732	0.811262	1	0
BBOV_I003150	hypothetical protein	0.350469	0	0	0	0	197	0.384907	1	0
BBOV_IV008770	hypothetical protein	0.341226	0	0	0	0	1281	0.440557	0	0
BBOV_II001190	hypothetical protein	0.336896	0	0	0	0	990	0.76904	1	0
BBOV_III000740	hypothetical protein	0.336713	0	5	156	336	463	0.500076	0	5
BBOV_IV008650	hypothetical protein	0.332371	0	0	0	0	187	0.15466	1	0
BBOV_II000670	hypothetical protein	0.311321	0	1	13	32	219	0.44408	1	0
BBOV_IV005980	hypothetical protein	0.29571	0	0	0	0	494	0.293862	1	0
BBOV_I002380	hypothetical protein	0.288302	0	1	7	29	673	0.448387	0	1
BBOV_IV003920	hypothetical protein	0.275732	0	0	0	0	275	0.151088	0	0
BBOV_II000710	hypothetical protein	0.270961	0	0	0	0	306	0.380823	1	0
BBOV_II000690	hypothetical protein	0.263467	0	1	13	32	201	0.314619	1	0
BBOV_III010760	hypothetical protein	0.259631	0	0	0	0	456	0.368763	1	0
BBOV_III005590	hypothetical protein	0.254898	0	0	0	0	162	0.400551	1	0
BBOV_I003820	hypothetical protein	0.243486	0	0	0	0	149	0.639072	0	1
BBOV_II006620	hypothetical protein	0.241203	0	1	7	29	591	0.675091	0	1
BBOV_IV006690	hypothetical protein	0.234867	0	0	0	0	218	0.289526	0	0
BBOV_III011310	hypothetical protein	0.210144	0	0	0	0	441	0.358089	0	2
BBOV_IV007700	hypothetical protein	0.204655	0	1	16	38	202	0.851658	0	1
BBOV_II000730	hypothetical protein	0.199833	0	0	0	0	176	0.556478	0	0
BBOV_IV010010	hypothetical protein	0.18828	0	1	7	29	417	0.26072	1	0
BBOV_IV004660	hypothetical protein	0.1852	0	1	13	35	448	0.41784	1	0
BBOV_IV007780	hypothetical protein	0.1826	0	0	0	0	588	0.160648	0	0
BBOV_III010730	hypothetical protein	0.180802	0	5	4	189	216	0.02104	1	4
BBOV_IV000070	hypothetical protein	0.172566	0	0	0	0	98	0.602617	1	0
BBOV_III001180	hypothetical protein	0.155275	0	0	0	0	373	0.244289	0	0
BBOV_III002660	hypothetical protein	0.150813	0	0	0	0	582	0.257643	1	0
BBOV_III003400	hypothetical protein	0.142813	0	0	0	0	1313	0.251083	0	0
BBOV_II005590	hypothetical protein	0.130471	0	4	10	153	663	0.00393	0	6
BBOV_IV001450	hypothetical protein	0.125592	0	0	0	0	82	0.370952	1	0
BBOV_III009990	hypothetical protein	0.123347	0	0	0	0	943	0.471211	0	0
BBOV_III008110	hypothetical protein	0.110415	0	0	0	0	551	0.358197	0	0
BBOV_II005610	hypothetical protein	0.107367	0	4	13	1102	1124	0.697597	0	5
BBOV_III000230	hypothetical protein	0.105323	0	0	0	0	658	0.064434	1	0
BBOV_III008210	hypothetical protein	0.102878	0	0	0	0	333	0.202089	0	0
BBOV_III002020	hypothetical protein	0.101954	0	0	0	0	614	0.128485	1	0
BBOV_III004510	hypothetical protein	0.095497	0	0	0	0	416	0.095753	0	0
BBOV_III004470	hypothetical protein	0.081351	0	0	0	0	417	0.112004	0	0
BBOV_IV002710	hypothetical protein	0.076421	0	0	0	0	1384	0.139805	1	0
BBOV_III004490	hypothetical protein	0.072871	0	0	0	0	416	0.105211	0	0
BBOV_III003960	hypothetical protein	0.072836	0	0	0	0	439	0.074825	0	0
BBOV_IV010240	hypothetical protein	0.072359	0	1	5	25	83	0.423477	0	1
BBOV_IV010730	hypothetical protein	0.071904	0	0	0	0	120	0.449676	0	0
BBOV_III004710	hypothetical protein	0.071387	0	8	62	1276	1309	0.141183	0	10
BBOV_III010860	hypothetical protein	0.068933	0	0	0	0	622	0.184028	1	0
BBOV_IV011030	hypothetical protein	0.068127	0	0	0	0	617	0.110721	1	0
BBOV_II005360	hypothetical protein	0.067032	0	0	0	0	465	0.016439	0	0
BBOV_IV001350	hypothetical protein	0.061737	0	2	69	120	133	0.092314	0	4
BBOV_IV001870	hypothetical protein	0.060817	0	0	0	0	524	0.20084	0	0
BBOV_I000780	hypothetical protein	0.059024	0	0	0	0	336	0.055039	0	0
BBOV_III010550	hypothetical protein	0.057811	0	0	0	0	302	0.040287	1	0
BBOV_II005150	hypothetical protein	0.05609	0	1	21	40	84	0.143659	0	1
BBOV_IV000210	hypothetical protein	0.052356	0	10	112	466	499	0.000997	0	10
BBOV_III000150	hypothetical protein	0.050694	0	0	0	0	66	0.469071	0	0
BBOV_III002790	hypothetical protein	0.04645	0	0	0	0	686	0.084516	0	0
BBOV_I002900	hypothetical protein	0.043467	0	0	0	0	351	0.024469	1	0
BBOV_IV004770	hypothetical protein	0.043204	0	0	0	0	192	0.054794	0	0
BBOV_III004130	hypothetical protein	0.041722	0	0	0	0	794	0.120764	0	0
BBOV_I000490	hypothetical protein	0.041583	0	0	0	0	296	0.056883	0	0
BBOV_I004400	hypothetical protein	0.040352	0	0	0	0	265	0.011067	0	0
BBOV_IV001410	hypothetical protein	0.038406	0	0	0	0	139	0.196131	1	0
BBOV_III010270	hypothetical protein	0.036902	0	1	20	42	83	0.173164	0	0
BBOV_III000750	hypothetical protein	0.035905	0	0	0	0	281	0.000453	0	0
BBOV_III003670	hypothetical protein	0.031474	0	0	0	0	340	0.057169	0	0
BBOV_III002560	hypothetical protein	0.030007	0	0	0	0	179	0.026605	0	0
BBOV_IV008830	hypothetical protein	0.025795	0	0	0	0	94	0.116173	0	0
BBOV_IV010570	hypothetical protein	0.025327	0	0	0	0	1169	0.000101	0	0
BBOV_II000180	hypothetical protein	0.023855	0	1	1174	1196	1238	0.000746	0	1
BBOV_III009890	hypothetical protein	0.023154	0	0	0	0	139	0.000865	0	0
BBOV_III001730	hypothetical protein	0.022983	0	1	80	102	172	0.019945	0	1
BBOV_III004060	hypothetical protein	0.021374	0	0	0	0	985	0.005482	0	0
BBOV_III010420	hypothetical protein	0.02076	0	4	83	333	334	0.119857	0	5
BBOV_III003310	hypothetical protein	0.020353	0	0	0	0	236	0.006183	0	0
BBOV_IV000370	hypothetical protein	0.020071	0	9	30	375	399	1e-06	0	10
BBOV_IV008000	hypothetical protein	0.019426	0	0	0	0	326	0.013578	0	0
BBOV_IV002080	hypothetical protein	0.018961	0	1	15	37	85	0.100875	0	1
BBOV_II001800	hypothetical protein	0.01847	0	0	0	0	244	0.160173	0	1
BBOV_I003950	hypothetical protein	0.018312	0	0	0	0	220	0.113388	0	0
BBOV_III005500	hypothetical protein	0.018104	0	13	12	1656	2197	4.5e-05	0	12
BBOV_IV005590	hypothetical protein	0.018005	0	0	0	0	477	0.022866	0	0
BBOV_II004620	hypothetical protein	0.017519	0	0	0	0	218	0.028393	0	0
BBOV_II001570	hypothetical protein	0.016498	0	0	0	0	471	0.000873	0	0
BBOV_IV006750	hypothetical protein	0.01629	0	0	0	0	194	0.000596	0	0
BBOV_III002080	hypothetical protein	0.015216	0	0	0	0	116	0.003536	0	2
BBOV_IV006300	hypothetical protein	0.014755	0	0	0	0	129	0.090849	0	0
BBOV_II003870	hypothetical protein	0.014711	0	0	0	0	325	7.3e-05	0	0
BBOV_IV001280	hypothetical protein	0.014296	0	0	0	0	731	0.002803	0	0
BBOV_IV003650	hypothetical protein	0.01407	0	0	0	0	2123	0.006275	0	0
BBOV_II004800	hypothetical protein	0.013861	0	0	0	0	203	0.007809	0	0
BBOV_III000790	hypothetical protein	0.013681	0	1	28	47	270	0.0028	0	0
BBOV_I004880	hypothetical protein	0.013233	0	0	0	0	803	0.000341	0	0
BBOV_III004880	hypothetical protein	0.012656	0	0	0	0	418	0.016093	0	0
BBOV_I004320	hypothetical protein	0.012582	0	0	0	0	566	0.026317	0	0
BBOV_II000130	hypothetical protein	0.012494	0	1	793	815	857	0.005187	0	3
BBOV_II000490	hypothetical protein	0.012017	0	0	0	0	82	0.03639	0	0
BBOV_II002530	hypothetical protein	0.011673	0	0	0	0	544	0.036595	0	0
BBOV_II005480	hypothetical protein	0.011436	0	0	0	0	480	0.159108	0	0
BBOV_I005100	hypothetical protein	0.011167	0	0	0	0	288	0.012619	0	0
BBOV_II000460	hypothetical protein	0.010893	0	0	0	0	133	0.005041	0	0
BBOV_IV007840	hypothetical protein	0.010714	0	1	10	32	88	0.139393	0	0
BBOV_I004330	hypothetical protein	0.010265	0	0	0	0	879	0.00506	0	1
BBOV_III009690	hypothetical protein	0.009867	0	0	0	0	1359	0.008236	0	0
BBOV_II000650	hypothetical protein	0.009681	0	0	0	0	141	0.001841	1	0
BBOV_III000370	hypothetical protein	0.009301	0	0	0	0	381	0.011674	0	0
BBOV_III007590	hypothetical protein	0.009048	0	0	0	0	100	0.029154	0	0
BBOV_IV006200	hypothetical protein	0.009045	0	0	0	0	1554	0.001497	0	0
BBOV_III007300	hypothetical protein	0.008924	0	0	0	0	512	0.041997	0	0
BBOV_IV003930	hypothetical protein	0.008772	0	0	0	0	651	0.006027	0	0
BBOV_IV003590	hypothetical protein	0.008737	0	0	0	0	499	0.001147	0	1
BBOV_III008570	hypothetical protein	0.008736	0	0	0	0	815	0.048465	0	0
BBOV_III011820	hypothetical protein	0.008644	0	0	0	0	771	0.003422	1	0
BBOV_IV007300	hypothetical protein	0.008611	0	0	0	0	167	0.044925	0	0
BBOV_IV002600	hypothetical protein	0.008609	0	0	0	0	241	0.029197	0	0
BBOV_III008060	hypothetical protein	0.00855	0	0	0	0	169	0.045449	0	0
BBOV_II001880	hypothetical protein	0.008467	0	0	0	0	515	0.003492	0	0
BBOV_II000890	hypothetical protein	0.008184	0	0	0	0	360	0.002044	0	0
BBOV_I002100	hypothetical protein	0.008035	0	0	0	0	155	0.000932	0	1
BBOV_II004510	hypothetical protein	0.008034	0	9	13	1328	1736	8.3e-05	0	11
BBOV_III005370	hypothetical protein	0.008002	0	0	0	0	794	0.001201	0	1
BBOV_III005020	hypothetical protein	0.007786	0	0	0	0	752	0.00063	0	0
BBOV_I003920	hypothetical protein	0.007427	0	0	0	0	94	0.004303	0	1
BBOV_III001330	hypothetical protein	0.007411	0	11	36	470	503	3.3e-05	0	12
BBOV_III000340	hypothetical protein	0.007207	0	0	0	0	174	0.000571	0	0
BBOV_III009050	hypothetical protein	0.007193	0	0	0	0	432	0.028645	0	0
BBOV_I002960	hypothetical protein	0.007186	0	0	0	0	454	0.005613	0	0
BBOV_II001670	hypothetical protein	0.007159	0	0	0	0	710	0.005573	0	2
BBOV_III000330	hypothetical protein	0.006897	0	0	0	0	635	0.020572	0	0
BBOV_III009360	hypothetical protein	0.006851	0	0	0	0	588	0.000644	0	0
BBOV_III004190	hypothetical protein	0.006784	0	0	0	0	854	0.032776	0	2
BBOV_II007280	hypothetical protein	0.006774	0	0	0	0	176	0.01752	0	0
BBOV_II004520	hypothetical protein	0.006747	0	10	7	1395	1824	0.000127	0	13
BBOV_III008420	hypothetical protein	0.006651	0	0	0	0	502	0.04912	0	0
BBOV_II002480	hypothetical protein	0.006635	0	0	0	0	1619	0.016505	0	2
BBOV_II006940	hypothetical protein	0.006617	0	1	94	116	118	0.080999	0	1
BBOV_I002920	hypothetical protein	0.006559	0	0	0	0	791	8e-05	0	0
BBOV_II001530	hypothetical protein	0.006546	0	0	0	0	475	0.002608	0	0
BBOV_III006030	hypothetical protein	0.006421	0	0	0	0	402	0.000138	0	0
BBOV_III011910	hypothetical protein	0.006337	0	10	21	367	483	0.000101	0	10
BBOV_IV005310	hypothetical protein	0.006309	0	0	0	0	131	0.005913	0	0
BBOV_IV001610	hypothetical protein	0.006254	0	2	19	73	98	0.109574	0	2
BBOV_IV011000	hypothetical protein	0.006193	0	0	0	0	477	0.002231	0	0
BBOV_III011290	hypothetical protein	0.006192	0	0	0	0	403	0.004027	0	0
BBOV_I001350	hypothetical protein	0.006103	0	7	49	279	315	2e-05	0	7
BBOV_II006150	hypothetical protein	0.006041	0	1	21	43	97	0.036944	0	1
BBOV_IV003280	hypothetical protein	0.005894	0	0	0	0	183	0.001258	0	0
BBOV_II005420	hypothetical protein	0.005889	0	5	13	268	423	0.004857	0	6
BBOV_IV006670	hypothetical protein	0.005843	0	0	0	0	177	0.018488	0	0
BBOV_I001590	hypothetical protein	0.005839	0	0	0	0	59	0.146607	0	0
BBOV_I001690	hypothetical protein	0.005757	0	1	15	37	60	0.033112	0	1
BBOV_I002410	hypothetical protein	0.005658	0	0	0	0	320	0.01948	0	0
BBOV_I004090	hypothetical protein	0.005587	0	0	0	0	267	0.00344	0	0
BBOV_III004790	hypothetical protein	0.005548	0	0	0	0	284	0.002357	0	0
BBOV_IV007560	hypothetical protein	0.005456	0	0	0	0	409	0.006256	0	0
BBOV_IV009260	hypothetical protein	0.005355	0	0	0	0	323	0.008958	0	0
BBOV_I000920	hypothetical protein	0.005318	0	0	0	0	436	0.001549	0	0
BBOV_I000320	hypothetical protein	0.005244	0	0	0	0	262	0.000969	0	0
BBOV_II003980	hypothetical protein	0.005219	0	11	16	823	850	9e-06	0	11
BBOV_IV002360	hypothetical protein	0.005177	0	0	0	0	396	0.002207	0	0
BBOV_I002700	hypothetical protein	0.005173	0	0	0	0	462	7.3e-05	0	0
BBOV_III005120	hypothetical protein	0.005105	0	0	0	0	251	0.001388	0	0
BBOV_III011460	hypothetical protein	0.00508	0	0	0	0	274	0.000244	0	0
BBOV_II003500	hypothetical protein	0.005018	0	0	0	0	483	0.001765	0	0
BBOV_II001580	hypothetical protein	0.00491	0	0	0	0	521	0.001025	0	0
BBOV_III001010	hypothetical protein	0.004896	0	0	0	0	514	0.001173	0	0
BBOV_IV012160	hypothetical protein	0.004847	0	7	22	259	288	2e-06	0	7
BBOV_II001960	hypothetical protein	0.004803	0	0	0	0	112	0.015809	0	0
BBOV_I002320	hypothetical protein	0.004735	0	0	0	0	486	0.000938	0	0
BBOV_IV000830	hypothetical protein	0.004717	0	1	186	205	247	0.002701	0	1
BBOV_II006290	hypothetical protein	0.004681	0	9	12	1037	1310	0.000195	0	11
BBOV_IV004990	hypothetical protein	0.004668	0	0	0	0	384	0.000122	0	0
BBOV_II005410	hypothetical protein	0.004665	0	0	0	0	439	0.00102	0	0
BBOV_III001230	hypothetical protein	0.004622	0	11	36	475	508	4e-06	0	12
BBOV_I004280	hypothetical protein	0.004607	0	0	0	0	682	0.01197	0	0
BBOV_IV002180	hypothetical protein	0.004584	0	0	0	0	596	0.003414	0	0
BBOV_II003690	hypothetical protein	0.004579	0	0	0	0	1478	0.00092	0	0
BBOV_III005270	hypothetical protein	0.00448	0	0	0	0	604	0.001042	0	0
BBOV_IV010140	hypothetical protein	0.004455	0	0	0	0	327	0.001986	0	0
BBOV_II001430	hypothetical protein	0.004455	0	0	0	0	227	4.9e-05	0	0
BBOV_IV003960	hypothetical protein	0.004439	0	0	0	0	406	0.00036	0	0
BBOV_III009180	hypothetical protein	0.004412	0	2	67	118	120	0.0001	0	2
BBOV_III010660	hypothetical protein	0.004377	0	0	0	0	586	0.006615	0	0
BBOV_III008290	hypothetical protein	0.004375	0	0	0	0	436	0.017665	0	0
BBOV_II004230	hypothetical protein	0.004367	0	0	0	0	929	0.013691	0	0
BBOV_IV006050	hypothetical protein	0.004351	0	0	0	0	111	0.085343	0	0
BBOV_IV007000	hypothetical protein	0.004335	0	0	0	0	491	0.004767	0	0
BBOV_III001840	hypothetical protein	0.004334	0	0	0	0	586	0.000114	0	0
BBOV_II003970	hypothetical protein	0.00432	0	0	0	0	541	0.011458	0	0
BBOV_IV007430	hypothetical protein	0.004294	0	0	0	0	280	0.002699	0	0
BBOV_IV004870	hypothetical protein	0.00426	0	0	0	0	545	2.5e-05	0	0
BBOV_II006180	hypothetical protein	0.004245	0	1	828	850	871	0.000192	0	1
BBOV_III007010	hypothetical protein	0.004223	0	0	0	0	177	0.000719	0	0
BBOV_I001890	hypothetical protein	0.004205	0	2	20	79	123	0.033387	0	2
BBOV_II006220	hypothetical protein	0.004173	0	0	0	0	1129	0.006367	0	0
BBOV_IV011800	hypothetical protein	0.00416	0	1	21	43	196	0.001009	0	1
BBOV_I003560	hypothetical protein	0.004077	0	0	0	0	638	1.2e-05	0	0
BBOV_III000080	hypothetical protein	0.004047	0	8	61	367	485	0.000117	0	8
BBOV_III009540	hypothetical protein	0.004026	0	0	0	0	1171	0.004847	0	0
BBOV_II000960	hypothetical protein	0.003995	0	0	0	0	151	6.8e-05	0	0
BBOV_IV007740	hypothetical protein	0.003941	0	0	0	0	113	0.002046	0	0
BBOV_I002090	hypothetical protein	0.003918	0	0	0	0	700	0.005393	0	1
BBOV_I003230	hypothetical protein	0.003897	0	0	0	0	2892	0.000612	0	2
BBOV_III002210	hypothetical protein	0.003889	0	0	0	0	519	0.003147	0	0
BBOV_II000090	hypothetical protein	0.003873	0	8	61	364	483	8.3e-05	0	9
BBOV_III007440	hypothetical protein	0.003834	0	0	0	0	572	0.005501	0	0
BBOV_II000440	hypothetical protein	0.003793	0	0	0	0	982	0.000137	0	1
BBOV_V000330	hypothetical protein	0.003763	0	0	0	0	214	0.003735	0	0
BBOV_II003350	hypothetical protein	0.003757	0	8	20	529	530	0.000312	0	8
BBOV_III001020	hypothetical protein	0.003754	0	0	0	0	837	0.000961	0	0
BBOV_IV004570	hypothetical protein	0.003744	0	4	5	349	370	0.001232	0	4
BBOV_IV011700	hypothetical protein	0.00374	0	0	0	0	202	0.002742	0	0
BBOV_I002060	hypothetical protein	0.003726	0	1	55	77	113	0.000298	0	1
BBOV_I003330	hypothetical protein	0.003725	0	10	45	480	554	0.000297	0	12
BBOV_III004520	hypothetical protein	0.003714	0	1	58	80	82	0.019877	0	1
BBOV_I004820	hypothetical protein	0.003696	0	1	64	86	115	0.006476	0	1
BBOV_III010770	hypothetical protein	0.003642	0	0	0	0	1086	0.000485	0	1
BBOV_I002690	hypothetical protein	0.003641	0	0	0	0	401	2.9e-05	0	0
BBOV_IV009700	hypothetical protein	0.003634	0	7	26	324	329	0.000779	0	7
BBOV_III008550	hypothetical protein	0.003627	0	0	0	0	356	0.000154	0	0
BBOV_IV005690	hypothetical protein	0.003522	0	0	0	0	215	0.000248	0	0
BBOV_IV010770	hypothetical protein	0.00351	0	0	0	0	1104	0.00659	0	0
BBOV_I002440	hypothetical protein	0.00349	0	0	0	0	282	0.001601	0	0
BBOV_II004850	hypothetical protein	0.003432	0	1	56	78	179	0.001161	0	1
BBOV_III001940	hypothetical protein	0.003289	0	0	0	0	138	0.003525	0	0
BBOV_II006210	hypothetical protein	0.003282	0	0	0	0	692	0.001044	0	0
BBOV_III003550	hypothetical protein	0.003262	0	0	0	0	543	0.003792	0	0
BBOV_IV001790	hypothetical protein	0.00325	0	0	0	0	747	0.003993	0	0
BBOV_IV005230	hypothetical protein	0.003221	0	0	0	0	983	0.005343	0	0
BBOV_III008070	hypothetical protein	0.003204	0	0	0	0	63	0.002057	0	0
BBOV_III008020	hypothetical protein	0.003199	0	2	166	242	249	1.9e-05	0	2
BBOV_IV003530	hypothetical protein	0.003193	0	0	0	0	463	0.008758	0	1
BBOV_II005880	hypothetical protein	0.003183	0	0	0	0	481	0.000378	0	0
BBOV_IV007340	hypothetical protein	0.003145	0	0	0	0	469	0.000245	0	0
BBOV_IV010820	hypothetical protein	0.003141	0	0	0	0	165	0.00093	0	0
BBOV_III005680	hypothetical protein	0.003119	0	0	0	0	1639	0.000976	0	1
BBOV_III010360	hypothetical protein	0.0031	0	0	0	0	573	0.004479	0	0
BBOV_III001800	hypothetical protein	0.003094	0	0	0	0	414	0.014109	0	0
BBOV_II000590	hypothetical protein	0.003092	0	0	0	0	213	0.00014	0	0
BBOV_II001610	hypothetical protein	0.003083	0	0	0	0	453	0.00017	0	0
BBOV_III011260	hypothetical protein	0.003057	0	0	0	0	337	0.000202	0	0
BBOV_IV000720	hypothetical protein	0.003054	0	1	225	244	245	0.000118	0	1
BBOV_I001850	hypothetical protein	0.003052	0	2	63	218	242	0.00026	0	2
BBOV_III011660	hypothetical protein	0.003045	0	0	0	0	285	0.005117	0	0
BBOV_II000560	hypothetical protein	0.003007	0	0	0	0	864	7.3e-05	0	0
BBOV_II005460	hypothetical protein	0.003003	0	0	0	0	186	4.5e-05	0	0
BBOV_II003850	hypothetical protein	0.002989	0	0	0	0	376	0.000322	0	0
BBOV_II007210	hypothetical protein	0.002988	0	0	0	0	1166	0.002022	0	0
BBOV_III002800	hypothetical protein	0.002982	0	1	35	54	86	0.001329	0	1
BBOV_I000880	hypothetical protein	0.002979	0	0	0	0	508	0.000212	0	0
BBOV_III011420	hypothetical protein	0.002975	0	0	0	0	651	0.000128	0	0
BBOV_IV004900	hypothetical protein	0.002969	0	1	31	50	82	0.037236	0	1
BBOV_III003220	hypothetical protein	0.002941	0	0	0	0	247	0.000296	0	0
BBOV_III005260	hypothetical protein	0.002916	0	1	98	120	130	0.00063	0	1
BBOV_II006490	hypothetical protein	0.002913	0	0	0	0	135	0.002132	0	0
BBOV_IV008130	hypothetical protein	0.00289	0	2	97	156	173	0.000145	0	3
BBOV_IV004920	hypothetical protein	0.002872	0	0	0	0	388	0.005664	0	0
BBOV_IV008820	hypothetical protein	0.002859	0	0	0	0	234	0.000327	0	0
BBOV_III004340	hypothetical protein	0.002852	0	0	0	0	511	0.004099	0	0
BBOV_IV007220	hypothetical protein	0.00284	0	1	188	210	757	7.4e-05	0	1
BBOV_IV006440	hypothetical protein	0.002829	0	0	0	0	132	0.001249	0	0
BBOV_IV000990	hypothetical protein	0.002815	0	0	0	0	172	5.6e-05	0	0
BBOV_II000260	hypothetical protein	0.002777	0	0	0	0	557	0.007108	0	0
BBOV_IV005380	hypothetical protein	0.002759	0	0	0	0	159	4.1e-05	0	0
BBOV_IV003620	hypothetical protein	0.002736	0	0	0	0	1093	5.1e-05	0	2
BBOV_III009770	hypothetical protein	0.002725	0	1	117	139	159	0.001541	0	1
BBOV_IV011500	hypothetical protein	0.002719	0	0	0	0	363	0.001337	0	0
BBOV_IV011300	hypothetical protein	0.00271	0	0	0	0	210	0.00131	0	0
BBOV_II000860	hypothetical protein	0.002709	0	0	0	0	623	0.004059	0	0
BBOV_II004210	hypothetical protein	0.002708	0	1	81	112	139	0.001718	0	1
BBOV_III006090	hypothetical protein	0.002681	0	0	0	0	420	0.003728	0	0
BBOV_III005480	hypothetical protein	0.002673	0	0	0	0	404	1e-05	0	0
BBOV_IV007590	hypothetical protein	0.002661	0	0	0	0	451	0.000711	0	0
BBOV_IV005050	hypothetical protein	0.002654	0	0	0	0	535	0.000261	0	0
BBOV_IV010580	hypothetical protein	0.002635	0	0	0	0	189	0.003454	0	0
BBOV_III004870	hypothetical protein	0.002635	0	0	0	0	519	0.000612	0	0
BBOV_IV001780	hypothetical protein	0.002627	0	0	0	0	968	0.00021	0	0
BBOV_IV008040	hypothetical protein	0.002619	0	0	0	0	232	0.002881	0	0
BBOV_IV006120	hypothetical protein	0.002619	0	0	0	0	329	1e-06	0	0
BBOV_I004550	hypothetical protein	0.002616	0	0	0	0	276	2.8e-05	0	0
BBOV_IV005430	hypothetical protein	0.002588	0	0	0	0	892	0.00068	0	0
BBOV_II004790	hypothetical protein	0.002581	0	0	0	0	210	0.001497	0	0
BBOV_IV011240	hypothetical protein	0.002578	0	0	0	0	188	0.002379	0	0
BBOV_II005720	hypothetical protein	0.002575	0	0	0	0	239	0.0138	0	0
BBOV_I001750	hypothetical protein	0.002561	0	0	0	0	291	0.001681	0	0
BBOV_IV009320	hypothetical protein	0.002556	0	0	0	0	150	4.9e-05	0	0
BBOV_II007560	hypothetical protein	0.002551	0	0	0	0	339	8.2e-05	0	0
BBOV_I000620	hypothetical protein	0.002541	0	0	0	0	327	0.000481	0	0
BBOV_IV001570	hypothetical protein	0.002536	0	0	0	0	1260	0.000682	0	0
BBOV_IV004620	hypothetical protein	0.002527	0	0	0	0	215	0.000881	0	0
BBOV_II006260	hypothetical protein	0.002517	0	0	0	0	207	0.000108	0	0
BBOV_III004150	hypothetical protein	0.002511	0	0	0	0	228	0.002942	0	0
BBOV_III011410	hypothetical protein	0.002496	0	0	0	0	610	0.000548	0	0
BBOV_II005670	hypothetical protein	0.002486	0	0	0	0	1096	0.000664	0	0
BBOV_III008220	hypothetical protein	0.002465	0	0	0	0	242	0.000714	0	0
BBOV_IV008790	hypothetical protein	0.002463	0	1	55	77	84	0.00229	0	1
BBOV_III003770	hypothetical protein	0.002459	0	0	0	0	188	2.2e-05	0	0
BBOV_III008340	hypothetical protein	0.002455	0	0	0	0	1021	0.001888	0	0
BBOV_IV008850	hypothetical protein	0.002433	0	0	0	0	188	0.000727	0	0
BBOV_IV008860	hypothetical protein	0.002433	0	0	0	0	188	0.000727	0	0
BBOV_III007450	hypothetical protein	0.002431	0	8	71	444	507	0	0	9
BBOV_I001500	hypothetical protein	0.002427	0	4	160	410	544	8.3e-05	0	4
BBOV_III006760	hypothetical protein	0.002419	0	0	0	0	1131	0.005458	0	0
BBOV_IV003260	hypothetical protein	0.002418	0	0	0	0	949	0.00195	0	0
BBOV_IV008450	hypothetical protein	0.002411	0	0	0	0	358	0.001332	0	0
BBOV_I002040	hypothetical protein	0.002409	0	1	296	318	326	3.1e-05	0	1
BBOV_III004420	hypothetical protein	0.002406	0	1	113	135	182	0.000909	0	1
BBOV_III001080	hypothetical protein	0.002401	0	0	0	0	75	0.003486	0	0
BBOV_IV007040	hypothetical protein	0.002369	0	0	0	0	401	0.00038	0	0
BBOV_IV011610	hypothetical protein	0.002366	0	0	0	0	135	0.000279	0	0
BBOV_III000460	hypothetical protein	0.002364	0	0	0	0	220	0.006414	0	0
BBOV_III000730	hypothetical protein	0.002361	0	2	33	74	134	5.3e-05	0	2
BBOV_IV005040	hypothetical protein	0.002351	0	0	0	0	416	1.7e-05	0	0
BBOV_I003710	hypothetical protein	0.002346	0	1	46	68	92	0.000272	0	1
BBOV_IV004630	hypothetical protein	0.00234	0	0	0	0	108	0.002354	0	0
BBOV_III007810	hypothetical protein	0.002338	0	0	0	0	433	0.004761	0	1
BBOV_III000490	hypothetical protein	0.00233	0	0	0	0	345	0.000398	0	0
BBOV_III003840	hypothetical protein	0.00233	0	0	0	0	738	0.000382	0	0
BBOV_I002750	hypothetical protein	0.002324	0	1	76	98	118	0.001774	0	1
BBOV_I002860	hypothetical protein	0.002318	0	0	0	0	190	0	0	0
BBOV_II006520	hypothetical protein	0.002317	0	0	0	0	226	7.1e-05	0	0
BBOV_II001510	hypothetical protein	0.002316	0	0	0	0	951	3e-05	0	0
BBOV_III004910	hypothetical protein	0.002293	0	0	0	0	750	0.001558	0	0
BBOV_III003900	hypothetical protein	0.002277	0	0	0	0	1163	8.2e-05	0	0
BBOV_III009370	hypothetical protein	0.002277	0	0	0	0	295	3.7e-05	0	0
BBOV_IV004130	hypothetical protein	0.002272	0	0	0	0	2229	0.000121	0	0
BBOV_III000430	hypothetical protein	0.00226	0	0	0	0	385	0.000689	0	0
BBOV_I000580	hypothetical protein	0.002255	0	0	0	0	275	3.6e-05	0	1
BBOV_II002430	hypothetical protein	0.002249	0	0	0	0	551	0.000493	0	0
BBOV_III011530	hypothetical protein	0.002247	0	0	0	0	132	0.007833	0	0
BBOV_IV011620	hypothetical protein	0.002212	0	1	183	205	207	8.8e-05	0	1
BBOV_I000720	hypothetical protein	0.00221	0	6	21	252	253	0.001249	0	6
BBOV_II007420	hypothetical protein	0.00221	0	5	62	381	413	1e-06	0	5
BBOV_III003120	hypothetical protein	0.002208	0	0	0	0	73	0.00356	0	0
BBOV_I003380	hypothetical protein	0.002205	0	0	0	0	332	6e-06	0	0
BBOV_III005930	hypothetical protein	0.002203	0	0	0	0	241	0.002645	0	0
BBOV_IV004880	hypothetical protein	0.002186	0	0	0	0	240	4.5e-05	0	0
BBOV_IV005190	hypothetical protein	0.002179	0	0	0	0	270	0.000731	0	0
BBOV_II004440	hypothetical protein	0.002177	0	0	0	0	359	0.000319	0	0
BBOV_III007040	hypothetical protein	0.002167	0	0	0	0	357	0.00208	0	0
BBOV_IV010930	hypothetical protein	0.002166	0	0	0	0	667	2.3e-05	0	0
BBOV_II006590	hypothetical protein	0.002162	0	0	0	0	1824	0.001382	0	1
BBOV_III008860	hypothetical protein	0.002161	0	0	0	0	210	0.000173	0	0
BBOV_III008830	hypothetical protein	0.00215	0	1	210	232	394	0.000371	0	1
BBOV_II004680	hypothetical protein	0.002146	0	0	0	0	628	5e-05	0	0
BBOV_III001470	hypothetical protein	0.002145	0	2	1221	1361	1627	0.002931	0	5
BBOV_IV008670	hypothetical protein	0.002142	0	0	0	0	250	0.00101	0	1
BBOV_II002130	hypothetical protein	0.002142	0	0	0	0	222	2.9e-05	0	0
BBOV_II001070	hypothetical protein	0.002137	0	0	0	0	477	0.001213	0	0
BBOV_II007350	hypothetical protein	0.002131	0	5	56	380	412	2e-06	0	5
BBOV_III011770	hypothetical protein	0.002124	0	0	0	0	189	0.000128	0	0
BBOV_III011860	hypothetical protein	0.002121	0	0	0	0	377	0.001701	0	0
BBOV_IV012000	hypothetical protein	0.002118	0	0	0	0	301	3.3e-05	0	0
BBOV_III010260	hypothetical protein	0.002118	0	0	0	0	548	2.4e-05	0	0
BBOV_II006270	hypothetical protein	0.002099	0	0	0	0	1171	1.6e-05	0	0
BBOV_I003620	hypothetical protein	0.002089	0	22	80	1028	1032	1.1e-05	0	22
BBOV_II001050	hypothetical protein	0.002075	0	0	0	0	116	0.001585	0	0
BBOV_III002010	hypothetical protein	0.002074	0	0	0	0	1093	0.000701	0	0
BBOV_III007270	hypothetical protein	0.002057	0	5	65	217	252	4.4e-05	0	5
BBOV_I000800	hypothetical protein	0.002051	0	0	0	0	454	0.000217	0	0
BBOV_II006750	hypothetical protein	0.002051	0	0	0	0	409	2e-06	0	0
BBOV_I005680	hypothetical protein	0.002041	0	0	0	0	38	0.367633	0	0
BBOV_III004730	hypothetical protein	0.002026	0	0	0	0	647	0.002325	0	0
BBOV_II002040	hypothetical protein	0.002026	0	0	0	0	380	0.000542	0	0
BBOV_IV012020	hypothetical protein	0.002024	0	9	102	626	858	0.000113	0	8
BBOV_I004850	hypothetical protein	0.002016	0	0	0	0	450	1.9e-05	0	0
BBOV_IV009760	hypothetical protein	0.002015	0	0	0	0	289	0.000409	0	0
BBOV_III008100	hypothetical protein	0.002007	0	11	370	1323	1494	0.000175	0	13
BBOV_II003930	hypothetical protein	0.002005	0	0	0	0	311	1.8e-05	0	0
BBOV_I001840	hypothetical protein	0.002002	0	0	0	0	171	0.00084	0	0
BBOV_IV003580	hypothetical protein	0.002	0	0	0	0	2820	0.000121	0	4
BBOV_IV004440	hypothetical protein	0.001997	0	0	0	0	1990	0.000178	0	2
BBOV_IV004380	hypothetical protein	0.001987	0	1	125	147	174	5.6e-05	0	1
BBOV_IV003910	hypothetical protein	0.001981	0	0	0	0	2387	0.000496	0	1
BBOV_IV010520	hypothetical protein	0.001973	0	0	0	0	468	0.000408	0	0
BBOV_II001320	hypothetical protein	0.001968	0	0	0	0	901	0.000212	0	0
BBOV_III010690	hypothetical protein	0.001966	0	0	0	0	504	0.000163	0	0
BBOV_II004700	hypothetical protein	0.00196	0	0	0	0	219	0.003323	0	0
BBOV_IV003040	hypothetical protein	0.00196	0	0	0	0	217	0.002614	0	0
BBOV_III005430	hypothetical protein	0.001954	0	0	0	0	704	4e-06	0	1
BBOV_IV009390	hypothetical protein	0.001953	0	1	23	40	77	0.002964	0	1
BBOV_III010100	hypothetical protein	0.001938	0	0	0	0	329	0.010902	0	0
BBOV_IV000500	hypothetical protein	0.001937	0	0	0	0	779	8.1e-05	0	0
BBOV_IV010830	hypothetical protein	0.001937	0	0	0	0	264	1.9e-05	0	0
BBOV_II000340	hypothetical protein	0.00193	0	0	0	0	398	0.00023	0	0
BBOV_III004940	hypothetical protein	0.001923	0	2	124	183	185	0.000106	0	2
BBOV_III001960	hypothetical protein	0.00192	0	0	0	0	637	8.3e-05	0	0
BBOV_II001680	hypothetical protein	0.00191	0	0	0	0	294	0.000127	0	0
BBOV_II000420	hypothetical protein	0.001898	0	0	0	0	335	0.000316	0	0
BBOV_III010090	hypothetical protein	0.001898	0	0	0	0	342	0.00025	0	0
BBOV_III002640	hypothetical protein	0.001893	0	4	34	143	156	0	0	4
BBOV_II005370	hypothetical protein	0.001887	0	0	0	0	395	1.5e-05	0	0
BBOV_III011230	hypothetical protein	0.001878	0	0	0	0	373	1.2e-05	0	0
BBOV_IV007670	hypothetical protein	0.001873	0	0	0	0	264	5.5e-05	0	0
BBOV_II000820	hypothetical protein	0.001864	0	0	0	0	1307	0.000152	0	0
BBOV_II001180	hypothetical protein	0.001851	0	0	0	0	1666	0.000354	0	0
BBOV_I002680	hypothetical protein	0.00184	0	0	0	0	2051	4.8e-05	0	1
BBOV_IV011350	hypothetical protein	0.001834	0	0	0	0	723	0.000426	0	0
BBOV_IV001720	hypothetical protein	0.001825	0	0	0	0	1567	4.6e-05	0	0
BBOV_III001390	hypothetical protein	0.001822	0	0	0	0	581	0.000544	0	0
BBOV_IV011860	hypothetical protein	0.001822	0	0	0	0	320	8.8e-05	0	0
BBOV_IV008170	hypothetical protein	0.001821	0	0	0	0	588	0.014289	0	0
BBOV_II001210	hypothetical protein	0.001821	0	0	0	0	456	5e-06	0	0
BBOV_IV011490	hypothetical protein	0.001804	0	0	0	0	179	9.3e-05	0	0
BBOV_IV001740	hypothetical protein	0.001793	0	0	0	0	155	5e-06	0	0
BBOV_III006790	hypothetical protein	0.001788	0	0	0	0	423	0.000321	0	0
BBOV_IV011600	hypothetical protein	0.001786	0	0	0	0	106	0.000694	0	0
BBOV_IV006800	hypothetical protein	0.001752	0	5	159	373	393	1.6e-05	0	5
BBOV_II003020	hypothetical protein	0.001752	0	0	0	0	262	2.1e-05	0	0
BBOV_I002570	hypothetical protein	0.00175	0	0	0	0	412	0.000324	0	0
BBOV_IV001550	hypothetical protein	0.001734	0	0	0	0	859	0.000499	0	1
BBOV_II005540	hypothetical protein	0.001733	0	0	0	0	206	0.007679	0	0
BBOV_III008230	hypothetical protein	0.001733	0	0	0	0	350	0.00146	0	0
BBOV_III007510	hypothetical protein	0.001732	0	0	0	0	418	0.001714	0	0
BBOV_III006670	hypothetical protein	0.001726	0	0	0	0	713	7e-06	0	0
BBOV_III001820	hypothetical protein	0.001725	0	0	0	0	169	7e-06	0	0
BBOV_II003400	hypothetical protein	0.00172	0	0	0	0	944	0.001708	0	0
BBOV_III008400	hypothetical protein	0.001719	0	0	0	0	1007	0.00068	0	0
BBOV_II005010	hypothetical protein	0.001716	0	0	0	0	336	0.000206	0	0
BBOV_IV001560	hypothetical protein	0.001712	0	0	0	0	380	0.000137	0	0
BBOV_IV003130	hypothetical protein	0.001696	0	0	0	0	658	0.000175	0	0
BBOV_III000440	hypothetical protein	0.001693	0	0	0	0	740	7.6e-05	0	0
BBOV_II005810	hypothetical protein	0.001693	0	0	0	0	213	1.4e-05	0	0
BBOV_I002360	hypothetical protein	0.001686	0	0	0	0	230	7.4e-05	0	0
BBOV_IV006700	hypothetical protein	0.001674	0	0	0	0	146	0.001559	0	0
BBOV_IV009910	hypothetical protein	0.001663	0	0	0	0	785	0.00031	0	0
BBOV_II002450	hypothetical protein	0.00166	0	0	0	0	487	3.1e-05	0	0
BBOV_III009480	hypothetical protein	0.001652	0	0	0	0	239	0.000261	0	0
BBOV_IV009330	hypothetical protein	0.001642	0	0	0	0	439	0.000103	0	0
BBOV_II004760	hypothetical protein	0.001637	0	0	0	0	611	1.5e-05	0	0
BBOV_III004830	hypothetical protein	0.001636	0	0	0	0	480	0.001728	0	0
BBOV_III007970	hypothetical protein	0.001634	0	0	0	0	174	1.7e-05	0	0
BBOV_IV008390	hypothetical protein	0.001629	0	0	0	0	420	0.000617	0	0
BBOV_III010280	hypothetical protein	0.001629	0	0	0	0	1187	5.1e-05	0	0
BBOV_I004670	hypothetical protein	0.001625	0	0	0	0	136	7.2e-05	0	0
BBOV_II002380	hypothetical protein	0.001619	0	0	0	0	371	0.000623	0	0
BBOV_II005030	hypothetical protein	0.001609	0	0	0	0	242	0.000357	0	0
BBOV_II002400	hypothetical protein	0.001604	0	0	0	0	1006	9.5e-05	0	0
BBOV_IV011830	hypothetical protein	0.001603	0	0	0	0	456	1.6e-05	0	0
BBOV_IV009620	hypothetical protein	0.001599	0	10	15	803	1201	1.2e-05	0	10
BBOV_III011390	hypothetical protein	0.001599	0	3	3406	3505	3622	0.000259	0	3
BBOV_II001330	hypothetical protein	0.001598	0	0	0	0	274	1.7e-05	0	0
BBOV_IV006810	hypothetical protein	0.001588	0	0	0	0	778	0.000239	0	0
BBOV_III003860	hypothetical protein	0.001583	0	1	524	541	542	3e-06	0	1
BBOV_I002490	hypothetical protein	0.001583	0	0	0	0	336	3.8e-05	0	0
BBOV_II001830	hypothetical protein	0.001579	0	0	0	0	140	0.00113	0	0
BBOV_I002560	hypothetical protein	0.001579	0	0	0	0	817	5.1e-05	0	0
BBOV_III009040	hypothetical protein	0.001572	0	0	0	0	481	0.002171	0	0
BBOV_IV000600	hypothetical protein	0.001572	0	0	0	0	223	3.9e-05	0	0
BBOV_II003990	hypothetical protein	0.001569	0	0	0	0	149	3.2e-05	0	0
BBOV_I000390	hypothetical protein	0.001568	0	0	0	0	923	0.000392	0	0
BBOV_III003660	hypothetical protein	0.001564	0	0	0	0	213	3.7e-05	0	0
BBOV_I003260	hypothetical protein	0.00156	0	0	0	0	247	0.000671	0	0
BBOV_IV000150	hypothetical protein	0.001559	0	0	0	0	692	1.6e-05	1	0
BBOV_II007460	hypothetical protein	0.001559	0	0	0	0	691	2.7e-05	0	0
BBOV_III007050	hypothetical protein	0.001555	0	1	53	75	94	0.004609	0	1
BBOV_IV006100	hypothetical protein	0.00155	0	0	0	0	90	0.017517	0	0
BBOV_III003000	hypothetical protein	0.001547	0	4	70	206	234	1e-06	0	4
BBOV_IV009090	hypothetical protein	0.001547	0	0	0	0	263	5e-05	0	0
BBOV_IV004760	hypothetical protein	0.001546	0	0	0	0	611	0.000558	0	0
BBOV_IV006640	hypothetical protein	0.001546	0	0	0	0	269	0.000356	0	0
BBOV_III009780	hypothetical protein	0.001544	0	0	0	0	134	0.007384	0	0
BBOV_IV001590	hypothetical protein	0.001541	0	0	0	0	315	4.6e-05	0	0
BBOV_IV007020	hypothetical protein	0.00154	0	0	0	0	141	1.6e-05	0	0
BBOV_III009850	hypothetical protein	0.001532	0	0	0	0	843	2.3e-05	0	0
BBOV_IV003610	hypothetical protein	0.001526	0	0	0	0	836	4e-06	0	0
BBOV_III008040	hypothetical protein	0.00152	0	0	0	0	571	0.002997	0	0
BBOV_III006590	hypothetical protein	0.001512	0	0	0	0	709	3e-05	0	0
BBOV_II000850	hypothetical protein	0.001508	0	0	0	0	572	5e-06	0	0
BBOV_III005170	hypothetical protein	0.001505	0	0	0	0	734	0.005646	0	0
BBOV_IV009180	hypothetical protein	0.0015	0	0	0	0	137	0.000265	0	0
BBOV_IV011980	hypothetical protein	0.001498	0	0	0	0	345	2e-06	0	0
BBOV_II000480	hypothetical protein	0.001496	0	0	0	0	194	8e-05	0	0
BBOV_III011080	hypothetical protein	0.001495	0	0	0	0	373	0.000156	0	0
BBOV_III007830	hypothetical protein	0.001493	0	0	0	0	124	8.7e-05	0	0
BBOV_III001930	hypothetical protein	0.00149	0	0	0	0	439	5.6e-05	0	0
BBOV_II004500	hypothetical protein	0.001485	0	0	0	0	695	2.2e-05	0	0
BBOV_IV001760	hypothetical protein	0.001482	0	0	0	0	1398	3.7e-05	0	0
BBOV_I000550	hypothetical protein	0.001479	0	0	0	0	260	9.7e-05	0	0
BBOV_III003990	hypothetical protein	0.001479	0	0	0	0	327	1.6e-05	0	0
BBOV_II000980	hypothetical protein	0.001478	0	0	0	0	401	0.000234	0	0
BBOV_II001440	hypothetical protein	0.001476	0	0	0	0	109	6e-06	0	0
BBOV_III004770	hypothetical protein	0.001476	0	0	0	0	229	1e-06	0	0
BBOV_IV008640	hypothetical protein	0.001468	0	0	0	0	599	1e-06	0	0
BBOV_IV010900	hypothetical protein	0.001467	0	0	0	0	675	5.1e-05	0	0
BBOV_III004070	hypothetical protein	0.001466	0	0	0	0	373	0.000274	0	0
BBOV_II002640	hypothetical protein	0.001464	0	0	0	0	195	0.000382	0	0
BBOV_IV010970	hypothetical protein	0.00146	0	0	0	0	919	5.8e-05	0	6
BBOV_III007500	hypothetical protein	0.001458	0	0	0	0	366	0.000288	0	0
BBOV_I002470	hypothetical protein	0.001456	0	0	0	0	212	0.000822	0	0
BBOV_II006400	hypothetical protein	0.001454	0	0	0	0	279	1e-05	0	0
BBOV_I000730	hypothetical protein	0.00144	0	0	0	0	567	0.00027	0	0
BBOV_IV011690	hypothetical protein	0.001439	0	0	0	0	684	0.020134	0	0
BBOV_III007480	hypothetical protein	0.001434	0	7	21	389	484	1e-06	0	10
BBOV_III007960	hypothetical protein	0.001427	0	0	0	0	674	4e-06	0	0
BBOV_II004410	hypothetical protein	0.001425	0	0	0	0	814	3.8e-05	0	0
BBOV_IV004310	hypothetical protein	0.001424	0	0	0	0	589	3.6e-05	0	0
BBOV_IV007870	hypothetical protein	0.001421	0	0	0	0	494	2.3e-05	0	0
BBOV_III010180	hypothetical protein	0.001417	0	0	0	0	653	6.4e-05	0	0
BBOV_III009600	hypothetical protein	0.001412	0	0	0	0	573	0.00107	0	0
BBOV_III009570	hypothetical protein	0.001409	0	0	0	0	167	0.001108	0	0
BBOV_III005250	hypothetical protein	0.001406	0	0	0	0	271	0.000832	0	0
BBOV_III003010	hypothetical protein	0.001406	0	0	0	0	842	6.2e-05	0	0
BBOV_II002720	hypothetical protein	0.001405	0	0	0	0	360	1e-06	0	0
BBOV_IV007410	hypothetical protein	0.001404	0	0	0	0	447	0.001702	0	0
BBOV_II004820	hypothetical protein	0.001395	0	0	0	0	495	5.9e-05	0	0
BBOV_II005120	hypothetical protein	0.001388	0	4	29	164	200	2e-05	0	4
BBOV_II003320	hypothetical protein	0.001388	0	0	0	0	849	0.001804	0	1
BBOV_III008090	hypothetical protein	0.001388	0	0	0	0	1340	2.6e-05	0	1
BBOV_III006700	hypothetical protein	0.001387	0	0	0	0	247	9.7e-05	0	0
BBOV_II002520	hypothetical protein	0.001387	0	0	0	0	467	5.4e-05	0	0
BBOV_II007080	hypothetical protein	0.001386	0	0	0	0	268	4.5e-05	0	0
BBOV_II006310	hypothetical protein	0.001377	0	0	0	0	1005	0.000499	0	0
BBOV_II006410	hypothetical protein	0.001368	0	0	0	0	278	8e-06	0	0
BBOV_II005750	hypothetical protein	0.001352	0	0	0	0	587	1e-06	0	0
BBOV_III001130	hypothetical protein	0.001346	0	0	0	0	259	0.001324	0	0
BBOV_III001340	hypothetical protein	0.001345	0	0	0	0	240	0.000211	0	0
BBOV_III011110	hypothetical protein	0.001345	0	0	0	0	1411	0.000111	0	0
BBOV_III010170	hypothetical protein	0.001341	0	0	0	0	260	4.2e-05	0	0
BBOV_IV004400	hypothetical protein	0.001338	0	1	45	62	169	0.000805	0	1
BBOV_IV006130	hypothetical protein	0.001338	0	0	0	0	1063	0.000262	0	0
BBOV_IV005300	hypothetical protein	0.001338	0	0	0	0	283	5.8e-05	0	0
BBOV_III001190	hypothetical protein	0.001333	0	11	36	471	504	2e-06	0	12
BBOV_IV011100	hypothetical protein	0.001332	0	0	0	0	804	1.8e-05	0	0
BBOV_IV007680	hypothetical protein	0.001332	0	0	0	0	549	1e-05	0	0
BBOV_IV004930	hypothetical protein	0.00133	0	0	0	0	152	0.000231	0	0
BBOV_III008810	hypothetical protein	0.001319	0	0	0	0	1628	4.7e-05	0	0
BBOV_III005700	hypothetical protein	0.001318	0	5	129	367	683	9e-06	0	5
BBOV_IV009820	hypothetical protein	0.001318	0	0	0	0	250	1.9e-05	0	0
BBOV_III000210	hypothetical protein	0.001318	0	0	0	0	595	3e-06	0	0
BBOV_IV008800	hypothetical protein	0.001315	0	0	0	0	72	0.004065	0	0
BBOV_IV006940	hypothetical protein	0.001306	0	0	0	0	146	8.6e-05	0	0
BBOV_II001230	hypothetical protein	0.001298	0	0	0	0	607	0.001919	0	0
BBOV_IV006370	hypothetical protein	0.001297	0	0	0	0	99	3e-05	0	0
BBOV_IV008350	hypothetical protein	0.001295	0	0	0	0	533	0.003957	0	0
BBOV_I002640	hypothetical protein	0.001295	0	0	0	0	148	6e-05	0	0
BBOV_II000450	hypothetical protein	0.001293	0	0	0	0	337	5e-06	0	0
BBOV_IV011090	hypothetical protein	0.001292	0	1	971	993	1024	3e-05	0	1
BBOV_II006300	hypothetical protein	0.001292	0	0	0	0	239	0.001427	0	0
BBOV_II006020	hypothetical protein	0.001291	0	1	123	145	213	0.000462	0	1
BBOV_III004090	hypothetical protein	0.001287	0	0	0	0	260	2.3e-05	0	0
BBOV_III007340	hypothetical protein	0.001285	0	0	0	0	423	0.005764	0	0
BBOV_IV003200	hypothetical protein	0.001284	0	0	0	0	420	0.000344	0	0
BBOV_III007320	hypothetical protein	0.001282	0	0	0	0	235	0.000191	0	0
BBOV_IV012100	hypothetical protein	0.00128	0	10	32	376	441	8e-06	0	10
BBOV_III006060	hypothetical protein	0.00128	0	0	0	0	154	1.8e-05	0	0
BBOV_I001800	hypothetical protein	0.001279	0	4	69	316	337	5.8e-05	0	4
BBOV_I000980	hypothetical protein	0.001276	0	0	0	0	570	0.00058	0	0
BBOV_II005870	hypothetical protein	0.001274	0	0	0	0	366	2.2e-05	0	0
BBOV_III002630	hypothetical protein	0.001271	0	0	0	0	201	0.000141	0	0
BBOV_I004530	hypothetical protein	0.001271	0	0	0	0	455	2.9e-05	0	0
BBOV_IV007500	hypothetical protein	0.00127	0	0	0	0	477	4.4e-05	0	0
BBOV_III008160	hypothetical protein	0.00127	0	0	0	0	741	1e-06	0	0
BBOV_III009010	hypothetical protein	0.001268	0	7	76	351	390	1.5e-05	0	9
BBOV_IV000730	hypothetical protein	0.001266	0	0	0	0	727	0.000287	0	0
BBOV_III004390	hypothetical protein	0.001265	0	0	0	0	114	0.00065	0	0
BBOV_I005000	hypothetical protein	0.001265	0	0	0	0	399	5.4e-05	0	0
BBOV_IV004670	hypothetical protein	0.001262	0	0	0	0	880	0.000429	0	0
BBOV_I004890	hypothetical protein	0.001258	0	0	0	0	288	8e-06	0	0
BBOV_IV011740	hypothetical protein	0.001256	0	0	0	0	1462	2.8e-05	0	1
BBOV_IV002490	hypothetical protein	0.001255	0	0	0	0	219	1e-05	0	0
BBOV_IV001750	hypothetical protein	0.00125	0	0	0	0	261	0.000246	0	0
BBOV_IV011900	hypothetical protein	0.00125	0	0	0	0	733	3e-06	0	0
BBOV_I004830	hypothetical protein	0.001248	0	0	0	0	220	0.00011	0	0
BBOV_II000290	hypothetical protein	0.001247	0	0	0	0	186	8.3e-05	0	0
BBOV_I002050	hypothetical protein	0.001246	0	0	0	0	376	1.3e-05	0	0
BBOV_III009800	hypothetical protein	0.001244	0	0	0	0	881	0.000425	0	0
BBOV_I003570	hypothetical protein	0.001244	0	0	0	0	485	9.6e-05	0	0
BBOV_IV001130	hypothetical protein	0.001244	0	0	0	0	203	2.6e-05	0	0
BBOV_II006540	hypothetical protein	0.001234	0	1	1100	1122	1128	1.8e-05	0	1
BBOV_II001020	hypothetical protein	0.001232	0	0	0	0	423	0.000625	0	0
BBOV_I004810	hypothetical protein	0.001226	0	0	0	0	408	0.000104	0	0
BBOV_II004600	hypothetical protein	0.001226	0	0	0	0	191	2.7e-05	0	0
BBOV_IV001080	hypothetical protein	0.001223	0	0	0	0	891	0.00375	0	0
BBOV_III002930	hypothetical protein	0.001223	0	0	0	0	808	6.3e-05	0	0
BBOV_III005440	hypothetical protein	0.001223	0	0	0	0	415	5.1e-05	0	0
BBOV_III005610	hypothetical protein	0.001222	0	0	0	0	51	0.012365	0	0
BBOV_III000420	hypothetical protein	0.001222	0	0	0	0	571	1e-06	0	0
BBOV_IV009750	hypothetical protein	0.001221	0	0	0	0	132	6.8e-05	0	0
BBOV_IV000890	hypothetical protein	0.001216	0	0	0	0	1400	5.9e-05	0	0
BBOV_II004540	hypothetical protein	0.001209	0	0	0	0	297	9.5e-05	0	0
BBOV_I003200	hypothetical protein	0.001206	0	4	103	205	217	6e-05	0	3
BBOV_III011570	hypothetical protein	0.001206	0	2	299	426	533	1.7e-05	0	2
BBOV_IV002660	hypothetical protein	0.001205	0	0	0	0	259	0.00072	0	0
BBOV_II005500	hypothetical protein	0.001204	0	0	0	0	750	1.7e-05	0	0
BBOV_IV005580	hypothetical protein	0.0012	0	1	89	111	234	4.1e-05	0	1
BBOV_II005440	hypothetical protein	0.00119	0	0	0	0	816	0.000968	0	0
BBOV_IV008870	hypothetical protein	0.001189	0	0	0	0	192	2.8e-05	0	0
BBOV_I000660	hypothetical protein	0.001189	0	0	0	0	703	2.6e-05	0	1
BBOV_III000290	hypothetical protein	0.00118	0	1	49	67	85	0.004591	0	1
BBOV_III006650	hypothetical protein	0.00118	0	0	0	0	175	6e-06	0	0
BBOV_II003390	hypothetical protein	0.001178	0	0	0	0	538	0.000611	0	0
BBOV_IV011910	hypothetical protein	0.001173	0	0	0	0	363	3.6e-05	0	0
BBOV_II005170	hypothetical protein	0.001173	0	0	0	0	424	1.7e-05	0	0
BBOV_II007650	hypothetical protein	0.001171	0	0	0	0	445	2.1e-05	0	0
BBOV_IV011510	hypothetical protein	0.00117	0	0	0	0	234	2.5e-05	0	0
BBOV_II007310	hypothetical protein	0.001167	0	0	0	0	801	2.1e-05	0	0
BBOV_IV010600	hypothetical protein	0.001164	0	0	0	0	274	6.9e-05	0	0
BBOV_III010310	hypothetical protein	0.001162	0	2	55	117	142	1.1e-05	0	2
BBOV_II002340	hypothetical protein	0.00116	0	0	0	0	487	1.8e-05	0	0
BBOV_IV001940	hypothetical protein	0.001159	0	0	0	0	2196	1.2e-05	0	0
BBOV_IV000140	hypothetical protein	0.001151	0	0	0	0	1389	5.6e-05	0	0
BBOV_IV011220	hypothetical protein	0.00115	0	2	90	417	429	0.000248	0	2
BBOV_II006140	hypothetical protein	0.001149	0	0	0	0	305	5.9e-05	0	0
BBOV_II007580	hypothetical protein	0.001148	0	12	53	458	478	2e-06	0	12
BBOV_II005620	hypothetical protein	0.001147	0	0	0	0	331	1.5e-05	0	0
BBOV_II000580	hypothetical protein	0.001147	0	0	0	0	234	1.3e-05	0	0
BBOV_III004990	hypothetical protein	0.001141	0	0	0	0	778	4e-06	0	0
BBOV_II003520	hypothetical protein	0.001138	0	0	0	0	838	3.3e-05	0	0
BBOV_III009300	hypothetical protein	0.001135	0	0	0	0	383	3.8e-05	0	0
BBOV_II003310	hypothetical protein	0.00113	0	0	0	0	166	0.000107	0	0
BBOV_IV008590	hypothetical protein	0.00113	0	0	0	0	622	5.1e-05	0	0
BBOV_I004120	hypothetical protein	0.001126	0	0	0	0	600	0.000996	0	0
BBOV_IV005860	hypothetical protein	0.001124	0	0	0	0	504	9e-06	0	0
BBOV_IV011970	hypothetical protein	0.001122	0	0	0	0	422	0.001184	0	0
BBOV_III004410	hypothetical protein	0.001121	0	0	0	0	115	7.6e-05	0	0
BBOV_II005910	hypothetical protein	0.001119	0	0	0	0	148	0.000386	0	0
BBOV_I001990	hypothetical protein	0.001118	0	0	0	0	118	0.004459	0	0
BBOV_IV000580	hypothetical protein	0.001117	0	0	0	0	151	5.7e-05	0	0
BBOV_I002650	hypothetical protein	0.001117	0	0	0	0	286	2.1e-05	0	0
BBOV_II001080	hypothetical protein	0.001117	0	0	0	0	1035	1.8e-05	0	0
BBOV_II000700	hypothetical protein	0.001115	0	0	0	0	69	0.002038	0	0
BBOV_III006550	hypothetical protein	0.001113	0	0	0	0	717	0.000535	0	0
BBOV_II003030	hypothetical protein	0.001112	0	0	0	0	314	7.8e-05	0	0
BBOV_IV001110	hypothetical protein	0.001109	0	0	0	0	198	3e-06	0	0
BBOV_IV011210	hypothetical protein	0.001108	0	0	0	0	414	7e-06	0	0
BBOV_IV009460	hypothetical protein	0.001104	0	0	0	0	298	1.9e-05	0	0
BBOV_II002990	hypothetical protein	0.001102	0	0	0	0	326	0	0	0
BBOV_IV002100	hypothetical protein	0.001099	0	1	133	155	228	0.004381	0	1
BBOV_IV000900	hypothetical protein	0.001095	0	0	0	0	117	0.000758	0	0
BBOV_IV006470	hypothetical protein	0.001092	0	0	0	0	1094	0.000966	0	0
BBOV_II007240	hypothetical protein	0.00109	0	0	0	0	514	9.2e-05	0	0
BBOV_III004110	hypothetical protein	0.00109	0	0	0	0	382	3.6e-05	0	0
BBOV_II005300	hypothetical protein	0.001087	0	0	0	0	176	5.1e-05	0	0
BBOV_I001960	hypothetical protein	0.001086	0	0	0	0	420	3.3e-05	0	0
BBOV_II000540	hypothetical protein	0.001086	0	0	0	0	300	2.4e-05	0	0
BBOV_III011720	hypothetical protein	0.001085	0	0	0	0	219	0.000199	0	0
BBOV_II007690	hypothetical protein	0.001083	0	0	0	0	80	0.073666	0	0
BBOV_IV002510	hypothetical protein	0.00108	0	0	0	0	229	2.5e-05	0	0
BBOV_IV001890	hypothetical protein	0.00108	0	0	0	0	150	3e-06	0	0
BBOV_IV002740	hypothetical protein	0.001073	0	0	0	0	148	0.00143	0	2
BBOV_IV011750	hypothetical protein	0.001068	0	0	0	0	892	2.1e-05	0	0
BBOV_III009820	hypothetical protein	0.001063	0	5	193	358	361	7e-05	0	5
BBOV_III007750	hypothetical protein	0.001062	0	0	0	0	52	0.001758	0	0
BBOV_IV010720	hypothetical protein	0.001061	0	0	0	0	383	0.000189	0	0
BBOV_II000840	hypothetical protein	0.001061	0	0	0	0	235	2.5e-05	0	0
BBOV_II000250	hypothetical protein	0.001061	0	0	0	0	360	1.7e-05	0	0
BBOV_IV007640	hypothetical protein	0.001056	0	0	0	0	311	0.00048	0	0
BBOV_III008330	hypothetical protein	0.001056	0	0	0	0	400	0.000331	0	0
BBOV_IV004950	hypothetical protein	0.001054	0	0	0	0	374	3e-05	0	0
BBOV_III000540	hypothetical protein	0.001053	0	0	0	0	793	2.1e-05	0	2
BBOV_IV007470	hypothetical protein	0.001047	0	0	0	0	362	0.000103	0	0
BBOV_II000530	hypothetical protein	0.001046	0	0	0	0	220	0.002044	0	0
BBOV_III009810	hypothetical protein	0.001045	0	0	0	0	806	3.9e-05	0	0
BBOV_III010750	hypothetical protein	0.001043	0	0	0	0	373	0.001514	0	0
BBOV_IV011020	hypothetical protein	0.001039	0	0	0	0	339	0	0	0
BBOV_III006420	hypothetical protein	0.001037	0	0	0	0	497	5.8e-05	0	0
BBOV_IV000540	hypothetical protein	0.001036	0	0	0	0	918	7.3e-05	0	0
BBOV_III008640	hypothetical protein	0.001035	0	0	0	0	411	8e-06	0	0
BBOV_III008190	hypothetical protein	0.001032	0	1	360	379	391	0.000144	0	1
BBOV_II003620	hypothetical protein	0.001032	0	0	0	0	255	0.000276	0	0
BBOV_IV009250	hypothetical protein	0.001026	0	0	0	0	518	0.000503	0	0
BBOV_IV006350	hypothetical protein	0.001026	0	0	0	0	655	0.0005	0	0
BBOV_III002120	hypothetical protein	0.001026	0	0	0	0	548	0.000145	0	0
BBOV_III011620	hypothetical protein	0.001019	0	0	0	0	525	0.003136	0	0
BBOV_II000570	hypothetical protein	0.001018	0	0	0	0	2570	0.001137	0	0
BBOV_II006370	hypothetical protein	0.001017	0	0	0	0	650	2.1e-05	0	0
BBOV_I002110	hypothetical protein	0.001017	0	0	0	0	1369	5e-06	0	0
BBOV_III009790	hypothetical protein	0.001012	0	0	0	0	288	1e-06	0	0
BBOV_IV001850	hypothetical protein	0.001005	0	0	0	0	85	0.000272	0	0
BBOV_III010000	hypothetical protein	0.001004	0	0	0	0	655	1e-05	0	0
BBOV_IV011530	hypothetical protein	0.001002	0	0	0	0	354	5.7e-05	0	0
BBOV_IV007270	hypothetical protein	0.001	0	4	345	497	1168	2e-05	0	4
BBOV_III011890	hypothetical protein	0.000999	0	0	0	0	119	0.001877	0	0
BBOV_IV002130	hypothetical protein	0.000999	0	0	0	0	828	0.000337	0	0
BBOV_IV000930	hypothetical protein	0.000999	0	0	0	0	397	8.7e-05	0	0
BBOV_II002680	hypothetical protein	0.000996	0	0	0	0	207	2.8e-05	0	0
BBOV_I004840	hypothetical protein	0.000993	0	0	0	0	243	0.000984	0	0
BBOV_IV009010	hypothetical protein	0.000991	0	0	0	0	418	9.9e-05	0	0
BBOV_II004870	hypothetical protein	0.000989	0	0	0	0	897	0.000176	0	1
BBOV_III003160	hypothetical protein	0.000987	0	0	0	0	172	0.000198	0	0
BBOV_III011430	hypothetical protein	0.000987	0	0	0	0	666	6e-06	0	0
BBOV_III004810	hypothetical protein	0.000984	0	0	0	0	783	0.000268	0	0
BBOV_IV005780	hypothetical protein	0.000982	0	0	0	0	571	0.000135	0	0
BBOV_III011130	hypothetical protein	0.000981	0	0	0	0	868	0.000474	0	1
BBOV_IV002400	hypothetical protein	0.000979	0	0	0	0	231	0.00446	0	0
BBOV_II000630	hypothetical protein	0.000979	0	0	0	0	344	0.000161	0	0
BBOV_II003600	hypothetical protein	0.000979	0	0	0	0	530	8.7e-05	0	0
BBOV_II005580	hypothetical protein	0.000976	0	10	115	504	530	0.001177	0	10
BBOV_III006600	hypothetical protein	0.000975	0	0	0	0	728	0.000101	0	0
BBOV_I001490	hypothetical protein	0.000973	0	0	0	0	511	0.0001	0	0
BBOV_II007050	hypothetical protein	0.00097	0	2	39	129	143	0.000116	0	2
BBOV_III002220	hypothetical protein	0.000969	0	0	0	0	151	0.000426	0	0
BBOV_IV008560	hypothetical protein	0.000966	0	0	0	0	441	0.000376	0	0
BBOV_I002130	hypothetical protein	0.000966	0	0	0	0	465	3.1e-05	0	0
BBOV_IV011390	hypothetical protein	0.000964	0	0	0	0	248	0.000397	0	0
BBOV_II001130	hypothetical protein	0.000962	0	0	0	0	1138	0.000255	0	0
BBOV_I001730	hypothetical protein	0.000961	0	0	0	0	158	1.6e-05	0	0
BBOV_IV006040	hypothetical protein	0.000961	0	0	0	0	337	1.5e-05	0	1
BBOV_III009320	hypothetical protein	0.000959	0	0	0	0	112	0.008546	0	0
[truncated: 1,707 more rows]

## Sheet: Rule_based_exportome
ID	ProteinName	SignalP	CS_pos	No_of_TMs	first_TM	Last_TM	ProtLen	GPI_FPratre	GPI_prediction	Targetp	Phobius_TM	Phobius_SP
BBOV_IV008150	12D3 antigen	0.994397	21	0	0	0	346	0.627	Not GPI-anchored	0.999915	0	1
BBOV_III003920	50S ribosomal protein L15, putative	0.965316	23	0	0	0	586	0.675	Not GPI-anchored	0.892054	0	1
BBOV_III003930	50S ribosomal subunit protein L17, putative	0.53219	18	0	0	0	159	0.954	Not GPI-anchored	0.513892	0	1
BBOV_II002880	85 kDa protein	0.927136	36	0	0	0	574	0.109	Not GPI-anchored	0.881317	0	1
BBOV_IV002930	adenylate kinase 2	0.989825	20	0	0	0	259	0.216	Not GPI-anchored	0.998136	0	1
BBOV_IV010360	aspartyl protease, putative	0.814693	17	0	0	0	532	0.182	Not GPI-anchored	0.735072	0	1
BBOV_I004270	ATP-dependent Clp protease adaptor protein ClpS domain containing protein	0.806748	30	0	0	0	217	0.84	Not GPI-anchored	0.624693	0	1
BBOV_III007790	casein kinase II, alpha chain (CK II)	0.596371	32	0	0	0	423	0.021	Not GPI-anchored	0.801122	0	1
BBOV_IV001700	cell division cycle protein ATPase, putative	0.973269	25	1	7	26	922	0.756	Not GPI-anchored	0.987091	0	1
BBOV_II005080	chain A of Ferredoxin, putative	0.967901	17	0	0	0	171	0.216	Not GPI-anchored	0.999659	0	1
BBOV_IV007010	chaperonin cpn60, putative	0.973738	21	0	0	0	651	0.015	Not GPI-anchored	0.874411	0	1
BBOV_III006630	chaperonin, 10 kDa family protein	0.954197	18	0	0	0	294	0.698	Not GPI-anchored	0.991243	0	1
BBOV_IV004070	conserved hypothetical protein	0.693882	25	1	7	29	575	0.36	Not GPI-anchored	0.860958	0	1
BBOV_IV012010	conserved hypothetical protein	0.652098	24	0	0	0	734	0.091	Not GPI-anchored	0.439963	0	1
BBOV_IV005180	conserved hypothetical protein	0.670077	16	0	0	0	202	0.675	Not GPI-anchored	0.757237	0	1
BBOV_IV004240	conserved hypothetical protein	0.567637	28	0	0	0	240	0.964	Not GPI-anchored	0.764818	0	0
BBOV_IV000420	conserved hypothetical protein	0.733529	23	0	0	0	226	0.773	Not GPI-anchored	0.802562	0	1
BBOV_I000830	conserved hypothetical protein	0.729456	24	0	0	0	521	0.522	Not GPI-anchored	0.821398	0	1
BBOV_I004040	conserved hypothetical protein	0.735152	22	0	0	0	281	0.807	Not GPI-anchored	0.825201	1	1
BBOV_II004000	conserved hypothetical protein	0.86565	20	0	0	0	629	0.84	Not GPI-anchored	0.835932	0	1
BBOV_III007200	conserved hypothetical protein	0.643251	23	0	0	0	1052	0.84	Not GPI-anchored	0.912712	0	1
BBOV_III003260	conserved hypothetical protein	0.891977	24	0	0	0	865	0.522	Not GPI-anchored	0.927262	0	1
BBOV_III009090	conserved hypothetical protein	0.643134	23	0	0	0	133	0.675	Not GPI-anchored	0.93257	0	1
BBOV_III009440	conserved hypothetical protein	0.668308	16	0	0	0	509	0.627	Not GPI-anchored	0.94254	0	1
BBOV_IV008250	conserved hypothetical protein	0.655933	19	0	0	0	266	0.652	Not GPI-anchored	0.956896	0	0
BBOV_III006100	conserved hypothetical protein	0.965036	25	0	0	0	414	0.807	Not GPI-anchored	0.973652	0	1
BBOV_I000160	conserved hypothetical protein	0.811186	22	0	0	0	501	0.428	Not GPI-anchored	0.974176	0	1
BBOV_III000800	conserved hypothetical protein	0.840825	20	0	0	0	277	0.789	Not GPI-anchored	0.989569	0	1
BBOV_III007900	conserved hypothetical protein	0.867902	20	0	0	0	616	0.741	Not GPI-anchored	0.990863	0	1
BBOV_III003500	conserved hypothetical protein	0.838599	28	0	0	0	341	0.493	Not GPI-anchored	0.998535	0	1
BBOV_III002860	conserved hypothetical protein	0.994888	17	0	0	0	282	0.463	Not GPI-anchored	0.998852	0	1
BBOV_I000200	conserved hypothetical protein	0.984664	16	0	0	0	498	0.288	Not GPI-anchored	0.999729	1	1
BBOV_IV000290	conserved membrane protein	0.702603	26	1	7	29	1019	0.604	Not GPI-anchored	0.915303	0	1
BBOV_IV005000	cyclophilin, putative	0.997539	19	0	0	0	217	0.756	Not GPI-anchored	0.999171	0	1
BBOV_IV003350	cysteine desulfurase	0.834346	21	0	0	0	423	0.942	Not GPI-anchored	0.971946	0	1
BBOV_II001120	delta-aminolevulinic acid dehydratase, putative	0.733515	18	0	0	0	495	0.627	Not GPI-anchored	0.786539	0	1
BBOV_IV001020	DNA-directed RNA polymerase, alpha subunit, putative	0.902687	23	1	5	23	676	0.252	Not GPI-anchored	0.813225	1	0
BBOV_I000970	DnaJ domain containing protein	0.993767	20	0	0	0	371	0.909	Not GPI-anchored	0.996478	0	1
BBOV_II003360	elongation factor TS, putative	0.649809	21	0	0	0	394	0.428	Not GPI-anchored	0.797187	0	1
BBOV_II007410	erythrocyte membrane-associated antigen	0.72168	17	0	0	0	470	0.05	Not GPI-anchored	0.996005	0	1
BBOV_II007340	erythrocyte membrane-associated antigen	0.995476	24	0	0	0	478	0.129	Not GPI-anchored	0.999703	0	1
BBOV_III003510	eukaryotic aspartyl protease family protein	0.863995	21	0	0	0	521	0.652	Not GPI-anchored	0.885235	0	1
BBOV_II006930	gcpE protein	0.787256	20	0	0	0	772	0.807	Not GPI-anchored	0.938961	0	0
BBOV_III003040	glucose inhibited division protein A family protein	0.664252	18	0	0	0	711	0.879	Not GPI-anchored	0.940076	0	1
BBOV_IV010640	glutamyl-tRNA synthetase, putative	0.575297	23	0	0	0	601	0.948	Not GPI-anchored	0.714245	0	0
BBOV_IV003220	HAD superfamily hydrolase, putative	0.942922	18	0	0	0	300	0.154	Not GPI-anchored	0.994432	0	1
BBOV_III007800	heat shock protein 70 precursor, putative	0.995668	26	0	0	0	652	0.575	Not GPI-anchored	0.999532	0	1
BBOV_III007380	heat shock protein 90	0.830259	31	0	0	0	795	0.741	Not GPI-anchored	0.876632	0	1
BBOV_IV008400	heat shock protein 90, putative	0.781584	17	0	0	0	795	0.741	Not GPI-anchored	0.961895	0	1
BBOV_IV001340	hypothetical protein	0.795821	25	1	7	26	536	0.937	Not GPI-anchored	0.699316	0	1
BBOV_IV001670	hypothetical protein	0.574247	29	1	7	29	233	0.741	Not GPI-anchored	0.731273	0	0
BBOV_IV009020	hypothetical protein	0.770375	24	1	7	24	221	0.807	Not GPI-anchored	0.923233	0	1
BBOV_IV008430	hypothetical protein	0.854047	29	1	13	32	360	0.89	Not GPI-anchored	0.929122	0	1
BBOV_III011360	hypothetical protein	0.87653	26	1	7	29	425	0.36	Not GPI-anchored	0.946164	0	1
BBOV_IV004850	hypothetical protein	0.902976	22	1	7	24	236	0.824	Not GPI-anchored	0.974865	0	1
BBOV_IV010940	hypothetical protein	0.9571	23	1	7	24	431	0.942	Not GPI-anchored	0.991582	0	1
BBOV_IV008940	hypothetical protein	0.565187	18	0	0	0	396	0.394	Not GPI-anchored	0.498403	0	1
BBOV_I002670	hypothetical protein	0.505133	23	0	0	0	360	0.548	Not GPI-anchored	0.65949	0	1
BBOV_IV000780	hypothetical protein	0.871858	26	0	0	0	231	0.652	Not GPI-anchored	0.685564	0	1
BBOV_I001080	hypothetical protein	0.80032	32	0	0	0	790	0.867	Not GPI-anchored	0.69472	0	1
BBOV_III009720	hypothetical protein	0.641071	15	0	0	0	1069	0.879	Not GPI-anchored	0.727833	0	0
BBOV_IV011780	hypothetical protein	0.788107	19	0	0	0	363	0.575	Not GPI-anchored	0.739723	0	0
BBOV_II000990	hypothetical protein	0.639353	24	0	0	0	192	0.756	Not GPI-anchored	0.743681	0	1
BBOV_I001680	hypothetical protein	0.745893	23	0	0	0	265	0.154	Not GPI-anchored	0.746049	0	1
BBOV_IV001090	hypothetical protein	0.668895	14	0	0	0	373	0.84	Not GPI-anchored	0.791941	0	1
BBOV_III011320	hypothetical protein	0.684136	25	0	0	0	416	0.807	Not GPI-anchored	0.804199	0	0
BBOV_III006200	hypothetical protein	0.525293	18	0	0	0	240	0.021	Not GPI-anchored	0.826544	2	0
BBOV_II006670	hypothetical protein	0.620113	18	0	0	0	220	0.698	Not GPI-anchored	0.833217	0	0
BBOV_IV008420	hypothetical protein	0.816819	14	0	0	0	421	0.72	Not GPI-anchored	0.848533	0	1
BBOV_III005180	hypothetical protein	0.883501	18	0	0	0	548	0.675	Not GPI-anchored	0.853516	0	1
BBOV_III011330	hypothetical protein	0.604129	25	0	0	0	411	0.493	Not GPI-anchored	0.879863	0	1
BBOV_II007160	hypothetical protein	0.94244	25	0	0	0	480	0.627	Not GPI-anchored	0.881969	0	1
BBOV_IV007620	hypothetical protein	0.908309	17	0	0	0	781	0.463	Not GPI-anchored	0.897492	0	1
BBOV_IV007260	hypothetical protein	0.909031	22	0	0	0	1759	0.522	Not GPI-anchored	0.903247	0	0
BBOV_III011380	hypothetical protein	0.818926	26	0	0	0	422	0.252	Not GPI-anchored	0.905409	0	1
BBOV_IV000770	hypothetical protein	0.813581	31	0	0	0	250	0.548	Not GPI-anchored	0.905736	0	1
BBOV_I000990	hypothetical protein	0.800622	23	0	0	0	534	0.807	Not GPI-anchored	0.914933	0	1
BBOV_IV004200	hypothetical protein	0.849754	27	0	0	0	810	0.789	Not GPI-anchored	0.91548	0	0
BBOV_II006600	hypothetical protein	0.71332	27	0	0	0	598	0.756	Not GPI-anchored	0.91919	0	1
BBOV_IV003320	hypothetical protein	0.90608	23	0	0	0	416	0.428	Not GPI-anchored	0.926062	0	1
BBOV_I001070	hypothetical protein	0.880264	19	0	0	0	173	0.741	Not GPI-anchored	0.926693	0	1
BBOV_I001670	hypothetical protein	0.915257	22	0	0	0	265	0.463	Not GPI-anchored	0.934416	0	1
BBOV_III006530	hypothetical protein	0.965699	26	0	0	0	437	0.021	Not GPI-anchored	0.938138	0	1
BBOV_I001660	hypothetical protein	0.681494	27	0	0	0	248	0.937	Not GPI-anchored	0.938564	0	1
BBOV_III004950	hypothetical protein	0.827979	22	0	0	0	880	0.011	Not GPI-anchored	0.946958	1	1
BBOV_III001690	hypothetical protein	0.944576	21	0	0	0	108	0.789	Not GPI-anchored	0.956001	0	1
BBOV_IV001180	hypothetical protein	0.881023	27	0	0	0	1207	0.323	Not GPI-anchored	0.960652	0	1
BBOV_IV007390	hypothetical protein	0.704633	16	0	0	0	837	0.129	Not GPI-anchored	0.961886	0	0
BBOV_III011370	hypothetical protein	0.684376	23	0	0	0	422	0.627	Not GPI-anchored	0.962276	0	1
BBOV_III001600	hypothetical protein	0.988795	21	0	0	0	627	0.522	Not GPI-anchored	0.962346	0	1
BBOV_II001950	hypothetical protein	0.978376	20	0	0	0	1292	0.675	Not GPI-anchored	0.962696	0	1
BBOV_IV008610	hypothetical protein	0.936454	23	0	0	0	204	0.36	Not GPI-anchored	0.963305	0	1
BBOV_II006610	hypothetical protein	0.948363	25	0	0	0	594	0.493	Not GPI-anchored	0.963685	0	1
BBOV_IV003980	hypothetical protein	0.793364	22	0	0	0	438	0.06	Not GPI-anchored	0.964851	0	1
BBOV_III000390	hypothetical protein	0.922982	20	0	0	0	253	0.548	Not GPI-anchored	0.965342	0	1
BBOV_III005800	hypothetical protein	0.968583	26	0	0	0	437	0.012	Not GPI-anchored	0.969815	0	1
BBOV_II000970	hypothetical protein	0.983348	19	0	0	0	480	0.879	Not GPI-anchored	0.971514	0	1
BBOV_II002190	hypothetical protein	0.914148	18	0	0	0	593	0.216	Not GPI-anchored	0.972819	0	1
BBOV_IV007570	hypothetical protein	0.905426	24	0	0	0	302	0.216	Not GPI-anchored	0.973411	0	1
BBOV_III005620	hypothetical protein	0.985393	26	0	0	0	437	0.009	Weakly probable	0.97423	0	1
BBOV_I004140	hypothetical protein	0.983036	21	0	0	0	188	0.756	Not GPI-anchored	0.975306	0	1
BBOV_II002630	hypothetical protein	0.864703	23	0	0	0	1068	0.698	Not GPI-anchored	0.978259	1	1
BBOV_III004330	hypothetical protein	0.904003	20	0	0	0	1125	0.652	Not GPI-anchored	0.979545	2	1
BBOV_IV000760	hypothetical protein	0.806941	23	0	0	0	191	0.323	Not GPI-anchored	0.980862	0	1
BBOV_III010920	hypothetical protein	0.942718	21	0	0	0	1194	0.006	Weakly probable	0.98228	0	1
BBOV_II002010	hypothetical protein	0.978376	20	0	0	0	1294	0.675	Not GPI-anchored	0.983846	0	1
BBOV_II001640	hypothetical protein	0.683022	21	0	0	0	339	0.154	Not GPI-anchored	0.984597	0	1
BBOV_IV009240	hypothetical protein	0.971946	21	0	0	0	778	0.789	Not GPI-anchored	0.984852	0	1
BBOV_III011070	hypothetical protein	0.862081	22	0	0	0	1591	0.675	Not GPI-anchored	0.9852	0	1
BBOV_IV001170	hypothetical protein	0.945451	22	0	0	0	749	0.548	Not GPI-anchored	0.986759	0	1
BBOV_IV001030	hypothetical protein	0.919057	27	0	0	0	276	0.05	Not GPI-anchored	0.986949	0	1
BBOV_III011700	hypothetical protein	0.89217	13	0	0	0	268	0.575	Not GPI-anchored	0.987634	0	1
BBOV_IV001040	hypothetical protein	0.923143	27	0	0	0	178	0.011	Not GPI-anchored	0.987988	0	1
BBOV_III006510	hypothetical protein	0.994188	26	0	0	0	437	0.012	Not GPI-anchored	0.988914	0	1
BBOV_IV003120	hypothetical protein	0.911102	19	0	0	0	233	0.36	Not GPI-anchored	0.988988	0	1
BBOV_III004080	hypothetical protein	0.980335	20	0	0	0	613	0.575	Not GPI-anchored	0.989284	0	1
BBOV_III006470	hypothetical protein	0.994188	26	0	0	0	437	0.012	Not GPI-anchored	0.989818	0	1
BBOV_III006490	hypothetical protein	0.994188	26	0	0	0	437	0.012	Not GPI-anchored	0.989818	0	1
BBOV_III007330	hypothetical protein	0.811159	17	0	0	0	323	0.009	Weakly probable	0.990044	0	1
BBOV_III009330	hypothetical protein	0.930059	21	0	0	0	220	0.741	Not GPI-anchored	0.990087	0	1
BBOV_IV000670	hypothetical protein	0.930142	27	0	0	0	298	0.074	Not GPI-anchored	0.990531	0	1
BBOV_III011350	hypothetical protein	0.990752	26	0	0	0	424	0.05	Not GPI-anchored	0.991211	0	1
BBOV_II000720	hypothetical protein	0.995118	18	0	0	0	418	0.043	Not GPI-anchored	0.991302	0	1
BBOV_III011300	hypothetical protein	0.854594	25	0	0	0	421	0.627	Not GPI-anchored	0.991645	0	1
BBOV_III001200	hypothetical protein	0.944785	19	0	0	0	65	0.288	Not GPI-anchored	0.991685	0	1
BBOV_II002660	hypothetical protein	0.989547	20	0	0	0	342	0.789	Not GPI-anchored	0.992351	1	1
BBOV_III011340	hypothetical protein	0.970376	27	0	0	0	453	0.493	Not GPI-anchored	0.992859	0	1
BBOV_III011590	hypothetical protein	0.971319	23	0	0	0	432	0.652	Not GPI-anchored	0.99349	0	1
BBOV_III003290	hypothetical protein	0.9428	20	0	0	0	285	0.463	Not GPI-anchored	0.993701	0	1
BBOV_III008960	hypothetical protein	0.994242	26	0	0	0	433	0.652	Not GPI-anchored	0.993993	0	1
BBOV_II001760	hypothetical protein	0.994778	20	0	0	0	203	0.627	Not GPI-anchored	0.994224	0	1
BBOV_I002480	hypothetical protein	0.970534	22	0	0	0	211	0.867	Not GPI-anchored	0.994361	0	1
BBOV_III004200	hypothetical protein	0.966275	18	0	0	0	814	0.005	Weakly probable	0.995903	0	1
BBOV_III002240	hypothetical protein	0.900416	25	0	0	0	152	0.493	Not GPI-anchored	0.996231	0	1
BBOV_II001200	hypothetical protein	0.976485	17	0	0	0	966	0.522	Not GPI-anchored	0.996433	0	1
BBOV_IV002270	hypothetical protein	0.997169	21	0	0	0	784	0.323	Not GPI-anchored	0.996643	0	1
BBOV_I004860	hypothetical protein	0.982373	21	0	0	0	150	0.698	Not GPI-anchored	0.997683	0	1
BBOV_I001150	hypothetical protein	0.972299	24	0	0	0	72	0.89	Not GPI-anchored	0.998489	0	1
BBOV_IV011940	hypothetical protein	0.997567	19	0	0	0	449	0.773	Not GPI-anchored	0.998604	0	1
BBOV_I001020	hypothetical protein	0.999182	17	0	0	0	211	0.006	Weakly probable	0.998784	0	1
BBOV_IV006500	hypothetical protein	0.991651	21	0	0	0	274	0.394	Not GPI-anchored	0.998951	0	1
BBOV_IV003250	hypothetical protein	0.983486	21	0	0	0	161	0.89	Not GPI-anchored	0.999683	0	1
BBOV_I004780	hypothetical protein	0.997139	20	0	0	0	361	0.72	Not GPI-anchored	0.999741	0	1
BBOV_III002950	hypothetical protein	0.979919	17	0	0	0	78	0.522	Not GPI-anchored	0.999941	0	1
BBOV_IV000520	importin beta subunit, putative	0.663946	21	0	0	0	859	0.36	Not GPI-anchored	0.818408	0	1
BBOV_I000820	kelch repeat domain containing protein	0.834172	25	0	0	0	404	0.899	Not GPI-anchored	0.985162	0	1
BBOV_III006360	LCCL domain containing protein	0.729826	24	0	0	0	1604	0.026	Not GPI-anchored	0.874861	0	1
BBOV_III001660	LytB protein, putative	0.976065	16	0	0	0	419	0.879	Not GPI-anchored	0.995744	0	1
BBOV_II001970	mac/perforin domain containing membrane protein	0.942895	21	0	0	0	559	0.698	Not GPI-anchored	0.964063	0	1
BBOV_II002020	mac/perforin domain containing protein	0.762698	22	0	0	0	420	0.789	Not GPI-anchored	0.770668	0	0
BBOV_IV001370	MAC/perforin domain containing protein	0.877446	23	0	0	0	978	0.575	Not GPI-anchored	0.822619	0	1
BBOV_IV004210	membrane protein, putative	0.70008	23	1	6	28	307	0.627	Not GPI-anchored	0.396758	0	1
BBOV_IV002260	membrane protein, putative	0.630594	20	1	7	29	788	0.06	Not GPI-anchored	0.908881	1	0
BBOV_IV005870	membrane protein, putative	0.783588	34	1	13	35	312	0.154	Not GPI-anchored	0.943168	0	1
BBOV_III008720	membrane protein, putative	0.977731	24	1	5	27	795	0.756	Not GPI-anchored	0.962921	0	1
BBOV_IV011680	membrane protein, putative	0.924438	28	1	7	28	354	0.463	Not GPI-anchored	0.967684	0	1
BBOV_IV010800	membrane protein, putative	0.957415	23	1	5	22	248	0.879	Not GPI-anchored	0.993154	0	1
BBOV_III007220	membrane protein, putative	0.933607	23	1	5	27	82	0.824	Not GPI-anchored	0.999426	0	1
BBOV_IV005650	membrane protein, putative	0.632984	17	0	0	0	271	0.463	Not GPI-anchored	0.675751	0	1
BBOV_II007300	membrane protein, putative	0.736938	19	0	0	0	256	0.323	Not GPI-anchored	0.727123	0	1
BBOV_IV005950	membrane protein, putative	0.83755	16	0	0	0	436	0.96	Not GPI-anchored	0.799326	0	1
BBOV_IV005270	membrane protein, putative	0.653108	24	0	0	0	1708	0.756	Not GPI-anchored	0.800242	0	1
BBOV_II002570	membrane protein, putative	0.635974	36	0	0	0	244	0.06	Not GPI-anchored	0.850974	0	1
BBOV_IV011670	membrane protein, putative	0.682401	26	0	0	0	208	0.109	Not GPI-anchored	0.878621	0	1
BBOV_IV005440	membrane protein, putative	0.8989	23	0	0	0	352	0.824	Not GPI-anchored	0.897998	0	1
BBOV_II006640	membrane protein, putative	0.711467	30	0	0	0	615	0.252	Not GPI-anchored	0.91456	0	1
BBOV_II002830	membrane protein, putative	0.85811	36	0	0	0	298	0.741	Not GPI-anchored	0.921127	0	1
BBOV_IV011840	membrane protein, putative	0.903066	19	0	0	0	172	0.575	Not GPI-anchored	0.924661	0	1
BBOV_II002820	membrane protein, putative	0.85811	36	0	0	0	274	0.548	Not GPI-anchored	0.927478	0	1
BBOV_IV010000	membrane protein, putative	0.912777	26	0	0	0	249	0.548	Not GPI-anchored	0.934241	0	1
BBOV_II002580	membrane protein, putative	0.922979	36	0	0	0	252	0.323	Not GPI-anchored	0.935671	0	1
BBOV_IV004340	membrane protein, putative	0.917518	23	0	0	0	255	0.741	Not GPI-anchored	0.941295	0	1
BBOV_IV004080	membrane protein, putative	0.979759	18	0	0	0	873	0.006	Weakly probable	0.942137	0	1
BBOV_IV010790	membrane protein, putative	0.782556	21	0	0	0	308	0.968	Not GPI-anchored	0.946148	0	1
BBOV_IV009060	membrane protein, putative	0.969159	23	0	0	0	188	0.855	Not GPI-anchored	0.961915	0	1
BBOV_IV004810	membrane protein, putative	0.963032	19	0	0	0	622	0.154	Not GPI-anchored	0.96688	0	1
BBOV_II003960	membrane protein, putative	0.878596	18	0	0	0	235	0.855	Not GPI-anchored	0.967413	0	1
BBOV_IV005120	membrane protein, putative	0.98862	17	0	0	0	178	0.493	Not GPI-anchored	0.980935	0	1
BBOV_II006200	membrane protein, putative	0.906764	17	0	0	0	800	0.994	Not GPI-anchored	0.981575	0	1
BBOV_IV004360	membrane protein, putative	0.963342	22	0	0	0	351	0.007	Weakly probable	0.985344	0	1
BBOV_IV005750	membrane protein, putative	0.96819	21	0	0	0	312	0.954	Not GPI-anchored	0.988049	0	1
BBOV_IV006480	membrane protein, putative	0.992427	20	0	0	0	274	0.36	Not GPI-anchored	0.991057	0	1
BBOV_I003500	membrane protein, putative	0.895348	21	0	0	0	267	0.604	Not GPI-anchored	0.992028	0	1
BBOV_IV004890	membrane protein, putative	0.943648	22	0	0	0	354	0.652	Not GPI-anchored	0.992048	0	1
BBOV_IV010380	membrane protein, putative	0.984034	21	0	0	0	407	0.463	Not GPI-anchored	0.992538	0	1
BBOV_II004060	membrane protein, putative	0.985771	18	0	0	0	326	0.954	Not GPI-anchored	0.992707	0	1
BBOV_IV008700	membrane protein, putative	0.949223	26	0	0	0	108	0.824	Not GPI-anchored	0.993289	0	1
BBOV_IV004250	membrane protein, putative	0.941655	17	0	0	0	217	0.698	Not GPI-anchored	0.993623	0	1
BBOV_IV007750	membrane protein, putative	0.987437	22	0	0	0	517	0.216	Not GPI-anchored	0.994169	0	1
BBOV_IV009170	membrane protein, putative	0.975192	28	0	0	0	236	0.741	Not GPI-anchored	0.995307	0	1
BBOV_IV008620	membrane protein, putative	0.934036	24	0	0	0	291	0.675	Not GPI-anchored	0.995399	0	1
BBOV_I002420	membrane protein, putative	0.98276	18	0	0	0	143	0.948	Not GPI-anchored	0.996744	0	1
BBOV_IV008970	membrane protein, putative	0.994225	21	0	0	0	228	0.06	Not GPI-anchored	0.997562	0	1
BBOV_IV011430	membrane protein, putative	0.971316	16	0	0	0	1536	0.879	Not GPI-anchored	0.997682	2	1
BBOV_IV011310	membrane protein, putative	0.963494	37	0	0	0	234	0.773	Not GPI-anchored	0.998521	0	1
BBOV_IV007480	membrane protein, putative	0.978331	21	0	0	0	969	0.867	Not GPI-anchored	0.998965	0	1
BBOV_IV004940	membrane protein, putative	0.97939	22	0	0	0	115	0.756	Not GPI-anchored	0.999563	0	1
BBOV_III007520	membrane-associated calcum-binding protein, putative	0.946986	19	0	0	0	293	0.756	Not GPI-anchored	0.992838	0	1
BBOV_IV001950	methionine aminopeptidase I, putative	0.815947	17	0	0	0	611	0.72	Not GPI-anchored	0.883578	0	1
BBOV_III010940	peptidyl-prolyl cis-trans isomerase, cyclophilin-type f domain containing protein	0.9726	21	0	0	0	195	0.522	Not GPI-anchored	0.999245	0	1
BBOV_I000840	Plasmodium falciparum CPW-WPC domain containing protein	0.774313	20	0	0	0	182	0.741	Not GPI-anchored	0.983024	0	1
BBOV_II004430	Plasmodium falciparum CPW-WPC domain containing protein	0.794724	17	0	0	0	262	0.627	Not GPI-anchored	0.985397	0	1
BBOV_III009100	Plasmodium falciparum CPW-WPC domain containing protein	0.970213	20	0	0	0	280	0.627	Not GPI-anchored	0.998129	0	1
BBOV_II004280	Plasmodium falciparum CPW-WPC domain containing protein	0.864529	17	0	0	0	613	0.675	Not GPI-anchored	0.998808	0	1
BBOV_III000410	predicted protein	0.862703	21	0	0	0	1272	0.394	Not GPI-anchored	0.987775	0	1
BBOV_IV009100	protein disulfide isomerase related protein	0.992025	20	0	0	0	395	0.84	Not GPI-anchored	0.998919	0	1
BBOV_IV002330	protein disulfide-isomerase	0.994927	21	0	0	0	463	0.756	Not GPI-anchored	0.999465	0	1
BBOV_IV001070	protein disulfide-isomerase, putative	0.881803	27	0	0	0	531	0.522	Not GPI-anchored	0.988489	0	1
BBOV_III010130	pyruvate kinase family protein	0.921667	25	1	2	24	693	0.252	Not GPI-anchored	0.989063	0	1
BBOV_IV010280	RAP-1 related antigen (RRA)	0.756959	19	0	0	0	349	0.72	Not GPI-anchored	0.867627	0	1
BBOV_IV009870	rhoptry-associated protein 1 (RAP-1)	0.973114	21	0	0	0	565	0.548	Not GPI-anchored	0.987283	0	1
BBOV_IV009860	rhoptry-associated protein 1 (RAP-1)	0.973114	21	0	0	0	565	0.548	Not GPI-anchored	0.987283	0	1
BBOV_IV008060	ribose-phosphate pyrophosphokinase, putative	0.89353	20	0	0	0	339	0.009	Weakly probable	0.913918	0	1
BBOV_IV005880	ribosomal protein L35, putative	0.822134	14	0	0	0	140	0.985	Not GPI-anchored	0.89069	0	1
BBOV_IV000910	S-adenosyl methyltransferase, putative	0.681449	31	1	13	32	420	0.548	Not GPI-anchored	0.912737	0	1
BBOV_III010990	Ser/Thr protein phosphatase family protein	0.915944	21	0	0	0	323	0.463	Not GPI-anchored	0.984907	0	1
BBOV_III001320	SmORF	0.505002	24	0	0	0	135	0.091	Not GPI-anchored	0.856151	0	1
BBOV_IV006390	SmORF	0.867276	22	0	0	0	459	0.394	Not GPI-anchored	0.869553	0	1
BBOV_III000020	SmORF	0.802975	24	0	0	0	156	0.698	Not GPI-anchored	0.892473	0	1
BBOV_I001130	SmORF	0.78656	26	0	0	0	159	0.252	Not GPI-anchored	0.907567	0	1
BBOV_II006810	SmORF	0.777118	19	0	0	0	241	0.652	Not GPI-anchored	0.909257	0	1
BBOV_III000690	SmORF	0.794377	22	0	0	0	142	0.548	Not GPI-anchored	0.914206	0	1
BBOV_I001420	SmORF	0.811193	24	0	0	0	354	0.773	Not GPI-anchored	0.917183	0	1
BBOV_IV000090	SmORF	0.844251	24	0	0	0	140	0.394	Not GPI-anchored	0.923126	0	1
BBOV_II007780	SmORF	0.844981	25	0	0	0	140	0.522	Not GPI-anchored	0.938873	0	1
BBOV_III011930	SmORF	0.933543	24	0	0	0	295	0.252	Not GPI-anchored	0.942518	0	1
BBOV_I003890	SmORF	0.94156	22	0	0	0	292	0.548	Not GPI-anchored	0.944172	0	1
BBOV_IV012140	SmORF	0.864009	24	0	0	0	196	0.36	Not GPI-anchored	0.956746	0	1
BBOV_I001120	SmORF	0.886909	24	0	0	0	272	0.109	Not GPI-anchored	0.958851	0	1
BBOV_IV000040	SmORF	0.889261	24	0	0	0	196	0.36	Not GPI-anchored	0.965887	0	1
BBOV_III011960	SmORF	0.890634	24	0	0	0	187	0.182	Not GPI-anchored	0.966839	0	1
BBOV_I001370	SmORF	0.943159	22	0	0	0	189	0.698	Not GPI-anchored	0.96781	0	1
BBOV_I005150	SmORF	0.890634	24	0	0	0	187	0.627	Not GPI-anchored	0.970731	0	1
BBOV_III007740	SmORF	0.888664	22	0	0	0	186	0.323	Not GPI-anchored	0.970749	0	1
BBOV_IV006420	SmORF	0.920404	24	0	0	0	392	0.89	Not GPI-anchored	0.970834	0	1
BBOV_III002350	SmORF	0.915791	24	0	0	0	142	0.824	Not GPI-anchored	0.978856	0	1
BBOV_I001170	SmORF	0.943632	22	0	0	0	182	0.252	Not GPI-anchored	0.979351	0	1
BBOV_III002340	SmORF	0.912006	24	0	0	0	256	0.493	Not GPI-anchored	0.980175	0	1
BBOV_II000060	SmORF	0.962726	22	0	0	0	233	0.627	Not GPI-anchored	0.981231	0	1
BBOV_II002280	SmORF	0.923895	24	0	0	0	358	0.493	Not GPI-anchored	0.981616	0	1
BBOV_III007710	SmORF	0.888664	22	0	0	0	108	0.867	Not GPI-anchored	0.985017	0	1
BBOV_IV007970	SmORF	0.96774	24	0	0	0	283	0.627	Not GPI-anchored	0.985147	0	1
BBOV_II004160	SmORF	0.916389	24	0	0	0	138	0.154	Not GPI-anchored	0.986253	0	1
BBOV_IV007930	SmORF	0.915845	24	0	0	0	241	0.394	Not GPI-anchored	0.98687	0	1
BBOV_I001180	SmORF	0.938109	24	0	0	0	292	0.493	Not GPI-anchored	0.986958	0	1
BBOV_IV007960	SmORF	0.935232	24	0	0	0	192	0.675	Not GPI-anchored	0.987665	0	1
BBOV_II004220	SmORF	0.976527	22	0	0	0	211	0.074	Not GPI-anchored	0.987805	0	1
BBOV_II004150	SmORF	0.962098	22	0	0	0	264	0.741	Not GPI-anchored	0.988711	0	1
BBOV_III000050	SmORF	0.97918	22	0	0	0	233	0.428	Not GPI-anchored	0.990379	0	1
BBOV_II001390	SmORF	0.969254	25	0	0	0	188	0.015	Not GPI-anchored	0.990532	0	1
BBOV_II002290	SmORF	0.933444	24	0	0	0	127	0.463	Not GPI-anchored	0.991716	0	1
BBOV_II001380	SmORF	0.979909	25	0	0	0	257	0.698	Not GPI-anchored	0.991775	0	1
BBOV_II000400	SmORF	0.975152	24	0	0	0	235	0.675	Not GPI-anchored	0.992077	0	1
BBOV_I001160	SmORF	0.969578	22	0	0	0	187	0.06	Not GPI-anchored	0.993677	0	1
BBOV_I003860	SmORF	0.951956	24	0	0	0	138	0.288	Not GPI-anchored	0.993848	0	1
BBOV_II007820	SmORF	0.965401	24	0	0	0	156	0.789	Not GPI-anchored	0.994626	0	1
BBOV_II006800	SmORF	0.971448	24	0	0	0	142	0.522	Not GPI-anchored	0.995951	0	1
BBOV_IV006430	SmORF	0.994729	19	0	0	0	123	0.36	Not GPI-anchored	0.99781	0	1
BBOV_I004210	spherical body protein 3	0.998386	16	0	0	0	1089	0.323	Not GPI-anchored	0.999898	0	1
BBOV_IV005390	spherical body protein 4 SBP4	0.89692	22	0	0	0	372	0.06	Not GPI-anchored	0.896483	0	1
BBOV_II006080	subtilisin-like protein, putative	0.98765	23	0	0	0	695	0.288	Not GPI-anchored	0.991551	0	1
BBOV_IV000410	surface protein D	0.994234	22	0	0	0	156	0.129	Not GPI-anchored	0.999979	0	1
BBOV_IV004710	translation elongation factor G (EF-G), putative	0.910024	16	0	0	0	817	0.84	Not GPI-anchored	0.990633	0	1
BBOV_III005960	tRNA methyl transferase family protein	0.922989	19	0	0	0	665	0.927	Not GPI-anchored	0.886825	0	1
BBOV_I001010	tRNA modification GTPase TrmE, putative	0.898218	17	0	0	0	529	0.807	Not GPI-anchored	0.764318	0	0
BBOV_III005720	tRNA pseudouridine synthase, putative	0.882717	19	0	0	0	282	0.01	Not GPI-anchored	0.979186	0	1
BBOV_II005760	tRNA synthetases class I protein superfamily	0.852702	21	0	0	0	1162	0.288	Not GPI-anchored	0.89368	0	1
BBOV_III010050	ubiquitin family protein	0.980324	17	0	0	0	163	0.428	Not GPI-anchored	0.981144	0	1
BBOV_IV011730	ubiquitin fusion degradation protein UFD1, putative	0.865247	22	1	5	27	297	0.252	Not GPI-anchored	0.941047	1	0
BBOV_II006740	ubiquitin-conjugating enzyme E2	0.912709	23	0	0	0	188	0.129	Not GPI-anchored	0.93592	0	1
BBOV_II000030	variant erythrocyte surface antigen-1, alpha subunit	0.740672	20	0	0	0	202	0.575	Not GPI-anchored	0.872533	0	1
BBOV_III001220	variant erythrocyte surface antigen-1, alpha subunit	0.852701	20	0	0	0	1014	0.773	Not GPI-anchored	0.994189	1	0
BBOV_I005650	variant erythrocyte surface antigen-1, putative	0.67915	17	0	0	0	59	0.575	Not GPI-anchored	0.998015	0	1
BBOV_II006880	WD domain/ mitotic checkpoint protein	0.671186	23	0	0	0	356	0.008	Weakly probable	0.750854	0	1
BBOV_IV011890	WD repeat domain containing protein	0.949819	27	0	0	0	851	0.463	Not GPI-anchored	0.962048	0	1
BBOV_II003860	XPG I-region family protein	0.809497	18	0	0	0	501	0.493	Not GPI-anchored	0.787831	0	1

## Sheet: Positives
ID	ProteinName	SignalP	CS_pos	No_of_TMs	First_TM	Last_TM	ProtLen	GPI_FPrate	GPI_prediction
BBOV_IV008150	12D3 antigen	0.994397	21	0	0	0	346	0.627	Not GPI-anchored
BBOV_III003930	50S ribosomal subunit protein L17, putative	0.53219	18	0	0	0	159	0.954	Not GPI-anchored
BBOV_IV002930	adenylate kinase 2	0.989825	20	0	0	0	259	0.216	Not GPI-anchored
BBOV_I004270	ATP-dependent Clp protease adaptor protein ClpS domain containing protein	0.806748	30	0	0	0	217	0.84	Not GPI-anchored
BBOV_III007790	casein kinase II, alpha chain (CK II)	0.596371	32	0	0	0	423	0.021	Not GPI-anchored
BBOV_II005080	chain A of Ferredoxin, putative	0.967901	17	0	0	0	171	0.216	Not GPI-anchored
BBOV_IV007010	chaperonin cpn60, putative	0.973738	21	0	0	0	651	0.015	Not GPI-anchored
BBOV_III006630	chaperonin, 10 kDa family protein	0.954197	18	0	0	0	294	0.698	Not GPI-anchored
BBOV_I000160	conserved hypothetical protein	0.811186	22	0	0	0	501	0.428	Not GPI-anchored
BBOV_I004040	conserved hypothetical protein	0.735152	22	0	0	0	281	0.807	Not GPI-anchored
BBOV_II004000	conserved hypothetical protein	0.86565	20	0	0	0	629	0.84	Not GPI-anchored
BBOV_III000800	conserved hypothetical protein	0.840825	20	0	0	0	277	0.789	Not GPI-anchored
BBOV_III002860	conserved hypothetical protein	0.994888	17	0	0	0	282	0.463	Not GPI-anchored
BBOV_III003260	conserved hypothetical protein	0.891977	24	0	0	0	865	0.522	Not GPI-anchored
BBOV_III003500	conserved hypothetical protein	0.838599	28	0	0	0	341	0.493	Not GPI-anchored
BBOV_III006100	conserved hypothetical protein	0.965036	25	0	0	0	414	0.807	Not GPI-anchored
BBOV_III007200	conserved hypothetical protein	0.643251	23	0	0	0	1052	0.84	Not GPI-anchored
BBOV_III007900	conserved hypothetical protein	0.867902	20	0	0	0	616	0.741	Not GPI-anchored
BBOV_III009090	conserved hypothetical protein	0.643134	23	0	0	0	133	0.675	Not GPI-anchored
BBOV_III009440	conserved hypothetical protein	0.668308	16	0	0	0	509	0.627	Not GPI-anchored
BBOV_IV000420	conserved hypothetical protein	0.733529	23	0	0	0	226	0.773	Not GPI-anchored
BBOV_IV004070	conserved hypothetical protein	0.693882	25	1	7	29	575	0.36	Not GPI-anchored
BBOV_IV004240	conserved hypothetical protein	0.567637	28	0	0	0	240	0.964	Not GPI-anchored
BBOV_IV005180	conserved hypothetical protein	0.670077	16	0	0	0	202	0.675	Not GPI-anchored
BBOV_IV005000	cyclophilin, putative	0.997539	19	0	0	0	217	0.756	Not GPI-anchored
BBOV_IV003350	cysteine desulfurase	0.834346	21	0	0	0	423	0.942	Not GPI-anchored
BBOV_I000970	DnaJ domain containing protein	0.993767	20	0	0	0	371	0.909	Not GPI-anchored
BBOV_II003360	elongation factor TS, putative	0.649809	21	0	0	0	394	0.428	Not GPI-anchored
BBOV_II006930	gcpE protein	0.787256	20	0	0	0	772	0.807	Not GPI-anchored
BBOV_III003040	glucose inhibited division protein A family protein	0.664252	18	0	0	0	711	0.879	Not GPI-anchored
BBOV_IV010640	glutamyl-tRNA synthetase, putative	0.575297	23	0	0	0	601	0.948	Not GPI-anchored
BBOV_IV003220	HAD superfamily hydrolase, putative	0.942922	18	0	0	0	300	0.154	Not GPI-anchored
BBOV_III007800	heat shock protein 70 precursor, putative	0.995668	26	0	0	0	652	0.575	Not GPI-anchored
BBOV_III007380	heat shock protein 90	0.830259	31	0	0	0	795	0.741	Not GPI-anchored
BBOV_IV008400	heat shock protein 90, putative	0.781584	17	0	0	0	795	0.741	Not GPI-anchored
BBOV_I000990	hypothetical protein	0.800622	23	0	0	0	534	0.807	Not GPI-anchored
BBOV_I001020	hypothetical protein	0.999182	17	0	0	0	211	0.006	Weakly probable
BBOV_I001070	hypothetical protein	0.880264	19	0	0	0	173	0.741	Not GPI-anchored
BBOV_I001080	hypothetical protein	0.80032	32	0	0	0	790	0.867	Not GPI-anchored
BBOV_I001150	hypothetical protein	0.972299	24	0	0	0	72	0.89	Not GPI-anchored
BBOV_I001660	hypothetical protein	0.681494	27	0	0	0	248	0.937	Not GPI-anchored
BBOV_I001670	hypothetical protein	0.915257	22	0	0	0	265	0.463	Not GPI-anchored
BBOV_I001680	hypothetical protein	0.745893	23	0	0	0	265	0.154	Not GPI-anchored
BBOV_I002480	hypothetical protein	0.970534	22	0	0	0	211	0.867	Not GPI-anchored
BBOV_I004140	hypothetical protein	0.983036	21	0	0	0	188	0.756	Not GPI-anchored
BBOV_I004780	hypothetical protein	0.997139	20	0	0	0	361	0.72	Not GPI-anchored
BBOV_I004860	hypothetical protein	0.982373	21	0	0	0	150	0.698	Not GPI-anchored
BBOV_II000720	hypothetical protein	0.995118	18	0	0	0	418	0.043	Not GPI-anchored
BBOV_II000970	hypothetical protein	0.983348	19	0	0	0	480	0.879	Not GPI-anchored
BBOV_II000990	hypothetical protein	0.639353	24	0	0	0	192	0.756	Not GPI-anchored
BBOV_II001640	hypothetical protein	0.683022	21	0	0	0	339	0.154	Not GPI-anchored
BBOV_II001760	hypothetical protein	0.994778	20	0	0	0	203	0.627	Not GPI-anchored
BBOV_II002190	hypothetical protein	0.914148	18	0	0	0	593	0.216	Not GPI-anchored
BBOV_II002660	hypothetical protein	0.989547	20	0	0	0	342	0.789	Not GPI-anchored
BBOV_II006600	hypothetical protein	0.71332	27	0	0	0	598	0.756	Not GPI-anchored
BBOV_III000390	hypothetical protein	0.922982	20	0	0	0	253	0.548	Not GPI-anchored
BBOV_III001200	hypothetical protein	0.944785	19	0	0	0	65	0.288	Not GPI-anchored
BBOV_III001600	hypothetical protein	0.988795	21	0	0	0	627	0.522	Not GPI-anchored
BBOV_III001690	hypothetical protein	0.944576	21	0	0	0	108	0.789	Not GPI-anchored
BBOV_III002240	hypothetical protein	0.900416	25	0	0	0	152	0.493	Not GPI-anchored
BBOV_III002950	hypothetical protein	0.979919	17	0	0	0	78	0.522	Not GPI-anchored
BBOV_III003290	hypothetical protein	0.9428	20	0	0	0	285	0.463	Not GPI-anchored
BBOV_III004080	hypothetical protein	0.980335	20	0	0	0	613	0.575	Not GPI-anchored
BBOV_III004200	hypothetical protein	0.966275	18	0	0	0	814	0.005	Weakly probable
BBOV_III005180	hypothetical protein	0.883501	18	0	0	0	548	0.675	Not GPI-anchored
BBOV_III005620	hypothetical protein	0.985393	26	0	0	0	437	0.009	Weakly probable
BBOV_III005800	hypothetical protein	0.968583	26	0	0	0	437	0.012	Not GPI-anchored
BBOV_III006470	hypothetical protein	0.994188	26	0	0	0	437	0.012	Not GPI-anchored
BBOV_III006490	hypothetical protein	0.994188	26	0	0	0	437	0.012	Not GPI-anchored
BBOV_III006510	hypothetical protein	0.994188	26	0	0	0	437	0.012	Not GPI-anchored
BBOV_III007330	hypothetical protein	0.811159	17	0	0	0	323	0.009	Weakly probable
BBOV_III008960	hypothetical protein	0.994242	26	0	0	0	433	0.652	Not GPI-anchored
BBOV_III009330	hypothetical protein	0.930059	21	0	0	0	220	0.741	Not GPI-anchored
BBOV_III009720	hypothetical protein	0.641071	15	0	0	0	1069	0.879	Not GPI-anchored
BBOV_III011320	hypothetical protein	0.684136	25	0	0	0	416	0.807	Not GPI-anchored
BBOV_III011330	hypothetical protein	0.604129	25	0	0	0	411	0.493	Not GPI-anchored
BBOV_III011350	hypothetical protein	0.990752	26	0	0	0	424	0.05	Not GPI-anchored
BBOV_III011590	hypothetical protein	0.971319	23	0	0	0	432	0.652	Not GPI-anchored
BBOV_III011700	hypothetical protein	0.89217	13	0	0	0	268	0.575	Not GPI-anchored
BBOV_IV000670	hypothetical protein	0.930142	27	0	0	0	298	0.074	Not GPI-anchored
BBOV_IV000760	hypothetical protein	0.806941	23	0	0	0	191	0.323	Not GPI-anchored
BBOV_IV000770	hypothetical protein	0.813581	31	0	0	0	250	0.548	Not GPI-anchored
BBOV_IV000780	hypothetical protein	0.871858	26	0	0	0	231	0.652	Not GPI-anchored
BBOV_IV001030	hypothetical protein	0.919057	27	0	0	0	276	0.05	Not GPI-anchored
BBOV_IV001040	hypothetical protein	0.923143	27	0	0	0	178	0.011	Not GPI-anchored
BBOV_IV001090	hypothetical protein	0.668895	14	0	0	0	373	0.84	Not GPI-anchored
BBOV_IV002270	hypothetical protein	0.997169	21	0	0	0	784	0.323	Not GPI-anchored
BBOV_IV003120	hypothetical protein	0.911102	19	0	0	0	233	0.36	Not GPI-anchored
BBOV_IV003250	hypothetical protein	0.983486	21	0	0	0	161	0.89	Not GPI-anchored
BBOV_IV003320	hypothetical protein	0.90608	23	0	0	0	416	0.428	Not GPI-anchored
BBOV_IV003980	hypothetical protein	0.793364	22	0	0	0	438	0.06	Not GPI-anchored
BBOV_IV004200	hypothetical protein	0.849754	27	0	0	0	810	0.789	Not GPI-anchored
BBOV_IV004850	hypothetical protein	0.902976	22	1	7	24	236	0.824	Not GPI-anchored
BBOV_IV006500	hypothetical protein	0.991651	21	0	0	0	274	0.394	Not GPI-anchored
BBOV_IV007620	hypothetical protein	0.908309	17	0	0	0	781	0.463	Not GPI-anchored
BBOV_IV008420	hypothetical protein	0.816819	14	0	0	0	421	0.72	Not GPI-anchored
BBOV_IV008430	hypothetical protein	0.854047	29	1	13	32	360	0.89	Not GPI-anchored
BBOV_IV008610	hypothetical protein	0.936454	23	0	0	0	204	0.36	Not GPI-anchored
BBOV_IV009020	hypothetical protein	0.770375	24	1	7	24	221	0.807	Not GPI-anchored
BBOV_IV009240	hypothetical protein	0.971946	21	0	0	0	778	0.789	Not GPI-anchored
BBOV_IV010940	hypothetical protein	0.9571	23	1	7	24	431	0.942	Not GPI-anchored
BBOV_IV011940	hypothetical protein	0.997567	19	0	0	0	449	0.773	Not GPI-anchored
BBOV_I000820	kelch repeat domain containing protein	0.834172	25	0	0	0	404	0.899	Not GPI-anchored
BBOV_III001660	LytB protein, putative	0.976065	16	0	0	0	419	0.879	Not GPI-anchored
BBOV_II001970	mac/perforin domain containing membrane protein	0.942895	21	0	0	0	559	0.698	Not GPI-anchored
BBOV_II002020	mac/perforin domain containing protein	0.762698	22	0	0	0	420	0.789	Not GPI-anchored
BBOV_I002420	membrane protein, putative	0.98276	18	0	0	0	143	0.948	Not GPI-anchored
BBOV_I003500	membrane protein, putative	0.895348	21	0	0	0	267	0.604	Not GPI-anchored
BBOV_II002570	membrane protein, putative	0.635974	36	0	0	0	244	0.06	Not GPI-anchored
BBOV_II002580	membrane protein, putative	0.922979	36	0	0	0	252	0.323	Not GPI-anchored
BBOV_II002820	membrane protein, putative	0.85811	36	0	0	0	274	0.548	Not GPI-anchored
BBOV_II002830	membrane protein, putative	0.85811	36	0	0	0	298	0.741	Not GPI-anchored
BBOV_II003960	membrane protein, putative	0.878596	18	0	0	0	235	0.855	Not GPI-anchored
BBOV_II004060	membrane protein, putative	0.985771	18	0	0	0	326	0.954	Not GPI-anchored
BBOV_II006200	membrane protein, putative	0.906764	17	0	0	0	800	0.994	Not GPI-anchored
BBOV_II007300	membrane protein, putative	0.736938	19	0	0	0	256	0.323	Not GPI-anchored
BBOV_IV002260	membrane protein, putative	0.630594	20	1	7	29	788	0.06	Not GPI-anchored
BBOV_IV004210	membrane protein, putative	0.70008	23	1	6	28	307	0.627	Not GPI-anchored
BBOV_IV004250	membrane protein, putative	0.941655	17	0	0	0	217	0.698	Not GPI-anchored
BBOV_IV004340	membrane protein, putative	0.917518	23	0	0	0	255	0.741	Not GPI-anchored
BBOV_IV004360	membrane protein, putative	0.963342	22	0	0	0	351	0.007	Weakly probable
BBOV_IV004810	membrane protein, putative	0.963032	19	0	0	0	622	0.154	Not GPI-anchored
BBOV_IV004890	membrane protein, putative	0.943648	22	0	0	0	354	0.652	Not GPI-anchored
BBOV_IV004940	membrane protein, putative	0.97939	22	0	0	0	115	0.756	Not GPI-anchored
BBOV_IV005120	membrane protein, putative	0.98862	17	0	0	0	178	0.493	Not GPI-anchored
BBOV_IV005270	membrane protein, putative	0.653108	24	0	0	0	1708	0.756	Not GPI-anchored
BBOV_IV005440	membrane protein, putative	0.8989	23	0	0	0	352	0.824	Not GPI-anchored
BBOV_IV005650	membrane protein, putative	0.632984	17	0	0	0	271	0.463	Not GPI-anchored
BBOV_IV005750	membrane protein, putative	0.96819	21	0	0	0	312	0.954	Not GPI-anchored
BBOV_IV005870	membrane protein, putative	0.783588	34	1	13	35	312	0.154	Not GPI-anchored
BBOV_IV005950	membrane protein, putative	0.83755	16	0	0	0	436	0.96	Not GPI-anchored
BBOV_IV006480	membrane protein, putative	0.992427	20	0	0	0	274	0.36	Not GPI-anchored
BBOV_IV007480	membrane protein, putative	0.978331	21	0	0	0	969	0.867	Not GPI-anchored
BBOV_IV007750	membrane protein, putative	0.987437	22	0	0	0	517	0.216	Not GPI-anchored
BBOV_IV008620	membrane protein, putative	0.934036	24	0	0	0	291	0.675	Not GPI-anchored
BBOV_IV008700	membrane protein, putative	0.949223	26	0	0	0	108	0.824	Not GPI-anchored
BBOV_IV008970	membrane protein, putative	0.994225	21	0	0	0	228	0.06	Not GPI-anchored
BBOV_IV009060	membrane protein, putative	0.969159	23	0	0	0	188	0.855	Not GPI-anchored
BBOV_IV009170	membrane protein, putative	0.975192	28	0	0	0	236	0.741	Not GPI-anchored
BBOV_IV010000	membrane protein, putative	0.912777	26	0	0	0	249	0.548	Not GPI-anchored
BBOV_IV010790	membrane protein, putative	0.782556	21	0	0	0	308	0.968	Not GPI-anchored
BBOV_IV010800	membrane protein, putative	0.957415	23	1	5	22	248	0.879	Not GPI-anchored
BBOV_IV011310	membrane protein, putative	0.963494	37	0	0	0	234	0.773	Not GPI-anchored
BBOV_IV011430	membrane protein, putative	0.971316	16	0	0	0	1536	0.879	Not GPI-anchored
BBOV_IV011670	membrane protein, putative	0.682401	26	0	0	0	208	0.109	Not GPI-anchored
BBOV_IV011680	membrane protein, putative	0.924438	28	1	7	28	354	0.463	Not GPI-anchored
BBOV_IV011840	membrane protein, putative	0.903066	19	0	0	0	172	0.575	Not GPI-anchored
BBOV_III007520	membrane-associated calcum-binding protein, putative	0.946986	19	0	0	0	293	0.756	Not GPI-anchored
BBOV_IV001950	methionine aminopeptidase I, putative	0.815947	17	0	0	0	611	0.72	Not GPI-anchored
BBOV_III010940	peptidyl-prolyl cis-trans isomerase, cyclophilin-type f domain containing protein	0.9726	21	0	0	0	195	0.522	Not GPI-anchored
BBOV_I000840	Plasmodium falciparum CPW-WPC domain containing protein	0.774313	20	0	0	0	182	0.741	Not GPI-anchored
BBOV_II004280	Plasmodium falciparum CPW-WPC domain containing protein	0.864529	17	0	0	0	613	0.675	Not GPI-anchored
BBOV_II004430	Plasmodium falciparum CPW-WPC domain containing protein	0.794724	17	0	0	0	262	0.627	Not GPI-anchored
BBOV_III009100	Plasmodium falciparum CPW-WPC domain containing protein	0.970213	20	0	0	0	280	0.627	Not GPI-anchored
BBOV_IV009100	protein disulfide isomerase related protein	0.992025	20	0	0	0	395	0.84	Not GPI-anchored
BBOV_IV002330	protein disulfide-isomerase	0.994927	21	0	0	0	463	0.756	Not GPI-anchored
BBOV_IV001070	protein disulfide-isomerase, putative	0.881803	27	0	0	0	531	0.522	Not GPI-anchored
BBOV_IV010280	RAP-1 related antigen (RRA)	0.756959	19	0	0	0	349	0.72	Not GPI-anchored
BBOV_IV009870	rhoptry-associated protein 1 (RAP-1)	0.973114	21	0	0	0	565	0.548	Not GPI-anchored
BBOV_IV008060	ribose-phosphate pyrophosphokinase, putative	0.89353	20	0	0	0	339	0.009	Weakly probable
BBOV_IV005880	ribosomal protein L35, putative	0.822134	14	0	0	0	140	0.985	Not GPI-anchored
BBOV_III010990	Ser/Thr protein phosphatase family protein	0.915944	21	0	0	0	323	0.463	Not GPI-anchored
BBOV_I001120	SmORF	0.886909	24	0	0	0	272	0.109	Not GPI-anchored
BBOV_I001130	SmORF	0.78656	26	0	0	0	159	0.252	Not GPI-anchored
BBOV_I001170	SmORF	0.943632	22	0	0	0	182	0.252	Not GPI-anchored
BBOV_I001370	SmORF	0.943159	22	0	0	0	189	0.698	Not GPI-anchored
BBOV_I003890	SmORF	0.94156	22	0	0	0	292	0.548	Not GPI-anchored
BBOV_I005150	SmORF	0.890634	24	0	0	0	187	0.627	Not GPI-anchored
BBOV_II002280	SmORF	0.923895	24	0	0	0	358	0.493	Not GPI-anchored
BBOV_II002290	SmORF	0.933444	24	0	0	0	127	0.463	Not GPI-anchored
BBOV_II006810	SmORF	0.777118	19	0	0	0	241	0.652	Not GPI-anchored
BBOV_II007780	SmORF	0.844981	25	0	0	0	140	0.522	Not GPI-anchored
BBOV_III000020	SmORF	0.802975	24	0	0	0	156	0.698	Not GPI-anchored
BBOV_III000050	SmORF	0.97918	22	0	0	0	233	0.428	Not GPI-anchored
BBOV_III000690	SmORF	0.794377	22	0	0	0	142	0.548	Not GPI-anchored
BBOV_III001320	SmORF	0.505002	24	0	0	0	135	0.091	Not GPI-anchored
BBOV_III002340	SmORF	0.912006	24	0	0	0	256	0.493	Not GPI-anchored
BBOV_III007710	SmORF	0.888664	22	0	0	0	108	0.867	Not GPI-anchored
BBOV_III011960	SmORF	0.890634	24	0	0	0	187	0.182	Not GPI-anchored
BBOV_IV000040	SmORF	0.889261	24	0	0	0	196	0.36	Not GPI-anchored
BBOV_IV000090	SmORF	0.844251	24	0	0	0	140	0.394	Not GPI-anchored
BBOV_IV006390	SmORF	0.867276	22	0	0	0	459	0.394	Not GPI-anchored
BBOV_IV006420	SmORF	0.920404	24	0	0	0	392	0.89	Not GPI-anchored
BBOV_IV007930	SmORF	0.915845	24	0	0	0	241	0.394	Not GPI-anchored
BBOV_IV012140	SmORF	0.864009	24	0	0	0	196	0.36	Not GPI-anchored
BBOV_I004210	spherical body protein 3	0.998386	16	0	0	0	1089	0.323	Not GPI-anchored
BBOV_IV005390	spherical body protein 4 SBP4	0.89692	22	0	0	0	372	0.06	Not GPI-anchored
BBOV_IV000410	surface protein D	0.994234	22	0	0	0	156	0.129	Not GPI-anchored
BBOV_IV004710	translation elongation factor G (EF-G), putative	0.910024	16	0	0	0	817	0.84	Not GPI-anchored
BBOV_III005960	tRNA methyl transferase family protein	0.922989	19	0	0	0	665	0.927	Not GPI-anchored
BBOV_I001010	tRNA modification GTPase TrmE, putative	0.898218	17	0	0	0	529	0.807	Not GPI-anchored
BBOV_III005720	tRNA pseudouridine synthase, putative	0.882717	19	0	0	0	282	0.01	Not GPI-anchored
BBOV_III010050	ubiquitin family protein	0.980324	17	0	0	0	163	0.428	Not GPI-anchored
BBOV_IV011730	ubiquitin fusion degradation protein UFD1, putative	0.865247	22	1	5	27	297	0.252	Not GPI-anchored
BBOV_II006740	ubiquitin-conjugating enzyme E2	0.912709	23	0	0	0	188	0.129	Not GPI-anchored
BBOV_III001220	variant erythrocyte surface antigen-1, alpha subunit	0.852701	20	0	0	0	1014	0.773	Not GPI-anchored

## Sheet: Negatives
ID	ProteinName	SignalP	CS_pos	No_of_TMs	First_TM	Last_TM	ProtLen	GPI_FPrate	GPI_prediction
BBOV_II007470	1-phosphatidylinositol-4-phosphate 5-kinase, putative	0.00213	0	0	0	0	662	0.964	Not GPI-anchored
BBOV_IV009940	26S protease regulatory subunit 7, putative	0.000778	0	0	0	0	425	0.463	Not GPI-anchored
BBOV_II004930	26s proteasome aaa-ATPase subunit Rpt3, putative	0.000463	0	0	0	0	399	0.493	Not GPI-anchored
BBOV_III003610	26S proteasome non-ATPase regulatory subunit Nin1/mts3 family protein	0.001573	0	0	0	0	273	0.84	Not GPI-anchored
BBOV_IV010070	3'5'-cyclic nucleotide phosphodiesterase, putative	0.000703	0	0	0	0	485	0.154	Not GPI-anchored
BBOV_III001350	40S ribosomal protein S17, putative	0.000536	0	0	0	0	132	0.824	Not GPI-anchored
BBOV_II003270	40S ribosomal protein S24 protein, putative	0.000403	0	1	57	79	135	0.698	Not GPI-anchored
BBOV_III004660	40S ribosomal protein S6, putative	0.001074	0	0	0	0	230	0.675	Not GPI-anchored
BBOV_IV004060	6-phosphogluconate dehydrogenase, putative	0.006648	0	0	0	0	453	0.043	Not GPI-anchored
BBOV_III009450	ABC transporter, ATP-binding domain containing protein	0.008635	0	0	0	0	616	0.548	Not GPI-anchored
BBOV_IV005480	actin-related, putative	0.00315	0	0	0	0	508	0.627	Not GPI-anchored
BBOV_IV003860	adenosine kinase	0.002154	0	0	0	0	341	0.698	Not GPI-anchored
BBOV_IV009590	ADP-ribosylation factor GTPase-activating factor, putative	0.000984	0	0	0	0	369	0.548	Not GPI-anchored
BBOV_IV005930	aminopeptidase, putative	0.001009	0	0	0	0	846	0.652	Not GPI-anchored
BBOV_IV005830	ATP synthase F1 beta chain, putative	0.000763	0	0	0	0	514	0.575	Not GPI-anchored
BBOV_II004070	ATP-dependent Clp protease proteolytic subunit 1, putative	0.000515	0	0	0	0	225	0.741	Not GPI-anchored
BBOV_I000430	Bax inhibitor-1, putative	0.01304	0	7	33	235	256	0.741	Not GPI-anchored
BBOV_IV004220	Bet3 transport protein, putative	0.001429	0	0	0	0	180	0.428	Not GPI-anchored
BBOV_IV008190	branched-chain alpha-keto acid dehydrogenase E1 component beta subunit, putative	0.001011	0	0	0	0	348	0.942	Not GPI-anchored
BBOV_I000910	Brix domain containing protein	0.001729	0	0	0	0	293	0.899	Not GPI-anchored
BBOV_II003570	bromodomain containing protein	0.000957	0	0	0	0	1603	0.807	Not GPI-anchored
BBOV_III001060	C2H2 zinc finger domain containing protein	0.000275	0	0	0	0	323	0.548	Not GPI-anchored
BBOV_I004080	calmodulin	0.000419	0	0	0	0	149	0.394	Not GPI-anchored
BBOV_III004860	cell differentiation family protein	0.000212	0	0	0	0	311	0.975	Not GPI-anchored
BBOV_IV008360	cell division control protein 48, putative	0.000873	0	0	0	0	804	0.288	Not GPI-anchored
BBOV_IV004410	chaperone protein dnaJ-2, putative	0.003618	0	0	0	0	112	0.627	Not GPI-anchored
BBOV_II005220	choline-phosphate cytidylyltransferase	0.00021	0	0	0	0	546	0.394	Not GPI-anchored
BBOV_III003950	'chromo' (CHRromatin Organization MOdifier) domain containing protein	0.000363	0	0	0	0	314	0.741	Not GPI-anchored
BBOV_II006920	citrate synthase	0.000529	0	0	0	0	476	0.773	Not GPI-anchored
BBOV_I000240	conserved hypothetical protein	0.00707	0	0	0	0	193	0.36	Not GPI-anchored
BBOV_I001880	conserved hypothetical protein	0.00062	0	0	0	0	676	0.043	Not GPI-anchored
BBOV_I002150	conserved hypothetical protein	0.000592	0	0	0	0	75	0.698	Not GPI-anchored
BBOV_I002260	conserved hypothetical protein	0.001374	0	0	0	0	110	0.807	Not GPI-anchored
BBOV_I002820	conserved hypothetical protein	0.001467	0	0	0	0	320	0.909	Not GPI-anchored
BBOV_I004440	conserved hypothetical protein	0.00162	0	0	0	0	713	0.652	Not GPI-anchored
BBOV_I004630	conserved hypothetical protein	0.000202	0	0	0	0	246	0.96	Not GPI-anchored
BBOV_I005030	conserved hypothetical protein	0.000841	0	0	0	0	195	0.909	Not GPI-anchored
BBOV_II004560	conserved hypothetical protein	0.00348	0	0	0	0	412	0.575	Not GPI-anchored
BBOV_II005000	conserved hypothetical protein	0.000811	0	0	0	0	141	0.493	Not GPI-anchored
BBOV_II007490	conserved hypothetical protein	0.002304	0	0	0	0	120	0.948	Not GPI-anchored
BBOV_III001540	conserved hypothetical protein	0.000857	0	6	29	247	308	0.919	Not GPI-anchored
BBOV_III002510	conserved hypothetical protein	0.001294	0	0	0	0	537	0.855	Not GPI-anchored
BBOV_III003080	conserved hypothetical protein	0.001138	0	0	0	0	418	0.698	Not GPI-anchored
BBOV_III004170	conserved hypothetical protein	0.0005	0	0	0	0	207	0.98	Not GPI-anchored
BBOV_III005110	conserved hypothetical protein	0.000204	0	0	0	0	462	0.522	Not GPI-anchored
BBOV_III006250	conserved hypothetical protein	0.000375	0	0	0	0	134	0.741	Not GPI-anchored
BBOV_III007170	conserved hypothetical protein	0.000431	0	5	82	290	436	0.89	Not GPI-anchored
BBOV_III007190	conserved hypothetical protein	0.003429	0	0	0	0	187	0.698	Not GPI-anchored
BBOV_III007490	conserved hypothetical protein	0.002049	0	1	60	82	111	0.675	Not GPI-anchored
BBOV_III007930	conserved hypothetical protein	0.000392	0	0	0	0	604	0.548	Not GPI-anchored
BBOV_III007940	conserved hypothetical protein	0.000466	0	0	0	0	321	0.675	Not GPI-anchored
BBOV_III010600	conserved hypothetical protein	0.001329	0	0	0	0	262	0.698	Not GPI-anchored
BBOV_III010670	conserved hypothetical protein	0.002231	0	0	0	0	169	0.652	Not GPI-anchored
BBOV_IV000650	conserved hypothetical protein	0.000882	0	0	0	0	292	0.741	Not GPI-anchored
BBOV_IV001650	conserved hypothetical protein	0.002626	0	0	0	0	288	0.84	Not GPI-anchored
BBOV_IV001860	conserved hypothetical protein	0.001618	0	0	0	0	281	0.789	Not GPI-anchored
BBOV_IV003010	conserved hypothetical protein	0.004675	0	0	0	0	379	0.867	Not GPI-anchored
BBOV_IV006780	conserved hypothetical protein	0.000611	0	0	0	0	481	0.015	Not GPI-anchored
BBOV_IV010530	conserved hypothetical protein	0.000422	0	1	275	297	309	0.652	Not GPI-anchored
BBOV_IV010550	conserved hypothetical protein	0.001687	0	0	0	0	217	0.428	Not GPI-anchored
BBOV_II007380	cyclin dependent kinase binding protein, putative	0.001544	0	0	0	0	395	0.807	Not GPI-anchored
BBOV_III000120	cytochrome c oxidase copper chaperone (COX17), putative	0.00196	0	0	0	0	70	0.604	Not GPI-anchored
BBOV_IV000400	DEAD/DEAH box helicase	0.000265	0	0	0	0	491	0.604	Not GPI-anchored
BBOV_III003880	DEAD/DEAH box helicase domain containing protein	0.005016	0	0	0	0	693	0.604	Not GPI-anchored
BBOV_III008270	DEAD/DEAH box helicase domain containing protein	0.000921	0	0	0	0	953	0.463	Not GPI-anchored
BBOV_IV004970	diacylglycerol acyltransferase, putative	0.001477	0	7	135	534	542	0.954	Not GPI-anchored
BBOV_III007250	DNA repair protein (mre11) family protein	0.000238	0	0	0	0	1040	0.36	Not GPI-anchored
BBOV_III004820	DNA topoisomerase II, putative	0.000375	0	0	0	0	1437	0.855	Not GPI-anchored
BBOV_III010470	dnaJ C terminal region domain containing protein	0.001272	0	0	0	0	395	0.627	Not GPI-anchored
BBOV_IV000260	EF hand domain conatining protein	0.000593	0	0	0	0	539	0.548	Not GPI-anchored
BBOV_IV011570	endonuclease/exonuclease/phosphatase family protein	0.001051	0	0	0	0	957	0.978	Not GPI-anchored
BBOV_III010250	eukaryotic translation initiation factor 4A, putative	0.000516	0	0	0	0	402	0.575	Not GPI-anchored
BBOV_III004840	FHA domain containing protein	0.002954	0	0	0	0	306	0.855	Not GPI-anchored
BBOV_IV001640	GTP binding protein, putative	0.010009	0	0	0	0	423	0.36	Not GPI-anchored
BBOV_III008310	GTPase family protein protein	0.000212	0	0	0	0	444	0.855	Not GPI-anchored
BBOV_IV006790	heat shock protein 60, putative	0.002329	0	0	0	0	556	0.463	Not GPI-anchored
BBOV_III007130	HesB-like domain containing protein	0.001627	0	0	0	0	118	0.522	Not GPI-anchored
BBOV_III004230	hsp90 protein	0.000561	0	0	0	0	712	0.522	Not GPI-anchored
BBOV_I000250	hypothetical protein	0.000444	0	0	0	0	991	0.652	Not GPI-anchored
BBOV_I001590	hypothetical protein	0.005839	0	0	0	0	59	0.948	Not GPI-anchored
BBOV_I001610	hypothetical protein	0.00071	0	0	0	0	329	0.604	Not GPI-anchored
BBOV_I001760	hypothetical protein	0.000638	0	0	0	0	163	0.604	Not GPI-anchored
BBOV_I001770	hypothetical protein	0.000281	0	0	0	0	212	0.741	Not GPI-anchored
BBOV_I002450	hypothetical protein	0.000617	0	0	0	0	406	0.675	Not GPI-anchored
BBOV_I002490	hypothetical protein	0.001583	0	0	0	0	336	0.773	Not GPI-anchored
BBOV_I002860	hypothetical protein	0.002318	0	0	0	0	190	0.394	Not GPI-anchored
BBOV_I003190	hypothetical protein	0.000201	0	0	0	0	173	0.978	Not GPI-anchored
BBOV_I003570	hypothetical protein	0.001244	0	0	0	0	485	0.919	Not GPI-anchored
BBOV_I004840	hypothetical protein	0.000993	0	0	0	0	243	0.927	Not GPI-anchored
BBOV_II000620	hypothetical protein	0.000829	0	0	0	0	242	0.789	Not GPI-anchored
BBOV_II001020	hypothetical protein	0.001232	0	0	0	0	423	0.99	Not GPI-anchored
BBOV_II002440	hypothetical protein	0.000767	0	0	0	0	635	0.789	Not GPI-anchored
BBOV_II002500	hypothetical protein	0.000371	0	0	0	0	242	0.036	Not GPI-anchored
BBOV_II003350	hypothetical protein	0.003757	0	8	20	529	530	0.964	Not GPI-anchored
BBOV_II003390	hypothetical protein	0.001178	0	0	0	0	538	0.604	Not GPI-anchored
BBOV_II003580	hypothetical protein	0.000602	0	0	0	0	781	0.84	Not GPI-anchored
BBOV_II003730	hypothetical protein	0.000902	0	0	0	0	561	0.604	Not GPI-anchored
BBOV_II003780	hypothetical protein	0.000567	0	0	0	0	77	0.855	Not GPI-anchored
BBOV_II004230	hypothetical protein	0.004367	0	0	0	0	929	0.091	Not GPI-anchored
BBOV_II004540	hypothetical protein	0.001209	0	0	0	0	297	0.919	Not GPI-anchored
BBOV_II005400	hypothetical protein	0.000488	0	0	0	0	329	0.954	Not GPI-anchored
BBOV_II005810	hypothetical protein	0.001693	0	0	0	0	213	0.36	Not GPI-anchored
BBOV_II005860	hypothetical protein	0.000402	0	0	0	0	301	0.522	Not GPI-anchored
BBOV_II006260	hypothetical protein	0.002517	0	0	0	0	207	0.942	Not GPI-anchored
BBOV_II006370	hypothetical protein	0.001017	0	0	0	0	650	0.773	Not GPI-anchored
BBOV_II007560	hypothetical protein	0.002551	0	0	0	0	339	0.867	Not GPI-anchored
BBOV_II007650	hypothetical protein	0.001171	0	0	0	0	445	0.604	Not GPI-anchored
BBOV_III002570	hypothetical protein	0.000358	0	0	0	0	262	0.06	Not GPI-anchored
BBOV_III003300	hypothetical protein	0.00033	0	0	0	0	1039	0.394	Not GPI-anchored
BBOV_III004090	hypothetical protein	0.001287	0	0	0	0	260	0.72	Not GPI-anchored
BBOV_III004870	hypothetical protein	0.002635	0	0	0	0	519	0.807	Not GPI-anchored
BBOV_III004910	hypothetical protein	0.002293	0	0	0	0	750	0.741	Not GPI-anchored
BBOV_III005540	hypothetical protein	0.000752	0	0	0	0	271	0.463	Not GPI-anchored
BBOV_III005990	hypothetical protein	0.000835	0	0	0	0	991	0.698	Not GPI-anchored
BBOV_III006620	hypothetical protein	0.000586	0	0	0	0	468	0.675	Not GPI-anchored
BBOV_III006650	hypothetical protein	0.00118	0	0	0	0	175	0.575	Not GPI-anchored
BBOV_III008640	hypothetical protein	0.001035	0	0	0	0	411	0.394	Not GPI-anchored
BBOV_III009260	hypothetical protein	0.000605	0	0	0	0	520	0.005	Weakly probable
BBOV_III009800	hypothetical protein	0.001244	0	0	0	0	881	0.948	Not GPI-anchored
BBOV_III009910	hypothetical protein	0.000474	0	0	0	0	248	0.652	Not GPI-anchored
BBOV_III011860	hypothetical protein	0.002121	0	0	0	0	377	0.741	Not GPI-anchored
BBOV_III011900	hypothetical protein	0.000339	0	1	301	323	443	0.994	Not GPI-anchored
BBOV_IV000600	hypothetical protein	0.001572	0	0	0	0	223	0.675	Not GPI-anchored
BBOV_IV000880	hypothetical protein	0.000225	0	0	0	0	828	0.867	Not GPI-anchored
BBOV_IV002190	hypothetical protein	0.000874	0	0	0	0	128	0.986	Not GPI-anchored
BBOV_IV004160	hypothetical protein	0.000871	0	0	0	0	280	0.463	Not GPI-anchored
BBOV_IV004930	hypothetical protein	0.00133	0	0	0	0	152	0.954	Not GPI-anchored
BBOV_IV005040	hypothetical protein	0.002351	0	0	0	0	416	0.627	Not GPI-anchored
BBOV_IV006660	hypothetical protein	0.000643	0	0	0	0	151	0.824	Not GPI-anchored
BBOV_IV007440	hypothetical protein	0.000203	0	0	0	0	535	0.548	Not GPI-anchored
BBOV_IV008080	hypothetical protein	0.000867	0	0	0	0	443	0.855	Not GPI-anchored
BBOV_IV009200	hypothetical protein	0.000611	0	0	0	0	1821	0.964	Not GPI-anchored
BBOV_IV010500	hypothetical protein	0.000213	0	0	0	0	238	0.789	Not GPI-anchored
BBOV_IV011510	hypothetical protein	0.00117	0	0	0	0	234	0.627	Not GPI-anchored
BBOV_IV011970	hypothetical protein	0.001122	0	0	0	0	422	0.428	Not GPI-anchored
BBOV_IV012020	hypothetical protein	0.002024	0	9	102	626	858	0.548	Not GPI-anchored
BBOV_V000300	hypothetical protein	0.000667	0	2	63	106	129	0.394	Not GPI-anchored
BBOV_V000540	hypothetical protein	0.00022	0	0	0	0	214	0.493	Not GPI-anchored
BBOV_I002430	membrane protein, putative	0.000203	0	1	28	50	73	0.216	Not GPI-anchored
BBOV_III007640	membrane protein, putative	0.000209	0	4	29	156	201	0.627	Not GPI-anchored
BBOV_I004150	membrane skeletal protein, putative	0.001093	0	0	0	0	660	0.548	Not GPI-anchored
BBOV_IV002410	mitochondrial import inner membrane translocase subunit Tim17, putative	0.000724	0	1	46	68	176	0.968	Not GPI-anchored
BBOV_IV003870	molybdenum cofactor synthesis protein 3 / molybdopterin synthase sulphurylase, putative	0.003599	0	0	0	0	502	0.789	Not GPI-anchored
BBOV_IV003070	MORN repeat containing protein	0.000572	0	0	0	0	276	0.807	Not GPI-anchored
BBOV_III006110	mRNA capping enzyme, C-terminal domain containing protein	0.00072	0	0	0	0	409	0.575	Not GPI-anchored
BBOV_IV003270	nucleosome assembly protein	0.000397	0	0	0	0	236	0.154	Not GPI-anchored
BBOV_IV000530	orotate phosphoribosyltransferase	0.000645	0	0	0	0	196	0.867	Not GPI-anchored
BBOV_III011560	PCI domain containing protein	0.000223	0	0	0	0	474	0.789	Not GPI-anchored
BBOV_III010710	Pep3/Vps18/deep orange family protein	0.00104	0	0	0	0	959	0.954	Not GPI-anchored
BBOV_II001010	periodic tryptophan protein 2-like protein, putative	0.002907	0	0	0	0	988	0.909	Not GPI-anchored
BBOV_III007860	phosphoglycerate mutase 1 family protein	0.003174	0	0	0	0	248	0.756	Not GPI-anchored
BBOV_IV004540	phosphoriboprotein P0	0.000538	0	0	0	0	312	0.548	Not GPI-anchored
BBOV_III009270	plectin/S10 domain containing protein	0.000725	0	0	0	0	113	0.972	Not GPI-anchored
BBOV_IV000800	prefoldin subunit 5 (c-myc binding protein), putative	0.001148	0	0	0	0	167	0.978	Not GPI-anchored
BBOV_II006320	pre-mRNA processing ribonucleoprotein binding region-containing protein	0.000197	0	0	0	0	483	0.252	Not GPI-anchored
BBOV_II000760	protein kinase domain containing protein	0.0006	0	0	0	0	815	0.879	Not GPI-anchored
BBOV_III009030	protein of unknown function (DUF1671) protein family	0.006491	0	1	597	619	677	0.756	Not GPI-anchored
BBOV_III006320	PWI domain containing protein	0.000995	0	0	0	0	374	0.129	Not GPI-anchored
BBOV_IV005540	RabGAP/TBC domain-containing protein, putative	0.001222	0	0	0	0	385	0.463	Not GPI-anchored
BBOV_IV003080	replication factor C 38 kDa subunit	0.001048	0	0	0	0	349	0.323	Not GPI-anchored
BBOV_III001740	Rer1 family protein	0.000495	0	4	31	181	211	0.548	Not GPI-anchored
BBOV_III010680	ribosomal L27e protein family protein	0.000295	0	0	0	0	146	0.824	Not GPI-anchored
BBOV_II004750	ribosomal L39 protein	0.001366	0	0	0	0	51	0.575	Not GPI-anchored
BBOV_II005040	ribosomal protein L16, putative	0.000212	0	0	0	0	175	0.927	Not GPI-anchored
BBOV_IV007200	ribosomal protein L27, putative	0.001658	0	0	0	0	125	0.824	Not GPI-anchored
BBOV_IV005100	RNA polymerase subunit 8c, putative	0.000511	0	0	0	0	145	0.675	Not GPI-anchored
BBOV_I004740	RNA recognition motif. (a.k.a. RRM, RBD, or RNP) domain containing protein	0.000686	0	0	0	0	110	0.548	Not GPI-anchored
BBOV_V000090	rps2	0.000758	0	0	0	0	221	0.109	Not GPI-anchored
BBOV_IV005840	serine hydroxymethyltransferase, putative	0.000799	0	0	0	0	453	0.493	Not GPI-anchored
BBOV_II004080	small heat shock protein	0.001132	0	0	0	0	188	0.652	Not GPI-anchored
BBOV_IV009630	snRNP Sm-like protein, putative	0.0088	0	0	0	0	87	0.288	Not GPI-anchored
BBOV_III003170	structure specific recognition protein, putative	0.003904	0	0	0	0	485	0.182	Not GPI-anchored
BBOV_I002210	syntaxin binding protein, putative	0.001157	0	0	0	0	596	0.627	Not GPI-anchored
BBOV_I002910	transcription factor S-II (TFIIS)and transcription factor S-II (TFIIS) central domain containing protein	0.000215	0	0	0	0	302	0.741	Not GPI-anchored
BBOV_IV001810	transcriptional factor 2 subunit	0.000258	0	0	0	0	364	0.627	Not GPI-anchored
BBOV_IV005090	translation initiation factor 3 subunit 10, putative	0.000968	0	0	0	0	991	0.698	Not GPI-anchored
BBOV_IV008910	translation initiation factor 5A, putative	0.001154	0	0	0	0	159	0.867	Not GPI-anchored
BBOV_III004540	tubulin-tyrosine ligase family protein	0.004275	0	0	0	0	413	0.741	Not GPI-anchored
BBOV_III005750	U2 small nuclear ribonucleoprotein B', putative	0.00034	0	0	0	0	213	0.978	Not GPI-anchored
BBOV_IV009720	u5 snRNP-associated subunit, putaitve	0.003861	0	0	0	0	1040	0.824	Not GPI-anchored
BBOV_IV002350	U6 snRNA-associated Sm-like protein LSm8, putative	0.001137	0	0	0	0	94	0.652	Not GPI-anchored
BBOV_III009860	ubiquitin conjugating enzyme E2, putative	0.001872	0	0	0	0	164	0.773	Not GPI-anchored
BBOV_I005050	ubiquitin conjugating enzyme, putative	0.001461	0	0	0	0	162	0.72	Not GPI-anchored
BBOV_III002410	ubiquitin family protein	0.000462	0	0	0	0	76	0.72	Not GPI-anchored
BBOV_IV003900	ubiquitin-like protein, putative	0.000369	0	0	0	0	90	0.773	Not GPI-anchored
BBOV_III002310	variant erythrocyte surface antigen-1, alpha subunit	0.000997	0	1	1271	1293	1335	0.288	Not GPI-anchored
BBOV_III007730	variant erythrocyte surface antigen-1, alpha subunit	0.00192	0	0	0	0	1211	0.394	Not GPI-anchored
BBOV_IV002860	variant erythrocyte surface antigen-1, alpha subunit	0.001845	0	1	64	86	127	0.012	Not GPI-anchored
BBOV_I001340	variant erythrocyte surface antigen-1, beta subunit	0.006192	0	0	0	0	145	0.627	Not GPI-anchored
BBOV_IV007980	variant erythrocyte surface antigen-1, beta subunit	0.003016	0	1	1039	1061	1102	0.575	Not GPI-anchored
BBOV_I005780	variant erythrocyte surface antigen-1, putative	0.000794	0	1	1035	1057	1099	0.36	Not GPI-anchored
BBOV_II001250	vesicle-associated membrane protein, putative	0.002041	0	1	205	224	225	0.627	Not GPI-anchored
BBOV_IV006920	WD domain, G-beta repeat containing protein	0.003097	0	0	0	0	495	0.789	Not GPI-anchored
BBOV_I002930	WD domain, G-beta repeat domain containing protein	0.000666	0	1	326	348	390	0.652	Not GPI-anchored
BBOV_II003080	WD-repeat protein, putative	0.000216	0	0	0	0	548	0.773	Not GPI-anchored
BBOV_III008280	YEATS family protein	0.001304	0	0	0	0	239	0.493	Not GPI-anchored

## Sheet: Positive_test_data
ID	ProteinName	SignalP	CS_pos	No_of_TMs	First_TM	Last_TM	ProtLen	GPI_FPrate	GPI_prediction
BBOV_I000200	conserved hypothetical protein	0.984664	16	0	0	0	498	0.288	Not GPI-anchored
BBOV_I000830	conserved hypothetical protein	0.729456	24	0	0	0	521	0.522	Not GPI-anchored
BBOV_I001160	SmORF	0.969578	22	0	0	0	187	0.06	Not GPI-anchored
BBOV_I001180	SmORF	0.938109	24	0	0	0	292	0.493	Not GPI-anchored
BBOV_I001420	SmORF	0.811193	24	0	0	0	354	0.773	Not GPI-anchored
BBOV_I002670	hypothetical protein	0.505133	23	0	0	0	360	0.548	Not GPI-anchored
BBOV_I003860	SmORF	0.951956	24	0	0	0	138	0.288	Not GPI-anchored
BBOV_I005650	variant erythrocyte surface antigen-1, putative	0.67915	17	0	0	0	59	0.575	Not GPI-anchored
BBOV_II000030	variant erythrocyte surface antigen-1, alpha subunit	0.740672	20	0	0	0	202	0.575	Not GPI-anchored
BBOV_II000060	SmORF	0.962726	22	0	0	0	233	0.627	Not GPI-anchored
BBOV_II000400	SmORF	0.975152	24	0	0	0	235	0.675	Not GPI-anchored
BBOV_II001120	delta-aminolevulinic acid dehydratase, putative	0.733515	18	0	0	0	495	0.627	Not GPI-anchored
BBOV_II001200	hypothetical protein	0.976485	17	0	0	0	966	0.522	Not GPI-anchored
BBOV_II001380	SmORF	0.979909	25	0	0	0	257	0.698	Not GPI-anchored
BBOV_II001390	SmORF	0.969254	25	0	0	0	188	0.015	Not GPI-anchored
BBOV_II001950	hypothetical protein	0.978376	20	0	0	0	1292	0.675	Not GPI-anchored
BBOV_II002010	hypothetical protein	0.978376	20	0	0	0	1294	0.675	Not GPI-anchored
BBOV_II002630	hypothetical protein	0.864703	23	0	0	0	1068	0.698	Not GPI-anchored
BBOV_II002880	85 kDa protein	0.927136	36	0	0	0	574	0.109	Not GPI-anchored
BBOV_II003860	XPG I-region family protein	0.809497	18	0	0	0	501	0.493	Not GPI-anchored
BBOV_II004150	SmORF	0.962098	22	0	0	0	264	0.741	Not GPI-anchored
BBOV_II004160	SmORF	0.916389	24	0	0	0	138	0.154	Not GPI-anchored
BBOV_II004220	SmORF	0.976527	22	0	0	0	211	0.074	Not GPI-anchored
BBOV_II005760	tRNA synthetases class I protein superfamily	0.852702	21	0	0	0	1162	0.288	Not GPI-anchored
BBOV_II006080	subtilisin-like protein, putative	0.98765	23	0	0	0	695	0.288	Not GPI-anchored
BBOV_II006610	hypothetical protein	0.948363	25	0	0	0	594	0.493	Not GPI-anchored
BBOV_II006640	membrane protein, putative	0.711467	30	0	0	0	615	0.252	Not GPI-anchored
BBOV_II006670	hypothetical protein	0.620113	18	0	0	0	220	0.698	Not GPI-anchored
BBOV_II006800	SmORF	0.971448	24	0	0	0	142	0.522	Not GPI-anchored
BBOV_II006880	WD domain/ mitotic checkpoint protein	0.671186	23	0	0	0	356	0.008	Weakly probable
BBOV_II007160	hypothetical protein	0.94244	25	0	0	0	480	0.627	Not GPI-anchored
BBOV_II007340	erythrocyte membrane-associated antigen	0.995476	24	0	0	0	478	0.129	Not GPI-anchored
BBOV_II007410	erythrocyte membrane-associated antigen	0.72168	17	0	0	0	470	0.05	Not GPI-anchored
BBOV_II007820	SmORF	0.965401	24	0	0	0	156	0.789	Not GPI-anchored
BBOV_III000410	predicted protein	0.862703	21	0	0	0	1272	0.394	Not GPI-anchored
BBOV_III002350	SmORF	0.915791	24	0	0	0	142	0.824	Not GPI-anchored
BBOV_III003510	eukaryotic aspartyl protease family protein	0.863995	21	0	0	0	521	0.652	Not GPI-anchored
BBOV_III003920	50S ribosomal protein L15, putative	0.965316	23	0	0	0	586	0.675	Not GPI-anchored
BBOV_III004330	hypothetical protein	0.904003	20	0	0	0	1125	0.652	Not GPI-anchored
BBOV_III004950	hypothetical protein	0.827979	22	0	0	0	880	0.011	Not GPI-anchored
BBOV_III006200	hypothetical protein	0.525293	18	0	0	0	240	0.021	Not GPI-anchored
BBOV_III006360	LCCL domain containing protein	0.729826	24	0	0	0	1604	0.026	Not GPI-anchored
BBOV_III006530	hypothetical protein	0.965699	26	0	0	0	437	0.021	Not GPI-anchored
BBOV_III007220	membrane protein, putative	0.933607	23	1	5	27	82	0.824	Not GPI-anchored
BBOV_III007740	SmORF	0.888664	22	0	0	0	186	0.323	Not GPI-anchored
BBOV_III008720	membrane protein, putative	0.977731	24	1	5	27	795	0.756	Not GPI-anchored
BBOV_III010130	pyruvate kinase family protein	0.921667	25	1	2	24	693	0.252	Not GPI-anchored
BBOV_III010920	hypothetical protein	0.942718	21	0	0	0	1194	0.006	Weakly probable
BBOV_III011070	hypothetical protein	0.862081	22	0	0	0	1591	0.675	Not GPI-anchored
BBOV_III011300	hypothetical protein	0.854594	25	0	0	0	421	0.627	Not GPI-anchored
BBOV_III011340	hypothetical protein	0.970376	27	0	0	0	453	0.493	Not GPI-anchored
BBOV_III011360	hypothetical protein	0.87653	26	1	7	29	425	0.36	Not GPI-anchored
BBOV_III011370	hypothetical protein	0.684376	23	0	0	0	422	0.627	Not GPI-anchored
BBOV_III011380	hypothetical protein	0.818926	26	0	0	0	422	0.252	Not GPI-anchored
BBOV_III011930	SmORF	0.933543	24	0	0	0	295	0.252	Not GPI-anchored
BBOV_IV000290	conserved membrane protein	0.702603	26	1	7	29	1019	0.604	Not GPI-anchored
BBOV_IV000520	importin beta subunit, putative	0.663946	21	0	0	0	859	0.36	Not GPI-anchored
BBOV_IV000910	S-adenosyl methyltransferase, putative	0.681449	31	1	13	32	420	0.548	Not GPI-anchored
BBOV_IV001020	DNA-directed RNA polymerase, alpha subunit, putative	0.902687	23	1	5	23	676	0.252	Not GPI-anchored
BBOV_IV001170	hypothetical protein	0.945451	22	0	0	0	749	0.548	Not GPI-anchored
BBOV_IV001180	hypothetical protein	0.881023	27	0	0	0	1207	0.323	Not GPI-anchored
BBOV_IV001340	hypothetical protein	0.795821	25	1	7	26	536	0.937	Not GPI-anchored
BBOV_IV001370	MAC/perforin domain containing protein	0.877446	23	0	0	0	978	0.575	Not GPI-anchored
BBOV_IV001670	hypothetical protein	0.574247	29	1	7	29	233	0.741	Not GPI-anchored
BBOV_IV001700	cell division cycle protein ATPase, putative	0.973269	25	1	7	26	922	0.756	Not GPI-anchored
BBOV_IV004080	membrane protein, putative	0.979759	18	0	0	0	873	0.006	Weakly probable
BBOV_IV006430	SmORF	0.994729	19	0	0	0	123	0.36	Not GPI-anchored
BBOV_IV007260	hypothetical protein	0.909031	22	0	0	0	1759	0.522	Not GPI-anchored
BBOV_IV007390	hypothetical protein	0.704633	16	0	0	0	837	0.129	Not GPI-anchored
BBOV_IV007570	hypothetical protein	0.905426	24	0	0	0	302	0.216	Not GPI-anchored
BBOV_IV007960	SmORF	0.935232	24	0	0	0	192	0.675	Not GPI-anchored
BBOV_IV007970	SmORF	0.96774	24	0	0	0	283	0.627	Not GPI-anchored
BBOV_IV008250	conserved hypothetical protein	0.655933	19	0	0	0	266	0.652	Not GPI-anchored
BBOV_IV008940	hypothetical protein	0.565187	18	0	0	0	396	0.394	Not GPI-anchored
BBOV_IV009860	rhoptry-associated protein 1 (RAP-1)	0.973114	21	0	0	0	565	0.548	Not GPI-anchored
BBOV_IV010360	aspartyl protease, putative	0.814693	17	0	0	0	532	0.182	Not GPI-anchored
BBOV_IV010380	membrane protein, putative	0.984034	21	0	0	0	407	0.463	Not GPI-anchored
BBOV_IV011780	hypothetical protein	0.788107	19	0	0	0	363	0.575	Not GPI-anchored
BBOV_IV011890	WD repeat domain containing protein	0.949819	27	0	0	0	851	0.463	Not GPI-anchored
BBOV_IV012010	conserved hypothetical protein	0.652098	24	0	0	0	734	0.091	Not GPI-anchored

## Sheet: Negative_test_data
ID	ProteinName	SignalP	CS_pos	No_of_TMs	First_TM	Last_TM	ProtLen	GPI_FPrate	GPI_prediction
BBOV_II005090	40S ribosomal protein S15, putative	0.00014	0	0	0	0	147	0.604	Not GPI-anchored
BBOV_III005820	ABC transporter family protein	0.000453	0	13	113	1123	1533	0.807	Not GPI-anchored
BBOV_III001560	acuolar ATP synthase subunit family protein	0.000154	0	0	0	0	126	0.493	Not GPI-anchored
BBOV_I000770	adenylate and guanylate cyclase catalytic domain containing protein	0.000728	0	19	110	2186	2446	0.109	Not GPI-anchored
BBOV_IV002730	cation transporting ATPase, putative	0.008959	0	12	20	1236	1246	0.998	Not GPI-anchored
BBOV_I000220	conserved hypothetical protein	0.026541	0	0	0	0	312	0.428	Not GPI-anchored
BBOV_I001790	conserved hypothetical protein	0.000193	0	0	0	0	196	0.109	Not GPI-anchored
BBOV_I001830	conserved hypothetical protein	0.000193	0	0	0	0	196	0.109	Not GPI-anchored
BBOV_I002270	conserved hypothetical protein	0.000229	0	0	0	0	659	0.575	Not GPI-anchored
BBOV_I002710	conserved hypothetical protein	0.000122	0	0	0	0	121	0.575	Not GPI-anchored
BBOV_I004370	conserved hypothetical protein	0.000187	0	0	0	0	444	0.855	Not GPI-anchored
BBOV_II003200	conserved hypothetical protein	0.000237	0	10	39	324	358	0.899	Not GPI-anchored
BBOV_II006680	conserved hypothetical protein	0.000232	0	4	42	196	211	0.948	Not GPI-anchored
BBOV_III000180	conserved hypothetical protein	0.028508	0	0	0	0	140	0.675	Not GPI-anchored
BBOV_III000910	conserved hypothetical protein	0.000186	0	0	0	0	499	0.522	Not GPI-anchored
BBOV_III001880	conserved hypothetical protein	0.00017	0	0	0	0	1722	0.36	Not GPI-anchored
BBOV_III002160	conserved hypothetical protein	0.000237	0	0	0	0	561	0.948	Not GPI-anchored
BBOV_III003780	conserved hypothetical protein	0.138993	0	0	0	0	398	0.06	Not GPI-anchored
BBOV_III006580	conserved hypothetical protein	0.000227	0	0	0	0	564	0.741	Not GPI-anchored
BBOV_III007820	conserved hypothetical protein	0.000106	0	0	0	0	333	0.36	Not GPI-anchored
BBOV_III011250	conserved hypothetical protein	0.00023	0	0	0	0	413	0.773	Not GPI-anchored
BBOV_IV006620	conserved hypothetical protein	0.000159	0	0	0	0	622	0.652	Not GPI-anchored
BBOV_IV008480	conserved hypothetical protein	0.000162	0	0	0	0	124	0.773	Not GPI-anchored
BBOV_II005340	cytidine triphosphate synthetase, putative	0.044095	0	0	0	0	554	0.919	Not GPI-anchored
BBOV_IV001200	DEAD/DEAH box helicase, putative	0.000159	0	0	0	0	618	0.522	Not GPI-anchored
BBOV_II006720	DnaJ domain containing protein	0.000184	0	1	34	56	577	0.463	Not GPI-anchored
BBOV_III004020	dnaJ domain containing protein	0.000126	0	0	0	0	280	0.575	Not GPI-anchored
BBOV_V000220	EFTU_STAAS Elongation factor Tu, putative	0.000171	0	0	0	0	410	0.807	Not GPI-anchored
BBOV_IV002980	eukaryotic initiation factor 4G middle domain containing protein	0.000172	0	0	0	0	1481	0.89	Not GPI-anchored
BBOV_III006800	exonuclease family protein	0.013729	0	0	0	0	480	0.493	Not GPI-anchored
BBOV_IV004320	glutaredoxin-like protein, putative	0.016558	0	0	0	0	129	0.675	Not GPI-anchored
BBOV_III011100	HECT domain containing protein	0.000141	0	0	0	0	1251	0.741	Not GPI-anchored
BBOV_I000630	hypothetical protein	0.000226	0	0	0	0	166	0.789	Not GPI-anchored
BBOV_I001060	hypothetical protein	0.000197	0	0	0	0	258	0.652	Not GPI-anchored
BBOV_I002630	hypothetical protein	0.000155	0	2	34	82	444	0.741	Not GPI-anchored
BBOV_I003620	hypothetical protein	0.002089	0	22	80	1028	1032	0.919	Not GPI-anchored
BBOV_I003790	hypothetical protein	0.000139	0	0	0	0	1047	0.652	Not GPI-anchored
BBOV_II000120	hypothetical protein	0.00014	0	12	30	544	546	0.091	Not GPI-anchored
BBOV_II001800	hypothetical protein	0.01847	0	0	0	0	244	0.919	Not GPI-anchored
BBOV_III002560	hypothetical protein	0.030007	0	0	0	0	179	0.575	Not GPI-anchored
BBOV_III002750	hypothetical protein	0.000226	0	0	0	0	431	0.773	Not GPI-anchored
BBOV_III003980	hypothetical protein	0.000197	0	0	0	0	76	0.975	Not GPI-anchored
BBOV_III005500	hypothetical protein	0.018104	0	13	12	1656	2197	0.675	Not GPI-anchored
BBOV_III008590	hypothetical protein	0.000227	0	0	0	0	190	0.84	Not GPI-anchored
BBOV_III009310	hypothetical protein	0.000174	0	0	0	0	185	0.807	Not GPI-anchored
BBOV_III010460	hypothetical protein	0.000164	0	1	45	67	174	0.675	Not GPI-anchored
BBOV_IV000640	hypothetical protein	0.000186	0	0	0	0	107	0.773	Not GPI-anchored
BBOV_IV000840	hypothetical protein	6.8e-05	0	0	0	0	657	0.698	Not GPI-anchored
BBOV_IV001280	hypothetical protein	0.014296	0	0	0	0	731	0.964	Not GPI-anchored
BBOV_IV006870	hypothetical protein	0.00015	0	1	39	61	159	0.824	Not GPI-anchored
BBOV_IV007820	hypothetical protein	0.000172	0	0	0	0	354	0.72	Not GPI-anchored
BBOV_IV008160	hypothetical protein	0.000124	0	0	0	0	769	0.972	Not GPI-anchored
BBOV_IV008440	hypothetical protein	0.000185	0	0	0	0	249	0.652	Not GPI-anchored
BBOV_IV011590	hypothetical protein	0.000118	0	0	0	0	98	0.855	Not GPI-anchored
BBOV_V000140	hypothetical protein	0.00019	0	0	0	0	100	0.698	Not GPI-anchored
BBOV_III002880	KE2 family protein	0.000228	0	0	0	0	122	0.867	Not GPI-anchored
BBOV_III000030	membrane protein, putative	0.006706	0	12	13	431	481	0.899	Not GPI-anchored
BBOV_III000680	membrane protein, putative	0.006925	0	16	13	566	607	0.575	Not GPI-anchored
BBOV_III002140	membrane protein, putative	0.024101	0	12	13	711	772	0.978	Not GPI-anchored
BBOV_III004560	membrane protein, putative	0.017259	0	1	12	34	543	0.954	Not GPI-anchored
BBOV_III005850	membrane protein, putative	0.062307	0	1	13	35	498	0	Highly probable
BBOV_III008030	membrane protein, putative	0.002517	0	16	13	575	626	0.074	Not GPI-anchored
BBOV_IV000080	membrane protein, putative	0.010453	0	16	13	578	622	0.493	Not GPI-anchored
BBOV_IV002050	nucleosome assembly protein 1	0.000105	0	0	0	0	297	0.252	Not GPI-anchored
BBOV_IV011290	oxidoreductase NAD-binding domain containing protein	0.069504	0	0	0	0	186	0.288	Not GPI-anchored
BBOV_I004490	peptidyl-prolyl cis-trans isomerase, cyclophilin-type	0.135068	0	0	0	0	242	0.72	Not GPI-anchored
BBOV_III001400	protein kinase domain containing protein	0.146546	0	0	0	0	571	0.741	Not GPI-anchored
BBOV_III000220	protein phosphatase family protein	0.000235	0	0	0	0	806	0.36	Not GPI-anchored
BBOV_III010490	ribosomal protein L24, putative	0.00018	0	0	0	0	218	0.741	Not GPI-anchored
BBOV_IV004040	ribosomal protein S11, putative	9.9e-05	0	0	0	0	219	0.627	Not GPI-anchored
BBOV_III000260	ribosomal protein Se8, putative	0.000182	0	0	0	0	259	0.855	Not GPI-anchored
BBOV_IV003970	RNA recognition motif containing protein	0.000225	0	0	0	0	187	0.867	Not GPI-anchored
BBOV_IV002640	small nuclear ribonucleoprotein E, putative	0.000182	0	0	0	0	89	0.807	Not GPI-anchored
BBOV_IV006970	T-complex protein 1 eta subunit, putative	0.029564	0	0	0	0	534	0.026	Not GPI-anchored
BBOV_IV000230	T-complex protein 1 zeta subunit	0.010225	0	0	0	0	538	0.575	Not GPI-anchored
BBOV_IV006740	thioredoxin family protein	0.000168	0	0	0	0	200	0.323	Not GPI-anchored
BBOV_II000640	translation elongation factor EF-1, subunit alpha protein, putative	0.000236	0	0	0	0	537	0.698	Not GPI-anchored
BBOV_III001280	variant erythrocyte surface antigen-1, alpha subunit	0.424436	0	1	1310	1332	1385	0.05	Not GPI-anchored
BBOV_IV001510	variant erythrocyte surface antigen-1, alpha subunit	0.000233	0	1	52	74	141	0.548	Not GPI-anchored
BBOV_III009060	WD domain, G-beta repeat containing protein	0.000225	0	0	0	0	396	0.824	Not GPI-anchored
