# Supplementary material for: Predicting Protein Therapeutic Candidates for Bovine Babesiosis Using Secondary Structure Properties and Machine Learning
Source: Front Genet. 2021 Jul 23;12:716132. doi: 10.3389/fgene.2021.716132 (PMC8343536; doi:10.3389/fgene.2021.716132)
Supplement: Supplementary file 5 [file Table_2.XLSX]

## Sheet: Babesia_bigemina
ID	Name	SignalP	TMHMM	TargetP	Phobius_tm	Phobius_sp
BBBOND_0105530	12D3 antigen, putative	0.965956	0	0.999176	0	1
BBBOND_0103730	14-3-3 protein, putative	0.000572	0	1.9e-05	0	0
BBBOND_0305450	16S rRNA processing protein RimM domain containing protein, putative	0.664892	1	0.69913	0	1
BBBOND_0101220	1-deoxy-D-xylulose 5-phosphate reductoisomerase family protein, putative	0.024125	0	0.078752	0	0
BBBOND_0304250	1-deoxy-D-xylulose-5-phosphate synthase family protein, putative	0.795642	0	0.943249	0	1
BBBOND_0202600	1-phosphatidylinositol 4-kinase, putative	0.00192	0	3.2e-05	1	0
BBBOND_0205490	200 kDa antigen p200, putative	0.62991	1	0.975329	0	1
BBBOND_0202870	26 proteasome complex subunit SEM1, putative	0.000244	0	0.000118	0	0
BBBOND_0106820	26S protease regulatory subunit 4, putative	0.00043	0	1e-06	0	0
BBBOND_0210430	26S protease regulatory subunit 6A, putative	0.000227	0	1.1e-05	0	0
BBBOND_0107430	26S protease regulatory subunit 7, putative	0.001767	0	4.7e-05	0	0
BBBOND_0105360	26s proteasome aaa-ATPase subunit Rpt3, putative	0.000453	0	5e-06	0	0
BBBOND_0204160	26S proteasome AAA-ATPase subunit RPT4a, putative	0.000318	0	8e-06	0	0
BBBOND_0201380	26S proteasome non-ATPase regulatory subunit 3, putative	0.000891	0	2.4e-05	0	0
BBBOND_0202200	26S PROTEASOME NON-ATPASE REGULATORY SUBUNIT 4 containing protein,putative	0.000694	0	5.6e-05	0	0
BBBOND_0311540	26S proteasome non-ATPase regulatory subunit Nin1/mts3 family protein, putative	0.001042	0	0.000122	0	0
BBBOND_0203650	26S proteasome regulatory particle non-ATPase subunit8, putative	0.002694	0	0.000862	0	0
BBBOND_0102790	26S proteasome regulatory subunit, putative	0.001174	0	0.001298	0	0
BBBOND_0211860	2-C-methyl-D-erythritol 2,4-cyclodiphosphate synthase, putative	0.750249	1	0.936142	0	1
BBBOND_0311670	2-C-methyl-D-erythritol 4-phosphate cytidylyltransferase	0.003838	0	0.004025	0	0
BBBOND_0206910	2-oxoglutarate dehydrogenase E1 component, putative	0.00409	0	0.003936	0	0
BBBOND_0403970	3' exoribonuclease family, domain 1 containing protein, putative	0.002166	0	0.000294	0	0
BBBOND_0313140	30S RIBOSOMAL PROTEIN S10, putative	0.964456	0	0.993032	0	1
BBBOND_0306410	30S ribosomal protein S15, putative	0.729254	0	0.957749	0	1
BBBOND_0313670	30S ribosomal protein S17	0.00258	0	8.9e-05	0	0
BBBOND_0401360	30S ribosomal protein S5	0.008695	0	0.008104	0	1
BBBOND_0200880	30S ribosomal protein S6	0.002178	0	0.002843	0	0
BBBOND_0401650	30S ribosomal protein S8, putative	0.004008	0	0.059848	0	0
BBBOND_0101830	3'-5' exonuclease domain containing protein, putative	0.032243	0	0.08672	0	0
BBBOND_0107670	3'5'-cyclic nucleotide phosphodiesterase, putative	0.007306	0	0.001073	0	0
BBBOND_0401680	3'5'-cyclic nucleotide phosphodiesterase, putative	0.001436	6	8.3e-05	6	0
BBBOND_0202010	39S ribosomal protein L47, mitochondrial precursor, putative	0.002146	0	0.000688	0	0
BBBOND_0400440	3-hydroxyisobutyryl-CoA hydrolase-like protein 1, mitochondrial	0.003562	0	0.018136	0	0
BBBOND_0303300	3-oxo-5-alpha-steroid 4-dehydrogenase family protein, putative	0.001463	4	0.000401	6	0
BBBOND_0204940	40S ribosomal protein S11, putative	0.000853	0	4.8e-05	0	0
BBBOND_0302490	40S ribosomal protein S12, putative	0.00094	0	0.000447	0	0
BBBOND_0302360	40S ribosomal protein S12P, putative	0.001517	0	2.7e-05	0	0
BBBOND_0207710	40S ribosomal protein S13, putative	0.000551	0	6e-05	0	0
BBBOND_0208500	40S ribosomal protein S15, putative	0.002152	0	2.1e-05	0	0
BBBOND_0105200	40S ribosomal protein S15, putative	0.000319	0	2.8e-05	0	0
BBBOND_0302670	40S RIBOSOMAL PROTEIN S17, putative	0.000556	0	2e-05	0	0
BBBOND_0302550	40S RIBOSOMAL PROTEIN S17, putative	0.000556	0	2e-05	0	0
BBBOND_0209340	40S ribosomal protein S18, putative	0.000616	0	5.5e-05	0	0
BBBOND_0302500	40S ribosomal protein S19, putative	0.001323	0	0.000245	0	0
BBBOND_0311850	40S ribosomal protein S2, putative	0.001377	0	0.000185	0	0
BBBOND_0204520	40S ribosomal protein S20, putative	0.000591	0	4.2e-05	0	0
BBBOND_0305550	40S ribosomal protein S21e, putative	0.00124	0	0.025025	0	0
BBBOND_0203390	40S ribosomal protein S24 protein, putative	0.000379	1	0.000108	0	0
BBBOND_0311600	40S ribosomal protein S27, putative	0.00132	0	0.000404	0	0
BBBOND_0404560	40S ribosomal protein S28, putative	0.000742	0	0.000489	0	0
BBBOND_0201520	40S ribosomal protein S3 protein, putative	0.000684	0	6.2e-05	0	0
BBBOND_0303780	40S ribosomal protein S30, putative	0.000943	0	0.000211	0	0
BBBOND_0302800	40S ribosomal protein S3Ae, putative	0.000346	0	1.1e-05	0	0
BBBOND_0301360	40S ribosomal protein S5, putative	0.000693	0	5.8e-05	0	0
BBBOND_0310200	40S ribosomal protein S6, putative	0.001656	0	3.4e-05	0	0
BBBOND_0403860	40S ribosomal protein S8, putative	0.001776	0	2.2e-05	0	0
BBBOND_0203200	40S ribosomal subunit protein S14, putative	0.002626	0	7e-06	0	0
BBBOND_0202720	40S ribosomal subunit protein S9, putative	0.000432	0	1.5e-05	0	0
BBBOND_0103700	41-2 protein antigen precursor, putative	0.002038	0	0.000203	0	0
BBBOND_0208240	41K blood stage antigen precursor 41-3, putative	0.001242	0	3.2e-05	0	0
BBBOND_0206660	4-methyl-5(B-hydroxyethyl)-thiazol monophosphate biosynthesis enzyme, putative	0.263146	0	0.627992	0	1
BBBOND_0209110	50S ribosomal protein L13, putative	0.009002	0	0.004532	0	1
BBBOND_0311220	50S ribosomal protein L15, putative	0.748684	0	0.523617	0	1
BBBOND_0206710	50S ribosomal protein L18, putative	0.920176	0	0.790446	0	1
BBBOND_0313070	50S RIBOSOMAL PROTEIN L21, putative	0.000642	0	6e-06	0	0
BBBOND_0101050	50S ribosomal protein L25	0.000905	0	0.000108	0	0
BBBOND_0305580	50S ribosomal protein L3, putative	0.021222	0	0.01749	0	1
BBBOND_0403520	50S ribosomal protein L33, putative	0.960883	1	0.998204	0	1
BBBOND_0106290	50S ribosomal protein L4, putative	0.001825	0	0.000157	0	0
BBBOND_0102890	50S ribosomal subunit L24, putative	0.028924	0	0.055962	0	0
BBBOND_0202640	50S ribosomal subunit protein L14, putative	0.012675	0	0.022582	0	0
BBBOND_0103160	50S ribosomal subunit protein L28, putative	0.950054	0	0.950022	0	1
BBBOND_0104310	5'-3' exonuclease, N-terminal resolvase-like domain, putative	0.000834	0	0.000256	0	0
BBBOND_0106840	5'-3' exonuclease, putative	0.629195	0	0.849792	0	1
BBBOND_0103100	5'-3' exoribonuclease (XRN2), putative	0.003509	0	0.000521	0	0
BBBOND_0210980	5'-AMP-ACTIVATED PROTEIN KINASE,putative	0.004174	0	0.0018	0	0
BBBOND_0308490	60S ACIDIC RIBOSOMAL PROTEIN FAMILY MEMBER, putative	0.004625	0	0.02174	0	0
BBBOND_0305900	60S acidic ribosomal protein p1, putative	0.000621	0	2e-05	0	0
BBBOND_0308560	60S acidic ribosomal protein P2 (L12EI), putative	0.08594	0	0.609022	0	0
BBBOND_0201820	60S ribosomal L22e protein, putative	0.00089	0	5.9e-05	0	0
BBBOND_0209330	60S ribosomal protein L11, putative	0.000491	0	0.000612	0	0
BBBOND_0203110	60S ribosomal protein L12 protein, putative	0.00098	0	0.000373	0	0
BBBOND_0310220	60S ribosomal protein L18, putative	0.000519	0	2.9e-05	0	0
BBBOND_0310310	60S ribosomal protein L18ae, putative	0.00076	0	0.00074	0	0
BBBOND_0302930	60S ribosomal protein L23, putative	0.000378	0	1.3e-05	0	0
BBBOND_0401300	60S ribosomal protein L24, putative	0.000507	0	0.000124	0	0
BBBOND_0103130	60S ribosomal protein L27, putative	0.002723	0	0.000409	0	0
BBBOND_0304520	60S ribosomal protein L32, putative	0.000689	0	9e-06	0	0
BBBOND_0303450	60S ribosomal protein L35a, putative	0.001315	0	0.00031	0	0
BBBOND_0203630	60S ribosomal protein L36, putative	0.000361	0	5e-06	0	0
BBBOND_0310740	60S ribosomal protein L37e, putative	0.000625	0	9e-06	0	0
BBBOND_0200890	60S ribosomal protein L44 protein, putative	0.000932	0	0.000255	0	0
BBBOND_0302370	60S ribosomal protein L7, putative	0.00021	0	4.2e-05	0	0
BBBOND_0201460	60S ribosome subunit biogenesis protein NIP7, putative	0.001754	0	0.000321	0	0
BBBOND_0103960	6-phosphofructokinase, putative	0.001107	0	0.000318	0	0
BBBOND_0211100	6-phosphogluconate dehydrogenase, putative	0.006904	0	0.018563	0	0
BBBOND_0404170	85 kDa calcium-independent phospholipase A2	0.00076	0	0.000111	0	0
BBBOND_0402130	8-oxoguanine DNA glycosylase, putative	0.004014	0	0.00021	0	0
BBBOND_0105520	ABC transporter ATP-binding protein, putative	0.588856	1	0.859665	0	1
BBBOND_0100850	ABC transporter family protein, putative	0.002331	4	8e-06	7	0
BBBOND_0309830	ABC transporter family protein, putative	0.00114	6	0.000351	6	0
BBBOND_0313150	ABC transporter, ATP-binding domain containing protein, putative	0.002278	0	0.000321	0	0
BBBOND_0300960	ABC transporter, ATP-binding domain containing protein, putative	0.265333	5	0.050043	5	0
BBBOND_0207340	ABC transporter, ATP-binding protein domain containing protein, putative	0.001919	7	4.1e-05	9	0
BBBOND_0210060	ABC transporter, putative	0.001189	4	4.9e-05	5	0
BBBOND_0403540	ABC1family protein, putative	0.004144	0	0.021189	0	0
BBBOND_0308220	Abhydrolase domain-containing protein	0.031335	0	0.208791	0	1
BBBOND_0211890	Abhydrolase domain-containing protein	0.000239	0	0.000221	0	0
BBBOND_0203850	acetyl-CoA synthetase, putative	0.000778	0	5e-06	0	0
BBBOND_0400510	acetylCoA transporter, putative	0.003384	7	0.000457	10	0
BBBOND_0306110	acetyltransferase, GNAT family protein, putative	0.002128	0	0.000444	0	0
BBBOND_0302920	acetyltransferase, GNAT family protein, putative	0.001609	0	3.9e-05	0	0
BBBOND_0306790	acetyltransferase, GNAT family protein, putative	0.001616	1	1.1e-05	2	0
BBBOND_0406000	acid phosphatase, putative	0.601536	2	0.829961	1	1
BBBOND_0208720	Acidic leucine-rich nuclear phosphoprotein 32-related protein	0.000658	0	6e-06	0	0
BBBOND_0404160	aconitate hydratase 1 family protein, putative	0.001422	0	8.1e-05	0	0
BBBOND_0101100	actin family protein, putative	0.000438	0	8e-06	0	0
BBBOND_0401830	actin, putative	0.002416	0	0.000223	0	0
BBBOND_0300760	actin, putative	0.000815	0	2.4e-05	0	0
BBBOND_0100390	actin-related protein, putative	0.002379	0	0.003608	0	0
BBBOND_0209240	actin-related, putative	0.000656	0	0.000516	0	0
BBBOND_0302910	acuolar ATP synthase subunit family protein, putative	0.000197	0	2.6e-05	0	0
BBBOND_0403510	acyl CoA binding protein, putative	0.000995	0	0.004674	0	0
BBBOND_0109860	acylphosphatase, putative	0.000731	0	0.000985	0	0
BBBOND_0103260	acyltransferase family protein, putative	0.000623	2	0.000507	2	0
BBBOND_0108900	ADA2-like protein, putative	0.004738	0	0.000484	0	0
BBBOND_0307500	adaptin N terminal domain containing protein, putative	0.001506	0	3.2e-05	0	0
BBBOND_0304570	adaptin N terminal region domain containing protein, putative	0.000895	0	0.000619	0	0
BBBOND_0202880	adaptin N terminal region family protein, putative	0.001945	0	0.000156	0	0
BBBOND_0203920	adaptin N terminal region family protein, putative	0.00084	0	0.000385	0	0
BBBOND_0106930	adaptin subunit, putative	0.00084	0	0.000509	1	0
BBBOND_0207160	ADAPTIN, ALPHA/GAMMA/EPSILON domain conatining protein,putative	0.000443	0	9.2e-05	0	0
BBBOND_0102320	adenine nucleotide translocase, putative	0.022777	3	0.252481	3	0
BBBOND_0404010	Adenine phosphoribosyltransfer	0.000278	0	2e-05	0	0
BBBOND_0200180	Adenine phosphoribosyltransferase	0.000265	0	1.7e-05	0	0
BBBOND_0205440	adenosine deaminase, putative	0.00115	0	0.000171	0	0
BBBOND_0207290	adenosylhomocysteinase(S-adenosyl-L- homocysteinehydrolase), putative	0.001166	0	7.1e-05	0	0
BBBOND_0301140	adenylate and guanylate cyclase catalytic domain containing protein, putative	0.001036	21	8e-06	21	0
BBBOND_0111260	adenylate kinase 2, putative	0.898784	0	0.984223	0	1
BBBOND_0302130	adenylosuccinate lyase, putative	0.000578	0	0.000139	0	0
BBBOND_0105340	adenylosuccinate synthetase, putative	0.053252	0	0.012454	0	0
BBBOND_0305360	ADP RIBOSYLATION FACTOR-RELATED, putative	0.003121	0	0.007119	0	0
BBBOND_0300950	ADP RIBOSYLATION FACTOR-RELATED, putative	0.000909	0	0.000358	0	0
BBBOND_0301370	ADP-ribosylation factor 1	0.004137	0	0.003536	0	0
BBBOND_0310830	ADP-ribosylation factor family protein, putative	0.001629	0	0.000304	2	0
BBBOND_0107140	ADP-ribosylation factor GTPase-activating factor, putative	0.001425	0	4e-05	0	0
BBBOND_0105000	ADP-ribosylation factor, putative	0.00545	0	0.076628	0	0
BBBOND_0206840	ADP-ribosylation factor-like protein 2, putative	0.001018	0	0.00043	0	0
BBBOND_0402400	adrenodoxin-type ferredoxin, putative	0.06116	0	0.00471	0	1
BBBOND_0404330	alanyl-tRNA synthetase family protein, putative	0.001266	0	0.000238	0	0
BBBOND_0303260	Alba-like protein C9orf23 homolog	0.001236	0	5.7e-05	0	0
BBBOND_0305180	ALDO/KETO REDUCTASE, putative	0.000909	0	9e-06	0	0
BBBOND_0403940	aldo-keto reductase, putative	0.001714	0	0.00049	0	0
BBBOND_0306770	alpha/beta hydrolase fold domain containiing protein, putative	0.003878	0	0.002615	0	1
BBBOND_0206330	Alpha-ketoglutarate-dependent dioxygenase alkB	0.000518	0	0.000108	0	0
BBBOND_0313520	amidase family protein, putative	0.000464	1	3.6e-05	1	0
BBBOND_0107590	amine oxidase, putative	0.06378	0	0.022859	0	0
BBBOND_0208790	aminopeptidase, putative	0.000738	0	5.6e-05	0	0
BBBOND_0203470	AMMECR1 like protein,putative	0.001508	0	0.000285	0	0
BBBOND_0108560	ankyrin repeat containing protein, putative	0.001782	0	0.004483	0	0
BBBOND_0207530	ankyrin repeat domain containing protein, putative	0.00203	0	4e-06	0	0
BBBOND_0307080	ankyrin repeat domain containing protein, putative	0.001829	0	4e-06	0	0
BBBOND_0405280	ankyrin repeat domain containing protein, putative	0.000969	0	2.9e-05	0	0
BBBOND_0304280	ankyrin repeat family protein, putative	0.002656	0	0.001273	0	0
BBBOND_0402360	antioxidant, AhpC/TSA family, putative	0.000768	0	4.8e-05	0	0
BBBOND_0211270	anti-silencing protein, ASF1-like family protein, putative	0.001414	0	0.001226	0	0
BBBOND_0109200	apical membrane antigen 1, putative	0.654524	1	0.807685	1	1
BBBOND_0305850	Apolipophorin-III superfamily protein, putative	0.000309	1	3e-05	1	0
BBBOND_0307960	apurinic endonuclease (APN1) family protein, putative	0.001909	0	0.000109	0	0
BBBOND_0311230	ARCHEASE, putative	0.000549	0	7e-06	0	0
BBBOND_0202610	arginyl-tRNA synthetase, putative	0.004783	0	0.011059	0	0
BBBOND_0402230	arginyl-tRNA synthetase, putative	0.565923	1	0.923412	0	1
BBBOND_0313640	armadillo/beta-catenin-like repeat domain containing protein, putative	0.001525	0	5e-06	0	0
BBBOND_0207110	arsenical pump-driving ATPase, putative	0.000985	0	0.000389	0	0
BBBOND_0200390	asparagine rich protein, putative	0.000785	0	8e-05	0	0
BBBOND_0208610	asparagine synthase, putative	0.00134	0	0.000804	0	0
BBBOND_0100960	asparaginyl-tRNA synthetase family protein, putative	0.003633	0	0.003294	0	0
BBBOND_0107080	asparaginyl-tRNA synthetase, putative	0.000854	0	0.000121	0	0
BBBOND_0207970	aspartate transcarbamoylase, putative	0.028319	1	0.061999	0	1
BBBOND_0109780	aspartyl aminopeptidase, putative	0.001553	0	0.006918	0	0
BBBOND_0302990	aspartyl protease family protein, putative	0.715704	1	0.829892	0	1
BBBOND_0108020	aspartyl protease, putative	0.951063	0	0.980917	0	1
BBBOND_0400170	aspartyl protease, putative	0.945283	0	0.99052	0	1
BBBOND_0107210	aspartyl protease, putative	0.002539	0	0.001844	0	0
BBBOND_0405360	aspartyl-tRNA synthetase, putative	0.65305	0	0.479874	0	1
BBBOND_0312310	ataxin-2 N-terminal region domain containing protein, putative	0.003568	0	4e-05	0	0
BBBOND_0400400	ATP binding protein, putative	0.002829	0	0.00038	0	0
BBBOND_0400880	ATP dependent DNA helicase, putative	0.001821	0	0.000282	0	0
BBBOND_0208920	ATP synthase F1 beta chain, putative	0.000758	0	1e-06	0	0
BBBOND_0106060	ATP synthase F1 delta subunit, putative	0.000725	0	3.3e-05	0	0
BBBOND_0209450	ATP synthase F1 gamma subunit, putative	0.000376	0	0.000109	0	0
BBBOND_0303740	ATP synthase F1, alpha subunit family protein, putative	0.00382	0	1.5e-05	0	1
BBBOND_0301000	ATP synthase mitochondrial F1 complex assembly factor 1	0.000734	0	0.000339	0	0
BBBOND_0312860	ATP synthase subunit C domain containing protein, putative	0.026444	4	0.008985	4	0
BBBOND_0310320	ATP synthase subunit C family protein, putative	0.002133	2	0.000916	2	0
BBBOND_0301210	ATP synthase subunit E containing protein, putative	0.000432	0	6e-05	0	0
BBBOND_0310610	ATP synthase, Delta/Epsilon chain, beta-sandwich domain containing protein, putative	0.004801	0	0.006508	0	0
BBBOND_0109700	ATPase AAA type domain containing protein, putative	0.002059	0	0.001953	0	0
BBBOND_0303600	ATPase associated with various cellular activities (AAA) family protein, putative	0.002727	2	0.000437	2	0
BBBOND_0310680	ATPase domain containing protein, putative	0.000758	0	5.6e-05	0	0
BBBOND_0300530	ATPase, AAA family domain containing protein, putative	0.001636	0	0.000112	0	0
BBBOND_0101120	ATPase, AAA family protein, putative	0.004162	0	0.026815	0	0
BBBOND_0302700	ATPase, AAA family protein, putative	0.001206	0	1.7e-05	0	0
BBBOND_0212040	ATPase, AAA family, putative	0.000723	0	6e-06	0	0
BBBOND_0310930	ATPase, AFG1 family protein, putative	0.000475	0	0	0	0
BBBOND_0308770	ATP-BINDING CASSETTE TRANSPORTER, putative	0.001882	9	2.4e-05	12	0
BBBOND_0308910	ATP-BINDING CASSETTE TRANSPORTER, putative	0.002222	11	1e-06	12	0
BBBOND_0308920	ATP-BINDING CASSETTE TRANSPORTER, putative	0.00117	11	3e-06	11	0
BBBOND_0308890	ATP-BINDING CASSETTE TRANSPORTER, putative	0.002346	13	1.4e-05	12	0
BBBOND_0402110	ATP-dependent Clp protease adaptor protein ClpS domain containing protein, putative	0.000295	0	1.6e-05	0	0
BBBOND_0204370	ATP-dependent Clp protease proteolytic subunit 1, putative	0.003753	0	0.000177	0	0
BBBOND_0405800	ATP-dependent Clp protease proteolytic subunit-related protein 1, chloroplastic	0.001919	0	0.001638	0	0
BBBOND_0104790	ATP-dependent DNA helicase, RecQ family protein, putative	0.001247	0	0.000146	0	0
BBBOND_0200590	ATP-dependent DNA helicase, RecQ family protein, putative	0.001077	0	9e-06	1	0
BBBOND_0403030	ATP-dependent helicase, putative	0.000837	0	3e-05	0	0
BBBOND_0309360	ATP-dependent metalloprotease FtsH family protein, putative	0.001672	0	0.001083	1	0
BBBOND_0200660	ATP-dependent metalloprotease FtsH family protein, putative	0.000942	0	0.000545	1	0
BBBOND_0308080	ATP-dependent protease La family protein, putative	0.002875	0	0.000155	0	0
BBBOND_0404630	ATP-dependent RNA helicase dbp9	0.001686	0	0.003965	0	0
BBBOND_0404690	ATP-dependent RNA helicase DBP9	0.001617	0	0.002616	0	0
BBBOND_0404670	ATP-dependent RNA helicase DBP9	0.001617	0	0.002616	0	0
BBBOND_0404650	ATP-dependent RNA helicase DBP9	0.001617	0	0.002616	0	0
BBBOND_0109610	ATP-dependent RNA helicase, putative	0.001839	0	0.000325	0	0
BBBOND_0109130	ATP-DEPENDENT RNA HELICASE, putative	0.00111	0	6e-06	0	0
BBBOND_0103690	ATP-dependent RNA helicase, putative	0.000803	0	0.000222	0	0
BBBOND_0109680	ATP-INDEPENDENT RNA HELICASE, putative	0.000678	0	6.4e-05	0	0
BBBOND_0211850	ATP-NAD-dependent kinase, putative	0.00121	0	3.4e-05	0	0
BBBOND_0400530	Autophagy-related protein 3	0.016555	0	0.030575	0	0
BBBOND_0308010	Autophagy-related protein 8	0.00034	0	5.5e-05	0	0
BBBOND_0207310	base excision DNA repair protein, HhH-GPD family domain containing protein, putative	0.694897	0	0.680083	0	1
BBBOND_0300500	Bax inhibitor-1, putative	0.004407	6	1e-05	7	0
BBBOND_0210910	Bet3 transport protein, putative	0.001732	0	0.000361	0	0
BBBOND_0309230	BETA-CATENIN-LIKE PROTEIN 1 (NUCLEAR ASSOCIATED PROTEIN), putative	0.000381	0	1.2e-05	0	0
BBBOND_0308250	beta-lactamase family protein, putative	0.000709	0	3.5e-05	0	0
BBBOND_0313270	BETA-TUBULIN COFACTOR D, putative	0.000395	0	2.7e-05	1	0
BBBOND_0100400	Bidirectional sugar transporter	0.87707	7	0.955135	7	1
BBBOND_0305190	biotin-requiring enzyme family protein, putative	0.001074	0	0.000191	0	0
BBBOND_0405790	bis(5'-adenosyl)-triphosphatase, putative	0.00357	0	0.002845	0	0
BBBOND_0203230	BolA-like protein, putative	0.003879	0	0.041949	0	0
BBBOND_0303490	BOP1NT (NUC169) domain containing protein, putative	0.000568	0	6e-06	0	0
BBBOND_0302430	BRAIN PROTEIN 44/YHR162W(YEAST) like protein, putative	0.060503	0	0.260592	0	0
BBBOND_0104350	brain protein 44-like protein, putative	0.015249	2	0.073665	1	0
BBBOND_0105560	branched-chain alpha-keto acid dehydrogenase E1 component beta subunit, putative	0.001344	0	0.000781	0	0
BBBOND_0201060	BRCT domain containg protein,putative	0.000271	0	6.2e-05	0	0
BBBOND_0309530	Brix domain containing protein, putative	0.001362	0	2.5e-05	0	0
BBBOND_0300290	Brix domain containing protein, putative	0.001253	0	2e-05	0	0
BBBOND_0205570	Brix domain containing protein, putative	0.001033	0	0.000116	0	0
BBBOND_0203780	bromodomain containing protein, putative	0.001524	0	0.003769	0	0
BBBOND_0210880	bromodomain containing protein, putative	0.001103	0	0.000831	0	0
BBBOND_0209510	bromodomain protein, putative	0.000936	0	1e-06	0	0
BBBOND_0107930	bromodomain/ankyrin repeat containing protein, putative	0.001121	0	0.000388	0	0
BBBOND_0211485	BT1 domain containing protein,putative	0.998302	0	0.999913	0	1
BBBOND_0211480	BT1 domain containing protein,putative	0.004235	11	0.000585	12	0
BBBOND_0203610	bystin family protein, putative	0.000387	0	1e-06	0	0
BBBOND_0104580	C2 domain containing protein, putative	0.000703	1	2.4e-05	1	0
BBBOND_0302450	C2H2 zinc finger domain containing protein, putative	0.000383	0	0.000641	0	0
BBBOND_0403720	CAAX metallo endopeptidase, putative	0.000538	5	0.000185	6	0
BBBOND_0103190	CAF1 family ribonuclease containing protein, putative	0.079634	0	0.086726	0	0
BBBOND_0307300	CAF1 family ribonuclease containing protein, putative	0.000345	0	1.9e-05	0	0
BBBOND_0104560	calcium ATPase SERCA-like, putative	0.000788	8	1.3e-05	8	0
BBBOND_0201540	Calcium-activated BK potassium channel alpha subunit containing protein,putative	0.000618	9	8.5e-05	9	0
BBBOND_0110960	calcium-dependent protein kinase 4, putative	0.001061	0	6.4e-05	0	0
BBBOND_0102640	calcium-dependent protein kinase, putative	0.000684	0	5.6e-05	0	0
BBBOND_0401920	calmodulin, putative	0.000396	0	1.1e-05	0	0
BBBOND_0103000	calmodulin-domain protein kinase 2, putative	0.001081	0	0.000739	0	0
BBBOND_0306660	calpain family cysteine protease domain containing protein, putative	0.002882	0	0.000561	0	0
BBBOND_0104870	cAMP-dependent protein kinase regulatory subunit, putative	0.000532	0	0.000724	0	0
BBBOND_0402050	cAMP-dependent protein kinase, putative	0.003502	0	0.000111	0	0
BBBOND_0100030	cAMP-specific phosphodiesterase, putative	0.00086	0	9.3e-05	0	0
BBBOND_0311560	carbamoyl phosphate synthetase, putative	0.002063	0	0.000698	0	0
BBBOND_0305090	casein kinase I, putative	0.001599	0	0.000541	0	0
BBBOND_0106420	casein kinase II beta 4 subunit, putative	0.002149	0	0.00022	0	0
BBBOND_0306860	casein kinase II, alpha chain (CK II), putative	0.531222	0	0.600252	0	0
BBBOND_0212020	cathepsin C precursor, putative	0.995068	0	0.999272	0	1
BBBOND_0211750	cation transporting ATPase, putative	0.009448	9	0.007469	12	0
BBBOND_0211040	CCR4-NOT TRANSCRIPTION COMPLEX RELATED domain containing protein,putative	0.00396	0	1e-05	0	0
BBBOND_0209230	CDC50 domain containing protein,putative	0.091711	2	0.406865	2	0
BBBOND_0204720	cdc-related protein kinase I, putative	0.001916	0	9e-06	0	0
BBBOND_0202830	CDGSH iron-sulfur domain-containing protein	0.001602	0	1e-05	0	0
BBBOND_0307250	CDK5 regulatory subunit-associated protein	0.004346	1	0.004313	1	0
BBBOND_0108230	CDK5 regulatory subunit-associated protein 3	0.000827	0	0.000119	0	0
BBBOND_0303690	CELL CYCLE CONTROL PROTEIN CWF15, putative	0.000425	0	1.4e-05	0	0
BBBOND_0401180	cell cycle control related protein, putative	0.000417	0	1.3e-05	0	0
BBBOND_0105260	cell cycle regulator protein, putative	0.000524	0	0.000335	0	0
BBBOND_0309870	cell differentiation family protein, putative	0.000835	0	4e-06	1	0
BBBOND_0108350	cell division control protein 2, putative	0.000607	0	5e-06	0	0
BBBOND_0111140	cell division cycle 5-like protein, putative	0.000502	0	6e-06	0	0
BBBOND_0306250	Cell division cycle protein 123	0.028464	0	0.099326	0	0
BBBOND_0110270	cell division protein metalloprotease FtsH, putative	0.001968	1	9e-05	1	0
BBBOND_0209730	centrin 3, putative	0.000727	0	7.8e-05	0	0
BBBOND_0303380	centrin, putative	0.003187	0	8.2e-05	0	0
BBBOND_0204900	CG8, putative	0.004088	1	0.00054	1	0
BBBOND_0204410	CGI-141 protein-like protein, putative	0.055333	4	0.009249	4	0
BBBOND_0406010	cGMP dependent protein kinase, putative	0.000451	0	0.000145	0	0
BBBOND_0105210	chain A of Ferredoxin, putative	0.800108	0	0.987334	0	1
BBBOND_0300640	Chaperone J-domain superfamily protein, putative	0.000855	0	0.00018	0	0
BBBOND_0210660	chaperone protein dnaJ-2, putative	0.007761	0	0.006866	0	0
BBBOND_0401160	chaperonin cpn60, putative	0.889342	0	0.5532	0	1
BBBOND_0307560	chaperonin, 10 kDa family protein, putative	0.207229	0	0.152615	0	1
BBBOND_0208850	Charged multivesicular body protein 1	0.000792	0	0.000489	0	0
BBBOND_0206970	Charged multivesicular body protein 5	0.002943	0	6.9e-05	0	0
BBBOND_0200160	Chitin_bind_4 domain containing protein	0.000781	1	0.000223	1	0
BBBOND_0105080	choline-phosphate cytidylyltransferase, putative	0.000263	0	1.3e-05	0	0
BBBOND_0401130	chromatin assembly factor 1 subunit B, putative	0.008898	0	0.01082	0	0
BBBOND_0402700	chromatin assembly factor 1 subunit C, putative	0.001137	0	0.018568	0	0
BBBOND_0106580	chromo-helicase DNA-binding protein, putative	0.002206	0	8.3e-05	0	0
BBBOND_0111070	CHY zinc finger domain containing protein, putative	0.001948	0	3.6e-05	0	0
BBBOND_0103300	citrate synthase, putative	0.000748	0	0.001934	1	0
BBBOND_0309270	clathrin adaptor complex small chain family protein, putative	0.000692	0	0.000192	0	0
BBBOND_0108630	clathrin assembly protein small subunit, putative	0.002787	0	0.009728	0	0
BBBOND_0108730	clathrin assembly protein small subunit, putative	0.001885	0	0.001179	0	0
BBBOND_0107710	clathrin coat adaptor subunit, putative	0.003718	0	0.006225	0	0
BBBOND_0405120	clathrin heavy chain, putative	0.000615	0	0.001019	0	0
BBBOND_0205630	Clathrin interactor 1	0.003719	0	0.000652	0	0
BBBOND_0306090	Cleavage and polyadenylation specificity factor subunit 5	0.001651	0	2.2e-05	0	0
BBBOND_0405580	cleavage and polyadenylation specifity factor, putative	0.001725	0	0.000137	0	0
BBBOND_0312550	Clp amino terminal domain containing protein, putative	0.0008	0	4.2e-05	0	0
BBBOND_0204240	ClpB, putative	0.002068	0	0.000626	0	0
BBBOND_0100440	ClpP Protease,putative	0.013242	0	0.044146	0	1
BBBOND_0404980	Clumping factor A	0.000633	0	5.4e-05	0	0
BBBOND_0108090	coatamer beta subunit, putative	0.000529	0	3.8e-05	0	0
BBBOND_0201980	coatamer delta subunit containing protein,putative	0.001645	0	0.000171	1	0
BBBOND_0208860	coatomer beta subunit, putative	0.000902	0	5e-05	0	0
BBBOND_0303470	CobW/P47K domain containing protein, putative	0.000466	0	0.000339	0	0
BBBOND_0105650	co-chaperone GrpE, putative	0.035795	0	0.009508	0	0
BBBOND_0301440	Coenzyme Q-binding protein COQ10	0.000677	0	0.001894	0	0
BBBOND_0211660	conserved hypothetcial protein, putative	0.000883	0	0.000659	0	0
BBBOND_0108710	conserved hypothetical multi-pas transmembrane protein, putative	0.001485	6	9e-06	6	0
BBBOND_0400480	conserved hypothetical portein, putative	0.180058	0	0.168663	0	0
BBBOND_0403750	conserved membrane protein, putative	0.73294	0	0.973449	0	1
BBBOND_0212130	Conserved oligomeric Golgi complex	0.000902	0	9e-05	0	0
BBBOND_0104150	conserved unknown domain containing membrane protein, putative	0.269505	3	0.027919	4	0
BBBOND_0406030	COPII coat assembly protein sec16	0.001905	0	4.3e-05	0	0
BBBOND_0101030	core histone H2A/H2B/H3/H4 family protein, putative	0.000597	0	1e-05	0	0
BBBOND_0306530	core histone H2A/H2B/H3/H4 family protein, putative	0.000478	0	3.2e-05	0	0
BBBOND_0209880	CPSF_A domain containing protein,putative	0.002719	0	0.003543	0	0
BBBOND_0206960	CRAL/TRIO domain conataining protein,putative	0.001448	0	0.000103	0	0
BBBOND_0211300	CRAL/TRIO domain containing protein, putative	0.000387	0	2.1e-05	0	0
BBBOND_0400120	CSL zinc finger domain containing protein, putative	0.006092	0	0.002756	0	0
BBBOND_0207490	C-terminal domain of adenylylcyclase associated domain containing protein,putative	0.001202	0	0.00027	0	0
BBBOND_0403340	CUGBP Elav-like family member 1	0.00118	0	5.9e-05	0	0
BBBOND_0303150	Cullin family protein, putative	0.001349	0	4e-05	0	0
BBBOND_0307210	Cullin, putative	0.004148	0	0.000279	1	0
BBBOND_0309110	CWF19, CELL CYCLE CONTROL PROTEIN, putative	0.001521	0	5e-06	0	0
BBBOND_0106170	CwfJ C-terminus 1-like protein, putative	0.002122	0	2e-05	0	0
BBBOND_0311690	CW-type zinc finger family protein, putative	0.00138	0	1.3e-05	0	0
BBBOND_0104740	cyclic nucleotide-binding domain containing protein, putative	0.001352	0	0.000708	0	0
BBBOND_0401620	cyclin 4, putative	0.000556	0	8e-06	0	0
BBBOND_0102870	cyclin dependent kinase binding protein, putative	0.001043	0	0.000672	0	0
BBBOND_0202660	cyclin, N-terminal domain containing protein, putative	0.001144	0	8.2e-05	0	0
BBBOND_0107870	cyclin-dependent kinase-related kinase, putative	0.000836	0	3.4e-05	0	0
BBBOND_0307330	Cyclin-like superfamily protein, putative	0.000342	0	9e-06	0	0
BBBOND_0212050	cyclophilin, putative	0.002307	0	0.001485	0	0
BBBOND_0209890	cyclophilin, putative	0.685719	1	0.968409	0	1
BBBOND_0206170	cysteine desulfurase, putative	0.002609	0	0.007825	0	0
BBBOND_0110650	cysteine desulfurase, putative	0.883561	1	0.971423	0	1
BBBOND_0400360	cysteine protease 2, putative	0.000279	1	9e-06	1	0
BBBOND_0206520	cysteinyl-tRNA synthetase, putative	0.001026	0	0.000113	0	0
BBBOND_0105220	cytidine diphosphate-diacylglycerol synthase, putative	0.001	8	4e-06	7	0
BBBOND_0104960	cytidine triphosphate synthetase, putative	0.017779	0	0.017512	0	0
BBBOND_0304030	cytidylyltransferase family protein, putative	0.090118	0	0.148524	0	1
BBBOND_0405980	cytochrome b5-like Heme/Steroid binding domain containing protein, putative	0.001336	0	0.000449	0	0
BBBOND_0305890	cytochrome c family protein, putative	0.00093	0	0.00162	0	0
BBBOND_0403040	cytochrome c oxidase assembly protein Cox11 subunit, putative	0.001235	1	0.006204	1	0
BBBOND_0303570	cytochrome c oxidase assembly protein, putative	0.000911	5	0.000121	8	0
BBBOND_0301390	cytochrome c oxidase copper chaperone (COX17), putative	0.003215	0	0.097312	0	0
BBBOND_0403280	cytochrome c oxidase subunit 2a, putative	0.00097	1	0.000897	1	0
BBBOND_0101040	cytochrome c oxidase subunit Vb, putative	0.001803	0	0.00144	0	0
BBBOND_0308970	cytochrome c, putative	0.002489	0	0.00037	0	0
BBBOND_0211280	cytochrome c/c1 heme lyase, putative	0.004546	0	2.6e-05	0	0
BBBOND_0106360	cytochrome c/c1 heme lyase, putative	0.001392	0	2.2e-05	0	0
BBBOND_0202530	cytochrome C1 precursor protein, putative	0.000954	1	0.000326	1	0
BBBOND_0211440	cytochrome oxidase biogenesis protein 1-1 (OXA1), putative	0.002145	4	0.000315	4	0
BBBOND_0106910	cytoplasmic dynein heavy chain, putative	0.002945	0	4.1e-05	0	0
BBBOND_0310460	Cytoplasmic tRNA 2-thiolation protein 1	0.002168	0	0.000394	0	0
BBBOND_0301790	cytosine deaminase, putative	0.001335	0	0.000934	0	0
BBBOND_0401320	cytosolic glycoprotein FP21, putative	0.001803	0	0.00028	0	0
BBBOND_0311930	Dcp1-like decapping family protein, putative	0.000875	0	3e-06	0	0
BBBOND_0406060	DDRGK domain-containing protein 1	0.001472	1	0.007948	1	0
BBBOND_0306440	DEAD BOX ATP-DEPENDENT RNA HELICASE, putative	0.000727	0	0.00026	0	0
BBBOND_0203400	DEAD box RNA helicase, putative	0.000837	0	1.5e-05	0	0
BBBOND_0401250	DEAD box RNA helicase, putative	0.000833	0	0.000799	0	0
BBBOND_0312710	DEAD/DEAH box domain containing protein, putative	0.001313	0	2.1e-05	0	0
BBBOND_0309370	DEAD/DEAH box domain containing protein, putative	0.000746	0	3.2e-05	1	0
BBBOND_0207660	DEAD/DEAH box helicase and helicase conserved C-terminal domain containing protein, putative	0.023992	0	0.001421	0	1
BBBOND_0405780	DEAD/DEAH box helicase and helicase conserved C-terminal domain containing protein, putative	0.000801	0	0	0	0
BBBOND_0305680	DEAD/DEAH box helicase domain containing protein, putative	0.002801	0	6e-06	0	0
BBBOND_0311260	DEAD/DEAH box helicase domain containing protein, putative	0.001858	0	0.000196	0	0
BBBOND_0303100	DEAD/DEAH box helicase domain containing protein, putative	0.001016	0	7e-06	0	0
BBBOND_0312190	DEAD/DEAH box helicase domain containing protein, putative	0.000731	0	6e-06	0	0
BBBOND_0209070	DEAD/DEAH box helicase family protein, putative	0.000893	0	0.000199	0	0
BBBOND_0104810	DEAD/DEAH box helicase family protein, putative	0.000492	0	1.9e-05	0	0
BBBOND_0307940	DEAD/DEAH box helicase family protein, putative	0.000262	0	1.2e-05	0	0
BBBOND_0107030	DEAD/DEAH box helicase protein family, putative	0.002414	0	0.001393	0	0
BBBOND_0405100	DEAD/DEAH box helicase, putative	0.001655	0	3e-06	0	0
BBBOND_0404610	DEAD/DEAH box helicase, putative	0.001598	0	9e-05	0	0
BBBOND_0403620	DEAD/DEAH box helicase, putative	0.0007	0	1.3e-05	0	0
BBBOND_0402740	DEAD/DEAH box helicase, putative	0.000205	0	1e-06	0	0
BBBOND_0211560	DEAH box RNA helicase, putative	0.000672	0	3e-06	0	0
BBBOND_0210740	DegP protease, putative	0.00044	0	0.000564	0	0
BBBOND_0305740	dehydrogenase E1 component family protein, putative	0.002011	0	0.000907	0	0
BBBOND_0101110	deoxyhypusine synthase, putative	0.001661	0	7.2e-05	0	0
BBBOND_0209040	deoxyuridine 5'-triphosphate nucleotidohydrolase, putative	0.016422	0	0.01819	0	0
BBBOND_0107130	dephospho-CoA kinase, putative	0.004186	2	0.005094	2	0
BBBOND_0311990	Der1-like family protein, putative	0.004002	5	0.000184	5	0
BBBOND_0403740	Der1-like family, putative	0.001263	4	6.5e-05	4	0
BBBOND_0210310	developmentally regulated GTP-binding protein 1, putative	0.000816	0	0.000151	0	0
BBBOND_0100270	DHHC zinc finger domain containing protein, putative	0.033857	4	0.096421	4	0
BBBOND_0205540	DHHC zinc finger domain containing protein, putative	0.006107	4	0.036786	4	0
BBBOND_0303960	DHHC zinc finger domain containing protein, putative	0.002167	4	0.000325	4	0
BBBOND_0309580	DHHC zinc finger domain containing protein, putative	0.001269	4	4.1e-05	4	0
BBBOND_0406020	DHHC zinc finger domain containing protein, putative	0.000944	4	0.000696	4	0
BBBOND_0202840	DHHC zinc finger domain containing protein, putative	0.000748	4	3.4e-05	4	0
BBBOND_0201250	DHHC zinc finger domain/ankyrin repeat containing protein, putative	0.002741	4	8.2e-05	4	0
BBBOND_0210010	diacylglycerol acyltransferase, putative	0.002171	9	0.000262	9	0
BBBOND_0310070	diacylglycerol kinase, putative	0.933352	4	0.993567	3	1
BBBOND_0202820	DIADENOSINE 5,5-P1,P4-TETRAPHOSPHATE PYROPHOSPHOHYDROLASE MUTT	0.00284	0	0.004887	0	0
BBBOND_0202780	DIADENOSINE 5,5-P1,P4-TETRAPHOSPHATE PYROPHOSPHOHYDROLASE MUTT,putative	0.006538	0	0.015406	0	0
BBBOND_0200560	dihydrofolate reductase/thymidylate synthase, putative	0.012135	0	0.015264	0	0
BBBOND_0401000	dihydrolipoamide dehydrogenase, putative	0.006299	0	0.00035	0	0
BBBOND_0210130	dihydrolipoamide succinyltransferase, putative	0.00154	0	0.000925	0	0
BBBOND_0313430	dihydroorotase, putative	0.001732	0	0.000764	0	0
BBBOND_0103050	dihydroorotate dehydrogenase, putative	0.001465	0	0.001196	0	0
BBBOND_0206310	dihydrouridine synthase (Dus) domain containing protein, putative	0.000946	0	3.9e-05	0	0
BBBOND_0210190	dihydrouridine synthase, putative	0.001119	0	0.001356	0	0
BBBOND_0109140	dim1 protein-like protein, putative	0.002736	0	0.003749	0	0
BBBOND_0200940	dimethyladenosine transferase protein, putative	0.000465	0	1.1e-05	0	0
BBBOND_0304380	dimethyladenosine transferase, putative	0.000847	0	3e-06	0	0
BBBOND_0108120	Diphthamide biosynthesis protein	0.000997	0	0.000104	0	0
BBBOND_0308040	diphthamide biosynthesis protein 2-related domain containing protein, putative	0.00069	0	2.1e-05	0	0
BBBOND_0111270	diphthine synthase, putative	0.020597	0	0.049755	0	0
BBBOND_0404970	DmX-like protein 2	0.001545	0	4.1e-05	0	0
BBBOND_0308500	DNA / pantothenate metabolism flavoprotein, putative	0.000726	0	8.8e-05	0	0
BBBOND_0107150	DNA directed RNA polymerase, putative	0.00676	0	0.000113	0	0
BBBOND_0402850	DNA excision repair helicase, putative	0.001225	0	0.000118	0	0
BBBOND_0404250	DNA excision repair protein ERCC-1	0.001038	0	3.9e-05	0	0
BBBOND_0100340	DNA gyrase A subunit, putative	0.677355	1	0.8684	0	1
BBBOND_0110140	DNA gyrase subunit B, putative	0.584811	1	0.926662	0	1
BBBOND_0405180	DNA ligase I, putative	0.989092	0	0.992149	0	1
BBBOND_0208110	DNA mismatch repair enzyme, putative	0.000493	0	1.1e-05	0	0
BBBOND_0108300	DNA mismatch repair protein, putative	0.028943	0	0.005523	0	1
BBBOND_0405380	DNA mismatch repair protein, putative	0.000844	0	0.000845	0	0
BBBOND_0108650	DNA mismatch repair protein, putative	0.000802	0	0.000312	0	0
BBBOND_0303710	DNA POLYMERASE 2 ALPHA 70 KDA SUBUNIT, putative	0.000346	0	1.9e-05	0	0
BBBOND_0309940	DNA polymerase alpha subunit B family protein, putative	0.001494	0	0.000558	0	0
BBBOND_0401120	DNA polymerase alpha subunit, putative	0.166047	0	0.065347	0	0
BBBOND_0106190	DNA polymerase delta subunit, putative	0.000447	0	0.000103	0	0
BBBOND_0102250	DNA polymerase family B family protein, putative	0.001877	0	1e-05	0	0
BBBOND_0312660	DNA polymerase family B, exonuclease domain containing protein, putative	0.00513	0	0.03272	0	0
BBBOND_0209000	DNA polymerase I, putative	0.091	0	0.372074	0	1
BBBOND_0104970	DNA primase small subunit, putative	0.000944	0	0.000319	0	0
BBBOND_0404520	DNA primase, large subunit, putative	0.000515	0	8.2e-05	0	0
BBBOND_0107190	DNA repair and recombination protein RAD54-like, putative	0.003784	0	0.000156	0	0
BBBOND_0211550	DNA repair endonuclease, putative	0.002128	0	0.004592	0	0
BBBOND_0312290	DNA repair helicase (rad3) family protein, putative	0.001462	0	9.1e-05	0	0
BBBOND_0102350	DNA repair helicase rad25 family protein, putative	0.00213	0	0.00107	0	0
BBBOND_0306140	DNA repair protein (mre11) family protein, putative	0.000217	0	2e-05	0	0
BBBOND_0106530	DNA repair protein Rad23, putatitve, putative	0.000305	0	1.9e-05	0	0
BBBOND_0312070	DNA repair protein rhp16, putative	0.002376	0	0.000228	0	0
BBBOND_0402260	DNA repair protein, putative	0.002739	0	0.002812	0	0
BBBOND_0209140	DNA REPAIR XP-C / RAD4 domain containing protein,putative	0.000556	0	0.001235	0	0
BBBOND_0200460	DNA REPLICATION LICENSING FACTOR MCM1 domain containing protein	0.001303	0	0.000117	0	0
BBBOND_0104250	DNA replication licensing factor MCM2, putative	0.000255	0	1e-06	0	0
BBBOND_0105140	DNA replication licensing factor MCM4, putative	0.000666	0	5e-06	0	0
BBBOND_0107580	DNA replication licensing factor MCM5, putative	0.003917	0	0.000171	0	0
BBBOND_0107610	DNA replication licensing factor MCM8	0.002054	0	0.00184	0	0
BBBOND_0302830	DNA topoisomerase family protein, putative	0.001072	0	0.000882	0	0
BBBOND_0309910	DNA topoisomerase II, putative	0.000512	0	1.2e-05	0	0
BBBOND_0212220	DNA topoisomerase, putative	0.001746	0	0.000505	0	0
BBBOND_0102810	DNA topoisomerase, putative	0.000262	0	4e-06	0	0
BBBOND_0403070	DNA/RNA-binding protein KIN17	0.001505	0	3e-05	0	0
BBBOND_0305820	DNA2/NAM7 HELICASE FAMILY protein, putative	0.001344	0	0.000162	0	0
BBBOND_0207130	DNA2/NAM7 HELICASE FAMILY,putative	0.000275	0	5.6e-05	0	0
BBBOND_0311620	DNA-binding protein	0.000309	0	2.6e-05	0	0
BBBOND_0304930	DNA-dependent RNA polymerase, putative	0.003604	0	0.007567	0	0
BBBOND_0202030	DNA-directed RNA polymerase	0.001519	0	0.000261	0	0
BBBOND_0102750	DNA-directed RNA polymerase 2 subunit, putative	0.001192	0	0.00025	0	0
BBBOND_0102755	DNA-directed RNA polymerase 2 subunit, putative	0.000695	3	1e-06	2	0
BBBOND_0302350	DNA-DIRECTED RNA POLYMERASE BETA SUBUNIT, putative	0.001163	0	7.8e-05	0	0
BBBOND_0209680	DNA-directed RNA polymerase II	0.001485	0	0.02499	0	0
BBBOND_0110610	DNA-directed RNA polymerase II large subunit, putative	0.001393	0	3.6e-05	0	0
BBBOND_0207580	DNA-DIRECTED RNA POLYMERASE II LARGEST SUBUNIT protein,putative	0.001508	0	0.00013	0	0
BBBOND_0308320	DNA-DIRECTED RNA POLYMERASE II, III, putative	0.001435	0	0.000142	0	0
BBBOND_0206320	DNA-directed RNA polymerase II, putative	0.013934	0	0.038626	0	0
BBBOND_0209640	DNA-directed RNA polymerase II, putative	0.001485	0	0.001135	0	0
BBBOND_0306380	DNA-DIRECTED RNA POLYMERASE III, putative	0.002189	0	0.00012	0	0
BBBOND_0211190	DNA-directed RNA polymerase subunit	0.963781	0	0.983252	0	1
BBBOND_0201270	DNA-directed RNA polymerase subunit I, putative	0.000218	0	1.7e-05	0	0
BBBOND_0211320	DNA-directed RNA polymerase, alpha subunit, N terminal domain containing protein, putative	0.00047	0	5.5e-05	0	0
BBBOND_0402580	DNA-directed RNA polymerase, alpha subunit, putative	0.991147	0	0.983973	0	1
BBBOND_0201970	DNA-directed RNA polymerase, beta subunit, putative	0.000949	0	9e-05	0	0
BBBOND_0101730	dnaJ C terminal region domain containing protein, putative	0.00184	0	0.001491	0	0
BBBOND_0107380	DnaJ chaperone, putative	0.003437	0	0.000688	0	0
BBBOND_0300210	DnaJ domain containing protein, putative	0.990003	0	0.999136	0	1
BBBOND_0306800	dnaJ domain containing protein, putative	0.685514	0	0.963369	0	1
BBBOND_0311320	dnaJ domain containing protein, putative	0.001236	0	3.9e-05	0	0
BBBOND_0100500	DnaJ domain containing protein, putative	0.001056	0	2.1e-05	0	0
BBBOND_0309240	DnaJ domain containing protein, putative	0.000939	0	0	0	0
BBBOND_0104650	DnaJ domain containing protein, putative	0.000886	0	5.6e-05	0	0
BBBOND_0303980	DnaJ domain containing protein, putative	0.000356	0	6e-06	0	0
BBBOND_0401490	DnaJ domain containing protein, putative	0.000194	0	2.1e-05	0	0
BBBOND_0311020	dnaJ domain containing protein, putative	0.000111	0	3e-06	0	0
BBBOND_0308190	DnaJ domain containing protein, putative	0.026718	1	0.154728	1	0
BBBOND_0108370	DnaJ domain containing protein, putative	0.00169	1	7.3e-05	1	0
BBBOND_0109750	DnaJ domain containing protein, putative	0.001685	1	1.2e-05	1	0
BBBOND_0103450	DnaJ domain containing protein, putative	0.000649	1	0.001999	1	0
BBBOND_0104910	DnaJ domain containing protein, putative	0.00061	3	6.4e-05	3	0
BBBOND_0111040	DnaJ domain containing protein, putative	0.022763	5	0.030468	4	0
BBBOND_0203660	DnaJ protein, putative	0.000247	0	1.3e-05	0	0
BBBOND_0308360	DNAJ/HSP40 domain containing protein, putative	0.257167	3	0.319067	3	1
BBBOND_0207950	DnaK family domain containing protein, putative	0.853692	1	0.995929	1	0
BBBOND_0310810	dnaK family protein, putative	0.00254	0	0.000747	0	0
BBBOND_0102390	dnaK protein, putative	0.001913	0	0.000171	0	0
BBBOND_0404310	domain of unknown function (DUF814) containing protein, putative	0.389301	0	0.459899	0	1
BBBOND_0208060	dopey, N-terminal domain containing protein, putative	0.000342	0	9e-06	2	0
BBBOND_0104620	DSHCT (NUC185) domain containing DEAD/DEAH box helicase family protein, putative	0.001168	0	0.000109	0	0
BBBOND_0308510	dual specificity phosphatase, catalytic domain containing protein, putative	0.00186	0	0.000616	0	0
BBBOND_0311040	Dullard-like phosphatase domain containing protein, putative	0.001837	0	0.004408	0	0
BBBOND_0102340	dynamin central region family protein, putative	0.004057	0	0.01159	0	0
BBBOND_0107730	Dynamin-1-like protein	0.000884	0	6.9e-05	0	0
BBBOND_0202900	dynamin-like protein, putative	0.00029	0	6.6e-05	0	0
BBBOND_0209790	dynein light chain 1, putative	0.000865	0	0.000673	0	0
BBBOND_0209740	E3 UBIQUITIN PROTEIN LIGASE URE-B1,putative	0.005901	0	0.001456	0	0
BBBOND_0300510	E3 ubiquitin-protein ligase l	0.000609	0	3e-06	1	0
BBBOND_0403780	EF hand domain conatining protein, putative	0.000704	0	0.000102	0	0
BBBOND_0311680	EF hand domain containing protein, putative	0.001962	0	0.000455	0	0
BBBOND_0312050	EF hand family protein, putative	0.001102	0	0.000683	0	0
BBBOND_0211760	eIF-4A-like DEAD family RNA helicase, putative	0.001397	0	5.1e-05	0	0
BBBOND_0108320	ELONGATION FACTOR 1-ALPHA (EF-1-ALPHA) protein, putative	0.00144	0	0.000103	0	0
BBBOND_0205920	elongation factor 2, EF-2, putative	0.000951	0	0.000306	0	0
BBBOND_0209390	elongation factor G 2, mitochondrial precursor, putative	0.002616	0	0.000488	0	0
BBBOND_0111290	elongation factor P, putative	0.003269	0	0.013264	0	0
BBBOND_0313330	ELONGATION FACTOR TS, putative	0.173637	0	0.397742	0	0
BBBOND_0203490	elongation factor TS, putative	0.975656	1	0.945763	0	1
BBBOND_0203130	elongation factor Tu GTP binding domain containing protein, putative	0.612112	0	0.937678	0	1
BBBOND_0207650	elongation factor Tu GTP binding domain containing protein, putative	0.001788	0	0.000195	0	0
BBBOND_0307050	elongation factor Tu GTP binding domain containing protein, putative	0.001537	0	2.3e-05	0	0
BBBOND_0110720	Elongation factor Tu-like protein, putative	0.000764	0	5.8e-05	0	0
BBBOND_0207770	endonuclease/exonuclease/phosphatase family domain containing protein, putative	0.002977	0	0.00121	0	0
BBBOND_0401700	endonuclease/exonuclease/phosphatase family protein, putative	0.011966	0	0.035929	0	0
BBBOND_0109790	endonuclease/exonuclease/phosphatase family protein, putative	0.001732	0	0.00051	0	0
BBBOND_0205040	endonuclease/exonuclease/phosphatase family protein, putative	0.000503	0	4.4e-05	0	0
BBBOND_0208810	endonuclease/exonuclease/phosphatase, putative	0.000452	0	0	0	0
BBBOND_0301150	ENGULFMENT AND CELL MOTILITY 2, putative	0.05733	0	0.028852	2	0
BBBOND_0306700	enolase (2-phosphoglycerate dehydratase), putative	0.001278	0	0.000265	0	0
BBBOND_0203270	ENOS INTERACTING domain containg PROTEIN	0.002212	0	5e-06	0	0
BBBOND_0312740	ER lumen protein retaining receptor, putative	0.007083	4	0.015825	7	0
BBBOND_0308200	eRF1 domain 3 family protein, putative	0.004108	0	0.000782	0	0
BBBOND_0302220	ESF1 homolog	0.000225	0	1e-06	0	0
BBBOND_0109430	ethanolamine phosphatidyltransferase, putative	0.000685	10	8.5e-05	11	0
BBBOND_0402140	ethanolamine-phosphate cytidylyltransferase, putative	0.000817	0	3.3e-05	0	0
BBBOND_0311650	eukaryotic aspartyl protease family protein, putative	0.835857	0	0.920301	0	1
BBBOND_0108740	eukaryotic initiation factor 4A-3 (eIF4A-3), putative	0.001491	0	0.0001	0	0
BBBOND_0111210	eukaryotic initiation factor 4G middle domain containing protein, putative	0.000807	0	1e-06	0	0
BBBOND_0205060	eukaryotic membrane protein, putative	0.383191	3	0.274858	5	0
BBBOND_0107390	Eukaryotic translation initiation factor	0.001914	0	0.002199	0	0
BBBOND_0309490	Eukaryotic translation initiation factor	0.001647	0	0.001088	0	0
BBBOND_0103170	eukaryotic translation initiation factor 2, beta, putative	0.000551	0	2e-06	0	0
BBBOND_0307530	EUKARYOTIC TRANSLATION INITIATION FACTOR 3 SUBUNIT 11, putative	0.003068	0	0.001237	0	0
BBBOND_0307490	EUKARYOTIC TRANSLATION INITIATION FACTOR 3 SUBUNIT 11, putative	0.001467	0	0.000988	0	0
BBBOND_0301860	eukaryotic translation initiation factor 3 subunit 7, putative	0.002646	0	6.1e-05	0	0
BBBOND_0305520	eukaryotic translation initiation factor 3 subunit 8, putative	0.000469	0	0	0	0
BBBOND_0203300	eukaryotic translation initiation factor 3 subunit, putative	0.000974	0	0.00042	0	0
BBBOND_0311410	EUKARYOTIC TRANSLATION INITIATION FACTOR 3, putative	0.000819	0	0.000164	0	0
BBBOND_0308650	eukaryotic translation initiation factor 3, subunit 6, putative	0.000311	0	5.1e-05	2	0
BBBOND_0102090	eukaryotic translation initiation factor 4A, putative	0.000312	0	7e-06	0	0
BBBOND_0302480	eukaryotic translation initiation factor 5, putative	0.000425	0	4e-06	0	0
BBBOND_0307340	exonuclease family protein, putative	0.000636	0	3e-05	0	0
BBBOND_0311170	Exosome complex component RRP40	0.001186	0	0.000226	0	0
BBBOND_0208740	Exosome complex component ski6	0.001241	0	0.000316	0	0
BBBOND_0203320	Exosome complex component SKI6	0.001241	0	0.000314	0	0
BBBOND_0101420	Exosome complex exonuclease RRP4	0.016044	0	0.01503	2	0
BBBOND_0211650	exosome component 10, putative	0.00041	0	1.1e-05	0	0
BBBOND_0103020	exportin 1, putative	0.000434	0	1.8e-05	0	0
BBBOND_0202270	EXPORTIN 7-RELATED / RAN BINDING domain containing PROTEIN	0.001309	0	0.000362	0	0
BBBOND_0102950	EXS family protein, putative	0.000416	9	6.4e-05	9	0
BBBOND_0111320	Extracellular matrix-binding protein ebh	0.001365	1	0.008461	1	0
BBBOND_0100050	FabD/lysophospholipase like protein	0.001335	0	0.000211	1	0
BBBOND_0211430	factor associated with neutral-sphingomyelinase activation, putative	0.002141	0	0.000624	0	0
BBBOND_0300750	FAD binding domain containing protein, putative	0.013273	0	0.084619	0	1
BBBOND_0302300	FAD-dependent glycerol-3-phosphate dehydrogenase, putative	0.080225	0	0.30217	0	1
BBBOND_0301230	farnesyl pyrophosphate synthetase, putative	0.005655	0	0.002574	0	0
BBBOND_0402860	FAS-associated factor 2	0.000838	0	0.000495	0	0
BBBOND_0313180	FAST LEU-RICH DOMAIN-CONTAINING protein, putative	0.001222	0	0.000388	0	0
BBBOND_0402950	fatty acyl-CoA synthetase 3, putative	0.466828	0	0.872591	0	0
BBBOND_0304040	fatty acyl-CoA synthetase family protein, putative	0.004469	0	0.000252	0	0
BBBOND_0200400	F-BOX/LEUCINE RICH REPEAT domain containg PROTEIN	0.001295	0	0.000195	0	0
BBBOND_0300160	Fe,Mn superoxide dismutase, putative	0.002223	0	0.000266	0	0
BBBOND_0301040	FERREDOXIN/FERREDOXIN--NADP REDUCTASE-RELATED, putative	0.005616	0	0.009706	0	0
BBBOND_0309890	FHA domain containing protein, putative	0.003984	0	0.001204	0	0
BBBOND_0207960	FHA domain containing protein, putative	0.001089	0	5.9e-05	0	0
BBBOND_0312390	fibrillarin, putative	0.001129	0	5.6e-05	0	0
BBBOND_0206610	flavodoxin and oxidoreductase NAD-binding domain containing protein, putative	0.159476	0	0.683662	0	1
BBBOND_0106880	flavodoxin domain containing protein, putative	0.024899	0	0.032366	0	0
BBBOND_0103315	flavoprotein domain containing protein, putative	0.005262	0	0.01902	0	0
BBBOND_0103310	flavoprotein domain containing protein, putative	0.001105	0	6.1e-05	0	0
BBBOND_0300520	formate/nitrite transporter family protein, putative	0.001388	6	5.2e-05	6	0
BBBOND_0400870	formin homology 2 domain containing protein, putative	0.000992	0	1.2e-05	2	0
BBBOND_0204770	formin homology 2 domain containing protein, putative	0.000378	0	9e-06	0	0
BBBOND_0403010	fructose-1,6-bisphosphate aldolase, putative	0.00145	0	0.00036	0	0
BBBOND_0206380	fumarate hydratase, putative	0.000718	0	0.000219	0	0
BBBOND_0107260	G patch domain-containing protein, putative	0.000449	0	2.8e-05	0	0
BBBOND_0311250	G10 protein family protein, putative	0.000459	0	0.000136	0	0
BBBOND_0401890	Ganglioside-induced differentiation-associated protein 2	0.001766	0	6.8e-05	0	0
BBBOND_0202120	gar1 protein RNA binding region containing protein, putative	0.007181	0	8e-05	0	0
BBBOND_0208320	GCC2 and GCC3 domain containing protein, putative	0.002048	6	0.000238	9	0
BBBOND_0208300	GCC2 and GCC3 domain containing protein, putative	0.765067	8	0.963381	7	1
BBBOND_0103290	gcpE protein, putative	0.87099	0	0.991743	0	1
BBBOND_0302510	GDP dissociation inhibitor rabGDI, putative	0.002972	0	0.01255	0	0
BBBOND_0203250	GDP-fucose transporter 1	0.000225	9	1e-06	10	0
BBBOND_0104830	gliding-associated protein 45, putative	0.000726	0	2e-06	0	0
BBBOND_0403790	glucosamine--fructose-6- phosphateaminotransferase, putative	0.00682	0	0.126119	0	0
BBBOND_0304860	glucose inhibited division protein A family protein, putative	0.872021	0	0.664078	0	1
BBBOND_0212090	glucose-6-phosphate isomerase protein, putative	0.000545	0	0.001391	0	0
BBBOND_0405550	glucose-6-phosphatedehydrogenase-6- phosphogluconolactonase, putative	0.000304	0	7e-06	0	0
BBBOND_0108050	glutamate dehydrogenase, putative	0.000393	0	0.000687	0	0
BBBOND_0313440	Glutamate/Leucine/Phenylalanine/Valine dehydrogenase family protein, putative	0.000729	0	9.5e-05	0	0
BBBOND_0206340	glutamate-cysteine ligase catalytic subunit, putative	0.002152	0	0.000575	0	0
BBBOND_0100260	glutamine cyclotransferase, putative	0.012251	1	0.08097	1	0
BBBOND_0307760	glutaminyl-tRNA synthetase family protein, putative	0.002091	0	0.000408	0	0
BBBOND_0404120	glutamyl-tRNA synthetase family protein, putative	0.000815	0	0.000278	0	0
BBBOND_0108340	glutamyl-tRNA synthetase, putative	0.980281	0	0.986205	0	1
BBBOND_0108440	GLUTAREDOXIN, putative	0.213991	0	0.242782	0	1
BBBOND_0210750	glutaredoxin-like protein, putative	0.00376	0	0.002971	0	0
BBBOND_0210150	glutathione synthase, putative	0.000871	0	0.000466	0	0
BBBOND_0202520	glyceraldehyde-3-phosphate dehydrogenase protein, putative	0.004556	0	0.017338	0	0
BBBOND_0402030	glycerol kinase, putative	0.001553	0	0.000264	0	0
BBBOND_0210590	glycerol-3-phosphate dehydrogenase, putative	0.001584	0	0.002656	0	0
BBBOND_0302320	GLYCEROL-3-PHOSPHATE DEHYDROGENASE, putative	0.000794	0	0.001311	0	0
BBBOND_0209600	glycerol-3-phosphate-acyltransferase, putative	0.003401	4	0.021144	5	0
BBBOND_0107720	glycerophosphoryl diester phosphodiesterase, putative	0.004418	0	0.004113	0	0
BBBOND_0207940	glycine cleavage T-protein (aminomethyl transferase) domain containing protein, putative	0.002097	0	1.7e-05	0	0
BBBOND_0105020	glycogen synthase kinase-3 alpha, putative	0.000685	0	0.000427	0	0
BBBOND_0313130	glycoprotease family protein, putative	0.479957	0	0.620009	0	1
BBBOND_0202920	glycoprotease family protein, putative	0.000501	0	0.000132	0	0
BBBOND_0311950	glycosyl transferase, group 1 family protein, putative	0.001716	0	1e-05	1	0
BBBOND_0100900	glycosyl transferase, group 2 family protein, putative	0.000607	0	0.000143	0	0
BBBOND_0104640	glycosyltransferase family protein 28, putative	0.185306	0	0.254105	0	1
BBBOND_0208080	glycyl-tRNA synthetase, putative	0.526913	0	0.5916	0	1
BBBOND_0209170	GMP reductase, putative	0.000641	0	0.000368	0	0
BBBOND_0106630	GMP synthase, putative	0.001935	0	0.006185	0	0
BBBOND_0403600	Golgi apparatus membrane protein tvp23	0.000861	3	3.3e-05	4	0
BBBOND_0400450	Golgi reassembly-stacking protein 1	0.001056	0	0.000649	0	0
BBBOND_0400730	GPI mannosyltransferase 2	0.003534	8	0.004407	8	0
BBBOND_0301320	GPI-anchor transamidase	0.883623	1	0.963116	1	1
BBBOND_0100420	GPN-loop GTPase 2	0.000832	0	0.000208	0	0
BBBOND_0200780	GST/eEF1-gamma domain containg protein,putative	0.025566	0	0.214903	0	1
BBBOND_0405590	GTP binding protein, putative	0.017365	0	0.003565	0	0
BBBOND_0400370	GTP binding protein, putative	0.001571	0	0.0014	0	0
BBBOND_0207690	GTP binding protein, putative	0.001084	0	0.000106	0	0
BBBOND_0210570	GTP1/OBG containing protein, putative	0.001014	0	0.002033	0	0
BBBOND_0309760	GTP1/OBG family protein, putative	0.002723	0	0.000735	0	0
BBBOND_0402660	GTP-ase activating domain containing protein, putative	0.003118	0	0.009282	0	0
BBBOND_0400540	GTPase activator protein, putative	0.000426	2	3.5e-05	2	0
BBBOND_0400130	GTPase Der	0.958864	0	0.976183	0	1
BBBOND_0305590	GTPase family protein protein, putative	0.000294	0	5.4e-05	0	0
BBBOND_0210560	GTPase family protein, putative	0.002419	0	0.000389	0	0
BBBOND_0108150	GTPase subfamily protein, putative	0.000979	0	1.6e-05	0	0
BBBOND_0400320	GTPase, putative	0.000618	0	0.000292	0	0
BBBOND_0108660	GTP-binding nuclear protein Ran, putative	0.000523	0	0.000417	0	0
BBBOND_0206990	GTP-binding protein engB, putative	0.005396	0	0.005937	0	0
BBBOND_0404200	GTP-binding protein LepA family protein, putative	0.809372	1	0.844923	0	1
BBBOND_0303680	GTP-binding protein YchF domain containing protein, putative	0.000728	0	0.000776	0	0
BBBOND_0211060	GTP-binding protein, putative	0.00122	0	0.001828	0	0
BBBOND_0103970	guanylate kinase, putative	0.000459	0	9e-06	0	0
BBBOND_0110880	HAD superfamily hydrolase, putative	0.955823	0	0.997076	0	1
BBBOND_0110690	HAD superfamily hydrolase, putative	0.010687	0	0.000744	0	0
BBBOND_0110680	HAD superfamily hydrolase, putative	0.003211	0	0.000196	0	0
BBBOND_0110860	HAD superfamily hydrolase, putative	0.000634	0	0.001583	0	0
BBBOND_0110870	HAD superfamily hydrolase, putative	0.000542	0	2.7e-05	0	0
BBBOND_0110950	HAD-like superfamily hydrolases, putative	0.001782	0	0.002347	0	0
BBBOND_0302770	Ham1 family protein, putative	0.000332	0	0.000106	0	0
BBBOND_0306610	HCNGP-like family protein, putative	0.001626	0	9.3e-05	0	0
BBBOND_0200950	HEAT repeat containing protein, putative	0.000841	0	9e-06	0	0
BBBOND_0204290	HEAT repeat family protein, putative	0.001847	0	0.002865	0	0
BBBOND_0401380	heat shock protein 60, putative	0.001302	0	0.000151	0	0
BBBOND_0306850	heat shock protein 70 precursor, putative	0.925611	0	0.949286	0	1
BBBOND_0100100	heat shock protein 70, putative	0.001995	0	0.000819	0	1
BBBOND_0108620	heat shock protein 75, putative	0.001315	0	0.002056	0	0
BBBOND_0105820	heat shock protein 90, putative	0.543014	0	0.897013	0	1
BBBOND_0306360	heat shock protein 90, putative	0.734524	1	0.738276	0	1
BBBOND_0107620	heat shock protein DNAJ, putative	0.953501	0	0.97979	0	1
BBBOND_0100770	HECT domain containing protein, putative	0.001073	0	0.001144	0	0
BBBOND_0109400	HECT/ubiquitin-transferase domain containing protein, putative	0.000969	0	7e-05	4	0
BBBOND_0204980	helicase associated domain containing protein, putative	0.000464	0	0.000563	0	0
BBBOND_0313470	helicase conserved C-terminal domain containing protein, putative	0.000942	0	3e-06	0	0
BBBOND_0202240	helicase with zinc finger motif protein, putative	0.000577	0	1.5e-05	0	0
BBBOND_0105990	helicase, putative	0.00564	0	0.001299	0	0
BBBOND_0109800	helicase, putative	0.001325	0	0.000294	0	0
BBBOND_0306240	HesB-like domain containing protein, putative	0.00402	0	0.001517	0	1
BBBOND_0302410	HETEROGENEOUS NUCLEAR RIBONUCLEOPROTEIN-RELATED, putative	0.169614	0	0.194606	0	1
BBBOND_0300340	hexokinase, putative	0.000949	0	0.000209	0	0
BBBOND_0110990	hexose transporter, putative	0.627234	11	0.253536	11	1
BBBOND_0111000	hexose transporter, putative	0.927757	12	0.051048	11	1
BBBOND_0405000	high mobility group protein-like protein NHP1, putative	0.000496	0	1.1e-05	0	0
BBBOND_0210240	histamine-releasing factor, putative	0.003543	0	6.2e-05	0	0
BBBOND_0108000	histidine acid phosphatase superfamily protein, putative	0.626744	0	0.810942	1	1
BBBOND_0309480	HISTIDYL-TRNA SYNTHETASE, putative	0.457541	0	0.843032	0	0
BBBOND_0402730	histidyl-tRNA synthetase, putative	0.000935	0	0.004195	0	0
BBBOND_0201720	histone 2B protein, putative	0.000323	0	7e-05	0	0
BBBOND_0108600	histone acetyltransferase protein, putative	0.00361	0	3.3e-05	0	0
BBBOND_0102370	histone acetyltransferase, ELP3 family protein, putative	0.001096	0	2.7e-05	1	0
BBBOND_0208070	histone acetyltransferase, putative	0.001056	0	3e-05	0	0
BBBOND_0301850	HISTONE DEACETYLASE HDA1, putative	0.001465	0	2.8e-05	0	0
BBBOND_0405700	histone deacetylase, putative	0.00076	0	0.000103	0	0
BBBOND_0100990	histone deacetylase, putative	0.000322	0	2.9e-05	0	0
BBBOND_0207230	HISTONE fold protein,putative	0.00031	0	4e-06	0	0
BBBOND_0207180	HISTONE fold protein,putative	0.00031	0	4e-06	0	0
BBBOND_0201860	Histone H2A protein, putative	0.000622	0	4e-06	0	0
BBBOND_0401340	histone H2B.1, putative	0.00041	0	6e-06	0	0
BBBOND_0201850	Histone H3, putative	0.000322	0	4e-06	0	0
BBBOND_0202630	HISTONE RNA HAIRPIN-BINDING domain containing PROTEIN,putative	0.000827	0	5.5e-05	0	0
BBBOND_0205370	histone-like transcription factor (CBF/NF-Y) and archaeal histone domain containing protein, putative	0.000837	0	1.9e-05	0	0
BBBOND_0301300	histone-like transcription factor domain containing protein, putative	0.001212	0	2.1e-05	0	0
BBBOND_0404070	HIT domain containing protein, putative	0.008772	0	0.001443	0	0
BBBOND_0312510	homolog of Putative histone-lysine N-methyltransferase PFF1440w	0.00256	0	2.3e-05	0	0
BBBOND_0313190	homolog of Uncharacterized protein MAL7P1.13, P.falciparum	0.000506	0	7.6e-05	0	0
BBBOND_0313870	homolog of Uncharacterized protein PF11_0207, P.falciparum	0.001499	1	0.000174	1	0
BBBOND_0202110	HORMA domain containing protein, putative	0.000684	0	0.000241	0	0
BBBOND_0206820	HSDA/SDA1-RELATED protein,putative	0.000697	0	1.4e-05	0	0
BBBOND_0110380	HSP60 fold T-complex protein 1, putative	0.001776	0	0.000787	0	0
BBBOND_0310820	hsp90 protein, putative	0.000439	0	0.000106	0	0
BBBOND_0102710	human hepatopoietin-like protein, putative	0.978769	0	0.990265	0	1
BBBOND_0210970	HVA22-LIKE domain containing PROTEIN,putative	0.022237	2	0.132011	2	0
BBBOND_0101320	HVA22-like protein putative	0.000771	2	5e-06	3	0
BBBOND_0301990	hydrolase, NUDIX family protein, putative	0.000942	0	2.8e-05	0	0
BBBOND_0302020	hydrolase, NUDIX family protein, putative	0.000735	0	9.3e-05	0	0
BBBOND_0311570	hydrolase, NUDIX family protein, putative	0.000246	0	0.000407	0	0
BBBOND_0102530	hydrolase, TatD family protein, putative	0.000338	0	7e-06	0	0
BBBOND_0210500	hydroxyacylglutathione hydrolase, putative	0.063941	0	0.097749	0	1
BBBOND_0211830	hypothetcial protein, putative	0.002667	11	0.000533	13	0
BBBOND_0108010	hypothetical protein	0.99902	0	0.999401	0	1
BBBOND_0109960	hypothetical protein	0.998903	0	0.997945	0	1
BBBOND_0107920	hypothetical protein	0.998846	0	0.999414	0	1
BBBOND_0206200	hypothetical protein	0.99868	0	0.99802	1	1
BBBOND_0206260	hypothetical protein	0.998318	0	0.99732	0	1
BBBOND_0207440	hypothetical protein	0.998096	0	0.997714	0	1
BBBOND_0310520	hypothetical protein	0.997854	0	0.998218	0	1
BBBOND_0404030	hypothetical protein	0.996803	0	0.999848	0	1
BBBOND_0106590	hypothetical protein	0.995496	0	0.997458	0	1
BBBOND_0207040	hypothetical protein	0.995052	0	0.998731	0	1
BBBOND_0307280	hypothetical protein	0.993488	0	0.999976	0	1
BBBOND_0210930	hypothetical protein	0.993287	0	0.998477	0	1
BBBOND_0307270	hypothetical protein	0.993165	0	0.999951	0	1
BBBOND_0103360	hypothetical protein	0.992998	0	0.997713	0	1
BBBOND_0311700	hypothetical protein	0.992268	0	0.993268	0	1
BBBOND_0303270	hypothetical protein	0.991086	0	0.99452	0	1
BBBOND_0404230	hypothetical protein	0.990081	0	0.999074	0	1
BBBOND_0103570	hypothetical protein	0.9892	0	0.999667	0	1
BBBOND_0103540	hypothetical protein	0.9892	0	0.999639	0	1
BBBOND_0312500	hypothetical protein	0.98782	0	0.988493	0	1
BBBOND_0400600	hypothetical protein	0.987766	0	0.998045	0	1
BBBOND_0106450	hypothetical protein	0.987124	0	0.998085	0	1
BBBOND_0206070	hypothetical protein	0.986901	0	0.989552	1	1
BBBOND_0310290	hypothetical protein	0.986058	0	0.97105	0	1
BBBOND_0300140	hypothetical protein	0.985746	0	0.999012	0	1
BBBOND_0206240	hypothetical protein	0.985495	0	0.9911	0	1
BBBOND_0206080	hypothetical protein	0.984873	0	0.992311	1	1
BBBOND_0310720	hypothetical protein	0.984356	0	0.981845	0	1
BBBOND_0203510	hypothetical protein	0.983212	0	0.999687	0	1
BBBOND_0307350	hypothetical protein	0.982694	0	0.997712	0	1
BBBOND_0205980	hypothetical protein	0.982609	0	0.994272	0	1
BBBOND_0306900	hypothetical protein	0.982275	0	0.96734	0	1
BBBOND_0208730	hypothetical protein	0.981495	0	0.916123	0	1
BBBOND_0110810	hypothetical protein	0.978823	0	0.997798	0	1
BBBOND_0201470	hypothetical protein	0.976599	0	0.993252	0	1
BBBOND_0206230	hypothetical protein	0.976196	0	0.986606	0	1
BBBOND_0206250	hypothetical protein	0.976196	0	0.990013	0	1
BBBOND_0107660	hypothetical protein	0.969895	0	0.972484	0	1
BBBOND_0400690	hypothetical protein	0.968044	0	0.989513	0	1
BBBOND_0207600	hypothetical protein	0.967688	0	0.988023	0	1
BBBOND_0105010	hypothetical protein	0.963455	0	0.999744	0	1
BBBOND_0111360	hypothetical protein	0.963301	0	0.998288	0	1
BBBOND_0107310	hypothetical protein	0.962833	0	0.992545	0	1
BBBOND_0203330	hypothetical protein	0.962698	0	0.778103	0	1
BBBOND_0400630	hypothetical protein	0.960992	0	0.99545	0	1
BBBOND_0305770	hypothetical protein	0.959838	0	0.989427	0	1
BBBOND_0212140	hypothetical protein	0.959308	0	0.964699	0	1
BBBOND_0405030	hypothetical protein	0.957217	0	0.978157	0	1
BBBOND_0207020	hypothetical protein	0.955928	0	0.98055	0	1
BBBOND_0400470	hypothetical protein	0.954978	0	0.933858	0	1
BBBOND_0311480	hypothetical protein	0.954198	0	0.983027	0	1
BBBOND_0109370	hypothetical protein	0.95278	0	0.987161	0	1
BBBOND_0303410	hypothetical protein	0.948012	0	0.995468	0	1
BBBOND_0107368	hypothetical protein	0.947854	0	0.982628	0	1
BBBOND_0403260	hypothetical protein	0.945577	0	0.939438	0	1
BBBOND_0100160	hypothetical protein	0.944834	0	0.987818	0	1
BBBOND_0104060	hypothetical protein	0.940978	0	0.979521	0	1
BBBOND_0101590	hypothetical protein	0.940978	0	0.979312	0	1
BBBOND_0311490	hypothetical protein	0.937854	0	0.953469	0	1
BBBOND_0404620	hypothetical protein	0.936622	0	0.929233	0	1
BBBOND_0206220	hypothetical protein	0.931896	0	0.981282	0	1
BBBOND_0306010	hypothetical protein	0.92988	0	0.972505	0	1
BBBOND_0404390	hypothetical protein	0.927248	0	0.924709	0	1
BBBOND_0402380	hypothetical protein	0.92684	0	0.902754	0	1
BBBOND_0307700	hypothetical protein	0.924011	0	0.961826	0	1
BBBOND_0207460	hypothetical protein	0.922241	0	0.936628	0	1
BBBOND_0404660	hypothetical protein	0.917614	0	0.935292	0	1
BBBOND_0404640	hypothetical protein	0.91261	0	0.929325	0	1
BBBOND_0404680	hypothetical protein	0.910636	0	0.928466	0	1
BBBOND_0405710	hypothetical protein	0.909902	0	0.967617	0	1
BBBOND_0208930	hypothetical protein	0.904135	0	0.978649	0	1
BBBOND_0312920	hypothetical protein	0.902843	0	0.94326	0	1
BBBOND_0206210	hypothetical protein	0.90019	0	0.796561	1	1
BBBOND_0108780	hypothetical protein	0.898241	0	0.965319	0	1
BBBOND_0110730	hypothetical protein	0.894844	0	0.990823	1	0
BBBOND_0100350	hypothetical protein	0.864176	0	0.982899	0	1
BBBOND_0201670	hypothetical protein	0.859547	0	0.935089	0	1
BBBOND_0306930	hypothetical protein	0.852832	0	0.96111	0	1
BBBOND_0108950	hypothetical protein	0.843738	0	0.981228	0	1
BBBOND_0206750	hypothetical protein	0.824441	0	0.971624	0	0
BBBOND_0405260	hypothetical protein	0.80179	0	0.927063	0	1
BBBOND_0312490	hypothetical protein	0.793938	0	0.910569	1	1
BBBOND_0105280	hypothetical protein	0.781152	0	0.942522	0	1
BBBOND_0302590	hypothetical protein	0.780771	0	0.997361	0	1
BBBOND_0302050	hypothetical protein	0.780771	0	0.997361	0	1
BBBOND_0110570	hypothetical protein	0.775312	0	0.841729	0	1
BBBOND_0308280	hypothetical protein	0.772265	0	0.999185	0	1
BBBOND_0201680	hypothetical protein	0.767575	0	0.697456	0	1
BBBOND_0110840	hypothetical protein	0.766695	0	0.802094	2	1
BBBOND_0204550	hypothetical protein	0.763935	0	0.995629	0	1
BBBOND_0207830	hypothetical protein	0.75965	0	0.988095	0	1
BBBOND_0111200	hypothetical protein	0.756582	0	0.832418	0	1
BBBOND_0402630	hypothetical protein	0.750269	0	0.713032	0	1
BBBOND_0100370	hypothetical protein	0.743446	0	0.99661	0	1
BBBOND_0105230	hypothetical protein	0.704124	0	0.944744	0	0
BBBOND_0311760	hypothetical protein	0.665872	0	0.959833	0	1
BBBOND_0301750	hypothetical protein	0.661663	0	0.813469	0	1
BBBOND_0209940	hypothetical protein	0.657549	0	0.952423	0	1
BBBOND_0309390	hypothetical protein	0.64569	0	0.9644	0	1
BBBOND_0307190	hypothetical protein	0.624404	0	0.85838	0	1
BBBOND_0302630	hypothetical protein	0.584293	0	0.769108	0	0
BBBOND_0100690	hypothetical protein	0.582798	0	0.867456	0	1
BBBOND_0302080	hypothetical protein	0.576879	0	0.760052	0	0
BBBOND_0308800	hypothetical protein	0.516718	0	0.813392	0	0
BBBOND_0205250	hypothetical protein	0.515772	0	0.871324	1	0
BBBOND_0306690	hypothetical protein	0.514177	0	0.840979	0	1
BBBOND_0310230	hypothetical protein	0.470762	0	0.853794	0	0
BBBOND_0306940	hypothetical protein	0.41134	0	0.775333	1	0
BBBOND_0404550	hypothetical protein	0.360662	0	0.374959	1	0
BBBOND_0403480	hypothetical protein	0.325808	0	0.890899	0	1
BBBOND_0404100	hypothetical protein	0.263044	0	0.045946	0	0
BBBOND_0205500	hypothetical protein	0.190049	0	0.604434	0	0
BBBOND_0107820	hypothetical protein	0.180024	0	0.827633	0	0
BBBOND_0108980	hypothetical protein	0.151901	0	0.672519	0	0
BBBOND_0211790	hypothetical protein	0.112055	0	0.701972	1	0
BBBOND_0205470	hypothetical protein	0.106884	0	0.105154	0	1
BBBOND_0310840	hypothetical protein	0.092905	0	0.137919	0	1
BBBOND_0308180	hypothetical protein	0.075101	0	0.434316	0	1
BBBOND_0401600	hypothetical protein	0.074759	0	0.305808	0	0
BBBOND_0309990	hypothetical protein	0.065695	0	0.12828	0	0
BBBOND_0303550	hypothetical protein	0.062551	0	0.156007	0	0
BBBOND_0210800	hypothetical protein	0.060841	0	0.813875	0	0
BBBOND_0210850	hypothetical protein	0.059335	0	0.164507	0	0
BBBOND_0208050	hypothetical protein	0.059291	0	0.419564	0	0
BBBOND_0209620	hypothetical protein	0.05475	0	0.684898	0	0
BBBOND_0300170	hypothetical protein	0.052384	0	0.233229	0	0
BBBOND_0202990	hypothetical protein	0.049659	0	0.122444	0	0
BBBOND_0210440	hypothetical protein	0.046718	0	0.03822	0	0
BBBOND_0203240	hypothetical protein	0.041342	0	0.605757	0	0
BBBOND_0209700	hypothetical protein	0.03681	0	0.081957	0	0
BBBOND_0209660	hypothetical protein	0.03681	0	0.081957	0	0
BBBOND_0403680	hypothetical protein	0.033877	0	0.243034	0	0
BBBOND_0102820	hypothetical protein	0.032554	0	0.020641	0	1
BBBOND_0404730	hypothetical protein	0.028679	0	0.104223	0	1
BBBOND_0313800	hypothetical protein	0.027885	0	0.087172	0	1
BBBOND_0402890	hypothetical protein	0.02755	0	0.219519	0	0
BBBOND_0402240	hypothetical protein	0.027373	0	0.485671	1	0
BBBOND_0305100	hypothetical protein	0.026186	0	0.137112	0	0
BBBOND_0110540	hypothetical protein	0.025594	0	0.404341	0	0
BBBOND_0405870	hypothetical protein	0.025145	0	0.042908	0	1
BBBOND_0311160	hypothetical protein	0.022103	0	0.005328	0	1
BBBOND_0204540	hypothetical protein	0.020351	0	0.060091	0	1
BBBOND_0100820	hypothetical protein	0.020248	0	0.087595	0	0
BBBOND_0208120	hypothetical protein	0.018873	0	0.013023	0	0
BBBOND_0101570	hypothetical protein	0.018283	0	0.166379	0	0
BBBOND_0301310	hypothetical protein	0.018063	0	0.22257	0	0
BBBOND_0305120	hypothetical protein	0.017246	0	0.17529	0	0
BBBOND_0402560	hypothetical protein	0.016832	0	0.226134	0	0
BBBOND_0312910	hypothetical protein	0.016646	0	0.002603	0	0
BBBOND_0207320	hypothetical protein	0.01615	0	0.137302	0	1
BBBOND_0300570	hypothetical protein	0.015204	0	0.017437	0	0
BBBOND_0300610	hypothetical protein	0.014677	0	0.158855	0	0
BBBOND_0104470	hypothetical protein	0.014062	0	0.141489	0	0
BBBOND_0313890	hypothetical protein	0.013998	0	0.081927	0	0
BBBOND_0202490	hypothetical protein	0.013612	0	0.101759	0	0
BBBOND_0309180	hypothetical protein	0.012828	0	0.342855	0	0
BBBOND_0403730	hypothetical protein	0.012183	0	0.016753	0	0
BBBOND_0100040	hypothetical protein	0.011585	0	0.103282	0	0
BBBOND_0307290	hypothetical protein	0.011458	0	0.046471	0	0
BBBOND_0104390	hypothetical protein	0.011226	0	0.034661	0	1
BBBOND_0103420	hypothetical protein	0.011175	0	0.044837	0	0
BBBOND_0109590	hypothetical protein	0.011057	0	0.145746	0	0
BBBOND_0208960	hypothetical protein	0.01092	0	0.066353	0	0
BBBOND_0402010	hypothetical protein	0.010719	0	0.192261	0	0
BBBOND_0308460	hypothetical protein	0.010646	0	0.012346	0	0
BBBOND_0304630	hypothetical protein	0.010487	0	0.018173	1	0
BBBOND_0312440	hypothetical protein	0.010163	0	0.189129	0	0
BBBOND_0304340	hypothetical protein	0.010114	0	0.039164	0	0
BBBOND_0403200	hypothetical protein	0.009903	0	0.084474	0	0
BBBOND_0202500	hypothetical protein	0.009886	0	0.148695	0	0
BBBOND_0303280	hypothetical protein	0.009856	0	0.045076	0	0
BBBOND_0404960	hypothetical protein	0.009788	0	0.008733	0	0
BBBOND_0401400	hypothetical protein	0.009429	0	0.000543	0	0
BBBOND_0402980	hypothetical protein	0.009339	0	0.390626	0	0
BBBOND_0403880	hypothetical protein	0.009181	0	0.002724	0	0
BBBOND_0211970	hypothetical protein	0.008791	0	0.061474	0	0
BBBOND_0108470	hypothetical protein	0.008667	0	0.255438	0	0
BBBOND_0201350	hypothetical protein	0.007939	0	0.213183	0	1
BBBOND_0300240	hypothetical protein	0.007849	0	0.117102	0	0
BBBOND_0313820	hypothetical protein	0.007848	0	0.008755	0	0
BBBOND_0201610	hypothetical protein	0.007755	0	0.002235	0	0
BBBOND_0402900	hypothetical protein	0.007529	0	0.014322	0	0
BBBOND_0102970	hypothetical protein	0.007447	0	0.129524	0	0
BBBOND_0211950	hypothetical protein	0.007408	0	0.010469	0	0
BBBOND_0103270	hypothetical protein	0.007376	0	0.027019	0	0
BBBOND_0301690	hypothetical protein	0.007308	0	0.000941	0	0
BBBOND_0204050	hypothetical protein	0.007207	0	0.004357	0	0
BBBOND_0312890	hypothetical protein	0.00719	0	2.6e-05	0	0
BBBOND_0309430	hypothetical protein	0.007118	0	0.004281	0	0
BBBOND_0208710	hypothetical protein	0.007083	0	0.100494	0	0
BBBOND_0212330	hypothetical protein	0.007049	0	0.017278	0	0
BBBOND_0104840	hypothetical protein	0.007007	0	0.003003	0	0
BBBOND_0105670	hypothetical protein	0.006908	0	0.055404	0	0
BBBOND_0101280	hypothetical protein	0.00682	0	0.271322	0	0
BBBOND_0208590	hypothetical protein	0.006694	0	0.037973	0	0
BBBOND_0109080	hypothetical protein	0.00662	0	0.037589	0	0
BBBOND_0210840	hypothetical protein	0.006569	0	0.055056	0	0
BBBOND_0108850	hypothetical protein	0.006507	0	0.116208	0	0
BBBOND_0212240	hypothetical protein	0.006321	0	0.229625	0	0
BBBOND_0403100	hypothetical protein	0.006316	0	0.012495	0	0
BBBOND_0208560	hypothetical protein	0.006262	0	0.189633	0	0
BBBOND_0400970	hypothetical protein	0.005979	0	0.196216	0	0
BBBOND_0301290	hypothetical protein	0.005929	0	0.004527	0	0
BBBOND_0101900	hypothetical protein	0.005782	0	0.000695	0	0
BBBOND_0306120	hypothetical protein	0.005688	0	0.001715	0	0
BBBOND_0404080	hypothetical protein	0.00568	0	0.044097	0	0
BBBOND_0210610	hypothetical protein	0.005491	0	0.002015	0	0
BBBOND_0310880	hypothetical protein	0.005375	0	0.000459	0	0
BBBOND_0302580	hypothetical protein	0.005353	0	0.013094	0	0
BBBOND_0310060	hypothetical protein	0.005351	0	0.000564	0	0
BBBOND_0201080	hypothetical protein	0.005318	0	0.030063	1	0
BBBOND_0103010	hypothetical protein	0.005307	0	8.4e-05	0	0
BBBOND_0110530	hypothetical protein	0.005174	0	0.004844	0	0
BBBOND_0405560	hypothetical protein	0.005173	0	0.007184	0	0
BBBOND_0200480	hypothetical protein	0.005166	0	0.002009	0	0
BBBOND_0210760	hypothetical protein	0.005056	0	0.000132	0	0
BBBOND_0100520	hypothetical protein	0.004949	0	0.052722	0	0
BBBOND_0205300	hypothetical protein	0.004933	0	0.001193	0	0
BBBOND_0104030	hypothetical protein	0.004837	0	0.011529	0	0
BBBOND_0108880	hypothetical protein	0.004815	0	0.031743	0	0
BBBOND_0403670	hypothetical protein	0.004806	0	0.059759	0	0
BBBOND_0304540	hypothetical protein	0.004709	0	0.001296	0	0
BBBOND_0101380	hypothetical protein	0.004687	0	0.021024	0	0
BBBOND_0104400	hypothetical protein	0.004624	0	0.027529	0	1
BBBOND_0105800	hypothetical protein	0.004499	0	0.024027	0	0
BBBOND_0210640	hypothetical protein	0.004462	0	0.004885	0	0
BBBOND_0313700	hypothetical protein	0.004342	0	0.023948	0	0
BBBOND_0108130	hypothetical protein	0.004245	0	0.002107	0	0
BBBOND_0109250	hypothetical protein	0.004217	0	0.000116	0	0
BBBOND_0400040	hypothetical protein	0.004211	0	0.001044	0	0
BBBOND_0403420	hypothetical protein	0.00419	0	0.003456	0	0
BBBOND_0101150	hypothetical protein	0.004171	0	0.030251	0	0
BBBOND_0310450	hypothetical protein	0.004154	0	0.007275	0	0
BBBOND_0308160	hypothetical protein	0.004111	0	0.182477	0	0
BBBOND_0313660	hypothetical protein	0.004103	0	0.144802	1	0
BBBOND_0306060	hypothetical protein	0.004097	0	0.026331	0	0
BBBOND_0110770	hypothetical protein	0.004021	0	7.9e-05	0	0
BBBOND_0312950	hypothetical protein	0.003999	0	0.038512	0	0
BBBOND_0405500	hypothetical protein	0.003943	0	0.037105	0	0
BBBOND_0110910	hypothetical protein	0.003926	0	0.000189	0	0
BBBOND_0201940	hypothetical protein	0.003825	0	0.048522	0	0
BBBOND_0310850	hypothetical protein	0.003754	0	0.003834	0	0
BBBOND_0209980	hypothetical protein	0.003718	0	0.000333	0	0
BBBOND_0207880	hypothetical protein	0.003655	0	0.001128	0	0
BBBOND_0309700	hypothetical protein	0.003633	0	0.028241	0	0
BBBOND_0101970	hypothetical protein	0.003629	0	0.166208	0	0
BBBOND_0101790	hypothetical protein	0.003629	0	0.166208	0	0
BBBOND_0107490	hypothetical protein	0.003576	0	3.8e-05	0	0
BBBOND_0301510	hypothetical protein	0.003558	0	0.011705	0	0
BBBOND_0211380	hypothetical protein	0.003547	0	0.088341	0	0
BBBOND_0107000	hypothetical protein	0.003541	0	7e-06	0	0
BBBOND_0202860	hypothetical protein	0.003537	0	0.012644	0	0
BBBOND_0209420	hypothetical protein	0.00348	0	0.000289	0	0
BBBOND_0404930	hypothetical protein	0.003462	0	0.036058	0	0
BBBOND_0300720	hypothetical protein	0.003394	0	0.001879	0	0
BBBOND_0405660	hypothetical protein	0.00336	0	0.005599	0	0
BBBOND_0309850	hypothetical protein	0.003289	0	0.017645	0	0
BBBOND_0304680	hypothetical protein	0.003283	0	0.093855	0	0
BBBOND_0404940	hypothetical protein	0.003262	0	0.00011	0	0
BBBOND_0211530	hypothetical protein	0.003242	0	0.018394	0	0
BBBOND_0208190	hypothetical protein	0.003232	0	0.000436	0	0
BBBOND_0400340	hypothetical protein	0.003217	0	0.005444	0	0
BBBOND_0307310	hypothetical protein	0.003214	0	0.001585	0	0
BBBOND_0311800	hypothetical protein	0.003205	0	0.004867	0	0
BBBOND_0204490	hypothetical protein	0.003179	0	0.000108	0	0
BBBOND_0104450	hypothetical protein	0.003157	0	0.001782	0	0
BBBOND_0300540	hypothetical protein	0.003135	0	0.000333	0	0
BBBOND_0400030	hypothetical protein	0.003124	0	4.2e-05	0	0
BBBOND_0201550	hypothetical protein	0.003088	0	0.000168	0	0
BBBOND_0111170	hypothetical protein	0.003086	0	0.027838	0	0
BBBOND_0310890	hypothetical protein	0.003077	0	0.00068	0	0
BBBOND_0205950	hypothetical protein	0.003059	0	0.001073	0	0
BBBOND_0208640	hypothetical protein	0.003014	0	0.002441	0	0
BBBOND_0402310	hypothetical protein	0.002987	0	0.006883	0	0
BBBOND_0108060	hypothetical protein	0.00298	0	0.0009	0	0
BBBOND_0402970	hypothetical protein	0.002955	0	0.000428	0	0
BBBOND_0109000	hypothetical protein	0.002954	0	0.017558	0	0
BBBOND_0103520	hypothetical protein	0.002905	0	0.00207	0	1
BBBOND_0310360	hypothetical protein	0.002897	0	0.000112	0	0
BBBOND_0204790	hypothetical protein	0.002895	0	0.000477	0	0
BBBOND_0205840	hypothetical protein	0.002893	0	0.003077	0	0
BBBOND_0302200	hypothetical protein	0.002884	0	0.000724	0	0
BBBOND_0401270	hypothetical protein	0.00287	0	2.6e-05	1	0
BBBOND_0204190	hypothetical protein	0.002865	0	0.000385	0	0
BBBOND_0109510	hypothetical protein	0.002842	0	0.035824	0	0
BBBOND_0301190	hypothetical protein	0.002821	0	0.001528	0	0
BBBOND_0110800	hypothetical protein	0.00282	0	0.002184	0	0
BBBOND_0309720	hypothetical protein	0.002771	0	3.5e-05	0	0
BBBOND_0309620	hypothetical protein	0.002771	0	3.5e-05	0	0
BBBOND_0204450	hypothetical protein	0.002761	0	6.8e-05	1	0
BBBOND_0405140	hypothetical protein	0.002728	0	0.033878	0	0
BBBOND_0304220	hypothetical protein	0.002727	0	0.061226	0	0
BBBOND_0308420	hypothetical protein	0.002725	0	0.009147	0	0
BBBOND_0109490	hypothetical protein	0.00272	0	0.040931	0	0
BBBOND_0208430	hypothetical protein	0.002711	0	0.001356	0	0
BBBOND_0102010	hypothetical protein	0.002653	0	0.000248	0	0
BBBOND_0101360	hypothetical protein	0.00265	0	0.008379	0	0
BBBOND_0400770	hypothetical protein	0.002646	0	0.0051	0	0
BBBOND_0110830	hypothetical protein	0.002643	0	0.032079	0	0
BBBOND_0400860	hypothetical protein	0.002597	0	0.16981	0	0
BBBOND_0201010	hypothetical protein	0.002589	0	0.026248	0	0
BBBOND_0202430	hypothetical protein	0.002579	0	0.055731	0	0
BBBOND_0201950	hypothetical protein	0.002538	0	0.001798	0	0
BBBOND_0109060	hypothetical protein	0.002525	0	0.009892	0	0
BBBOND_0404400	hypothetical protein	0.002499	0	0.0035	0	0
BBBOND_0203590	hypothetical protein	0.002496	0	6e-06	0	0
BBBOND_0205960	hypothetical protein	0.002469	0	0.004977	0	0
BBBOND_0313220	hypothetical protein	0.002463	0	3.1e-05	0	0
BBBOND_0110240	hypothetical protein	0.002459	0	0.000529	0	0
BBBOND_0404510	hypothetical protein	0.002446	0	0.000347	0	0
BBBOND_0101620	hypothetical protein	0.00243	0	0.000345	0	0
BBBOND_0305040	hypothetical protein	0.002424	0	0.238295	0	0
BBBOND_0203340	hypothetical protein	0.002421	0	0.028772	0	0
BBBOND_0304810	hypothetical protein	0.002416	0	6.7e-05	0	0
BBBOND_0311820	hypothetical protein	0.002415	0	0.006473	0	0
BBBOND_0310630	hypothetical protein	0.002412	0	0.059045	0	0
BBBOND_0202940	hypothetical protein	0.002402	0	0.004718	0	0
BBBOND_0308430	hypothetical protein	0.002394	0	0.001018	0	0
BBBOND_0211920	hypothetical protein	0.002392	0	0.002806	0	0
BBBOND_0101690	hypothetical protein	0.002388	0	0.000103	0	0
BBBOND_0307860	hypothetical protein	0.002386	0	0.000152	0	0
BBBOND_0402920	hypothetical protein	0.002383	0	0.00422	0	0
BBBOND_0304480	hypothetical protein	0.002374	0	0.002722	0	0
BBBOND_0205830	hypothetical protein	0.002358	0	0.004212	0	0
BBBOND_0205870	hypothetical protein	0.002358	0	0.004212	0	0
BBBOND_0309160	hypothetical protein	0.002354	0	0.000197	0	0
BBBOND_0100230	hypothetical protein	0.00233	0	0.002063	0	0
BBBOND_0208990	hypothetical protein	0.002282	0	0.031331	0	0
BBBOND_0200150	hypothetical protein	0.002278	0	0.001075	0	0
BBBOND_0205380	hypothetical protein	0.002274	0	0.000146	0	0
BBBOND_0308330	hypothetical protein	0.002264	0	0.010691	0	0
BBBOND_0313080	hypothetical protein	0.002262	0	0.038546	0	0
BBBOND_0200420	hypothetical protein	0.002262	0	0.000815	1	0
BBBOND_0403870	hypothetical protein	0.002259	0	0.005667	0	0
BBBOND_0204350	hypothetical protein	0.002255	0	0.001301	0	0
BBBOND_0107510	hypothetical protein	0.002244	0	0.000378	0	0
BBBOND_0106280	hypothetical protein	0.002238	0	0.000605	1	0
BBBOND_0402910	hypothetical protein	0.002226	0	5.8e-05	0	0
BBBOND_0208180	hypothetical protein	0.002222	0	0.002096	0	0
BBBOND_0208200	hypothetical protein	0.002207	0	0.092486	0	0
BBBOND_0102050	hypothetical protein	0.0022	0	0.00162	0	0
BBBOND_0311140	hypothetical protein	0.0022	0	0.000289	0	0
BBBOND_0312930	hypothetical protein	0.0022	0	0.001708	1	0
BBBOND_0311420	hypothetical protein	0.002194	0	0.002028	0	0
BBBOND_0211050	hypothetical protein	0.002188	0	2e-06	0	0
BBBOND_0313340	hypothetical protein	0.002183	0	0.000155	0	0
BBBOND_0300450	hypothetical protein	0.00217	0	0.001502	0	0
BBBOND_0304800	hypothetical protein	0.002166	0	0.000111	0	0
BBBOND_0108870	hypothetical protein	0.002144	0	0.006493	0	0
BBBOND_0107630	hypothetical protein	0.002144	0	0.005286	0	0
BBBOND_0211930	hypothetical protein	0.002132	0	4e-05	0	0
BBBOND_0401610	hypothetical protein	0.002113	0	4.1e-05	1	0
BBBOND_0305320	hypothetical protein	0.002109	0	1.6e-05	0	0
BBBOND_0211370	hypothetical protein	0.002107	0	0.063834	0	0
BBBOND_0308850	hypothetical protein	0.002096	0	0.000115	0	0
BBBOND_0201340	hypothetical protein	0.00209	0	0.000127	0	0
BBBOND_0310670	hypothetical protein	0.002086	0	0.000682	0	0
BBBOND_0309040	hypothetical protein	0.002067	0	0.000427	0	0
BBBOND_0106670	hypothetical protein	0.002038	0	0.000658	0	0
BBBOND_0101370	hypothetical protein	0.002015	0	4.4e-05	0	0
BBBOND_0109120	hypothetical protein	0.002004	0	0.000135	0	0
BBBOND_0110820	hypothetical protein	0.002004	0	5.5e-05	0	0
BBBOND_0110330	hypothetical protein	0.002001	0	0.000929	0	0
BBBOND_0206740	hypothetical protein	0.001989	0	0.000519	0	0
BBBOND_0200690	hypothetical protein	0.001982	0	0.002669	0	0
BBBOND_0202250	hypothetical protein	0.001976	0	0.00075	0	0
BBBOND_0313390	hypothetical protein	0.001967	0	0.000234	0	0
BBBOND_0304150	hypothetical protein	0.001956	0	3.2e-05	0	0
BBBOND_0401640	hypothetical protein	0.001955	0	0.001938	0	0
BBBOND_0209690	hypothetical protein	0.001948	0	0.007946	0	0
BBBOND_0309070	hypothetical protein	0.001941	0	0.000125	0	0
BBBOND_0401020	hypothetical protein	0.001935	0	0.000828	0	0
BBBOND_0303520	hypothetical protein	0.001934	0	0.004797	0	0
BBBOND_0210670	hypothetical protein	0.001931	0	0.000467	0	0
BBBOND_0102500	hypothetical protein	0.001926	0	0.010823	0	0
BBBOND_0301170	hypothetical protein	0.001918	0	0.140537	0	0
BBBOND_0303900	hypothetical protein	0.001917	0	0.006132	0	0
BBBOND_0203170	hypothetical protein	0.001914	0	0.001902	0	0
BBBOND_0211780	hypothetical protein	0.001898	0	0.011003	0	0
BBBOND_0101250	hypothetical protein	0.001895	0	0.001472	0	0
BBBOND_0201920	hypothetical protein	0.001881	0	0.009486	0	0
BBBOND_0302060	hypothetical protein	0.001879	0	4.4e-05	0	0
BBBOND_0302610	hypothetical protein	0.001879	0	5.6e-05	0	0
BBBOND_0104760	hypothetical protein	0.001873	0	0.006794	0	0
BBBOND_0204310	hypothetical protein	0.001841	0	0.000455	0	0
BBBOND_0208600	hypothetical protein	0.001841	0	5.7e-05	0	0
BBBOND_0202560	hypothetical protein	0.001832	0	0.000145	0	0
BBBOND_0305140	hypothetical protein	0.001822	0	0.001145	0	0
BBBOND_0109550	hypothetical protein	0.001819	0	0.010332	0	0
BBBOND_0102360	hypothetical protein	0.001818	0	0.000734	1	0
BBBOND_0311120	hypothetical protein	0.00181	0	9.2e-05	0	0
BBBOND_0105840	hypothetical protein	0.001784	0	0.131841	0	0
BBBOND_0212180	hypothetical protein	0.001779	0	0.001874	0	0
BBBOND_0203840	hypothetical protein	0.001773	0	0.000167	0	0
BBBOND_0104280	hypothetical protein	0.001767	0	0.000921	0	0
BBBOND_0203000	hypothetical protein	0.001751	0	0.000185	0	0
BBBOND_0210810	hypothetical protein	0.001725	0	0.000371	0	0
BBBOND_0110160	hypothetical protein	0.001715	0	0.001387	0	0
BBBOND_0305420	hypothetical protein	0.001712	0	0.000449	0	0
BBBOND_0300830	hypothetical protein	0.001711	0	0.001383	0	0
BBBOND_0306680	hypothetical protein	0.001707	0	5.4e-05	0	0
BBBOND_0405050	hypothetical protein	0.001699	0	0.001708	0	0
BBBOND_0313360	hypothetical protein	0.001695	0	5.4e-05	0	0
BBBOND_0111350	hypothetical protein	0.001693	0	0.001811	0	0
BBBOND_0206650	hypothetical protein	0.001686	0	0.000208	0	0
BBBOND_0312090	hypothetical protein	0.001681	0	0.104572	0	0
BBBOND_0305050	hypothetical protein	0.001678	0	0.001812	0	0
BBBOND_0109920	hypothetical protein	0.001669	0	0.000309	1	0
BBBOND_0204580	hypothetical protein	0.001669	0	0.013293	0	0
BBBOND_0303190	hypothetical protein	0.001666	0	0.00063	2	0
BBBOND_0402150	hypothetical protein	0.001651	0	0.021191	0	0
BBBOND_0101580	hypothetical protein	0.00165	0	1.4e-05	0	0
BBBOND_0101930	hypothetical protein	0.001645	0	0.002451	0	0
BBBOND_0203380	hypothetical protein	0.001628	0	0.00338	0	0
BBBOND_0109480	hypothetical protein	0.001615	0	3.4e-05	0	0
BBBOND_0101350	hypothetical protein	0.001602	0	4e-05	0	0
BBBOND_0204750	hypothetical protein	0.001591	0	6e-05	0	0
BBBOND_0307610	hypothetical protein	0.001589	0	4e-06	0	0
BBBOND_0202310	hypothetical protein	0.001587	0	0.000402	0	0
BBBOND_0200930	hypothetical protein	0.001571	0	0.000195	0	0
BBBOND_0202180	hypothetical protein	0.00156	0	0.001252	0	0
BBBOND_0211030	hypothetical protein	0.001541	0	0.001509	0	0
BBBOND_0312780	hypothetical protein	0.001536	0	0.00168	0	0
BBBOND_0313790	hypothetical protein	0.001531	0	0.014777	0	0
BBBOND_0100180	hypothetical protein	0.001531	0	0.014777	0	0
BBBOND_0307910	hypothetical protein	0.001527	0	0.000425	0	0
BBBOND_0312570	hypothetical protein	0.001518	0	0.001976	0	0
BBBOND_0101430	hypothetical protein	0.001507	0	0.00022	0	0
BBBOND_0204270	hypothetical protein	0.0015	0	0.000397	1	0
BBBOND_0308780	hypothetical protein	0.001496	0	0.016513	0	0
BBBOND_0104600	hypothetical protein	0.001492	0	0.027907	0	0
BBBOND_0304290	hypothetical protein	0.001491	0	0.023012	0	0
BBBOND_0308480	hypothetical protein	0.001483	0	0.000466	0	0
BBBOND_0110780	hypothetical protein	0.001482	0	0.012076	0	0
BBBOND_0110740	hypothetical protein	0.001478	0	0.015288	0	0
BBBOND_0208950	hypothetical protein	0.001471	0	0.003085	0	0
BBBOND_0107060	hypothetical protein	0.001471	0	8.3e-05	0	0
BBBOND_0203450	hypothetical protein	0.001456	0	0.000714	0	0
BBBOND_0306160	hypothetical protein	0.001448	0	0.00022	1	0
BBBOND_0102830	hypothetical protein	0.001443	0	0.000573	0	0
BBBOND_0307360	hypothetical protein	0.001442	0	0.000172	0	0
BBBOND_0405450	hypothetical protein	0.001438	0	4.1e-05	0	0
BBBOND_0209720	hypothetical protein	0.001425	0	0.001991	0	0
BBBOND_0101410	hypothetical protein	0.001424	0	0.018215	0	0
BBBOND_0210830	hypothetical protein	0.001418	0	0.001355	0	0
BBBOND_0401050	hypothetical protein	0.001408	0	9.3e-05	0	0
BBBOND_0208090	hypothetical protein	0.001402	0	2.1e-05	1	0
BBBOND_0301970	hypothetical protein	0.001376	0	0.000916	0	1
BBBOND_0212360	hypothetical protein	0.001374	0	0.000669	0	0
BBBOND_0110300	hypothetical protein	0.001369	0	4.6e-05	0	0
BBBOND_0204570	hypothetical protein	0.001365	0	0.000627	0	0
BBBOND_0401260	hypothetical protein	0.001352	0	1.4e-05	0	0
BBBOND_0400270	hypothetical protein	0.00135	0	0.006377	0	0
BBBOND_0211450	hypothetical protein	0.001348	0	0.001261	0	0
BBBOND_0203720	hypothetical protein	0.001342	0	0.10373	0	0
BBBOND_0200740	hypothetical protein	0.001334	0	0.000425	1	0
BBBOND_0207700	hypothetical protein	0.001333	0	0.005081	0	0
BBBOND_0312110	hypothetical protein	0.001324	0	0.000219	0	0
BBBOND_0204170	hypothetical protein	0.001319	0	0.009627	0	0
BBBOND_0404950	hypothetical protein	0.001314	0	6.4e-05	0	0
BBBOND_0312790	hypothetical protein	0.001314	0	9.5e-05	0	0
BBBOND_0110260	hypothetical protein	0.001311	0	0.011991	0	0
BBBOND_0106100	hypothetical protein	0.001309	0	0.002029	0	0
BBBOND_0104480	hypothetical protein	0.001306	0	0.002183	0	0
BBBOND_0202260	hypothetical protein	0.001302	0	0.003294	0	0
BBBOND_0313860	hypothetical protein	0.001299	0	2.8e-05	0	0
BBBOND_0207860	hypothetical protein	0.001299	0	6.7e-05	0	0
BBBOND_0206100	hypothetical protein	0.001288	0	0.005525	0	0
BBBOND_0100810	hypothetical protein	0.00128	0	0.000304	0	0
BBBOND_0101760	hypothetical protein	0.001277	0	0	0	0
BBBOND_0307840	hypothetical protein	0.001275	0	0.000297	0	0
BBBOND_0211090	hypothetical protein	0.001272	0	0.000128	0	0
BBBOND_0202980	hypothetical protein	0.001266	0	0.000156	0	0
BBBOND_0401440	hypothetical protein	0.001264	0	1.4e-05	0	0
BBBOND_0400800	hypothetical protein	0.001257	0	1.7e-05	0	0
BBBOND_0200100	hypothetical protein	0.001257	0	0.00333	0	0
BBBOND_0101750	hypothetical protein	0.001252	0	0.002721	0	0
BBBOND_0306830	hypothetical protein	0.001251	0	3e-06	0	0
BBBOND_0208250	hypothetical protein	0.00124	0	0.043974	0	0
BBBOND_0207030	hypothetical protein	0.001238	0	0.001208	0	0
BBBOND_0303230	hypothetical protein	0.001237	0	0.014032	0	1
BBBOND_0104570	hypothetical protein	0.001235	0	0.000101	0	0
BBBOND_0109530	hypothetical protein	0.001223	0	0.000443	0	0
BBBOND_0309750	hypothetical protein	0.00122	0	0.000129	0	0
BBBOND_0203890	hypothetical protein	0.001218	0	7.1e-05	0	0
BBBOND_0305010	hypothetical protein	0.001214	0	0.000242	0	0
BBBOND_0403950	hypothetical protein	0.001211	0	0.009774	0	0
BBBOND_0107640	hypothetical protein	0.001211	0	1.9e-05	0	0
BBBOND_0306840	hypothetical protein	0.001207	0	0.00167	0	0
BBBOND_0111380	hypothetical protein	0.001207	0	0.00011	0	0
BBBOND_0210820	hypothetical protein	0.001203	0	0.002279	0	0
BBBOND_0211910	hypothetical protein	0.001202	0	0.000248	0	0
BBBOND_0102220	hypothetical protein	0.001195	0	1.5e-05	0	0
BBBOND_0101540	hypothetical protein	0.001195	0	0.000794	0	0
BBBOND_0208170	hypothetical protein	0.001192	0	0.001661	0	0
BBBOND_0203600	hypothetical protein	0.001191	0	0.000695	1	0
BBBOND_0306000	hypothetical protein	0.001187	0	0.000511	0	0
BBBOND_0402550	hypothetical protein	0.001186	0	0.000228	0	0
BBBOND_0106560	hypothetical protein	0.001184	0	6.2e-05	0	0
BBBOND_0303180	hypothetical protein	0.00118	0	0.000255	0	0
BBBOND_0211460	hypothetical protein	0.001178	0	0.000188	0	0
BBBOND_0109290	hypothetical protein	0.001176	0	0.00263	0	0
BBBOND_0205810	hypothetical protein	0.001175	0	0.000697	0	0
BBBOND_0305390	hypothetical protein	0.001171	0	0.000604	0	0
BBBOND_0405270	hypothetical protein	0.00117	0	0.000153	0	0
BBBOND_0205850	hypothetical protein	0.00117	0	0.0033	0	0
BBBOND_0208800	hypothetical protein	0.001169	0	0.023119	0	0
BBBOND_0304140	hypothetical protein	0.001165	0	0.0034	0	0
BBBOND_0108070	hypothetical protein	0.001164	0	5e-05	1	0
BBBOND_0307830	hypothetical protein	0.001158	0	0.001066	0	0
BBBOND_0310500	hypothetical protein	0.001157	0	0.003924	0	0
BBBOND_0200750	hypothetical protein	0.001151	0	0.004688	0	0
BBBOND_0303810	hypothetical protein	0.001151	0	0.000785	0	0
BBBOND_0110110	hypothetical protein	0.001149	0	0.04572	0	0
BBBOND_0200630	hypothetical protein	0.001139	0	0.002039	0	0
BBBOND_0111420	hypothetical protein	0.001137	0	0.000134	1	0
BBBOND_0403000	hypothetical protein	0.001133	0	0.00011	0	0
BBBOND_0200500	hypothetical protein	0.00113	0	1.5e-05	0	0
BBBOND_0200720	hypothetical protein	0.001129	0	0.000227	0	0
BBBOND_0109890	hypothetical protein	0.001125	0	1.2e-05	0	0
BBBOND_0310900	hypothetical protein	0.001123	0	0.000415	0	0
BBBOND_0400620	hypothetical protein	0.001123	0	0.004743	0	0
BBBOND_0403310	hypothetical protein	0.001122	0	0.023991	0	0
BBBOND_0110190	hypothetical protein	0.001121	0	0.000101	0	0
BBBOND_0101460	hypothetical protein	0.001118	0	0.001406	0	0
BBBOND_0100410	hypothetical protein	0.001115	0	0.000319	1	0
BBBOND_0404340	hypothetical protein	0.001109	0	3.3e-05	0	0
BBBOND_0211880	hypothetical protein	0.001105	0	6e-06	0	0
BBBOND_0102930	hypothetical protein	0.001101	0	0.000907	0	0
BBBOND_0309960	hypothetical protein	0.0011	0	0.000385	0	0
BBBOND_0102730	hypothetical protein	0.001099	0	0.000301	0	0
BBBOND_0311440	hypothetical protein	0.001092	0	0.005745	0	0
BBBOND_0205290	hypothetical protein	0.001083	0	0.001619	0	0
BBBOND_0211260	hypothetical protein	0.001083	0	0.000153	0	0
BBBOND_0208770	hypothetical protein	0.001078	0	0.000135	3	0
BBBOND_0308210	hypothetical protein	0.001077	0	0.001065	0	0
BBBOND_0304070	hypothetical protein	0.001075	0	9e-06	0	0
BBBOND_0100150	hypothetical protein	0.001073	0	8.3e-05	0	0
BBBOND_0206430	hypothetical protein	0.001073	0	0	0	0
BBBOND_0206950	hypothetical protein	0.001063	0	0.000226	0	0
BBBOND_0208580	hypothetical protein	0.001063	0	0.000814	0	0
BBBOND_0303820	hypothetical protein	0.00106	0	0.002438	0	0
BBBOND_0106320	hypothetical protein	0.00106	0	0.000358	0	0
BBBOND_0205080	hypothetical protein	0.001056	0	0.000451	0	0
BBBOND_0301710	hypothetical protein	0.001051	0	0.000179	0	0
BBBOND_0201910	hypothetical protein	0.001039	0	3.1e-05	0	0
BBBOND_0403530	hypothetical protein	0.001039	0	0.001352	0	0
BBBOND_0101340	hypothetical protein	0.001033	0	0.002275	0	0
BBBOND_0202320	hypothetical protein	0.001033	0	8.8e-05	0	0
BBBOND_0101940	hypothetical protein	0.001032	0	2.7e-05	0	0
BBBOND_0102450	hypothetical protein	0.001029	0	9.3e-05	0	0
BBBOND_0110630	hypothetical protein	0.001029	0	4.4e-05	2	0
BBBOND_0109560	hypothetical protein	0.001029	0	3.6e-05	0	0
BBBOND_0208360	hypothetical protein	0.001027	0	0.002509	0	0
BBBOND_0305640	hypothetical protein	0.001024	0	2e-05	0	0
BBBOND_0310490	hypothetical protein	0.001023	0	5e-06	0	0
BBBOND_0107500	hypothetical protein	0.001016	0	5e-05	0	0
BBBOND_0308290	hypothetical protein	0.001016	0	2.4e-05	0	0
BBBOND_0309650	hypothetical protein	0.001014	0	0.000586	0	0
BBBOND_0109930	hypothetical protein	0.001013	0	0.000915	0	0
BBBOND_0201590	hypothetical protein	0.001012	0	0.000184	0	0
BBBOND_0109270	hypothetical protein	0.001006	0	0.000325	0	0
BBBOND_0200290	hypothetical protein	0.001005	0	0.004571	0	0
BBBOND_0302650	hypothetical protein	0.001	0	0.000153	0	0
BBBOND_0405680	hypothetical protein	0.000998	0	5e-06	0	0
BBBOND_0207900	hypothetical protein	0.000994	0	0.00392	0	0
BBBOND_0403650	hypothetical protein	0.000975	0	0.000199	0	0
BBBOND_0405720	hypothetical protein	0.000973	0	0.00136	0	0
BBBOND_0405040	hypothetical protein	0.000965	0	8.8e-05	0	0
BBBOND_0204330	hypothetical protein	0.000964	0	0.00016	0	0
BBBOND_0208760	hypothetical protein	0.000963	0	0.000442	0	0
BBBOND_0109460	hypothetical protein	0.000962	0	0.000165	1	0
BBBOND_0402000	hypothetical protein	0.000957	0	0.000193	0	0
BBBOND_0400550	hypothetical protein	0.000954	0	0.000183	0	0
BBBOND_0310130	hypothetical protein	0.000953	0	0.038823	0	0
BBBOND_0310470	hypothetical protein	0.000952	0	7.3e-05	0	0
BBBOND_0403820	hypothetical protein	0.000952	0	0.000125	0	0
BBBOND_0305940	hypothetical protein	0.000952	0	0.00089	0	0
BBBOND_0403180	hypothetical protein	0.000951	0	0.015683	0	0
BBBOND_0302010	hypothetical protein	0.000946	0	1.9e-05	0	0
BBBOND_0108940	hypothetical protein	0.000945	0	0.000153	0	0
BBBOND_0304010	hypothetical protein	0.000943	0	1.6e-05	1	0
BBBOND_0206560	hypothetical protein	0.000941	0	0.000288	0	0
BBBOND_0305780	hypothetical protein	0.00094	0	0.001699	0	0
BBBOND_0104080	hypothetical protein	0.000936	0	4.6e-05	1	0
BBBOND_0308810	hypothetical protein	0.000936	0	0.00023	0	0
BBBOND_0105740	hypothetical protein	0.000935	0	0.000259	0	0
BBBOND_0101230	hypothetical protein	0.000929	0	0.000241	0	0
BBBOND_0304550	hypothetical protein	0.000927	0	0.000669	0	0
BBBOND_0308530	hypothetical protein	0.000924	0	6.1e-05	0	0
BBBOND_0404410	hypothetical protein	0.000919	0	0.000332	1	0
BBBOND_0303290	hypothetical protein	0.000918	0	0.000188	0	0
BBBOND_0313780	hypothetical protein	0.000917	0	2e-06	0	0
BBBOND_0301730	hypothetical protein	0.000913	0	5.4e-05	0	0
BBBOND_0310020	hypothetical protein	0.000911	0	0.000334	0	0
BBBOND_0109310	hypothetical protein	0.000906	0	8.4e-05	0	0
BBBOND_0104010	hypothetical protein	0.000903	0	0.002461	1	0
BBBOND_0312940	hypothetical protein	0.000903	0	7.2e-05	0	0
BBBOND_0402990	hypothetical protein	0.0009	0	0.001275	0	0
BBBOND_0309730	hypothetical protein	0.0009	0	0.000297	0	0
BBBOND_0101260	hypothetical protein	0.000895	0	0.000242	1	0
BBBOND_0104720	hypothetical protein	0.000893	0	5.7e-05	1	0
BBBOND_0400790	hypothetical protein	0.000891	0	0.000451	0	0
BBBOND_0202960	hypothetical protein	0.000886	0	0.000207	0	0
BBBOND_0311000	hypothetical protein	0.000884	0	5e-05	0	0
BBBOND_0306330	hypothetical protein	0.000883	0	0.003466	0	0
BBBOND_0109220	hypothetical protein	0.000878	0	0.002801	0	0
BBBOND_0300130	hypothetical protein	0.000877	0	0.000632	0	0
BBBOND_0101780	hypothetical protein	0.000872	0	0.000452	0	0
BBBOND_0101960	hypothetical protein	0.000872	0	0.000439	0	0
BBBOND_0202950	hypothetical protein	0.000871	0	0.000318	0	0
BBBOND_0204320	hypothetical protein	0.000871	0	0.000272	0	0
BBBOND_0107650	hypothetical protein	0.000869	0	0.000195	0	0
BBBOND_0206810	hypothetical protein	0.000867	0	0.000147	0	0
BBBOND_0304990	hypothetical protein	0.000862	0	0.000138	0	0
BBBOND_0107480	hypothetical protein	0.000859	0	0.028054	0	0
BBBOND_0106600	hypothetical protein	0.000858	0	8e-05	1	0
BBBOND_0203940	hypothetical protein	0.000857	0	0.00775	0	0
BBBOND_0107450	hypothetical protein	0.000854	0	9.2e-05	0	0
BBBOND_0101160	hypothetical protein	0.000847	0	0.001521	0	0
BBBOND_0404710	hypothetical protein	0.000843	0	0.000154	0	0
BBBOND_0303080	hypothetical protein	0.000843	0	0.000779	0	0
BBBOND_0313260	hypothetical protein	0.000841	0	5.1e-05	0	0
BBBOND_0404440	hypothetical protein	0.000832	0	0.000136	1	0
BBBOND_0204200	hypothetical protein	0.000831	0	0.000187	0	0
BBBOND_0109300	hypothetical protein	0.00083	0	0.003032	0	0
BBBOND_0301720	hypothetical protein	0.000827	0	0.002584	0	0
BBBOND_0211020	hypothetical protein	0.000821	0	0.001031	0	0
BBBOND_0310010	hypothetical protein	0.000818	0	6.4e-05	0	0
BBBOND_0311790	hypothetical protein	0.00081	0	5.6e-05	0	0
BBBOND_0300690	hypothetical protein	0.000806	0	0.000975	0	0
BBBOND_0101440	hypothetical protein	0.000805	0	2e-06	0	0
BBBOND_0202790	hypothetical protein	0.000803	0	1.7e-05	0	0
BBBOND_0206540	hypothetical protein	0.000796	0	0.000287	0	0
BBBOND_0207250	hypothetical protein	0.000795	0	5e-06	0	0
BBBOND_0313760	hypothetical protein	0.000793	0	9.3e-05	0	0
BBBOND_0312820	hypothetical protein	0.00079	0	8e-05	0	0
BBBOND_0201360	hypothetical protein	0.000788	0	0.000113	0	0
BBBOND_0403930	hypothetical protein	0.000787	0	4.1e-05	0	0
BBBOND_0203360	hypothetical protein	0.000787	0	0.000132	0	0
BBBOND_0400100	hypothetical protein	0.00078	0	0.000307	0	0
BBBOND_0108190	hypothetical protein	0.000776	0	3.7e-05	0	0
BBBOND_0208130	hypothetical protein	0.000775	0	2.2e-05	0	0
BBBOND_0203150	hypothetical protein	0.000775	0	0.000162	0	0
BBBOND_0209710	hypothetical protein	0.000773	0	0.003845	0	0
BBBOND_0107300	hypothetical protein	0.000773	0	8e-06	0	0
BBBOND_0302730	hypothetical protein	0.000772	0	2.6e-05	0	0
BBBOND_0209300	hypothetical protein	0.00077	0	7.2e-05	3	0
BBBOND_0403080	hypothetical protein	0.000764	0	0.000202	0	0
BBBOND_0308120	hypothetical protein	0.000761	0	0.005747	0	0
BBBOND_0110940	hypothetical protein	0.000759	0	4.9e-05	2	0
BBBOND_0100380	hypothetical protein	0.000754	0	0.000157	1	0
BBBOND_0210450	hypothetical protein	0.000753	0	0.000112	0	0
BBBOND_0201190	hypothetical protein	0.000748	0	0.000465	0	0
BBBOND_0308140	hypothetical protein	0.000744	0	0.00028	0	0
BBBOND_0208830	hypothetical protein	0.000744	0	0.000709	0	0
BBBOND_0311590	hypothetical protein	0.000743	0	4.3e-05	0	0
BBBOND_0105710	hypothetical protein	0.000742	0	2.3e-05	0	0
BBBOND_0305750	hypothetical protein	0.000741	0	0.00018	1	0
BBBOND_0402290	hypothetical protein	0.000732	0	7.2e-05	0	0
BBBOND_0209950	hypothetical protein	0.000731	0	0.002196	0	0
BBBOND_0311460	hypothetical protein	0.000729	0	8.8e-05	0	0
BBBOND_0104420	hypothetical protein	0.000729	0	0.000219	1	0
BBBOND_0104460	hypothetical protein	0.000729	0	0.000265	0	0
BBBOND_0201930	hypothetical protein	0.000728	0	0.000396	0	0
BBBOND_0311210	hypothetical protein	0.000728	0	0.000496	0	0
BBBOND_0106480	hypothetical protein	0.000724	0	0.000211	1	0
BBBOND_0400090	hypothetical protein	0.000724	0	5.6e-05	1	0
BBBOND_0311830	hypothetical protein	0.000713	0	0.00035	0	0
BBBOND_0301350	hypothetical protein	0.00071	0	0.001197	0	0
BBBOND_0206760	hypothetical protein	0.000709	0	0.000246	0	0
BBBOND_0304090	hypothetical protein	0.000708	0	7.5e-05	0	0
BBBOND_0100630	hypothetical protein	0.000707	0	3.4e-05	0	0
BBBOND_0105500	hypothetical protein	0.0007	0	0.000146	0	0
BBBOND_0312130	hypothetical protein	0.000698	0	0.003938	0	0
BBBOND_0302880	hypothetical protein	0.000694	0	0.001861	0	0
BBBOND_0305480	hypothetical protein	0.000691	0	0.000111	0	0
BBBOND_0202550	hypothetical protein	0.000682	0	0.000345	0	0
BBBOND_0205880	hypothetical protein	0.000681	0	5.2e-05	0	0
BBBOND_0312430	hypothetical protein	0.000677	0	9.7e-05	0	0
BBBOND_0111020	hypothetical protein	0.000676	0	0.000436	0	0
BBBOND_0311770	hypothetical protein	0.000675	0	0.003046	0	0
BBBOND_0105590	hypothetical protein	0.000674	0	3.7e-05	0	0
BBBOND_0201140	hypothetical protein	0.000674	0	0.000217	0	0
BBBOND_0206270	hypothetical protein	0.000668	0	1.5e-05	0	0
BBBOND_0206190	hypothetical protein	0.000668	0	1.5e-05	0	0
BBBOND_0107280	hypothetical protein	0.000664	0	0.000155	0	0
BBBOND_0308580	hypothetical protein	0.000662	0	9e-06	0	0
BBBOND_0207870	hypothetical protein	0.000662	0	9.2e-05	0	0
BBBOND_0404280	hypothetical protein	0.000661	0	8.5e-05	0	0
BBBOND_0101560	hypothetical protein	0.000659	0	4.3e-05	0	0
BBBOND_0302070	hypothetical protein	0.000659	0	0.000296	0	0
BBBOND_0101390	hypothetical protein	0.000659	0	4.3e-05	0	0
BBBOND_0106110	hypothetical protein	0.00065	0	6e-05	0	0
BBBOND_0306190	hypothetical protein	0.000647	0	0.000401	0	0
BBBOND_0306980	hypothetical protein	0.000644	0	5.8e-05	0	0
BBBOND_0305490	hypothetical protein	0.000637	0	8.5e-05	0	0
BBBOND_0103560	hypothetical protein	0.000635	0	0.000131	0	0
BBBOND_0200140	hypothetical protein	0.000635	0	7.3e-05	0	0
BBBOND_0105720	hypothetical protein	0.000633	0	8.2e-05	0	0
BBBOND_0206550	hypothetical protein	0.000623	0	0.000103	0	0
BBBOND_0104490	hypothetical protein	0.000623	0	0.00034	0	0
BBBOND_0109880	hypothetical protein	0.000622	0	0.000105	0	0
BBBOND_0405210	hypothetical protein	0.000621	0	0.00013	0	0
BBBOND_0404420	hypothetical protein	0.00062	0	0.005284	0	0
BBBOND_0204420	hypothetical protein	0.000618	0	0.000143	0	0
BBBOND_0405240	hypothetical protein	0.000618	0	0.000483	0	0
BBBOND_0305790	hypothetical protein	0.000618	0	5.4e-05	0	0
BBBOND_0207450	hypothetical protein	0.000612	0	9.9e-05	0	0
BBBOND_0304910	hypothetical protein	0.000609	0	1e-05	0	0
BBBOND_0303660	hypothetical protein	0.000609	0	0.001087	0	0
BBBOND_0201130	hypothetical protein	0.000607	0	0.000339	1	0
BBBOND_0201330	hypothetical protein	0.000607	0	0.000231	0	0
BBBOND_0109070	hypothetical protein	0.000607	0	4.3e-05	0	0
BBBOND_0301180	hypothetical protein	0.000598	0	3.2e-05	0	0
BBBOND_0109600	hypothetical protein	0.000593	0	0.000128	0	0
BBBOND_0101240	hypothetical protein	0.000592	0	0.000187	0	0
BBBOND_0302620	hypothetical protein	0.000588	0	0.000298	0	0
BBBOND_0201580	hypothetical protein	0.000584	0	0.001685	1	0
BBBOND_0207920	hypothetical protein	0.000584	0	0.001162	0	0
BBBOND_0209410	hypothetical protein	0.000581	0	0.000259	0	0
BBBOND_0313770	hypothetical protein	0.000576	0	3e-06	0	0
BBBOND_0104430	hypothetical protein	0.000574	0	0.000157	1	0
BBBOND_0310090	hypothetical protein	0.000573	0	5.9e-05	0	0
BBBOND_0110340	hypothetical protein	0.000566	0	7e-06	0	0
BBBOND_0302310	hypothetical protein	0.000564	0	0.00013	0	0
BBBOND_0107750	hypothetical protein	0.000562	0	0.000302	1	0
BBBOND_0101800	hypothetical protein	0.000558	0	9.4e-05	0	0
BBBOND_0310000	hypothetical protein	0.000555	0	5e-06	0	0
BBBOND_0203710	hypothetical protein	0.00054	0	5e-05	0	0
BBBOND_0107290	hypothetical protein	0.000534	0	0.00016	0	0
BBBOND_0102740	hypothetical protein	0.000534	0	7.1e-05	0	0
BBBOND_0313710	hypothetical protein	0.000533	0	1.8e-05	0	0
BBBOND_0301740	hypothetical protein	0.000531	0	0.001002	0	0
BBBOND_0306910	hypothetical protein	0.000531	0	0.000153	0	0
BBBOND_0308620	hypothetical protein	0.00053	0	0	0	0
BBBOND_0212350	hypothetical protein	0.00053	0	0	0	0
BBBOND_0310530	hypothetical protein	0.000529	0	0.004025	0	0
BBBOND_0201690	hypothetical protein	0.000525	0	0.000131	0	0
BBBOND_0207050	hypothetical protein	0.00052	0	0.006713	0	0
BBBOND_0209260	hypothetical protein	0.000514	0	1.2e-05	0	0
BBBOND_0405630	hypothetical protein	0.000514	0	9.8e-05	0	0
BBBOND_0209280	hypothetical protein	0.000512	0	0.000214	0	0
BBBOND_0204250	hypothetical protein	0.000508	0	0.000119	0	0
BBBOND_0203180	hypothetical protein	0.000497	0	8e-06	1	0
BBBOND_0304190	hypothetical protein	0.000494	0	0.000176	0	0
BBBOND_0307870	hypothetical protein	0.000494	0	0.014555	0	0
BBBOND_0304620	hypothetical protein	0.000494	0	1e-05	0	0
BBBOND_0404430	hypothetical protein	0.000493	0	0.000123	0	0
BBBOND_0300440	hypothetical protein	0.000485	0	0.000512	0	0
BBBOND_0200490	hypothetical protein	0.000483	0	4.5e-05	0	0
BBBOND_0310400	hypothetical protein	0.000477	0	8.2e-05	0	0
BBBOND_0111300	hypothetical protein	0.000471	0	0.001254	0	0
BBBOND_0102470	hypothetical protein	0.000466	0	3.4e-05	0	0
BBBOND_0110150	hypothetical protein	0.000458	0	2.7e-05	0	0
BBBOND_0109650	hypothetical protein	0.000458	0	0.000307	0	0
BBBOND_0100020	hypothetical protein	0.000455	0	0.001486	0	0
BBBOND_0212230	hypothetical protein	0.000451	0	0.000709	0	0
BBBOND_0405250	hypothetical protein	0.00045	0	0.027533	0	0
BBBOND_0205660	hypothetical protein	0.000446	0	2e-06	0	0
BBBOND_0210480	hypothetical protein	0.000445	0	3.8e-05	0	0
BBBOND_0101270	hypothetical protein	0.000443	0	0.000135	0	0
BBBOND_0404500	hypothetical protein	0.000434	0	0.000391	0	0
BBBOND_0303530	hypothetical protein	0.000431	0	1e-06	0	0
BBBOND_0103740	hypothetical protein	0.000429	0	4e-06	0	0
BBBOND_0403210	hypothetical protein	0.000425	0	0.000525	0	0
BBBOND_0105570	hypothetical protein	0.000423	0	0.000572	0	0
BBBOND_0403220	hypothetical protein	0.000423	0	0.000132	0	0
BBBOND_0401070	hypothetical protein	0.000421	0	0.000327	0	0
BBBOND_0109940	hypothetical protein	0.00042	0	0.000109	0	0
BBBOND_0208650	hypothetical protein	0.000419	0	8.5e-05	0	0
BBBOND_0208140	hypothetical protein	0.000415	0	4.1e-05	0	0
BBBOND_0400780	hypothetical protein	0.000413	0	0	0	0
BBBOND_0106300	hypothetical protein	0.000413	0	0.000149	0	0
BBBOND_0101950	hypothetical protein	0.000412	0	1.1e-05	0	0
BBBOND_0310960	hypothetical protein	0.000411	0	3e-06	0	0
BBBOND_0400950	hypothetical protein	0.000406	0	0.003508	0	0
BBBOND_0303480	hypothetical protein	0.000405	0	4.9e-05	0	0
BBBOND_0306450	hypothetical protein	0.0004	0	0.000265	0	0
BBBOND_0101920	hypothetical protein	0.000394	0	2.8e-05	0	0
BBBOND_0105850	hypothetical protein	0.000393	0	2.1e-05	0	0
BBBOND_0212280	hypothetical protein	0.000382	0	4.3e-05	0	0
BBBOND_0302810	hypothetical protein	0.000378	0	5.3e-05	0	0
BBBOND_0306460	hypothetical protein	0.000371	0	0.000228	0	0
BBBOND_0102280	hypothetical protein	0.000366	0	0.000912	0	0
BBBOND_0204440	hypothetical protein	0.000363	0	0.004276	0	0
BBBOND_0405420	hypothetical protein	0.000363	0	0.00011	0	0
BBBOND_0110200	hypothetical protein	0.00036	0	2e-06	0	0
BBBOND_0312470	hypothetical protein	0.000351	0	2.4e-05	0	0
BBBOND_0205970	hypothetical protein	0.000351	0	0.000124	0	0
BBBOND_0312250	hypothetical protein	0.000347	0	5.6e-05	0	0
BBBOND_0102540	hypothetical protein	0.000347	0	1.7e-05	0	0
BBBOND_0207850	hypothetical protein	0.000346	0	4.1e-05	0	0
BBBOND_0308840	hypothetical protein	0.000343	0	0.000137	0	0
BBBOND_0102510	hypothetical protein	0.000338	0	0.000128	0	0
BBBOND_0100700	hypothetical protein	0.00033	0	2.1e-05	0	0
BBBOND_0313730	hypothetical protein	0.000315	0	0.00017	0	0
BBBOND_0202570	hypothetical protein	0.000311	0	3e-06	1	0
BBBOND_0110520	hypothetical protein	0.00031	0	0.000134	0	0
BBBOND_0102230	hypothetical protein	0.000306	0	5e-06	0	0
BBBOND_0101450	hypothetical protein	0.000306	0	5e-06	0	0
BBBOND_0204220	hypothetical protein	0.000305	0	0.00026	0	0
BBBOND_0101770	hypothetical protein	0.000292	0	3e-06	0	0
BBBOND_0208570	hypothetical protein	0.000285	0	2.2e-05	0	0
BBBOND_0203750	hypothetical protein	0.000282	0	0.000123	0	0
BBBOND_0211680	hypothetical protein	0.000281	0	7.8e-05	0	0
BBBOND_0302600	hypothetical protein	0.000278	0	1.1e-05	0	0
BBBOND_0310990	hypothetical protein	0.000276	0	0.000101	0	0
BBBOND_0310170	hypothetical protein	0.000273	0	3e-06	0	0
BBBOND_0111330	hypothetical protein	0.000267	0	6.6e-05	1	0
BBBOND_0402880	hypothetical protein	0.000266	0	5e-05	0	0
BBBOND_0105770	hypothetical protein	0.000255	0	1e-05	0	0
BBBOND_0403830	hypothetical protein	0.000254	0	4.9e-05	0	0
BBBOND_0207200	hypothetical protein	0.000253	0	9e-06	0	0
BBBOND_0312810	hypothetical protein	0.000251	0	2.8e-05	0	0
BBBOND_0301130	hypothetical protein	0.000249	0	6.2e-05	0	0
BBBOND_0200710	hypothetical protein	0.000237	0	5e-05	0	0
BBBOND_0304370	hypothetical protein	0.000234	0	0.000214	0	0
BBBOND_0107910	hypothetical protein	0.000225	0	0.000172	1	0
BBBOND_0309640	hypothetical protein	0.000225	0	3.1e-05	0	0
BBBOND_0307900	hypothetical protein	0.000224	0	0.00021	1	0
BBBOND_0210540	hypothetical protein	0.000223	0	0.000174	0	0
BBBOND_0403660	hypothetical protein	0.000218	0	8.5e-05	0	0
BBBOND_0102550	hypothetical protein	0.000215	0	0.000109	0	0
BBBOND_0304200	hypothetical protein	0.000205	0	0.000337	0	0
BBBOND_0110210	hypothetical protein	0.000201	0	3.7e-05	0	0
BBBOND_0201160	hypothetical protein	0.000194	0	2.2e-05	0	0
BBBOND_0102380	hypothetical protein	0.000187	0	1e-06	0	0
BBBOND_0308450	hypothetical protein	0.000181	0	1.7e-05	0	0
BBBOND_0312260	hypothetical protein	0.00017	0	1.3e-05	0	0
BBBOND_0310870	hypothetical protein	0.000169	0	1.3e-05	0	0
BBBOND_0310250	hypothetical protein	0.000161	0	3.6e-05	0	0
BBBOND_0207500	hypothetical protein	9.9e-05	0	0	0	0
BBBOND_0211900	hypothetical protein	0.998089	1	0.922741	0	1
BBBOND_0105900	hypothetical protein	0.997151	1	0.998972	1	1
BBBOND_0110230	hypothetical protein	0.996418	1	0.998043	0	1
BBBOND_0100110	hypothetical protein	0.989399	1	0.999846	0	1
BBBOND_0209270	hypothetical protein	0.984281	1	0.988404	0	1
BBBOND_0302570	hypothetical protein	0.974741	1	0.996912	1	1
BBBOND_0307370	hypothetical protein	0.974178	1	0.998929	0	1
BBBOND_0202760	hypothetical protein	0.970022	1	0.985593	1	1
BBBOND_0202800	hypothetical protein	0.96771	1	0.998429	1	1
BBBOND_0401710	hypothetical protein	0.965359	1	0.979289	0	1
BBBOND_0110760	hypothetical protein	0.964515	1	0.996921	0	1
BBBOND_0305860	hypothetical protein	0.961882	1	0.994829	0	1
BBBOND_0313550	hypothetical protein	0.956626	1	0.957784	0	1
BBBOND_0104440	hypothetical protein	0.951564	1	0.99312	0	1
BBBOND_0306970	hypothetical protein	0.945465	1	0.986799	0	1
BBBOND_0209990	hypothetical protein	0.937343	1	0.773304	0	1
BBBOND_0307380	hypothetical protein	0.931509	1	0.994105	0	1
BBBOND_0205220	hypothetical protein	0.929874	1	0.990921	0	1
BBBOND_0212320	hypothetical protein	0.923662	1	0.98589	1	1
BBBOND_0202300	hypothetical protein	0.922211	1	0.954937	0	1
BBBOND_0102850	hypothetical protein	0.919982	1	0.997948	1	1
BBBOND_0103980	hypothetical protein	0.911187	1	0.948829	1	1
BBBOND_0306390	hypothetical protein	0.908491	1	0.9883	1	1
BBBOND_0108200	hypothetical protein	0.906938	1	0.958967	0	1
BBBOND_0104410	hypothetical protein	0.902703	1	0.958598	0	1
BBBOND_0102440	hypothetical protein	0.898969	1	0.966204	0	1
BBBOND_0305610	hypothetical protein	0.897944	1	0.983718	1	1
BBBOND_0402870	hypothetical protein	0.889683	1	0.978733	0	1
BBBOND_0208310	hypothetical protein	0.887894	1	0.970483	0	1
BBBOND_0204180	hypothetical protein	0.787446	1	0.783434	0	1
BBBOND_0402320	hypothetical protein	0.784089	1	0.940673	0	1
BBBOND_0104710	hypothetical protein	0.745887	1	0.903982	0	1
BBBOND_0201020	hypothetical protein	0.722607	1	0.876413	0	1
BBBOND_0401850	hypothetical protein	0.70282	1	0.959947	0	1
BBBOND_0102210	hypothetical protein	0.638091	1	0.939976	0	1
BBBOND_0402540	hypothetical protein	0.636033	1	0.854312	0	1
BBBOND_0201150	hypothetical protein	0.585447	1	0.760667	1	1
BBBOND_0200130	hypothetical protein	0.512393	1	0.694869	1	1
BBBOND_0210350	hypothetical protein	0.502835	1	0.743557	0	1
BBBOND_0312160	hypothetical protein	0.492254	1	0.955488	1	1
BBBOND_0305950	hypothetical protein	0.466585	1	0.865554	0	1
BBBOND_0306920	hypothetical protein	0.436025	1	0.666355	2	0
BBBOND_0212310	hypothetical protein	0.371161	1	0.415832	1	1
BBBOND_0305030	hypothetical protein	0.35377	1	0.60534	1	0
BBBOND_0208880	hypothetical protein	0.342589	1	0.268739	0	1
BBBOND_0201110	hypothetical protein	0.298134	1	0.692302	0	1
BBBOND_0309190	hypothetical protein	0.277329	1	0.915323	1	0
BBBOND_0305110	hypothetical protein	0.264771	1	0.675277	1	0
BBBOND_0400050	hypothetical protein	0.249406	1	0.610675	1	0
BBBOND_0102200	hypothetical protein	0.191905	1	0.568684	0	1
BBBOND_0111400	hypothetical protein	0.151295	1	0.136736	1	0
BBBOND_0309200	hypothetical protein	0.133645	1	0.531245	1	0
BBBOND_0208150	hypothetical protein	0.123997	1	0.631463	1	0
BBBOND_0109900	hypothetical protein	0.114765	1	0.559719	0	0
BBBOND_0314010	hypothetical protein	0.105189	1	0.241709	1	1
BBBOND_0204860	hypothetical protein	0.100909	1	0.631021	1	0
BBBOND_0400710	hypothetical protein	0.065169	1	0.017406	0	1
BBBOND_0206180	hypothetical protein	0.059988	1	0.399803	1	0
BBBOND_0406090	hypothetical protein	0.059728	1	0.298483	1	0
BBBOND_0107830	hypothetical protein	0.058646	1	0.313569	1	0
BBBOND_0300420	hypothetical protein	0.057958	1	0.496826	1	0
BBBOND_0207150	hypothetical protein	0.056556	1	0.120611	1	0
BBBOND_0305840	hypothetical protein	0.055631	1	0.50353	1	0
BBBOND_0313950	hypothetical protein	0.054945	1	0.161506	1	0
BBBOND_0314060	hypothetical protein	0.054316	1	0.164624	1	1
BBBOND_0400080	hypothetical protein	0.053351	1	0.31845	1	0
BBBOND_0309690	hypothetical protein	0.05306	1	0.309544	1	0
BBBOND_0313910	hypothetical protein	0.051551	1	0.096101	1	1
BBBOND_0204280	hypothetical protein	0.049294	1	0.10063	0	0
BBBOND_0306260	hypothetical protein	0.044565	1	0.037522	1	0
BBBOND_0312480	hypothetical protein	0.043366	1	0.015467	1	0
BBBOND_0300580	hypothetical protein	0.041258	1	0.258355	1	0
BBBOND_0210290	hypothetical protein	0.040861	1	0.133799	1	0
BBBOND_0312100	hypothetical protein	0.039467	1	0.334041	1	0
BBBOND_0200520	hypothetical protein	0.039338	1	0.024023	1	0
BBBOND_0209310	hypothetical protein	0.038891	1	0.260857	1	0
BBBOND_0311810	hypothetical protein	0.034551	1	0.186659	1	0
BBBOND_0211390	hypothetical protein	0.034092	1	0.286095	1	0
BBBOND_0211740	hypothetical protein	0.033268	1	0.031127	1	0
BBBOND_0100980	hypothetical protein	0.031632	1	0.152258	1	0
BBBOND_0305620	hypothetical protein	0.030261	1	0.060991	1	0
BBBOND_0211150	hypothetical protein	0.029203	1	0.123431	1	0
BBBOND_0108970	hypothetical protein	0.028969	1	0.005504	1	0
BBBOND_0313970	hypothetical protein	0.028805	1	0.116562	1	0
BBBOND_0108480	hypothetical protein	0.028133	1	0.007404	1	0
BBBOND_0305330	hypothetical protein	0.027954	1	0.018861	1	0
BBBOND_0403980	hypothetical protein	0.02425	1	0.078197	1	0
BBBOND_0310550	hypothetical protein	0.024025	1	0.002101	1	0
BBBOND_0109110	hypothetical protein	0.023405	1	0.615353	1	0
BBBOND_0401460	hypothetical protein	0.02261	1	0.076382	1	0
BBBOND_0209910	hypothetical protein	0.022151	1	0.167124	1	0
BBBOND_0207430	hypothetical protein	0.020792	1	0.158357	1	0
BBBOND_0310270	hypothetical protein	0.020752	1	0.030163	1	0
BBBOND_0109230	hypothetical protein	0.020454	1	0.003569	1	0
BBBOND_0400070	hypothetical protein	0.018922	1	0.134717	1	0
BBBOND_0209630	hypothetical protein	0.018913	1	0.019728	1	0
BBBOND_0109470	hypothetical protein	0.018549	1	0.326932	1	0
BBBOND_0306270	hypothetical protein	0.017995	1	0.183142	0	1
BBBOND_0200090	hypothetical protein	0.017991	1	0.013661	1	0
BBBOND_0311780	hypothetical protein	0.016189	1	0.006134	1	0
BBBOND_0109260	hypothetical protein	0.016072	1	0.314509	1	0
BBBOND_0108890	hypothetical protein	0.01548	1	0.03757	1	0
BBBOND_0209930	hypothetical protein	0.015471	1	0.019541	1	0
BBBOND_0203350	hypothetical protein	0.014685	1	0.576116	0	0
BBBOND_0307170	hypothetical protein	0.013763	1	0.133531	1	0
BBBOND_0308830	hypothetical protein	0.013646	1	0.000417	1	0
BBBOND_0111370	hypothetical protein	0.012776	1	0.202341	1	1
BBBOND_0210280	hypothetical protein	0.01222	1	0.038526	1	0
BBBOND_0103550	hypothetical protein	0.011641	1	0.050893	1	0
BBBOND_0313350	hypothetical protein	0.011109	1	0.177193	1	0
BBBOND_0100200	hypothetical protein	0.010997	1	0.006332	1	0
BBBOND_0200040	hypothetical protein	0.009884	1	0.001298	1	0
BBBOND_0304900	hypothetical protein	0.009555	1	0.146983	1	0
BBBOND_0108490	hypothetical protein	0.009505	1	0.344515	1	0
BBBOND_0211160	hypothetical protein	0.00915	1	0.016236	1	0
BBBOND_0308870	hypothetical protein	0.008865	1	0.350236	1	0
BBBOND_0309440	hypothetical protein	0.008688	1	7e-05	1	0
BBBOND_0108860	hypothetical protein	0.008667	1	0.000449	1	0
BBBOND_0212250	hypothetical protein	0.008224	1	0.142369	1	0
BBBOND_0109630	hypothetical protein	0.008127	1	0.005572	1	0
BBBOND_0109580	hypothetical protein	0.007918	1	0.148424	1	0
BBBOND_0208550	hypothetical protein	0.0078	1	0.005446	1	0
BBBOND_0309400	hypothetical protein	0.007756	1	0.001205	1	0
BBBOND_0203160	hypothetical protein	0.007264	1	0.442524	0	0
BBBOND_0102980	hypothetical protein	0.006961	1	0.000925	1	0
BBBOND_0211800	hypothetical protein	0.006851	1	0.023741	1	0
BBBOND_0310910	hypothetical protein	0.00682	1	0.08248	1	0
BBBOND_0300050	hypothetical protein	0.00668	1	0.000612	1	0
BBBOND_0310860	hypothetical protein	0.006653	1	0.045247	1	0
BBBOND_0305150	hypothetical protein	0.006357	1	0.032949	1	0
BBBOND_0305410	hypothetical protein	0.006224	1	0.16043	1	0
BBBOND_0313980	hypothetical protein	0.005694	1	0.020996	1	0
BBBOND_0304660	hypothetical protein	0.005671	1	0.000114	1	0
BBBOND_0309710	hypothetical protein	0.005641	1	0.000513	1	0
BBBOND_0303210	hypothetical protein	0.005505	1	0.156298	1	0
BBBOND_0309680	hypothetical protein	0.005432	1	0.066354	1	0
BBBOND_0109090	hypothetical protein	0.005362	1	0.005625	1	0
BBBOND_0310640	hypothetical protein	0.005308	1	0.000477	1	0
BBBOND_0108390	hypothetical protein	0.005173	1	0.319776	1	0
BBBOND_0313810	hypothetical protein	0.005171	1	0.00356	1	0
BBBOND_0109570	hypothetical protein	0.005142	1	0.001926	1	0
BBBOND_0108990	hypothetical protein	0.005106	1	0.00321	1	0
BBBOND_0111390	hypothetical protein	0.005011	1	0.000159	1	0
BBBOND_0302030	hypothetical protein	0.00493	1	0.04179	0	0
BBBOND_0300040	hypothetical protein	0.004796	1	0.00788	1	0
BBBOND_0211730	hypothetical protein	0.004664	1	0.253696	1	0
BBBOND_0307680	hypothetical protein	0.004504	1	0.000319	1	0
BBBOND_0110220	hypothetical protein	0.00434	1	0.007437	1	0
BBBOND_0310660	hypothetical protein	0.004152	1	0.000827	1	0
BBBOND_0200730	hypothetical protein	0.004073	1	0.06821	1	0
BBBOND_0304820	hypothetical protein	0.003985	1	0.019395	1	0
BBBOND_0212370	hypothetical protein	0.003974	1	0.000208	1	0
BBBOND_0110900	hypothetical protein	0.003938	1	0.003321	1	0
BBBOND_0100170	hypothetical protein	0.003812	1	0.000682	1	0
BBBOND_0311190	hypothetical protein	0.003718	1	0.002317	1	0
BBBOND_0313830	hypothetical protein	0.003637	1	0.001539	1	0
BBBOND_0307660	hypothetical protein	0.0035	1	0.00928	0	0
BBBOND_0304780	hypothetical protein	0.00343	1	0.034378	0	0
BBBOND_0303910	hypothetical protein	0.003426	1	0.008716	1	0
BBBOND_0307920	hypothetical protein	0.003378	1	0.006251	1	0
BBBOND_0200170	hypothetical protein	0.003234	1	0.00222	1	0
BBBOND_0305340	hypothetical protein	0.003202	1	0.000149	1	0
BBBOND_0204340	hypothetical protein	0.003156	1	0.003298	1	0
BBBOND_0305760	hypothetical protein	0.003144	1	0.000868	1	0
BBBOND_0300070	hypothetical protein	0.003143	1	0.010496	1	0
BBBOND_0212270	hypothetical protein	0.003079	1	0.010997	0	0
BBBOND_0307890	hypothetical protein	0.002909	1	0.000418	1	0
BBBOND_0300030	hypothetical protein	0.002888	1	0.000508	1	0
BBBOND_0106250	hypothetical protein	0.002804	1	0.00022	1	0
BBBOND_0308130	hypothetical protein	0.002798	1	0.010358	1	0
BBBOND_0309170	hypothetical protein	0.002741	1	0.002988	1	0
BBBOND_0210770	hypothetical protein	0.002716	1	0.001295	1	0
BBBOND_0109910	hypothetical protein	0.002674	1	0.00432	1	0
BBBOND_0312450	hypothetical protein	0.002643	1	0.003743	1	0
BBBOND_0212340	hypothetical protein	0.002459	1	2.3e-05	1	0
BBBOND_0103090	hypothetical protein	0.002431	1	0.132334	1	0
BBBOND_0306200	hypothetical protein	0.002281	1	0.075949	1	0
BBBOND_0308860	hypothetical protein	0.002183	1	0.028574	1	0
BBBOND_0212260	hypothetical protein	0.002158	1	0.026066	1	0
BBBOND_0101740	hypothetical protein	0.002146	1	0.000137	2	0
BBBOND_0301620	hypothetical protein	0.002109	1	0.008372	1	0
BBBOND_0312800	hypothetical protein	0.002105	1	0.00023	3	0
BBBOND_0313900	hypothetical protein	0.002043	1	0.000255	1	0
BBBOND_0309420	hypothetical protein	0.002037	1	0.000419	1	0
BBBOND_0307180	hypothetical protein	0.002034	1	0.001682	1	0
BBBOND_0103280	hypothetical protein	0.001932	1	0.159473	1	0
BBBOND_0304210	hypothetical protein	0.00193	1	2.4e-05	1	0
BBBOND_0110170	hypothetical protein	0.001879	1	0.003898	1	0
BBBOND_0100210	hypothetical protein	0.001876	1	0.000108	2	0
BBBOND_0110750	hypothetical protein	0.001831	1	8.5e-05	1	0
BBBOND_0212300	hypothetical protein	0.001813	1	4.1e-05	1	0
BBBOND_0200680	hypothetical protein	0.001767	1	0.18338	1	0
BBBOND_0209920	hypothetical protein	0.001756	1	0.03388	1	0
BBBOND_0207400	hypothetical protein	0.001687	1	0.001678	1	0
BBBOND_0400150	hypothetical protein	0.001567	1	0.002486	1	0
BBBOND_0404270	hypothetical protein	0.001555	1	0.00134	1	0
BBBOND_0107270	hypothetical protein	0.001554	1	0.070021	1	0
BBBOND_0308790	hypothetical protein	0.001537	1	0.000675	1	0
BBBOND_0310510	hypothetical protein	0.001533	1	0.002888	1	0
BBBOND_0312140	hypothetical protein	0.001522	1	5e-06	1	0
BBBOND_0314020	hypothetical protein	0.0015	1	6.8e-05	1	0
BBBOND_0108830	hypothetical protein	0.001461	1	0.000141	1	1
BBBOND_0306170	hypothetical protein	0.001451	1	0.000464	1	0
BBBOND_0313920	hypothetical protein	0.00138	1	0.000147	1	0
BBBOND_0200050	hypothetical protein	0.001355	1	0.000267	1	0
BBBOND_0102160	hypothetical protein	0.001355	1	0.001123	1	0
BBBOND_0404000	hypothetical protein	0.00134	1	0.003696	1	0
BBBOND_0102240	hypothetical protein	0.001294	1	4.9e-05	2	0
BBBOND_0200760	hypothetical protein	0.001285	1	0.005029	1	0
BBBOND_0313880	hypothetical protein	0.001274	1	0.000257	1	0
BBBOND_0310540	hypothetical protein	0.00124	1	7.2e-05	1	0
BBBOND_0106350	hypothetical protein	0.001225	1	0.003668	1	0
BBBOND_0305060	hypothetical protein	0.001213	1	0.02092	1	0
BBBOND_0108840	hypothetical protein	0.001212	1	6.6e-05	1	0
BBBOND_0314050	hypothetical protein	0.001182	1	1.4e-05	1	0
BBBOND_0109950	hypothetical protein	0.00115	1	0.011699	1	0
BBBOND_0106940	hypothetical protein	0.001129	1	0.002719	1	1
BBBOND_0307690	hypothetical protein	0.001125	1	0.000119	1	0
BBBOND_0310280	hypothetical protein	0.001098	1	0.003443	1	0
BBBOND_0402300	hypothetical protein	0.001077	1	0.000198	1	0
BBBOND_0103410	hypothetical protein	0.001067	1	4.9e-05	1	0
BBBOND_0402020	hypothetical protein	0.001027	1	0.000161	1	0
BBBOND_0400980	hypothetical protein	0.001023	1	2.1e-05	1	0
BBBOND_0402040	hypothetical protein	0.000991	1	0.004212	1	0
BBBOND_0209960	hypothetical protein	0.000953	1	0.000103	3	0
BBBOND_0313740	hypothetical protein	0.000944	1	0.00172	1	0
BBBOND_0312120	hypothetical protein	0.000941	1	0.00044	1	0
BBBOND_0401500	hypothetical protein	0.000938	1	0.000247	1	0
BBBOND_0309380	hypothetical protein	0.000935	1	0.113231	1	0
BBBOND_0309150	hypothetical protein	0.000909	1	0.000828	1	0
BBBOND_0309210	hypothetical protein	0.000888	1	0.020656	1	0
BBBOND_0400020	hypothetical protein	0.000866	1	5.7e-05	1	0
BBBOND_0111310	hypothetical protein	0.000862	1	0.001153	1	0
BBBOND_0312460	hypothetical protein	0.000854	1	1e-06	1	0
BBBOND_0312080	hypothetical protein	0.000848	1	0.003054	1	0
BBBOND_0203870	hypothetical protein	0.000839	1	0.000299	1	0
BBBOND_0310030	hypothetical protein	0.000799	1	0.007119	1	0
BBBOND_0307850	hypothetical protein	0.000795	1	2.2e-05	1	0
BBBOND_0102840	hypothetical protein	0.000787	1	4e-06	1	0
BBBOND_0314000	hypothetical protein	0.000774	1	8.3e-05	1	0
BBBOND_0300700	hypothetical protein	0.000765	1	5.1e-05	1	0
BBBOND_0200070	hypothetical protein	0.00076	1	9.4e-05	1	0
BBBOND_0314040	hypothetical protein	0.000748	1	4e-05	1	0
BBBOND_0403400	hypothetical protein	0.000727	1	0.005968	1	0
BBBOND_0309670	hypothetical protein	0.000718	1	7.5e-05	1	0
BBBOND_0200030	hypothetical protein	0.000713	1	6e-06	1	0
BBBOND_0304790	hypothetical protein	0.00071	1	6.5e-05	1	0
BBBOND_0305020	hypothetical protein	0.000695	1	0.000156	1	0
BBBOND_0310650	hypothetical protein	0.000693	1	0.000525	1	0
BBBOND_0304130	hypothetical protein	0.000676	1	0.001418	1	0
BBBOND_0211700	hypothetical protein	0.000656	1	9.1e-05	1	0
BBBOND_0109240	hypothetical protein	0.000653	1	0.003697	1	0
BBBOND_0307670	hypothetical protein	0.000652	1	0.001742	1	0
BBBOND_0312770	hypothetical protein	0.000631	1	0.000362	1	0
BBBOND_0309970	hypothetical protein	0.000629	1	0.00017	2	0
BBBOND_0209670	hypothetical protein	0.000616	1	0.000164	2	0
BBBOND_0303890	hypothetical protein	0.000614	1	5.4e-05	1	0
BBBOND_0304560	hypothetical protein	0.000613	1	4e-06	1	0
BBBOND_0313840	hypothetical protein	0.000606	1	4.7e-05	1	0
BBBOND_0308880	hypothetical protein	0.0006	1	0.003111	1	0
BBBOND_0313930	hypothetical protein	0.000583	1	3.5e-05	1	0
BBBOND_0200020	hypothetical protein	0.000572	1	0.000327	1	0
BBBOND_0310240	hypothetical protein	0.000562	1	0.000872	1	0
BBBOND_0300560	hypothetical protein	0.000556	1	0.000134	1	0
BBBOND_0309410	hypothetical protein	0.000553	1	0.000129	1	0
BBBOND_0300020	hypothetical protein	0.000552	1	0.000215	1	0
BBBOND_0100360	hypothetical protein	0.000549	1	0.000598	0	0
BBBOND_0304230	hypothetical protein	0.000547	1	5e-05	1	0
BBBOND_0100220	hypothetical protein	0.000546	1	0.000515	1	0
BBBOND_0200080	hypothetical protein	0.000536	1	0.000605	1	0
BBBOND_0307880	hypothetical protein	0.000532	1	0.000118	1	0
BBBOND_0302890	hypothetical protein	0.000532	1	7e-05	1	0
BBBOND_0300080	hypothetical protein	0.000531	1	8.2e-05	1	0
BBBOND_0308820	hypothetical protein	0.00053	1	0	1	0
BBBOND_0104100	hypothetical protein	0.000523	1	0.040653	1	0
BBBOND_0405730	hypothetical protein	0.000523	1	3.2e-05	1	0
BBBOND_0309980	hypothetical protein	0.000512	1	6.8e-05	1	0
BBBOND_0400060	hypothetical protein	0.000511	1	7.5e-05	1	0
BBBOND_0302640	hypothetical protein	0.000502	1	3e-05	1	0
BBBOND_0304120	hypothetical protein	0.0005	1	4.4e-05	1	0
BBBOND_0201700	hypothetical protein	0.000494	1	0.00394	1	0
BBBOND_0300060	hypothetical protein	0.000487	1	0.000204	1	0
BBBOND_0310260	hypothetical protein	0.000476	1	0.000609	1	0
BBBOND_0308150	hypothetical protein	0.000473	1	3.8e-05	1	0
BBBOND_0305600	hypothetical protein	0.000464	1	8.7e-05	1	0
BBBOND_0304470	hypothetical protein	0.000463	1	3.2e-05	1	0
BBBOND_0200110	hypothetical protein	0.000459	1	0.007688	1	0
BBBOND_0305380	hypothetical protein	0.000459	1	2.9e-05	1	0
BBBOND_0300710	hypothetical protein	0.000458	1	7.6e-05	2	0
BBBOND_0305130	hypothetical protein	0.000456	1	7.4e-05	1	0
BBBOND_0208940	hypothetical protein	0.000453	1	0.000661	2	0
BBBOND_0107810	hypothetical protein	0.000432	1	0.000301	1	0
BBBOND_0303560	hypothetical protein	0.00043	1	3.1e-05	1	0
BBBOND_0303060	hypothetical protein	0.000422	1	8.8e-05	1	0
BBBOND_0302870	hypothetical protein	0.00042	1	9e-06	1	0
BBBOND_0303050	hypothetical protein	0.000413	1	0.009721	1	0
BBBOND_0305310	hypothetical protein	0.000392	1	1.1e-05	1	0
BBBOND_0312580	hypothetical protein	0.00039	1	6.3e-05	1	0
BBBOND_0304160	hypothetical protein	0.000387	1	4.7e-05	1	0
BBBOND_0303800	hypothetical protein	0.00038	1	3.9e-05	1	0
BBBOND_0300260	hypothetical protein	0.000378	1	5.6e-05	1	0
BBBOND_0304640	hypothetical protein	0.000361	1	4.3e-05	1	0
BBBOND_0303510	hypothetical protein	0.000357	1	4.3e-05	1	0
BBBOND_0311470	hypothetical protein	0.000355	1	0.001793	1	0
BBBOND_0308440	hypothetical protein	0.000337	1	0.0001	1	0
BBBOND_0304670	hypothetical protein	0.000334	1	2.7e-05	1	0
BBBOND_0310480	hypothetical protein	0.000333	1	0.024693	1	0
BBBOND_0306220	hypothetical protein	0.000329	1	0.004481	1	0
BBBOND_0311150	hypothetical protein	0.000316	1	2e-05	1	0
BBBOND_0308540	hypothetical protein	0.000307	1	2.8e-05	1	0
BBBOND_0308600	hypothetical protein	0.000307	1	2.8e-05	1	0
BBBOND_0305430	hypothetical protein	0.000303	1	6.6e-05	1	0
BBBOND_0308170	hypothetical protein	0.000302	1	0.00079	1	0
BBBOND_0303650	hypothetical protein	0.000296	1	4.6e-05	1	0
BBBOND_0300250	hypothetical protein	0.000284	1	0.03998	1	0
BBBOND_0102490	hypothetical protein	0.000279	1	0.003529	1	0
BBBOND_0303040	hypothetical protein	0.000276	1	3.2e-05	1	0
BBBOND_0109500	hypothetical protein	0.000276	1	0.000171	1	0
BBBOND_0300590	hypothetical protein	0.000275	1	0.001843	1	0
BBBOND_0301160	hypothetical protein	0.000275	1	0.000194	0	0
BBBOND_0208750	hypothetical protein	0.000261	1	0.020288	1	0
BBBOND_0109010	hypothetical protein	0.000246	1	5.7e-05	1	0
BBBOND_0310040	hypothetical protein	0.000244	1	1e-06	1	0
BBBOND_0308630	hypothetical protein	0.000236	1	1e-06	1	0
BBBOND_0304080	hypothetical protein	0.00023	1	2e-06	1	0
BBBOND_0313370	hypothetical protein	0.000223	1	0.000873	1	0
BBBOND_0211960	hypothetical protein	0.000199	1	3.9e-05	1	0
BBBOND_0314030	hypothetical protein	0.000177	1	3.7e-05	1	0
BBBOND_0102720	hypothetical protein	0.000169	1	0.00359	1	0
BBBOND_0302040	hypothetical protein	0.942003	2	0.997732	1	1
BBBOND_0313750	hypothetical protein	0.836762	2	0.776247	2	1
BBBOND_0201120	hypothetical protein	0.565958	2	0.757532	1	1
BBBOND_0205480	hypothetical protein	0.141045	2	0.170624	2	0
BBBOND_0406080	hypothetical protein	0.129636	2	0.263124	2	1
BBBOND_0403960	hypothetical protein	0.082335	2	0.717881	2	0
BBBOND_0403850	hypothetical protein	0.06465	2	0.320886	2	0
BBBOND_0200060	hypothetical protein	0.038768	2	0.025489	2	0
BBBOND_0204620	hypothetical protein	0.031223	2	0.179594	1	1
BBBOND_0106230	hypothetical protein	0.024074	2	0.014599	2	0
BBBOND_0303830	hypothetical protein	0.016358	2	0.006552	2	0
BBBOND_0101810	hypothetical protein	0.014394	2	0.090631	1	1
BBBOND_0313850	hypothetical protein	0.010084	2	0.015012	3	0
BBBOND_0303120	hypothetical protein	0.008488	2	3e-06	3	0
BBBOND_0111340	hypothetical protein	0.008028	2	0.004094	2	0
BBBOND_0108100	hypothetical protein	0.007993	2	0.056137	3	0
BBBOND_0110180	hypothetical protein	0.006552	2	0.007252	2	0
BBBOND_0207000	hypothetical protein	0.006453	2	0.07322	2	0
BBBOND_0201600	hypothetical protein	0.005919	2	0.001858	1	0
BBBOND_0203370	hypothetical protein	0.005326	2	0.004633	2	0
BBBOND_0108930	hypothetical protein	0.002732	2	6.6e-05	2	0
BBBOND_0303250	hypothetical protein	0.002608	2	0.018303	2	0
BBBOND_0306620	hypothetical protein	0.002387	2	6.5e-05	3	0
BBBOND_0300920	hypothetical protein	0.002383	2	0.000923	3	0
BBBOND_0307450	hypothetical protein	0.002299	2	0.000799	2	0
BBBOND_0306430	hypothetical protein	0.002269	2	0.001526	2	0
BBBOND_0202930	hypothetical protein	0.001927	2	0.002409	2	0
BBBOND_0404890	hypothetical protein	0.001848	2	3e-06	2	0
BBBOND_0301800	hypothetical protein	0.001282	2	1.8e-05	2	0
BBBOND_0308370	hypothetical protein	0.001186	2	7e-06	2	0
BBBOND_0203730	hypothetical protein	0.001044	2	8.1e-05	1	0
BBBOND_0202480	hypothetical protein	0.000628	2	1e-06	4	0
BBBOND_0300550	hypothetical protein	0.000358	2	0.000279	3	0
BBBOND_0312590	hypothetical protein	0.000323	2	0.000347	2	0
BBBOND_0301410	hypothetical protein	0.244467	3	0.846818	3	0
BBBOND_0104220	hypothetical protein	0.037575	3	0.048177	3	0
BBBOND_0313960	hypothetical protein	0.010864	3	0.00331	2	0
BBBOND_0313940	hypothetical protein	0.009769	3	0.121853	2	1
BBBOND_0102070	hypothetical protein	0.005042	3	0.044229	2	0
BBBOND_0405740	hypothetical protein	0.001423	3	5.6e-05	3	0
BBBOND_0106330	hypothetical protein	0.001179	3	0.000153	4	0
BBBOND_0108690	hypothetical protein	0.000952	3	0.000202	3	0
BBBOND_0309250	hypothetical protein	0.00094	3	9e-06	4	0
BBBOND_0306950	hypothetical protein	0.622921	4	0.670808	2	1
BBBOND_0300680	hypothetical protein	0.136525	4	0.010658	4	0
BBBOND_0313990	hypothetical protein	0.016479	4	0.000144	3	0
BBBOND_0207260	hypothetical protein	0.000759	4	0.000809	4	0
BBBOND_0207210	hypothetical protein	0.000759	4	0.000809	4	0
BBBOND_0306560	hypothetical protein	0.965533	5	0.964933	5	1
BBBOND_0405330	hypothetical protein	0.005267	5	0.000362	5	0
BBBOND_0104700	hypothetical protein	0.000691	6	0	7	0
BBBOND_0104210	hypothetical protein	0.000386	6	0	6	0
BBBOND_0403190	hypothetical protein	0.001417	7	1.1e-05	11	0
BBBOND_0301380	hypothetical protein	0.118715	8	0.334733	7	0
BBBOND_0404210	hypothetical protein	0.004029	8	7.3e-05	8	0
BBBOND_0210270	hypothetical protein	0.000753	8	4e-06	9	0
BBBOND_0404220	hypothetical protein	0.000752	8	7e-06	8	0
BBBOND_0307710	hypothetical protein	0.012511	9	0.0095	12	0
BBBOND_0404020	hypothetical protein	0.008262	9	6.4e-05	9	0
BBBOND_0208820	hypothetical protein	0.004	9	2e-06	10	0
BBBOND_0309630	hypothetical protein	0.003722	9	1.2e-05	10	0
BBBOND_0208780	hypothetical protein	0.003001	9	1e-06	10	0
BBBOND_0210260	hypothetical protein	0.002971	9	0.000774	9	0
BBBOND_0208630	hypothetical protein	0.00261	9	1e-06	10	0
BBBOND_0209290	hypothetical protein	0.001741	9	1e-06	10	0
BBBOND_0311200	hypothetical protein	0.001726	9	1e-06	10	0
BBBOND_0209970	hypothetical protein	0.001491	9	2e-06	10	0
BBBOND_0208970	hypothetical protein	0.001282	9	2e-06	10	0
BBBOND_0405310	hypothetical protein	0.00119	9	4e-06	9	0
BBBOND_0303790	hypothetical protein	0.001173	9	2e-06	10	0
BBBOND_0403690	hypothetical protein	0.001003	9	1e-06	9	0
BBBOND_0405300	hypothetical protein	0.000663	9	2e-06	11	0
BBBOND_0405620	hypothetical protein	0.000451	9	1e-06	10	0
BBBOND_0100710	hypothetical protein	0.002267	10	0	10	0
BBBOND_0306180	hypothetical protein	0.001315	10	0	10	0
BBBOND_0110560	hypothetical protein	0.001265	10	0	10	0
BBBOND_0107070	hypothetical protein	0.001072	10	1e-06	11	0
BBBOND_0303640	hypothetical protein	0.000772	10	0	10	0
BBBOND_0204560	hypothetical protein	0.000599	10	0	10	0
BBBOND_0209320	hypothetical protein	0.003506	11	3.2e-05	10	0
BBBOND_0107840	hypothetical protein	0.001529	11	2e-06	11	0
BBBOND_0405220	hypothetical protein	0.00074	11	6.1e-05	12	0
BBBOND_0110850	hypothetical protein, conserved	0.998353	0	0.999943	0	1
BBBOND_0201730	hypothetical protein, conserved	0.9982	0	0.998979	0	1
BBBOND_0313020	hypothetical protein, conserved	0.997753	0	0.999779	0	1
BBBOND_0210120	hypothetical protein, conserved	0.997398	0	0.998699	0	1
BBBOND_0306300	hypothetical protein, conserved	0.996925	0	0.99974	0	1
BBBOND_0400125	hypothetical protein, conserved	0.996713	0	0.932798	0	1
BBBOND_0300100	hypothetical protein, conserved	0.994629	0	0.991731	0	1
BBBOND_0110670	hypothetical protein, conserved	0.993424	0	0.996581	0	1
BBBOND_0304580	hypothetical protein, conserved	0.993033	0	0.998028	0	1
BBBOND_0302950	hypothetical protein, conserved	0.992796	0	0.996814	0	1
BBBOND_0301270	hypothetical protein, conserved	0.990694	0	0.996167	0	1
BBBOND_0206730	hypothetical protein, conserved	0.989573	0	0.998908	0	1
BBBOND_0401980	hypothetical protein, conserved	0.988267	0	0.995301	0	1
BBBOND_0305210	hypothetical protein, conserved	0.98775	0	0.9941	0	1
BBBOND_0106210	hypothetical protein, conserved	0.987543	0	0.98812	0	1
BBBOND_0106770	hypothetical protein, conserved	0.986037	0	0.999026	0	1
BBBOND_0111060	hypothetical protein, conserved	0.984999	0	0.997734	0	1
BBBOND_0402410	hypothetical protein, conserved	0.984764	0	0.992978	0	1
BBBOND_0004290	hypothetical protein, conserved	0.984519	0	0.981068	0	1
BBBOND_0301590	hypothetical protein, conserved	0.982115	0	0.985696	0	1
BBBOND_0106410	hypothetical protein, conserved	0.981019	0	0.903483	0	1
BBBOND_0306080	hypothetical protein, conserved	0.980465	0	0.996929	0	1
BBBOND_0100640	hypothetical protein, conserved	0.97427	0	0.968435	0	1
BBBOND_0306310	hypothetical protein, conserved	0.973848	0	0.999083	0	1
[truncated: 3,078 more rows]

## Sheet: bigemina_rule_based
ID	Name	SignalP	TMHMM	GPI_FPrate	GPI_prediction	TargetP	Phobius_tm	Phobius_sp
BBBOND_0105530	12D3 antigen putative	0.965956	0	0.773	Not GPI-anchored	0.999176	0	1
BBBOND_0304250	1-deoxy-D-xylulose-5-phosphate synthase family protein putative	0.795642	0	0.06	Not GPI-anchored	0.943249	0	1
BBBOND_0313140	30S RIBOSOMAL PROTEIN S10 putative	0.964456	0	0.182	Not GPI-anchored	0.993032	0	1
BBBOND_0306410	30S ribosomal protein S15 putative	0.729254	0	0.216	Not GPI-anchored	0.957749	0	1
BBBOND_0311220	50S ribosomal protein L15 putative	0.748684	0	0.394	Not GPI-anchored	0.523617	0	1
BBBOND_0206710	50S ribosomal protein L18 putative	0.920176	0	0.72	Not GPI-anchored	0.790446	0	1
BBBOND_0103160	50S ribosomal subunit protein L28 putative	0.950054	0	0.015	Not GPI-anchored	0.950022	0	1
BBBOND_0106840	5'-3' exonuclease putative	0.629195	0	0.741	Not GPI-anchored	0.849792	0	1
BBBOND_0111260	adenylate kinase 2 putative	0.898784	0	0.323	Not GPI-anchored	0.984223	0	1
BBBOND_0108020	aspartyl protease putative	0.951063	0	0.604	Not GPI-anchored	0.980917	0	1
BBBOND_0400170	aspartyl protease putative	0.945283	0	0.154	Not GPI-anchored	0.99052	0	1
BBBOND_0405360	aspartyl-tRNA synthetase putative	0.65305	0	0.807	Not GPI-anchored	0.479874	0	1
BBBOND_0207310	base excision DNA repair protein HhH-GPD family domain containing protein putative	0.694897	0	0.652	Not GPI-anchored	0.680083	0	1
BBBOND_0211485	BT1 domain containing proteinputative	0.998302	0	0.216	Not GPI-anchored	0.999913	0	1
BBBOND_0306860	casein kinase II alpha chain (CK II) putative	0.531222	0	0.182	Not GPI-anchored	0.600252	0	0
BBBOND_0212020	cathepsin C precursor putative	0.995068	0	0.575	Not GPI-anchored	0.999272	0	1
BBBOND_0105210	chain A of Ferredoxin putative	0.800108	0	0.675	Not GPI-anchored	0.987334	0	1
BBBOND_0401160	chaperonin cpn60 putative	0.889342	0	0.129	Not GPI-anchored	0.5532	0	1
BBBOND_0403750	conserved membrane protein putative	0.73294	0	0.652	Not GPI-anchored	0.973449	0	1
BBBOND_0405180	DNA ligase I putative	0.989092	0	0.741	Not GPI-anchored	0.992149	0	1
BBBOND_0402580	DNA-directed RNA polymerase alpha subunit putative	0.991147	0	0.867	Not GPI-anchored	0.983973	0	1
BBBOND_0211190	DNA-directed RNA polymerase subunit	0.963781	0	0.855	Not GPI-anchored	0.983252	0	1
BBBOND_0300210	DnaJ domain containing protein putative	0.990003	0	0.36	Not GPI-anchored	0.999136	0	1
BBBOND_0306800	dnaJ domain containing protein putative	0.685514	0	0.919	Not GPI-anchored	0.963369	0	1
BBBOND_0203130	elongation factor Tu GTP binding domain containing protein putative	0.612112	0	0.493	Not GPI-anchored	0.937678	0	1
BBBOND_0311650	eukaryotic aspartyl protease family protein putative	0.835857	0	0.756	Not GPI-anchored	0.920301	0	1
BBBOND_0103290	gcpE protein putative	0.87099	0	0.109	Not GPI-anchored	0.991743	0	1
BBBOND_0108340	glutamyl-tRNA synthetase putative	0.980281	0	0.652	Not GPI-anchored	0.986205	0	1
BBBOND_0208080	glycyl-tRNA synthetase putative	0.526913	0	0.927	Not GPI-anchored	0.5916	0	1
BBBOND_0400130	GTPase Der	0.958864	0	0.824	Not GPI-anchored	0.976183	0	1
BBBOND_0110880	HAD superfamily hydrolase putative	0.955823	0	0.006	Weakly probable	0.997076	0	1
BBBOND_0306850	heat shock protein 70 precursor putative	0.925611	0	0.428	Not GPI-anchored	0.949286	0	1
BBBOND_0105820	heat shock protein 90 putative	0.543014	0	0.675	Not GPI-anchored	0.897013	0	1
BBBOND_0107620	heat shock protein DNAJ putative	0.953501	0	0.216	Not GPI-anchored	0.97979	0	1
BBBOND_0108000	histidine acid phosphatase superfamily protein putative	0.626744	0	0.548	Not GPI-anchored	0.810942	1	1
BBBOND_0102710	human hepatopoietin-like protein putative	0.978769	0	0.789	Not GPI-anchored	0.990265	0	1
BBBOND_0100160	hypothetical protein	0.944834	0	0.698	Not GPI-anchored	0.987818	0	1
BBBOND_0100370	hypothetical protein	0.743446	0	0.773	Not GPI-anchored	0.99661	0	1
BBBOND_0100690	hypothetical protein	0.582798	0	0.548	Not GPI-anchored	0.867456	0	1
BBBOND_0101590	hypothetical protein	0.940978	0	0.84	Not GPI-anchored	0.979312	0	1
BBBOND_0103360	hypothetical protein	0.992998	0	0.463	Not GPI-anchored	0.997713	0	1
BBBOND_0103540	hypothetical protein	0.9892	0	0.011	Not GPI-anchored	0.999639	0	1
BBBOND_0103570	hypothetical protein	0.9892	0	0.05	Not GPI-anchored	0.999667	0	1
BBBOND_0104060	hypothetical protein	0.940978	0	0.867	Not GPI-anchored	0.979521	0	1
BBBOND_0105230	hypothetical protein	0.704124	0	0.428	Not GPI-anchored	0.944744	0	0
BBBOND_0105280	hypothetical protein	0.781152	0	0.879	Not GPI-anchored	0.942522	0	1
BBBOND_0106450	hypothetical protein	0.987124	0	0.522	Not GPI-anchored	0.998085	0	1
BBBOND_0106590	hypothetical protein	0.995496	0	0.428	Not GPI-anchored	0.997458	0	1
BBBOND_0107310	hypothetical protein	0.962833	0	0.84	Not GPI-anchored	0.992545	0	1
BBBOND_0107368	hypothetical protein	0.947854	0	0.154	Not GPI-anchored	0.982628	0	1
BBBOND_0107660	hypothetical protein	0.969895	0	0.948	Not GPI-anchored	0.972484	0	1
BBBOND_0107920	hypothetical protein	0.998846	0	0.824	Not GPI-anchored	0.999414	0	1
BBBOND_0108010	hypothetical protein	0.99902	0	0.968	Not GPI-anchored	0.999401	0	1
BBBOND_0108780	hypothetical protein	0.898241	0	0.807	Not GPI-anchored	0.965319	0	1
BBBOND_0108950	hypothetical protein	0.843738	0	0.06	Not GPI-anchored	0.981228	0	1
BBBOND_0109370	hypothetical protein	0.95278	0	0.89	Not GPI-anchored	0.987161	0	1
BBBOND_0109960	hypothetical protein	0.998903	0	0.741	Not GPI-anchored	0.997945	0	1
BBBOND_0110570	hypothetical protein	0.775312	0	0.756	Not GPI-anchored	0.841729	0	1
BBBOND_0110730	hypothetical protein	0.894844	0	0.909	Not GPI-anchored	0.990823	1	0
BBBOND_0110810	hypothetical protein	0.978823	0	0.72	Not GPI-anchored	0.997798	0	1
BBBOND_0110840	hypothetical protein	0.766695	0	0.89	Not GPI-anchored	0.802094	2	1
BBBOND_0111200	hypothetical protein	0.756582	0	0.72	Not GPI-anchored	0.832418	0	1
BBBOND_0111360	hypothetical protein	0.963301	0	0.129	Not GPI-anchored	0.998288	0	1
BBBOND_0201470	hypothetical protein	0.976599	0	0.84	Not GPI-anchored	0.993252	0	1
BBBOND_0201670	hypothetical protein	0.859547	0	0.756	Not GPI-anchored	0.935089	0	1
BBBOND_0201680	hypothetical protein	0.767575	0	0.824	Not GPI-anchored	0.697456	0	1
BBBOND_0203330	hypothetical protein	0.962698	0	0.129	Not GPI-anchored	0.778103	0	1
BBBOND_0203510	hypothetical protein	0.983212	0	0.937	Not GPI-anchored	0.999687	0	1
BBBOND_0204550	hypothetical protein	0.763935	0	0.036	Not GPI-anchored	0.995629	0	1
BBBOND_0205250	hypothetical protein	0.515772	0	0.394	Not GPI-anchored	0.871324	1	0
BBBOND_0206220	hypothetical protein	0.931896	0	0.074	Not GPI-anchored	0.981282	0	1
BBBOND_0206230	hypothetical protein	0.976196	0	0.323	Not GPI-anchored	0.986606	0	1
BBBOND_0206240	hypothetical protein	0.985495	0	0.014	Not GPI-anchored	0.9911	0	1
BBBOND_0206250	hypothetical protein	0.976196	0	0.252	Not GPI-anchored	0.990013	0	1
BBBOND_0206260	hypothetical protein	0.998318	0	0.575	Not GPI-anchored	0.99732	0	1
BBBOND_0206750	hypothetical protein	0.824441	0	0.919	Not GPI-anchored	0.971624	0	0
BBBOND_0207040	hypothetical protein	0.995052	0	0.394	Not GPI-anchored	0.998731	0	1
BBBOND_0207440	hypothetical protein	0.998096	0	0.074	Not GPI-anchored	0.997714	0	1
BBBOND_0207460	hypothetical protein	0.922241	0	0.548	Not GPI-anchored	0.936628	0	1
BBBOND_0207600	hypothetical protein	0.967688	0	0.807	Not GPI-anchored	0.988023	0	1
BBBOND_0207830	hypothetical protein	0.75965	0	0.394	Not GPI-anchored	0.988095	0	1
BBBOND_0208730	hypothetical protein	0.981495	0	0.36	Not GPI-anchored	0.916123	0	1
BBBOND_0208930	hypothetical protein	0.904135	0	0.129	Not GPI-anchored	0.978649	0	1
BBBOND_0209940	hypothetical protein	0.657549	0	0.323	Not GPI-anchored	0.952423	0	1
BBBOND_0210930	hypothetical protein	0.993287	0	0.522	Not GPI-anchored	0.998477	0	1
BBBOND_0212140	hypothetical protein	0.959308	0	0.72	Not GPI-anchored	0.964699	0	1
BBBOND_0300140	hypothetical protein	0.985746	0	0.05	Not GPI-anchored	0.999012	0	1
BBBOND_0301750	hypothetical protein	0.661663	0	0.323	Not GPI-anchored	0.813469	0	1
BBBOND_0302050	hypothetical protein	0.780771	0	0.948	Not GPI-anchored	0.997361	0	1
BBBOND_0302080	hypothetical protein	0.576879	0	0.919	Not GPI-anchored	0.760052	0	0
BBBOND_0302590	hypothetical protein	0.780771	0	0.948	Not GPI-anchored	0.997361	0	1
BBBOND_0302630	hypothetical protein	0.584293	0	0.899	Not GPI-anchored	0.769108	0	0
BBBOND_0303270	hypothetical protein	0.991086	0	0.627	Not GPI-anchored	0.99452	0	1
BBBOND_0303410	hypothetical protein	0.948012	0	0.927	Not GPI-anchored	0.995468	0	1
BBBOND_0305770	hypothetical protein	0.959838	0	0.182	Not GPI-anchored	0.989427	0	1
BBBOND_0306010	hypothetical protein	0.92988	0	0.005	Weakly probable	0.972505	0	1
BBBOND_0306690	hypothetical protein	0.514177	0	0.548	Not GPI-anchored	0.840979	0	1
BBBOND_0306900	hypothetical protein	0.982275	0	0.675	Not GPI-anchored	0.96734	0	1
BBBOND_0306930	hypothetical protein	0.852832	0	0.867	Not GPI-anchored	0.96111	0	1
BBBOND_0307190	hypothetical protein	0.624404	0	0.824	Not GPI-anchored	0.85838	0	1
BBBOND_0307270	hypothetical protein	0.993165	0	0.909	Not GPI-anchored	0.999951	0	1
BBBOND_0307280	hypothetical protein	0.993488	0	0.011	Not GPI-anchored	0.999976	0	1
BBBOND_0307350	hypothetical protein	0.982694	0	0.879	Not GPI-anchored	0.997712	0	1
BBBOND_0307700	hypothetical protein	0.924011	0	0.84	Not GPI-anchored	0.961826	0	1
BBBOND_0308280	hypothetical protein	0.772265	0	0.972	Not GPI-anchored	0.999185	0	1
BBBOND_0308800	hypothetical protein	0.516718	0	0.942	Not GPI-anchored	0.813392	0	0
BBBOND_0309390	hypothetical protein	0.64569	0	0.018	Not GPI-anchored	0.9644	0	1
BBBOND_0310290	hypothetical protein	0.986058	0	0.021	Not GPI-anchored	0.97105	0	1
BBBOND_0310520	hypothetical protein	0.997854	0	0.968	Not GPI-anchored	0.998218	0	1
BBBOND_0310720	hypothetical protein	0.984356	0	0.006	Weakly probable	0.981845	0	1
BBBOND_0311480	hypothetical protein	0.954198	0	0.773	Not GPI-anchored	0.983027	0	1
BBBOND_0311490	hypothetical protein	0.937854	0	0.84	Not GPI-anchored	0.953469	0	1
BBBOND_0311700	hypothetical protein	0.992268	0	0.021	Not GPI-anchored	0.993268	0	1
BBBOND_0311760	hypothetical protein	0.665872	0	0.789	Not GPI-anchored	0.959833	0	1
BBBOND_0312490	hypothetical protein	0.793938	0	0.005	Weakly probable	0.910569	1	1
BBBOND_0312500	hypothetical protein	0.98782	0	0.89	Not GPI-anchored	0.988493	0	1
BBBOND_0312920	hypothetical protein	0.902843	0	0.652	Not GPI-anchored	0.94326	0	1
BBBOND_0400470	hypothetical protein	0.954978	0	0.463	Not GPI-anchored	0.933858	0	1
BBBOND_0400600	hypothetical protein	0.987766	0	0.652	Not GPI-anchored	0.998045	0	1
BBBOND_0400630	hypothetical protein	0.960992	0	0.288	Not GPI-anchored	0.99545	0	1
BBBOND_0400690	hypothetical protein	0.968044	0	0.154	Not GPI-anchored	0.989513	0	1
BBBOND_0402380	hypothetical protein	0.92684	0	0.36	Not GPI-anchored	0.902754	0	1
BBBOND_0402630	hypothetical protein	0.750269	0	0.919	Not GPI-anchored	0.713032	0	1
BBBOND_0403260	hypothetical protein	0.945577	0	0.72	Not GPI-anchored	0.939438	0	1
BBBOND_0404030	hypothetical protein	0.996803	0	0.154	Not GPI-anchored	0.999848	0	1
BBBOND_0404230	hypothetical protein	0.990081	0	0.493	Not GPI-anchored	0.999074	0	1
BBBOND_0404390	hypothetical protein	0.927248	0	0.919	Not GPI-anchored	0.924709	0	1
BBBOND_0404620	hypothetical protein	0.936622	0	0.72	Not GPI-anchored	0.929233	0	1
BBBOND_0404640	hypothetical protein	0.91261	0	0.741	Not GPI-anchored	0.929325	0	1
BBBOND_0404660	hypothetical protein	0.917614	0	0.741	Not GPI-anchored	0.935292	0	1
BBBOND_0404680	hypothetical protein	0.910636	0	0.773	Not GPI-anchored	0.928466	0	1
BBBOND_0405030	hypothetical protein	0.957217	0	0.84	Not GPI-anchored	0.978157	0	1
BBBOND_0405260	hypothetical protein	0.80179	0	0.675	Not GPI-anchored	0.927063	0	1
BBBOND_0405710	hypothetical protein	0.909902	0	0.575	Not GPI-anchored	0.967617	0	1
BBBOND_0000450	hypothetical protein conserved	0.972779	0	0.021	Not GPI-anchored	0.999269	0	1
BBBOND_0002350	hypothetical protein conserved	0.582265	0	0.493	Not GPI-anchored	0.899936	0	1
BBBOND_0002470	hypothetical protein conserved	0.94494	0	0.652	Not GPI-anchored	0.92884	0	1
BBBOND_0004290	hypothetical protein conserved	0.984519	0	0.855	Not GPI-anchored	0.981068	0	1
BBBOND_0006350	hypothetical protein conserved	0.524883	0	0.463	Not GPI-anchored	0.995107	0	1
BBBOND_0100250	hypothetical protein conserved	0.876233	0	0.773	Not GPI-anchored	0.994722	0	1
BBBOND_0100640	hypothetical protein conserved	0.97427	0	0.604	Not GPI-anchored	0.968435	0	1
BBBOND_0101080	hypothetical protein conserved	0.732596	0	0.036	Not GPI-anchored	0.880459	0	1
BBBOND_0103155	hypothetical protein conserved	0.928532	0	0.756	Not GPI-anchored	0.942821	0	1
BBBOND_0103490	hypothetical protein conserved	0.90827	0	0.675	Not GPI-anchored	0.946461	0	1
BBBOND_0103760	hypothetical protein conserved	0.706342	0	0.005	Weakly probable	0.633794	0	1
BBBOND_0105290	hypothetical protein conserved	0.787322	0	0.009	Weakly probable	0.990806	0	1
BBBOND_0106210	hypothetical protein conserved	0.987543	0	0.652	Not GPI-anchored	0.98812	0	1
BBBOND_0106410	hypothetical protein conserved	0.981019	0	0.773	Not GPI-anchored	0.903483	0	1
BBBOND_0106770	hypothetical protein conserved	0.986037	0	0.72	Not GPI-anchored	0.999026	0	1
BBBOND_0108450	hypothetical protein conserved	0.851417	0	0.216	Not GPI-anchored	0.93005	0	1
BBBOND_0110430	hypothetical protein conserved	0.959422	0	0.109	Not GPI-anchored	0.970949	0	1
BBBOND_0110670	hypothetical protein conserved	0.993424	0	0.575	Not GPI-anchored	0.996581	0	1
BBBOND_0110850	hypothetical protein conserved	0.998353	0	0.652	Not GPI-anchored	0.999943	0	1
BBBOND_0111060	hypothetical protein conserved	0.984999	0	0.015	Not GPI-anchored	0.997734	0	1
BBBOND_0200620	hypothetical protein conserved	0.801978	0	0.698	Not GPI-anchored	0.819119	0	1
BBBOND_0200810	hypothetical protein conserved	0.606221	0	0.428	Not GPI-anchored	0.760419	0	1
BBBOND_0200830	hypothetical protein conserved	0.610749	0	0.855	Not GPI-anchored	0.896037	0	1
BBBOND_0201510	hypothetical protein conserved	0.856248	0	0.652	Not GPI-anchored	0.965549	0	1
BBBOND_0201730	hypothetical protein conserved	0.9982	0	0.548	Not GPI-anchored	0.998979	0	1
BBBOND_0201760	hypothetical protein conserved	0.939859	0	0.675	Not GPI-anchored	0.991946	0	1
BBBOND_0202730	hypothetical protein conserved	0.909423	0	0.867	Not GPI-anchored	0.944477	3	1
BBBOND_0204480	hypothetical protein conserved	0.714291	0	0.493	Not GPI-anchored	0.563864	0	1
BBBOND_0205180	hypothetical protein conserved	0.533078	0	0.879	Not GPI-anchored	0.413461	0	1
BBBOND_0205600	hypothetical protein conserved	0.963472	0	0.756	Not GPI-anchored	0.991812	0	1
BBBOND_0206000	hypothetical protein conserved	0.916406	0	0.72	Not GPI-anchored	0.97498	0	1
BBBOND_0206020	hypothetical protein conserved	0.550632	0	0.789	Not GPI-anchored	0.832494	0	1
BBBOND_0207280	hypothetical protein conserved	0.935247	0	0.675	Not GPI-anchored	0.967843	0	1
BBBOND_0207630	hypothetical protein conserved	0.899866	0	0.548	Not GPI-anchored	0.745253	0	1
BBBOND_0208690	hypothetical protein conserved	0.565325	0	0.698	Not GPI-anchored	0.76459	0	1
BBBOND_0210120	hypothetical protein conserved	0.997398	0	0.84	Not GPI-anchored	0.998699	0	1
BBBOND_0210645	hypothetical protein conserved	0.544957	0	0.01	Not GPI-anchored	0.605526	0	1
BBBOND_0210895	hypothetical protein conserved	0.578802	0	0.84	Not GPI-anchored	0.914	0	1
BBBOND_0300090	hypothetical protein conserved	0.567576	0	0.428	Not GPI-anchored	0.77134	0	1
BBBOND_0300100	hypothetical protein conserved	0.994629	0	0.72	Not GPI-anchored	0.991731	0	1
BBBOND_0300370	hypothetical protein conserved	0.856206	0	0.96	Not GPI-anchored	0.97194	0	1
BBBOND_0301270	hypothetical protein conserved	0.990694	0	0.154	Not GPI-anchored	0.996167	0	1
BBBOND_0301590	hypothetical protein conserved	0.982115	0	0.091	Not GPI-anchored	0.985696	0	1
BBBOND_0301780	hypothetical protein conserved	0.910084	0	0.216	Not GPI-anchored	0.961374	0	1
BBBOND_0302950	hypothetical protein conserved	0.992796	0	0.252	Not GPI-anchored	0.996814	0	1
BBBOND_0304580	hypothetical protein conserved	0.993033	0	0.604	Not GPI-anchored	0.998028	0	1
BBBOND_0305200	hypothetical protein conserved	0.914397	0	0.493	Not GPI-anchored	0.975935	0	1
BBBOND_0305210	hypothetical protein conserved	0.98775	0	0.252	Not GPI-anchored	0.9941	0	1
BBBOND_0306080	hypothetical protein conserved	0.980465	0	0.909	Not GPI-anchored	0.996929	0	1
BBBOND_0306300	hypothetical protein conserved	0.996925	0	0.06	Not GPI-anchored	0.99974	0	1
BBBOND_0306310	hypothetical protein conserved	0.973848	0	0.006	Weakly probable	0.999083	0	1
BBBOND_0306420	hypothetical protein conserved	0.682114	0	0.756	Not GPI-anchored	0.287676	0	1
BBBOND_0310940	hypothetical protein conserved	0.97236	0	0.021	Not GPI-anchored	0.968297	0	1
BBBOND_0312670	hypothetical protein conserved	0.818564	0	0.252	Not GPI-anchored	0.934103	0	1
BBBOND_0313020	hypothetical protein conserved	0.997753	0	0.942	Not GPI-anchored	0.999779	0	1
BBBOND_0400125	hypothetical protein conserved	0.996713	0	0.983	Not GPI-anchored	0.932798	0	1
BBBOND_0400390	hypothetical protein conserved	0.930353	0	0.919	Not GPI-anchored	0.998738	0	1
BBBOND_0400520	hypothetical protein conserved	0.819823	0	0.575	Not GPI-anchored	0.979118	0	1
BBBOND_0400720	hypothetical protein conserved	0.960829	0	0.394	Not GPI-anchored	0.995554	0	1
BBBOND_0400900	hypothetical protein conserved	0.732438	0	0.323	Not GPI-anchored	0.903356	0	1
BBBOND_0401980	hypothetical protein conserved	0.988267	0	0.942	Not GPI-anchored	0.995301	0	1
BBBOND_0402410	hypothetical protein conserved	0.984764	0	0.252	Not GPI-anchored	0.992978	0	1
BBBOND_0402640	hypothetical protein conserved	0.874618	0	0.89	Not GPI-anchored	0.879075	0	1
BBBOND_0402710	hypothetical protein conserved	0.970528	0	0.72	Not GPI-anchored	0.99197	0	1
BBBOND_0403590	hypothetical protein conserved	0.915244	0	0.252	Not GPI-anchored	0.754962	0	1
BBBOND_0404260	hypothetical protein conserved	0.941655	0	0.394	Not GPI-anchored	0.990444	0	1
BBBOND_0307800	LCCL domain containing protein putative	0.865224	0	0.756	Not GPI-anchored	0.931428	0	0
BBBOND_0203950	LCCL domain-containing protein CCP2 putative	0.911958	0	0.008	Weakly probable	0.969127	0	1
BBBOND_0200960	LUXS/MPP-like metallohydrolase containing protein	0.87912	0	0.741	Not GPI-anchored	0.729595	0	1
BBBOND_0303010	LytB protein putative	0.968598	0	0.522	Not GPI-anchored	0.982741	0	1
BBBOND_0201960	mac/perforin domain containing membrane protein putative	0.71311	0	0.288	Not GPI-anchored	0.946549	0	0
BBBOND_0103080	mac/perforin domain containing protein putative	0.982507	0	0.627	Not GPI-anchored	0.964157	0	1
BBBOND_0102910	membrane protein putative	0.885407	0	0.394	Not GPI-anchored	0.932355	0	1
BBBOND_0103530	membrane protein putative	0.848597	0	0.84	Not GPI-anchored	0.950273	0	1
BBBOND_0103930	membrane protein putative	0.98925	0	0.867	Not GPI-anchored	0.986006	0	1
BBBOND_0105580	membrane protein putative	0.996231	0	0.855	Not GPI-anchored	0.999841	0	1
BBBOND_0105910	membrane protein putative	0.989948	0	0.182	Not GPI-anchored	0.998288	0	1
BBBOND_0106140	membrane protein putative	0.973299	0	0.604	Not GPI-anchored	0.963629	0	1
BBBOND_0106440	membrane protein putative	0.997713	0	0.074	Not GPI-anchored	0.998576	0	1
BBBOND_0106700	membrane protein putative	0.918662	0	0.89	Not GPI-anchored	0.980142	0	1
BBBOND_0107540	membrane protein putative	0.96835	0	0.698	Not GPI-anchored	0.906462	0	1
BBBOND_0108040	membrane protein putative	0.965093	0	0.937	Not GPI-anchored	0.943044	0	1
BBBOND_0109670	membrane protein putative	0.998379	0	0.909	Not GPI-anchored	0.999381	0	1
BBBOND_0110130	membrane protein putative	0.996921	0	0.867	Not GPI-anchored	0.999642	0	1
BBBOND_0201030	membrane protein putative	0.987287	0	0.252	Not GPI-anchored	0.989818	0	1
BBBOND_0204380	membrane protein putative	0.984053	0	0.026	Not GPI-anchored	0.99952	0	1
BBBOND_0204430	membrane protein putative	0.994887	0	0.807	Not GPI-anchored	0.999087	0	1
BBBOND_0206050	membrane protein putative	0.867047	0	0.675	Not GPI-anchored	0.714752	1	1
BBBOND_0206500	membrane protein putative	0.967955	0	0.72	Not GPI-anchored	0.994931	0	1
BBBOND_0207740	membrane protein putative	0.781077	0	0.824	Not GPI-anchored	0.939023	0	1
BBBOND_0208340	membrane protein putative	0.661844	0	0.985	Not GPI-anchored	0.945711	0	1
BBBOND_0209350	membrane protein putative	0.997761	0	0.824	Not GPI-anchored	0.999711	0	1
BBBOND_0209530	membrane protein putative	0.958844	0	0.972	Not GPI-anchored	0.966805	1	1
BBBOND_0209770	membrane protein putative	0.989941	0	0.074	Not GPI-anchored	0.994714	0	1
BBBOND_0210080	membrane protein putative	0.90041	0	0.824	Not GPI-anchored	0.978881	0	1
BBBOND_0210160	membrane protein putative	0.998898	0	0.394	Not GPI-anchored	0.99995	0	1
BBBOND_0210920	membrane protein putative	0.847297	0	0.604	Not GPI-anchored	0.644307	0	1
BBBOND_0211070	membrane protein putative	0.836597	0	0.698	Not GPI-anchored	0.76466	0	1
BBBOND_0307970	membrane protein putative	0.85844	0	0.773	Not GPI-anchored	0.776128	0	1
BBBOND_0310770	membrane protein putative	0.987539	0	0.548	Not GPI-anchored	0.999371	0	1
BBBOND_0400330	membrane protein putative	0.989759	0	0.091	Not GPI-anchored	0.998711	0	1
BBBOND_0400680	membrane protein putative	0.858014	0	0.807	Not GPI-anchored	0.976485	0	1
BBBOND_0306490	membrane-associated calcum-binding protein putative	0.996203	0	0.493	Not GPI-anchored	0.999588	0	1
BBBOND_0404920	methionine aminopeptidase I putative	0.531323	0	0.021	Not GPI-anchored	0.832355	0	1
BBBOND_0307020	N-ACETYLGLUCOSAMINYL-PH OSPHATIDYLINOSITOL DE-N-ACETYLASE putative	0.543915	0	0.89	Not GPI-anchored	0.960272	1	0
BBBOND_0105480	nucleoside monophosphate kinase putative	0.544727	0	0.493	Not GPI-anchored	0.924874	0	1
BBBOND_0206110	PA14 domain containing protein putative	0.528619	0	0.741	Not GPI-anchored	0.94094	0	0
BBBOND_0301870	patatin-like phospholipase family protein putative	0.7081	0	0.428	Not GPI-anchored	0.870633	0	1
BBBOND_0101060	peptidyl-prolyl cis-trans isomerase cyclophilin-type f domain containing protein putative	0.982778	0	0.548	Not GPI-anchored	0.999602	0	1
BBBOND_0300360	Plasmodium falciparum CPW-WPC domain containing protein putative	0.94031	0	0.675	Not GPI-anchored	0.996255	0	1
BBBOND_0301550	Plasmodium falciparum CPW-WPC domain containing protein putative	0.981463	0	0.879	Not GPI-anchored	0.999605	0	1
BBBOND_0201770	PPPDE peptidase domain-containing protein	0.712104	0	0.627	Not GPI-anchored	0.959622	0	1
BBBOND_0301700	predicted protein putative	0.638785	0	0.72	Not GPI-anchored	0.781511	0	1
BBBOND_0106620	protein disulfide isomerase related protein putative	0.956619	0	0.216	Not GPI-anchored	0.997921	0	1
BBBOND_0301070	protein phosphatase 2C putative	0.779777	0	0.985	Not GPI-anchored	0.837666	0	1
BBBOND_0210940	Proteoglycan 4	0.925422	0	0.018	Not GPI-anchored	0.995463	0	1
BBBOND_0208220	Putative RNA-binding protein	0.769418	0	0.216	Not GPI-anchored	0.565536	0	1
BBBOND_0107940	RAP-1 related antigen (RRA) putative	0.822815	0	0.548	Not GPI-anchored	0.957636	0	1
BBBOND_0100460	Ribokinase like superfamily protein putative	0.88446	0	0.855	Not GPI-anchored	0.998799	0	1
BBBOND_0100470	Ribokinase like superfamily protein putative	0.956325	0	0.604	Not GPI-anchored	0.996502	0	1
BBBOND_0100530	Ribokinase like superfamily protein putative	0.971436	0	0.05	Not GPI-anchored	0.998705	0	1
BBBOND_0100540	Ribokinase like superfamily protein putative	0.929948	0	0.252	Not GPI-anchored	0.998585	0	1
BBBOND_0402930	Ribonuclease BN	0.857722	0	0.021	Not GPI-anchored	0.987094	0	1
BBBOND_0207640	ribosomal protein L21 domain containing protein putative	0.6798	0	0.937	Not GPI-anchored	0.48302	0	1
BBBOND_0208270	ribosomal protein L29 putative	0.906288	0	0.36	Not GPI-anchored	0.90418	0	1
BBBOND_0208870	ribosomal protein L35 putative	0.932006	0	0.89	Not GPI-anchored	0.93355	0	1
BBBOND_0401880	Ribosome-recycling factor	0.510151	0	0.288	Not GPI-anchored	0.742716	0	1
BBBOND_0200800	RING-H2 finger protein ATL5	0.627787	0	0.652	Not GPI-anchored	0.34396	0	0
BBBOND_0306740	SEL-1-LIKE PROTEIN putative	0.96863	0	0.36	Not GPI-anchored	0.992639	0	1
BBBOND_0104980	single-strand binding protein putative	0.843284	0	0.129	Not GPI-anchored	0.821446	0	1
BBBOND_0402070	spherical body protein 3 putative	0.993028	0	0.652	Not GPI-anchored	0.958044	0	1
BBBOND_0209400	spherical body protein 4 SBP4 putative	0.902965	0	0.06	Not GPI-anchored	0.995838	0	1
BBBOND_0403610	surface protein D putative	0.922201	0	0.182	Not GPI-anchored	0.999283	0	1
BBBOND_0405370	Transitional endoplasmic reticulum ATPase	0.986307	0	0.36	Not GPI-anchored	0.990315	0	1
BBBOND_0210300	translation elongation factor G (EF-G) putative	0.847835	0	0.84	Not GPI-anchored	0.990242	0	1
BBBOND_0308020	tRNA methyl transferase family protein putative	0.701735	0	0.074	Not GPI-anchored	0.932536	0	1
BBBOND_0300150	tRNA modification GTPase TrmE putative	0.995862	0	0.72	Not GPI-anchored	0.996207	0	1
BBBOND_0308700	tRNA pseudouridine synthase putative	0.863953	0	0.604	Not GPI-anchored	0.955321	0	1
BBBOND_0101000	tRNA synthetase class II core domain containing protein putative	0.742384	0	0.026	Not GPI-anchored	0.963627	0	1
BBBOND_0312210	tRNA synthetases class I (W and Y) family protein putative	0.644458	0	0.109	Not GPI-anchored	0.886809	0	1
BBBOND_0104500	tRNA synthetases class I protein superfamily putative	0.910959	0	0.252	Not GPI-anchored	0.80907	0	1
BBBOND_0103430	ubiquitin-conjugating enzyme E2 putative	0.891338	0	0.824	Not GPI-anchored	0.843863	0	1
BBBOND_0110290	WD repeat domain containing protein putative	0.849702	0	0.741	Not GPI-anchored	0.687525	0	1

## Sheet: Babesia_canis
ID	Name	SignalP	TMHMM	TargetP	Phobius_tm	Phobius_sp
BC_CHIPZ_H002298	116 kda u5 small nuclear ribonucleoprotein component	0.000211	0	3e-06	0	0
BC_CHIPZ_H002943	12d3 partial	0.977038	1	0.999395	0	1
BC_CHIPZ_H002682	14-3-3 protein	0.001066	0	6.3e-05	0	0
BC_CHIPZ_H001748	16s rrna methyltransferase	0.000853	0	8.8e-05	0	0
BC_CHIPZ_H001890	1-deoxy-d-xylulose-5-phosphate synthase	0.000317	0	1.3e-05	0	0
BC_CHIPZ_H002827	1-phosphatidylinositol 4-kinase	0.000282	0	2.3e-05	0	0
BC_CHIPZ_H002426	20s proteasome subunit beta 7	0.009241	0	0.036388	0	1
BC_CHIPZ_H000729	26s protease regulatory subunit	0.000277	0	9e-06	0	0
BC_CHIPZ_H003250	26s protease regulatory subunit 4	0.0004	0	3.1e-05	0	0
BC_CHIPZ_H002109	26s protease regulatory subunit 7	0.006599	0	0.004875	0	0
BC_CHIPZ_H002110	26s protease regulatory subunit 7	0.00103	0	7e-05	1	0
BC_CHIPZ_H002644	26s protease regulatory subunit 8	0.000937	0	8.7e-05	0	0
BC_CHIPZ_H002249	26s proteasome regulatory	0.00091	0	2.7e-05	0	0
BC_CHIPZ_H000629	26s proteasome regulatory subunit 6b	0.002423	0	9.8e-05	0	0
BC_CHIPZ_H001935	2-c-methyl-d-erythritol 4-phosphate cytidylyltransferase	0.994579	0	0.981562	0	1
BC_CHIPZ_H000443	3 -5 exonuclease	0.279177	0	0.297755	0	0
BC_CHIPZ_H001662	30s ribosomal protein s10	0.000551	0	2e-05	0	0
BC_CHIPZ_H000008	-30s ribosomal protein s5	0.001313	0	0.000533	0	0
BC_CHIPZ_H001341	30s ribosomal protein s6	0.008585	0	0.005743	0	0
BC_CHIPZ_H002159	3'5' -cyclic nucleotide phosphodiesterase domain-containing protein	0.000514	0	0.000662	0	0
BC_CHIPZ_H002783	39s ribosomal protein mitochondrial	0.002086	0	0.006668	0	0
BC_CHIPZ_H002784	39s ribosomal protein mitochondrial	0.004429	0	0.002299	0	0
BC_CHIPZ_H001348	3-hydroxyisobutyryl- hydrolase-like protein mitochondrial	0.002107	1	0.000963	1	0
BC_CHIPZ_H000753	40s ribosomal protein	0.022814	0	0.004238	0	0
BC_CHIPZ_H001002	40s ribosomal protein	0.000598	0	0.000313	0	0
BC_CHIPZ_H001583	40s ribosomal protein	0.006473	0	0.029525	0	0
BC_CHIPZ_H001659	40s ribosomal protein	0.00183	0	0.002842	0	0
BC_CHIPZ_H001986	40s ribosomal protein	0.000823	0	0.000436	0	0
BC_CHIPZ_H002001	40s ribosomal protein	0.000847	0	0.000223	0	0
BC_CHIPZ_H002511	40s ribosomal protein	0.001018	0	2e-05	0	0
BC_CHIPZ_H002915	40s ribosomal protein	0.013326	0	0.051615	0	0
BC_CHIPZ_H003333	40s ribosomal protein	0.000751	0	5.2e-05	0	0
BC_CHIPZ_H003422	40s ribosomal protein	0.001261	0	1e-05	0	0
BC_CHIPZ_H002798	40s ribosomal protein s14	0.001115	0	0.000127	0	0
BC_CHIPZ_H000663	40s ribosomal protein s15	0.264748	0	0.259433	0	1
BC_CHIPZ_H002246	40s ribosomal protein s20	0.001	0	0.000508	0	0
BC_CHIPZ_H000352	40s ribosomal protein s22	0.002787	0	0.001021	0	0
BC_CHIPZ_H000386	40s ribosomal protein s22	0.083471	0	0.444056	0	0
BC_CHIPZ_H002026	40s ribosomal protein s23	0.019202	0	0.00453	0	0
BC_CHIPZ_H001918	40s ribosomal protein s27	0.000638	2	5e-06	1	0
BC_CHIPZ_H000591	40s ribosomal protein s3	0.001085	0	0.000154	0	0
BC_CHIPZ_H001150	40s ribosomal protein s5	0.00071	0	0.000138	0	0
BC_CHIPZ_H001151	40s ribosomal protein s5	0.010214	0	0.004427	0	0
BC_CHIPZ_H002739	41-2 protein antigen	0.001652	0	0.000217	0	0
BC_CHIPZ_H000487	47-kda merozoite surface protein	0.001589	0	0.002439	0	0
BC_CHIPZ_H001264	4-diphosphocytidyl-2c-methyl-d-erythritol kinase	0.725807	0	0.889264	0	1
BC_CHIPZ_H001282	4-diphosphocytidyl-2c-methyl-d-erythritol kinase	0.001153	0	0.005278	0	0
BC_CHIPZ_H001262	4-hydroxy-3-methylbut-2-en-1-yl diphosphate synthase	0.001841	0	0.001733	0	0
BC_CHIPZ_H002018	4-hydroxy-3-methylbut-2-enyl diphosphate reductase	0.969508	0	0.99334	0	1
BC_CHIPZ_H001120	4-hydroxybenzoate octaprenyltransferase	0.020978	0	0.003056	2	0
BC_CHIPZ_H003270	5' 3' exonuclease	0.001422	0	0.000472	0	0
BC_CHIPZ_H001229	5 -3 exoribonuclease	0.002116	0	7.6e-05	0	0
BC_CHIPZ_H000742	5 -amp-activated protein kinase subunit beta-1 family protein	0.00453	0	0.014013	0	0
BC_CHIPZ_H000775	5 -amp-activated protein kinase subunit beta-1 family protein	0.002573	0	0.001022	0	0
BC_CHIPZ_H003286	50 kda surface antigen	0.996686	0	0.998951	0	1
BC_CHIPZ_H003299	50 kda surface antigen	0.001482	0	8.2e-05	0	0
BC_CHIPZ_H001378	50-47 kda merozoite surface partial	0.003693	0	0.000753	0	0
BC_CHIPZ_H001946	50-47 kda merozoite surface partial	0.000655	0	3.1e-05	0	0
BC_CHIPZ_H002678	50s ribosomal protein	0.995882	0	0.985305	0	1
BC_CHIPZ_H003331	50s ribosomal protein	0.000914	0	0.0001	0	0
BC_CHIPZ_H003332	50s ribosomal protein	0.000452	0	0.000808	0	0
BC_CHIPZ_H000621	50s ribosomal protein l16	0.00014	0	5.9e-05	0	0
BC_CHIPZ_H001660	50s ribosomal protein l21	0.003057	0	2.9e-05	0	0
BC_CHIPZ_H000458	50s ribosomal protein l24	0.000259	0	0.000217	0	0
BC_CHIPZ_H003358	50s ribosomal protein l3	0.00063	0	0.002814	0	0
BC_CHIPZ_H001683	50s rrna methyltransferase	0.309076	0	0.766622	0	0
BC_CHIPZ_H002755	5'-3' exoribonuclease partial	0.00054	0	5.2e-05	0	0
BC_CHIPZ_H000947	57-kda merozoite antigen	0.103703	0	0.232605	0	0
BC_CHIPZ_H000948	57-kda merozoite antigen	0.001448	0	5.8e-05	0	0
BC_CHIPZ_H001519	57-kda merozoite antigen	0.046975	0	0.127029	0	0
BC_CHIPZ_H001528	57-kda merozoite antigen	0.001164	0	0.00035	2	0
BC_CHIPZ_H001530	57-kda merozoite antigen	0.000783	3	4.6e-05	6	0
BC_CHIPZ_H002614	57-kda merozoite antigen	0.001844	0	2.6e-05	0	0
BC_CHIPZ_H003297	5-methylcytosine rrna methyltransferase nsun4	0.001221	0	7.5e-05	0	0
BC_CHIPZ_H000433	60s ribosomal protein	0.002086	0	3e-06	0	0
BC_CHIPZ_H000455	60s ribosomal protein	0.00233	0	0.000302	0	0
BC_CHIPZ_H000457	60s ribosomal protein	0.003041	0	0.000899	0	0
BC_CHIPZ_H001044	60s ribosomal protein	0.282073	0	0.244835	0	0
BC_CHIPZ_H002533	60s ribosomal protein	0.00055	0	0.000405	0	0
BC_CHIPZ_H003253	60s ribosomal protein	0.005022	0	0.002577	1	0
BC_CHIPZ_H003406	60s ribosomal protein	0.000389	0	8.1e-05	0	0
BC_CHIPZ_H001493	60s ribosomal protein l11	0.000431	2	0.000116	2	0
BC_CHIPZ_H002796	60s ribosomal protein l12	0.001053	0	0.000219	0	0
BC_CHIPZ_H003145	60s ribosomal protein l17	0.000802	0	2.6e-05	0	0
BC_CHIPZ_H000145	60s ribosomal protein l23	0.000905	0	0.000511	0	0
BC_CHIPZ_H002955	60s ribosomal protein l35	0.020804	0	0.00728	0	1
BC_CHIPZ_H002980	60s ribosomal protein l35	0.000309	0	4e-06	0	0
BC_CHIPZ_H002283	60s ribosomal protein l36	0.000629	0	3.8e-05	0	0
BC_CHIPZ_H000870	60s ribosomal protein l37a	0.002016	0	0.000246	0	0
BC_CHIPZ_H002203	60s ribosomal protein l7a	0.000121	0	4e-06	0	0
BC_CHIPZ_H000630	60s ribosomal protein l7-b	0.000555	0	0.000677	0	0
BC_CHIPZ_H001390	60s ribosomal protein l8	0.012984	0	0.006604	0	0
BC_CHIPZ_H000563	60s ribosome subunit biogenesis protein	0.008301	0	0.015017	0	0
BC_CHIPZ_H000564	60s ribosome subunit biogenesis protein nip7	0.001014	0	0.03381	0	0
BC_CHIPZ_H002676	6-cysteine protein	0.781135	0	0.992675	0	1
BC_CHIPZ_H002677	6-cysteine protein	0.006212	0	0.004892	0	0
BC_CHIPZ_H002723	6-cysteine protein	0.781135	0	0.992675	0	1
BC_CHIPZ_H002725	6-cysteine protein	0.002183	0	0.016084	0	0
BC_CHIPZ_H002727	6-cysteine protein	0.006212	0	0.004892	0	0
BC_CHIPZ_H002728	6-cysteine protein	0.990754	0	0.984649	0	1
BC_CHIPZ_H001369	-85 kda calcium-independent phospholipase a2	0.001364	0	5.1e-05	0	0
BC_CHIPZ_H000867	aaa family	0.00151	0	5.7e-05	0	0
BC_CHIPZ_H000351	aaa family atpase afg2	0.009261	0	0.023208	0	0
BC_CHIPZ_H000361	aaa family atpase afg2	0.000758	0	0.000327	0	0
BC_CHIPZ_H002926	aaa family partial	0.0006	0	1.1e-05	0	0
BC_CHIPZ_H001984	aaa family protein	0.001364	0	2.7e-05	2	0
BC_CHIPZ_H001938	aarp2cn domain-containing protein	0.001335	0	0.000674	0	0
BC_CHIPZ_H002648	abc atp-binding domain containing	0.054893	4	0.232375	3	0
BC_CHIPZ_H000888	abc atp-binding protein domain containing protein	0.000555	2	2e-06	2	0
BC_CHIPZ_H001804	abc transporter	0.095613	5	0.067374	5	0
BC_CHIPZ_H002940	abc transporter atp-binding protein	0.000516	0	1.5e-05	0	0
BC_CHIPZ_H000362	abc transporter family protein	0.000603	3	2.8e-05	4	0
BC_CHIPZ_H001557	abc transporter transmembrane region domain-containing protein	0.000632	0	6e-05	0	0
BC_CHIPZ_H000102	abhydrolase domain-containing protein	0.001646	0	0.00031	0	0
BC_CHIPZ_H002222	acetyl- synthetase	0.002328	0	0.000804	0	0
BC_CHIPZ_H001305	acetyl-coenzyme a	0.002107	6	4.2e-05	6	0
BC_CHIPZ_H002221	acetyl-coenzyme a	0.002569	0	0.003743	0	0
BC_CHIPZ_H003409	acid cluster protein 33	0.001278	0	0.000104	0	0
BC_CHIPZ_H002360	acid phosphatase	0.722363	0	0.953319	0	1
BC_CHIPZ_H002413	acid phosphatase	0.220499	1	0.308019	1	0
BC_CHIPZ_H001373	aconitate hydratase 1	0.001284	0	6e-05	0	0
BC_CHIPZ_H001379	aconitate hydratase acn irp	0.000909	0	0.000458	0	0
BC_CHIPZ_H002624	actin	0.001299	0	0.000162	0	0
BC_CHIPZ_H000763	actin 6a	0.000222	0	3.5e-05	0	0
BC_CHIPZ_H000382	actin ii	0.001839	0	0.004018	0	0
BC_CHIPZ_H001465	actin-related protein 6	0.001276	0	0.000736	0	0
BC_CHIPZ_H002819	activated protein kinase c receptor	0.004606	0	0.000874	0	0
BC_CHIPZ_H001146	activating signal cointegrator 1 complex subunit 3	0.004251	0	0.007061	0	0
BC_CHIPZ_H000289	ada2-a transcriptional co-activator saga component	0.005039	0	0.002421	0	0
BC_CHIPZ_H000123	adapter-like protein complex 1 beta 1 subunit	0.00093	0	2.5e-05	0	0
BC_CHIPZ_H003438	adapter-like protein complex 4 epsilon 1 subunit	0.002014	0	0.002555	0	0
BC_CHIPZ_H003437	adaptin n terminal region domain containing protein	0.009299	0	0.012852	1	0
BC_CHIPZ_H001807	adaptor protein 2 sigma subunit	0.000942	0	3.1e-05	0	0
BC_CHIPZ_H001455	adenine phosphoribosyltransferase	0.001829	0	0.000296	0	0
BC_CHIPZ_H001103	adenosine deaminase	0.0011	0	7.3e-05	0	0
BC_CHIPZ_H000260	adenylate kinase	0.807025	1	0.980319	0	1
BC_CHIPZ_H000163	adenylosuccinate lyase	0.001299	0	0.0001	0	0
BC_CHIPZ_H001995	adenylosuccinate lyase	0.000365	0	3e-05	0	0
BC_CHIPZ_H000619	adenylosuccinate synthetase	0.008478	0	0.001674	0	0
BC_CHIPZ_H000488	adp atp transporter on adenylate	0.003517	3	0.001494	2	0
BC_CHIPZ_H001134	adp-ribosylation	0.003776	0	0.000401	0	0
BC_CHIPZ_H000667	adp-ribosylation factor	0.005718	1	0.068015	1	0
BC_CHIPZ_H002498	adp-ribosylation factor	0.001343	0	0.00019	0	0
BC_CHIPZ_H002497	adp-ribosylation factor family	0.00151	0	0.001633	2	0
BC_CHIPZ_H003106	adp-ribosylation factor gtpase-activating	0.003404	0	0.010401	0	0
BC_CHIPZ_H003135	adrenodoxin-type ferredoxin	0.002889	0	0.000385	0	0
BC_CHIPZ_H002557	afg1 family protein	0.000531	0	0.000247	0	0
BC_CHIPZ_H000169	agc kinase	0.013052	0	0.003581	0	0
BC_CHIPZ_H003098	agc kinase	0.001362	0	0.000124	0	0
BC_CHIPZ_H001407	alanine--trna ligase	0.001605	0	6e-06	0	0
BC_CHIPZ_H001375	alanyl-trna synthetase	0.00477	0	0.004235	0	0
BC_CHIPZ_H001374	alanyl-trna synthetase family protein	0.003651	0	0.056166	0	0
BC_CHIPZ_H001922	aldo keto	0.804122	0	0.85193	0	1
BC_CHIPZ_H002100	aldo keto reductase	0.002084	0	0.000481	0	0
BC_CHIPZ_H000840	alpha beta hydrolase	0.004458	0	0.005666	0	0
BC_CHIPZ_H001960	alpha- partial	0.003234	0	0.000247	0	0
BC_CHIPZ_H003125	alveolin domain containing intermediate filament imc8	0.000755	0	7e-06	0	0
BC_CHIPZ_H002158	amine oxidase	0.003746	0	0.000681	0	0
BC_CHIPZ_H000862	amine transporter	0.000262	8	0	10	0
BC_CHIPZ_H001599	aminomethyl transferase	0.155499	0	0.669476	0	0
BC_CHIPZ_H001030	amp-binding enzyme	0.000168	0	2.4e-05	0	0
BC_CHIPZ_H001587	and rnase ii family 3 -5 exoribonuclease	0.000645	0	0.000555	0	0
BC_CHIPZ_H000332	ankyrin repeat containing protein	0.000578	0	0.000137	0	0
BC_CHIPZ_H001608	ankyrin repeat containing protein	0.842338	1	0.899218	1	1
BC_CHIPZ_H002388	ankyrin repeat domain containing protein	0.01139	0	0.039885	0	0
BC_CHIPZ_H002437	ankyrin repeat domain containing protein	0.000522	0	0.000481	0	0
BC_CHIPZ_H002439	ankyrin repeat domain containing protein	0.013716	0	0.02907	0	0
BC_CHIPZ_H002441	ankyrin repeat domain containing protein	0.000607	0	5.7e-05	0	0
BC_CHIPZ_H000190	ankyrin repeat-containing protein	0.003809	0	0.00183	0	0
BC_CHIPZ_H000354	ankyrin repeat-containing protein	0.00039	0	3.6e-05	0	0
BC_CHIPZ_H002875	anonymous antigen-1	0.002456	0	0.001208	0	0
BC_CHIPZ_H002876	anonymous antigen-1	0.048451	0	0.253659	0	0
BC_CHIPZ_H002877	anonymous antigen-1	0.004026	0	0.019985	0	0
BC_CHIPZ_H002878	anonymous antigen-1	0.00131	0	0.00044	0	0
BC_CHIPZ_H002045	anonymous antigen-4	0.002062	0	2.2e-05	0	0
BC_CHIPZ_H000734	anonymous antigen-7 like protein	0.000305	0	0.000271	0	0
BC_CHIPZ_H000776	anonymous antigen-7 like protein	0.000495	0	1e-05	0	0
BC_CHIPZ_H001846	anthranilate synthase component ii	0.001879	0	9e-06	0	0
BC_CHIPZ_H002111	ap-1 complex subunit	0.024968	0	0.071116	0	0
BC_CHIPZ_H002566	ap2 domain-containing protein	0.001238	0	2.9e-05	0	0
BC_CHIPZ_H001132	apicomplexan related protein	0.000782	0	6.5e-05	0	0
BC_CHIPZ_H002014	apicomplexan specific coiled coil protein	0.003404	0	0.000322	0	0
BC_CHIPZ_H002504	apicoplast import protein	0.54201	3	0.824732	3	0
BC_CHIPZ_H002637	apicoplast ribosomal protein s14p s29e	0.352657	1	0.536766	0	1
BC_CHIPZ_H002419	apicoplast triosephosphate translocator apt1	0.001924	6	1.1e-05	6	0
BC_CHIPZ_H003262	arf1-directed gtpase-activating protein	0.130104	0	0.035803	0	0
BC_CHIPZ_H002766	arginyl-trna synthetase	0.000422	0	0.000196	0	0
BC_CHIPZ_H003091	arginyl-trna synthetase	0.000917	0	0.000339	1	0
BC_CHIPZ_H002812	arginyl-trna synthetase family protein	0.002077	0	0.001309	0	0
BC_CHIPZ_H001193	arm repeat partial	0.000746	0	0.00059	0	0
BC_CHIPZ_H003379	asparagine-rich antigen	0.000501	0	0.000112	0	0
BC_CHIPZ_H001627	asparagine-rich protein	0.003341	0	3.2e-05	0	0
BC_CHIPZ_H002880	asparagine-rich protein	0.000419	0	9.3e-05	0	0
BC_CHIPZ_H000330	asparaginyl-trna synthetase	0.001843	0	0.000129	0	0
BC_CHIPZ_H000331	asparaginyl-trna synthetase	0.002732	0	0.000245	0	0
BC_CHIPZ_H003284	asparaginyl-trna synthetase	0.008114	0	0.011951	0	0
BC_CHIPZ_H000348	aspartate aminotransferase	0.001253	0	0.000595	0	0
BC_CHIPZ_H001601	aspartate carbamoyltransferase	0.054671	1	0.26641	0	1
BC_CHIPZ_H002392	aspartate-trna ligase	0.267238	0	0.171804	0	1
BC_CHIPZ_H002043	aspartyl protease	0.218986	1	0.688985	1	0
BC_CHIPZ_H003239	aspartyl protease	0.001008	0	8.3e-05	0	0
BC_CHIPZ_H001319	aspartyl protease asp3	0.805612	0	0.951508	1	0
BC_CHIPZ_H001883	aspartyl proteinase	0.003471	0	0.000361	0	0
BC_CHIPZ_H002529	atp delta epsilon beta-sandwich domain containing protein	0.006661	0	0.028433	0	0
BC_CHIPZ_H003301	atp synthase delta subunit protein	0.006359	0	9.1e-05	0	0
BC_CHIPZ_H001481	atp synthase f1 gamma subunit	0.000676	0	2.4e-05	0	0
BC_CHIPZ_H002635	atp synthase mitochondrial f1 complex assembly factor 1	0.000805	0	0.000159	0	0
BC_CHIPZ_H001350	atpase aaa	0.000747	0	0.001056	0	0
BC_CHIPZ_H001629	atpase aaa	0.000883	0	0.00024	0	0
BC_CHIPZ_H000908	atp-binding cassette	0.000419	4	3e-06	4	0
BC_CHIPZ_H000915	atp-binding cassette	0.002238	0	0.006009	0	0
BC_CHIPZ_H001719	atp-binding cassette sub-family e member 1	0.004909	0	0.007195	0	0
BC_CHIPZ_H001307	atp-binding domain 1 family protein	0.00119	0	0.000508	0	0
BC_CHIPZ_H001791	atp-binding domain-containing protein 4	0.003364	0	0.001732	0	0
BC_CHIPZ_H002274	atp-dependent chaperone	0.000652	0	9.7e-05	0	0
BC_CHIPZ_H002365	atp-dependent clp protease proteolytic protein	0.001753	0	8e-06	0	0
BC_CHIPZ_H000757	atp-dependent clp protease proteolytic subunit	0.001187	0	0.00036	0	0
BC_CHIPZ_H002206	atp-dependent clp protease proteolytic subunit	0.98195	0	0.974974	0	1
BC_CHIPZ_H000642	atp-dependent dna family protein	0.030822	1	0.158407	0	0
BC_CHIPZ_H001041	atp-dependent dna family protein	0.00055	0	3e-06	1	0
BC_CHIPZ_H001040	atp-dependent dna helicase	0.003308	0	0.004424	0	0
BC_CHIPZ_H000643	atp-dependent dna helicase q1	0.000717	0	2.1e-05	0	0
BC_CHIPZ_H001033	atp-dependent metalloprotease	0.005742	0	0.044161	0	0
BC_CHIPZ_H001783	atp-dependent metalloprotease family protein	0.000759	0	0.000389	0	0
BC_CHIPZ_H000109	atp-dependent rna	0.000185	0	8e-06	0	0
BC_CHIPZ_H000658	atp-dependent rna helicase	0.00154	0	1.8e-05	0	0
BC_CHIPZ_H001566	atp-dependent rna helicase	0.003091	0	0.000261	0	0
BC_CHIPZ_H001822	atp-dependent rna helicase	0.000927	0	1.1e-05	0	0
BC_CHIPZ_H002700	atp-dependent rna helicase	0.001249	0	3.6e-05	0	0
BC_CHIPZ_H003171	atp-dependent rna helicase	0.001893	0	0.000208	0	0
BC_CHIPZ_H001849	atp-dependent rna helicase dbp2	0.000955	0	6.8e-05	0	0
BC_CHIPZ_H003148	atp-dependent rna helicase ddx24	0.001155	0	9e-06	0	0
BC_CHIPZ_H001784	atp-dependent zinc metalloprotease	0.00177	0	0.000197	0	0
BC_CHIPZ_H001228	aur protein kinase	0.001068	0	0.000105	0	0
BC_CHIPZ_H002944	autophagy protein	0.001107	0	0.00012	0	0
BC_CHIPZ_H002945	autophagy protein	0.025051	0	0.143337	0	0
BC_CHIPZ_H001354	-autophagy-related protein 3	0.035306	2	0.015742	2	0
BC_CHIPZ_H000299	Bc28 protein family (28X1)	0.99025	1	0.996856	1	1
BC_CHIPZ_H000300	Bc28 protein family (28X2)	0.990605	0	0.99542	0	1
BC_CHIPZ_H000026	BcMSA1	0.981613	0	0.99812	1	1
BC_CHIPZ_H000770	bet3 transport	0.000694	0	0.000938	0	0
BC_CHIPZ_H002652	beta-actin partial	0.008811	0	0.003533	0	0
BC_CHIPZ_H000917	beta-catenin family protein 1	0.000839	0	6.5e-05	0	0
BC_CHIPZ_H001721	beta-tubulin cofactor	0.042886	0	0.145804	1	0
BC_CHIPZ_H001723	beta-tubulin cofactor	0.002139	0	0.000152	0	0
BC_CHIPZ_H002931	bing4ct domain-containing protein	0.000132	0	1.1e-05	0	0
BC_CHIPZ_H002003	bir protein	0.000801	1	4.5e-05	1	0
BC_CHIPZ_H002418	bis(5 -adenosyl)-triphosphatase	0.004351	0	0.000368	0	0
BC_CHIPZ_H001330	bov57	0.981894	1	0.993207	0	1
BC_CHIPZ_H003030	brain protein 44-like	0.085702	0	0.307434	3	1
BC_CHIPZ_H002995	branched-chain alpha-keto acid dehydrogenase e1 component beta	0.001156	0	0.000127	0	0
BC_CHIPZ_H001782	brix domain containing protein	0.000479	0	5e-06	0	0
BC_CHIPZ_H000112	bromodomain protein	0.001877	0	2.9e-05	0	0
BC_CHIPZ_H002190	bromodomain-containing protein	0.000525	0	2e-06	0	0
BC_CHIPZ_H002227	bromodomain-containing protein	0.000525	0	2e-06	0	0
BC_CHIPZ_H002325	bromodomain-containing protein	0.000911	0	7e-06	0	0
BC_CHIPZ_H003411	bt1 folate biopterin transporter family related	0.000529	1	0.000136	2	0
BC_CHIPZ_H002199	btb poz domain-containing protein kctd8	0.001818	0	8.6e-05	0	0
BC_CHIPZ_H002285	bystin family protein	0.001398	0	1.1e-05	0	0
BC_CHIPZ_H002284	bystin protein	0.043822	0	0.175717	0	1
BC_CHIPZ_H001239	c2 domain-containing	0.001091	0	0.000122	1	0
BC_CHIPZ_H002319	c2 domain-containing	0.001482	0	7.4e-05	0	0
BC_CHIPZ_H003024	c2 domain-containing	0.001038	0	0.000553	0	0
BC_CHIPZ_H001703	c3h4-type ring finger partial	0.002297	1	0.004281	1	0
BC_CHIPZ_H002769	c5orf44-like protein	0.001622	0	0.000213	0	0
BC_CHIPZ_H000789	ca2+-binding protein	0.000642	0	0.000533	0	0
BC_CHIPZ_H002091	caax metallo	0.003438	1	0.000311	1	0
BC_CHIPZ_H002093	caax metallo	0.014362	1	0.059897	1	0
BC_CHIPZ_H002092	caax prenyl protease 1 homolog	0.002616	0	0.001195	0	0
BC_CHIPZ_H000561	calcium-activated bk potassium channel alpha subunit containing	0.001914	4	0.000322	4	0
BC_CHIPZ_H001289	calcium-dependent protein kinase cdpk2b	0.001734	0	6.3e-05	0	0
BC_CHIPZ_H001267	calcium-dependent protein kinase cdpk4	0.00222	0	0.001025	0	0
BC_CHIPZ_H000913	calcium-dependent protein kinase cdpk5	0.000741	0	0.0006	0	0
BC_CHIPZ_H001022	calcium-dependent protein kinase cdpk6	0.001332	0	2.1e-05	0	0
BC_CHIPZ_H003146	calmodulin	0.00121	0	0.000189	0	0
BC_CHIPZ_H003147	calmodulin	0.000289	0	9.3e-05	0	0
BC_CHIPZ_H001037	calmodulin-like protein 4	0.000441	0	2.4e-05	0	0
BC_CHIPZ_H001029	camk protein kinase	0.001065	0	2.1e-05	0	0
BC_CHIPZ_H000624	camp-dependent protein kinase regulatory subunit	0.785408	0	0.622817	0	1
BC_CHIPZ_H002736	cap-gly domain-containing protein	0.003098	0	0.001459	0	0
BC_CHIPZ_H001902	carbamoyl phosphate synthase large subunit	0.003423	0	0.004759	0	0
BC_CHIPZ_H001891	carbamoyl phosphate synthase small subunit	0.002691	0	4.4e-05	0	0
BC_CHIPZ_H001901	carbamoylphosphate partial	0.000775	0	0.000301	0	0
BC_CHIPZ_H003432	casein kinase i	0.000652	0	4e-05	0	0
BC_CHIPZ_H002680	casein kinase ii regulatory subunit protein	0.001136	0	0.000378	0	0
BC_CHIPZ_H000861	cathepsin c	0.003973	0	0.001282	0	0
BC_CHIPZ_H000845	cation transporting	0.000888	0	0.000104	1	0
BC_CHIPZ_H000858	cation transporting	0.004956	0	0.004903	0	0
BC_CHIPZ_H000711	cation-transporting atpase family protein	0.00057	2	1.4e-05	3	0
BC_CHIPZ_H003018	cbs domain-containing protein	0.000767	0	0.000871	0	0
BC_CHIPZ_H000405	ccaat-box dna binding protein subunit b	0.001021	0	0.002472	0	0
BC_CHIPZ_H000988	ccaat-box dna binding protein subunit b	0.055039	0	0.072612	0	1
BC_CHIPZ_H000119	ccr4-associated factor family protein	0.531118	0	0.933856	0	1
BC_CHIPZ_H000720	ccr4-not transcription complex subunit 4	0.002225	0	8e-06	0	0
BC_CHIPZ_H001959	cct chaperonin gamma subunit	0.000646	0	0.000419	0	0
BC_CHIPZ_H003366	cd2 antigen cytoplasmic tail-binding protein 2	0.000795	0	2.5e-05	0	0
BC_CHIPZ_H002071	cd8+ t cell target antigen tp2	0.990519	0	0.999945	0	1
BC_CHIPZ_H002211	cdc-related protein kinase	0.001114	0	6.6e-05	0	0
BC_CHIPZ_H000152	cdk5 regulatory subunit-associated protein	0.003523	0	0.000371	0	0
BC_CHIPZ_H003036	cdk-activating kinase assembly factor	0.000914	0	0.000203	0	0
BC_CHIPZ_H000633	cell cycle regulator protein	0.000486	0	5e-06	0	0
BC_CHIPZ_H001797	cell cycle regulator with zn-finger domain-containing protein	0.001025	4	5e-06	4	0
BC_CHIPZ_H002982	cell division cycle protein 48	0.000706	0	8.5e-05	0	0
BC_CHIPZ_H002375	cell division cycle protein 48 homolog	0.006375	0	0.002245	0	0
BC_CHIPZ_H000284	cell-cycle-associated protein kinase cdk	0.001507	0	5.7e-05	0	0
BC_CHIPZ_H001446	cell-cycle-associated protein kinase mapk	0.002334	0	0.001052	0	0
BC_CHIPZ_H000062	cell-cycle-control protein (translation regulation)	0.001336	0	1e-06	1	0
BC_CHIPZ_H001487	centrin	0.001271	0	0.0013	0	0
BC_CHIPZ_H001896	cg5915-pa	0.049147	0	0.180176	0	0
BC_CHIPZ_H000099	cg9156-pa	0.006284	0	0.001545	0	0
BC_CHIPZ_H002326	cgi-141 protein	0.078047	2	0.32132	2	0
BC_CHIPZ_H002412	cgmp-dependent protein kinase	0.000625	0	0.00052	0	0
BC_CHIPZ_H002815	chain a of ap4a hydrolase	0.001546	0	0.008544	0	0
BC_CHIPZ_H000408	chaperone	0.001035	0	3.7e-05	0	0
BC_CHIPZ_H000380	chaperone dnaj protein	0.001589	0	2.8e-05	0	0
BC_CHIPZ_H001836	chaperone protein	0.084744	0	0.013595	3	0
BC_CHIPZ_H000773	chaperone protein dnaj-2	0.002648	0	0.000294	0	0
BC_CHIPZ_H000041	chaperonin	0.001389	0	0.000103	0	0
BC_CHIPZ_H000045	chaperonin cpn60	0.052744	0	0.040079	0	0
BC_CHIPZ_H000039	chaperonin-containing t-complex protein partial	0.06582	0	0.037983	0	0
BC_CHIPZ_H002913	chch domain protein	0.000463	0	0.000114	0	0
BC_CHIPZ_H001090	chitin_bind_4 domain containing protein	0.000556	1	0.000265	2	0
BC_CHIPZ_H002572	chloroquine resistance transporter	0.002825	6	1.2e-05	8	0
BC_CHIPZ_H002951	choline ethanolamine	0.000436	0	1.3e-05	0	0
BC_CHIPZ_H002979	choline ethanolamine partial	0.000625	0	9.7e-05	0	0
BC_CHIPZ_H000652	cholinephosphate cytidylyltransferase	0.00069	0	1.7e-05	0	0
BC_CHIPZ_H000653	cholinephosphate cytidylyltransferase	0.000566	0	0	0	0
BC_CHIPZ_H000038	chromatin assembly factor 1 subunit b	0.005699	0	0.004738	0	0
BC_CHIPZ_H002991	chromatin protein with an at hook and a phd finger domain at the c-terminus	0.003421	0	0.000563	0	0
BC_CHIPZ_H002519	chromo (chrromatin organization modifier) domain containing protein	0.000587	0	8.3e-05	0	0
BC_CHIPZ_H003431	chromosome associated	0.000212	0	1e-05	0	0
BC_CHIPZ_H001349	chromosome complete related	0.001999	0	0.000848	0	0
BC_CHIPZ_H001440	chromosome complete related	0.007429	0	0.023921	1	0
BC_CHIPZ_H002983	chromosome complete related	0.002282	1	0.000314	1	0
BC_CHIPZ_H003413	chromosome segregation protein	0.000182	0	6e-06	0	0
BC_CHIPZ_H003414	chromosome segregation protein	0.001054	0	5.3e-05	0	0
BC_CHIPZ_H001263	citrate mitochondrial	0.002416	0	0.000314	0	0
BC_CHIPZ_H002160	clathrin coat adaptor	0.003785	0	0.008746	0	0
BC_CHIPZ_H002383	clathrin heavy	0.000939	0	4.6e-05	0	0
BC_CHIPZ_H001606	cleavage and polyadenylation specificity	0.002781	0	0.004752	0	0
BC_CHIPZ_H002451	cleavage and polyadenylation specifity factor protein	0.00174	0	2.8e-05	0	0
BC_CHIPZ_H002453	cleavage and polyadenylation specifity factor protein	0.001254	0	9.6e-05	0	0
BC_CHIPZ_H002204	ClpB, putative	0.002249	0	0.003384	0	0
BC_CHIPZ_H000762	cluster assembly scaffold	0.001806	0	0.000145	0	0
BC_CHIPZ_H000043	clustered-asparagine-rich protein	0.001795	0	0.000222	0	0
BC_CHIPZ_H000290	cmgc cdk protein kinase	0.004572	0	0.016728	0	0
BC_CHIPZ_H002165	cmgc cdk protein kinase	0.001611	0	3.4e-05	0	0
BC_CHIPZ_H000774	cmgc dyrk prp4 protein variant	0.000966	0	2e-06	0	0
BC_CHIPZ_H001916	cmgc gsk protein kinase	0.003566	0	0.002645	0	0
BC_CHIPZ_H000574	cmp2p	0.00049	0	5.5e-05	0	0
BC_CHIPZ_H000461	coatomer alpha subunit	0.000703	0	3.6e-05	0	0
BC_CHIPZ_H002777	coatomer subunit	0.001091	0	0.000174	0	0
BC_CHIPZ_H002997	co-chaperone	0.000636	0	9.7e-05	0	0
BC_CHIPZ_H001201	coenzyme q-binding protein coq10	0.003302	0	0.003911	0	0
BC_CHIPZ_H000309	conserved hypothetical protein	0.006502	0	0.074183	0	0
BC_CHIPZ_H000715	conserved hypothetical protein	0.001442	0	0.000305	0	0
BC_CHIPZ_H000834	conserved hypothetical protein	0.000662	0	4.6e-05	0	0
BC_CHIPZ_H000866	conserved hypothetical protein	0.000368	0	8.7e-05	0	0
BC_CHIPZ_H000869	conserved hypothetical protein	0.000636	0	2.7e-05	0	0
BC_CHIPZ_H002010	conserved hypothetical protein	0.001462	0	0.000371	0	0
BC_CHIPZ_H002035	conserved hypothetical protein	0.006273	0	0.214531	0	0
BC_CHIPZ_H002362	conserved hypothetical protein	0.005556	0	0.00672	0	0
BC_CHIPZ_H002417	conserved hypothetical protein	0.000448	0	2.3e-05	0	0
BC_CHIPZ_H003197	conserved hypothetical protein	0.000334	0	0.000271	0	0
BC_CHIPZ_H003232	conserved hypothetical protein	0.000617	0	6e-06	0	0
BC_CHIPZ_H003315	conserved hypothetical protein	0.997161	2	0.999644	1	1
BC_CHIPZ_H000056	conserved plasmodium protein	0.000888	0	0.000215	0	0
BC_CHIPZ_H000141	conserved plasmodium protein	0.00061	0	0.001457	0	0
BC_CHIPZ_H000401	conserved plasmodium protein	0.003156	0	0.000921	0	0
BC_CHIPZ_H001001	conserved plasmodium protein	0.000652	0	1.1e-05	0	0
BC_CHIPZ_H001107	conserved plasmodium protein	0.001129	0	0.000237	0	0
BC_CHIPZ_H001202	conserved plasmodium protein	0.000998	1	0.001058	2	0
BC_CHIPZ_H001333	conserved plasmodium protein	0.003194	1	0.008134	1	0
BC_CHIPZ_H001450	conserved plasmodium protein	0.001022	0	0	0	0
BC_CHIPZ_H001453	conserved plasmodium protein	0.000886	0	0.000187	0	0
BC_CHIPZ_H001908	conserved plasmodium protein	0.003215	0	0.001559	0	0
BC_CHIPZ_H002205	conserved plasmodium protein	0.002823	0	0.001527	0	0
BC_CHIPZ_H002401	conserved plasmodium protein	0.001675	1	0.001481	1	0
BC_CHIPZ_H002507	conserved plasmodium protein	0.000276	0	2e-06	0	0
BC_CHIPZ_H002683	conserved plasmodium protein	0.000422	0	6.3e-05	1	0
BC_CHIPZ_H002969	conserved plasmodium protein	0.219339	0	0.582904	0	1
BC_CHIPZ_H002022	conserved protein	0.000415	0	1.2e-05	0	0
BC_CHIPZ_H003384	conserved protein	0.003341	0	1.4e-05	0	0
BC_CHIPZ_H002390	CorA-like MD2+ transporter	0.018826	1	0.035919	1	0
BC_CHIPZ_H000481	corepressor complex crc230	0.000874	0	0.000127	0	0
BC_CHIPZ_H003343	coronin	0.001078	0	0.001975	0	0
BC_CHIPZ_H002304	coronin binding	0.001318	0	5.4e-05	0	0
BC_CHIPZ_H001459	cpsf_a domain containing	0.006507	0	0.037965	0	0
BC_CHIPZ_H001153	cpw-wpc domain-containing protein	0.049219	0	0.703678	0	0
BC_CHIPZ_H002272	cpw-wpc family	0.000539	0	6e-05	0	0
BC_CHIPZ_H002551	crooked neck family 1 protein isoform partial	0.000685	0	2.3e-05	0	0
BC_CHIPZ_H001817	cs domain-containing protein	0.94074	0	0.987629	0	1
BC_CHIPZ_H002049	c-terminal domain-containing protein	0.000986	0	1.1e-05	0	0
BC_CHIPZ_H000668	ctp synthase	0.014344	0	0.013948	0	0
BC_CHIPZ_H003228	c-type lectin family partial	0.000968	0	0.001524	0	0
BC_CHIPZ_H001939	cullin-4a	0.004707	0	0.001298	0	0
BC_CHIPZ_H001903	cw-type zinc finger partial	0.002012	0	0.000106	0	0
BC_CHIPZ_H000628	cyclic nucleotide-binding domain-containing protein	0.001059	0	5.6e-05	0	0
BC_CHIPZ_H001285	cyclin dependent kinase binding	0.000755	0	0.001546	0	0
BC_CHIPZ_H000153	cyclin domain cyclin h family protein	0.000662	0	0.000309	0	0
BC_CHIPZ_H002821	cyclin2 related protein	0.001637	0	0.000148	0	0
BC_CHIPZ_H002830	cyclin2 related protein	0.001637	0	0.000148	0	0
BC_CHIPZ_H001983	cyclin-dependent kinase 2	0.0012	0	0.001724	0	0
BC_CHIPZ_H001346	cyclin-dependent kinase regulatory subunit protein	0.000418	0	0.000335	0	0
BC_CHIPZ_H000837	cyclophilin	0.001665	0	0.00084	0	0
BC_CHIPZ_H002856	cysteine desulfurase	0.000582	0	1.9e-05	0	0
BC_CHIPZ_H000416	cysteine protease	0.000889	0	1.7e-05	0	0
BC_CHIPZ_H000417	cysteine protease	0.002102	0	0.000117	0	0
BC_CHIPZ_H000490	cysteine protease	0.001229	0	7.3e-05	0	0
BC_CHIPZ_H001323	cysteine protease	0.000256	1	3e-06	1	0
BC_CHIPZ_H000661	cytidine diphosphate-diacylglycerol	0.001638	8	3e-06	8	0
BC_CHIPZ_H001422	cytochrome c c1 heme	0.001516	0	0.000117	0	0
BC_CHIPZ_H001057	cytochrome c oxidase assembly	0.017045	0	0.115204	0	0
BC_CHIPZ_H002917	cytochrome c oxidase assembly	0.066148	6	0.008751	7	0
BC_CHIPZ_H002886	cytochrome c oxidase assembly protein	0.004672	1	0.058659	1	0
BC_CHIPZ_H003210	cytochrome c oxidase assembly protein	0.001569	0	0.000552	0	0
BC_CHIPZ_H001185	cytochrome c oxidase copper chaperone	0.002845	0	0.122168	0	0
BC_CHIPZ_H000378	cytochrome c oxidase subunit	0.000621	0	0.000347	0	0
BC_CHIPZ_H002874	cytochrome c oxidase subunit	0.009968	1	0.011647	1	0
BC_CHIPZ_H002810	cytochrome c1	0.000726	1	4.8e-05	1	0
BC_CHIPZ_H000843	cytochrome oxidase biogenesis protein 1-1	0.001208	4	3.9e-05	4	0
BC_CHIPZ_H003304	cytoplasmic dynein heavy	0.01268	0	0.035571	0	0
BC_CHIPZ_H003306	cytoplasmic dynein heavy	0.000488	0	6e-06	0	0
BC_CHIPZ_H002546	cytoplasmic trna 2-thiolation protein 1	0.001739	0	0.000145	0	0
BC_CHIPZ_H000900	cytosol aminopeptidase catalytic domain containing family	0.003122	3	0.335579	4	0
BC_CHIPZ_H000901	cytosol aminopeptidase catalytic domain containing family	0.006459	8	1e-05	9	0
BC_CHIPZ_H000910	cytosol aminopeptidase catalytic domain containing family	0.008606	3	0.125696	4	0
BC_CHIPZ_H001003	cytosolic fe-s cluster assembly factor nubp1	0.005942	0	0.000807	0	0
BC_CHIPZ_H000846	cytosolic phosphoglucose partial	0.000533	0	6.5e-05	0	0
BC_CHIPZ_H002237	dead (asp-glu-ala-asp) box polypeptide 17	0.001764	0	4.2e-05	0	0
BC_CHIPZ_H000832	dead (asp-glu-ala-asp) box polypeptide ddx39	0.000422	0	8e-06	0	0
BC_CHIPZ_H002382	dead (asp-glu-ala-asp) box polypeptide ddx3x	0.001805	0	0.000354	0	0
BC_CHIPZ_H001656	dead deah box atp-dependent rna helicase	0.001205	0	3.1e-05	0	0
BC_CHIPZ_H001794	dead deah box domain containing	0.485734	0	0.640708	0	1
BC_CHIPZ_H003355	dead deah box helicase	0.000788	0	4e-06	0	0
BC_CHIPZ_H002387	dead deah box helicase and helicase conserved c-terminal domain containing	0.002683	0	0.001997	0	0
BC_CHIPZ_H001137	dead deah box helicase domain protein	0.000419	0	2.1e-05	0	0
BC_CHIPZ_H001484	dead deah box helicase domain-containing protein	0.001343	0	0.001132	0	0
BC_CHIPZ_H003229	dead-box atp-dependent rna helicase 39	0.002588	0	0.000338	0	0
BC_CHIPZ_H003356	dead-box family helicase	0.00041	0	5.5e-05	0	0
BC_CHIPZ_H003386	dead-box family helicase	0.00067	1	2.9e-05	1	0
BC_CHIPZ_H003222	dead-box helicase-like protein	0.001362	0	0.001635	0	0
BC_CHIPZ_H002267	dead-family helicase	0.000666	0	1.5e-05	0	0
BC_CHIPZ_H000976	dehydrodolichyl diphosphate syntase complex subunit dhdds isoform x3	0.004182	0	0.004323	1	1
BC_CHIPZ_H001277	deoxyribonuclease tatdn1 isoform x1	0.014574	0	0.052248	0	0
BC_CHIPZ_H003216	dephospho- kinase	0.019466	2	0.291824	2	0
BC_CHIPZ_H002297	dfg10p	0.000302	4	1.3e-05	4	0
BC_CHIPZ_H003439	dhhc zinc finger domain containing protein	0.008448	0	0.015519	0	0
BC_CHIPZ_H002359	dhhc zinc finger domain-containing protein	0.000813	4	5e-06	4	0
BC_CHIPZ_H002775	dhhc zinc finger domain-containing protein	0.000321	4	1e-06	4	0
BC_CHIPZ_H002514	diacylglycerol kinase accessory domain domain-containing protein	0.002491	0	0.003093	0	0
BC_CHIPZ_H001055	dihydrofolate reductase-thymidylate synthase	0.001009	0	7.1e-05	0	0
BC_CHIPZ_H000007	dihydrolipoyl dehydrogenase	0.002114	0	0.000676	0	0
BC_CHIPZ_H001753	dihydroorotase	0.00199	0	0.000873	0	0
BC_CHIPZ_H001238	dihydroorotate dehydrogenase	0.000527	0	0.000126	0	0
BC_CHIPZ_H001930	dimethyladenosine transferase	0.000474	0	4.1e-05	0	0
BC_CHIPZ_H000107	diphthamide synthesis	0.001043	0	6.1e-05	0	0
BC_CHIPZ_H000271	diphthine synthase	0.001076	0	0.019444	0	0
BC_CHIPZ_H002379	-Dmx-like protein 2	0.000964	0	0.000271	0	0
BC_CHIPZ_H003130	dna excision repair	0.001783	0	0.000391	0	0
BC_CHIPZ_H000735	dna gyrase subunit a	0.000477	0	6.8e-05	0	0
BC_CHIPZ_H000644	dna helicase	0.004347	0	0.003675	0	0
BC_CHIPZ_H001021	dna helicase mcm9 isoform x1	0.001265	0	1.1e-05	0	0
BC_CHIPZ_H002447	dna ligase 1	0.000667	0	0.000198	0	0
BC_CHIPZ_H002394	dna mismatch repair	0.003703	0	0.020084	0	0
BC_CHIPZ_H000275	dna mismatch repair protein	0.000887	0	5.4e-05	0	0
BC_CHIPZ_H002395	dna mismatch repair protein	0.000711	0	0.000137	0	0
BC_CHIPZ_H003163	dna mismatch repair protein	0.001817	0	0.000201	0	0
BC_CHIPZ_H000075	dna polymerase alpha	0.000771	0	1.2e-05	0	0
BC_CHIPZ_H001684	dna polymerase catalytic subunit	0.000411	0	4e-06	0	0
BC_CHIPZ_H003234	dna polymerase delta catalytic subunit	0.003612	1	0.004138	1	0
BC_CHIPZ_H003235	dna polymerase delta catalytic subunit	0.011435	0	0.04859	0	0
BC_CHIPZ_H003236	dna polymerase delta catalytic subunit	0.001604	0	0.00276	0	0
BC_CHIPZ_H001855	dna polymerase epsilon subunit	0.0005	0	3.3e-05	0	0
BC_CHIPZ_H003029	dna polymerase i	0.864067	0	0.820859	0	1
BC_CHIPZ_H000999	dna primase large	0.000955	0	0.001992	0	0
BC_CHIPZ_H000637	dna primase small	0.001767	0	0.000172	0	0
BC_CHIPZ_H000429	dna repair helicase	0.002219	0	0.009423	0	0
BC_CHIPZ_H000464	dna repair helicase	0.029375	0	0.055081	0	0
BC_CHIPZ_H003241	dna repair protein	0.000986	0	1e-06	0	0
BC_CHIPZ_H003272	dna repair protein	0.00758	0	0.06841	0	0
BC_CHIPZ_H003383	dna repair protein	0.001654	0	1.1e-05	0	0
BC_CHIPZ_H000462	dna repair protein rad50	0.000765	0	1.1e-05	0	0
BC_CHIPZ_H000463	dna repair protein rad50	0.000561	0	0.000983	0	0
BC_CHIPZ_H002257	dna repair protein rad51	0.013489	0	0.011958	0	0
BC_CHIPZ_H001786	dna replication factor cdt1 like family member protein	0.000353	0	4e-06	0	0
BC_CHIPZ_H000015	dna replication licensing factor	0.000723	0	1.3e-05	0	0
BC_CHIPZ_H000425	dna replication licensing factor	0.002642	0	0.001059	0	0
BC_CHIPZ_H000635	dna replication licensing factor	0.001903	0	0.000207	0	0
BC_CHIPZ_H000666	dna replication licensing factor	0.001299	0	0.00022	0	0
BC_CHIPZ_H002120	dna replication licensing factor	0.002028	0	0.000207	0	0
BC_CHIPZ_H002156	dna replication licensing factor	0.000711	0	0.000228	0	0
BC_CHIPZ_H002157	dna replication licensing factor	0.003181	0	0.004629	0	0
BC_CHIPZ_H003020	dna replication licensing factor	0.010192	0	0.021699	0	0
BC_CHIPZ_H003041	dna replication licensing factor	0.002377	0	0.001131	0	0
BC_CHIPZ_H000576	dna replication licensing factor mcm7	0.015628	0	0.007001	0	0
BC_CHIPZ_H000577	dna replication licensing factor mcm7	0.001522	0	8.2e-05	0	0
BC_CHIPZ_H002122	dna replication licensing factor mcm8	0.001095	0	6.6e-05	0	0
BC_CHIPZ_H002863	dna rna-binding protein	0.000726	0	2.1e-05	0	0
BC_CHIPZ_H002688	dna rna-binding protein alba	0.000913	0	0.000355	0	0
BC_CHIPZ_H002000	dna topoisomerase	0.000929	0	0.000756	0	0
BC_CHIPZ_H001397	dna topoisomerase 3-beta isoform x1	0.000918	0	0.007343	0	0
BC_CHIPZ_H001396	dna topoisomerase 3-beta-1	0.002523	0	0.050971	0	0
BC_CHIPZ_H002280	dna-binding protein	0.06791	3	0.067726	3	0
BC_CHIPZ_H000484	dna-damage inducible protein	0.004818	0	0.004581	1	0
BC_CHIPZ_H003452	dna-dependent rna polymerase	0.232349	0	0.331029	0	0
BC_CHIPZ_H001409	dna-directed rna alpha n terminal domain containing protein	0.000793	0	1.1e-05	0	0
BC_CHIPZ_H003102	dna-directed rna alpha subunit	0.000982	0	0.003355	0	0
BC_CHIPZ_H001486	dna-directed rna polymerase	0.001555	0	0.00115	0	0
BC_CHIPZ_H003215	dna-directed rna polymerase	0.005528	0	0.020323	0	0
BC_CHIPZ_H003261	dna-directed rna polymerase	0.098359	1	0.255393	0	1
BC_CHIPZ_H001382	dna-directed rna polymerase alpha	0.000363	0	1e-05	0	0
BC_CHIPZ_H001383	dna-directed rna polymerase alpha	0.97688	0	0.986203	0	1
BC_CHIPZ_H001425	dna-directed rna polymerase i rpac1	0.001039	0	0.001047	0	0
BC_CHIPZ_H001558	dna-directed rna polymerase ii largest	0.004336	0	0.019523	0	0
BC_CHIPZ_H002537	dna-directed rna polymerase ii rpb11a	0.00063	0	0.000127	0	0
BC_CHIPZ_H002802	dna-directed rna polymerase ii rpb2	0.000591	0	4.6e-05	0	0
BC_CHIPZ_H001990	dna-directed rna polymerase iii	0.015673	0	0.178364	0	0
BC_CHIPZ_H001991	dna-directed rna polymerase iii	0.002082	0	0.003868	0	0
BC_CHIPZ_H001992	dna-directed rna polymerase iii	0.000548	0	1.3e-05	0	0
BC_CHIPZ_H001993	dna-directed rna polymerase iii	0.000782	0	0.000525	0	0
BC_CHIPZ_H000480	dna-directed rna polymerase iii subunit	0.000817	0	8.4e-05	0	0
BC_CHIPZ_H001989	dna-directed rna polymerase iii subunit rpc2	0.000637	0	0.000136	0	0
BC_CHIPZ_H000413	dnaj c terminal region domain containing protein	0.007614	0	0.019423	0	0
BC_CHIPZ_H000779	dnaj domain containing	0.000672	0	0.000141	0	0
BC_CHIPZ_H000892	dnaj domain containing	0.000758	0	1.3e-05	0	0
BC_CHIPZ_H002562	dnaj domain containing	0.00112	0	2.3e-05	0	0
BC_CHIPZ_H002729	dnaj domain containing	0.000681	0	0.000153	0	0
BC_CHIPZ_H003425	dnaj domain containing protein	0.000312	0	2e-06	0	0
BC_CHIPZ_H002090	dnaj domain-containing protein	0.00144	0	0.00219	1	0
BC_CHIPZ_H002689	dnaj domain-containing protein	0.00105	0	0.000114	0	0
BC_CHIPZ_H000207	dnaj hsp40 domain containing	0.000241	1	4e-06	3	0
BC_CHIPZ_H001243	dolichol kinase	0.001443	6	6.8e-05	7	0
BC_CHIPZ_H000341	dolichol-phosphate-mannose synthase family protein	0.000372	0	1.7e-05	0	0
BC_CHIPZ_H000836	dolichyl-diphosphooligosaccharide--protein glycosyltransferase subunit stt3a	0.012915	14	0.005714	14	0
BC_CHIPZ_H003419	double c2-like domain-containing	0.001325	0	6e-05	1	0
BC_CHIPZ_H002235	doublecortin	0.000899	0	0.000243	0	0
BC_CHIPZ_H001919	double-stranded dna-binding domain-containing	0.000202	0	6e-06	0	0
BC_CHIPZ_H000157	dual specificity protein phosphatase 12-like	0.002709	0	0.012656	0	0
BC_CHIPZ_H000203	dual-specificity protein	0.001142	0	0.002597	0	0
BC_CHIPZ_H002836	duf1014 domain-containing protein	0.000755	0	1e-06	0	0
BC_CHIPZ_H001958	duf1777 domain-containing protein	0.001275	0	0	0	0
BC_CHIPZ_H002189	duf51 family protein	0.187266	0	0.7297	0	0
BC_CHIPZ_H002518	dullard-like phosphatase domain containing protein	0.002003	0	0.000557	0	0
BC_CHIPZ_H000886	duplicated carbonic anhydrase	0.013793	0	0.043079	1	0
BC_CHIPZ_H000430	dynamin central region family	0.000574	0	2.1e-05	0	0
BC_CHIPZ_H000432	dynamin central region family	0.001185	0	0.00236	0	0
BC_CHIPZ_H002778	dynamin-like protein	0.000222	0	0.000194	0	0
BC_CHIPZ_H000431	dynamin-related protein drpa	0.001345	0	9.5e-05	0	0
BC_CHIPZ_H003305	dynein heavy chain-like protein	0.000858	0	1.9e-05	0	0
BC_CHIPZ_H001458	dynein light chain	0.00074	0	0.000478	0	0
BC_CHIPZ_H003412	e2f-associated phosphoprotein	0.003331	0	9.3e-05	0	0
BC_CHIPZ_H001034	e3 ubiquitin-protein ligase rnf4 isoform x1	0.000799	0	1.2e-05	0	0
BC_CHIPZ_H001053	e3 ubiquitin-protein ligase rnf4 isoform x1	0.001125	0	1.1e-05	0	0
BC_CHIPZ_H002163	e3 ubiquitin-protein ligase synoviolin	0.047794	5	0.008404	7	0
BC_CHIPZ_H002074	ef hand domain conatining	0.001241	0	3.7e-05	0	0
BC_CHIPZ_H002085	ef hand domain conatining	0.001241	0	3.7e-05	0	0
BC_CHIPZ_H003353	ef hand family protein	0.000858	0	1e-05	1	0
BC_CHIPZ_H000308	elongation factor	0.000671	0	5.5e-05	0	0
BC_CHIPZ_H002233	elongation factor	0.998353	0	0.997783	0	1
BC_CHIPZ_H000278	elongation factor 1-alpha	0.00203	0	0.002773	0	0
BC_CHIPZ_H000230	elongation factor 1-alpha (ef-1-alpha)	0.001989	0	0.000129	0	0
BC_CHIPZ_H001404	elongation factor 4	0.001117	0	0.023706	0	0
BC_CHIPZ_H001405	elongation factor 4	0.068318	0	0.10175	0	0
BC_CHIPZ_H003275	elongation factor p	0.346589	0	0.425103	0	0
BC_CHIPZ_H001752	elongation factor ts	0.005011	0	7.8e-05	0	0
BC_CHIPZ_H001850	endonuclease exonuclease phosphatase family	0.001348	0	0.000236	0	0
BC_CHIPZ_H001561	endonuclease exonuclease phosphatase family domain containing	0.001216	0	0.000493	0	0
BC_CHIPZ_H001592	endonuclease iii	0.001248	0	4.8e-05	0	0
BC_CHIPZ_H000178	endonuclease iv apn	0.017438	0	0.022998	0	0
BC_CHIPZ_H001885	er lumen protein retaining receptor	0.003716	3	0.000768	3	0
BC_CHIPZ_H001252	erv1 alr family protein	0.002584	0	0.05817	0	0
BC_CHIPZ_H000786	erythrocyte binding protein	0.988817	1	0.989366	0	1
BC_CHIPZ_H001844	erythrocyte membrane protein	0.005709	0	0.000542	0	0
BC_CHIPZ_H000301	erythrocyte membrane related protein	0.000502	0	5e-06	0	0
BC_CHIPZ_H001994	esf1 homolog	0.004569	0	0.00239	0	0
BC_CHIPZ_H003172	ethanolamine-phosphate cytidylyltransferase	0.002789	0	0.001024	0	0
BC_CHIPZ_H000450	eukaryotic initiation factor 4a	0.011476	0	0.030436	0	0
BC_CHIPZ_H001830	eukaryotic membrane	0.019929	1	0.059915	3	0
BC_CHIPZ_H000788	eukaryotic peptide chain release factor subunit 1	0.00116	0	0.000322	0	0
BC_CHIPZ_H000600	eukaryotic translation initiation	0.000859	0	3e-06	0	0
BC_CHIPZ_H000236	eukaryotic translation initiation factor	0.000911	0	3.9e-05	0	0
BC_CHIPZ_H000497	eukaryotic translation initiation factor	0.00043	0	3.2e-05	0	0
BC_CHIPZ_H001231	eukaryotic translation initiation factor	0.000406	0	6e-06	0	0
BC_CHIPZ_H001987	eukaryotic translation initiation factor	0.000474	0	4.6e-05	0	0
BC_CHIPZ_H002119	eukaryotic translation initiation factor	0.000371	0	0.003441	0	0
BC_CHIPZ_H003273	eukaryotic translation initiation factor 2 alpha	0.002068	0	0.000164	0	0
BC_CHIPZ_H000769	eukaryotic translation initiation factor 2 subunit 3	0.000531	0	0.000937	0	0
BC_CHIPZ_H003349	eukaryotic translation initiation factor 3 subunit	0.000572	0	2.4e-05	0	0
BC_CHIPZ_H002541	eukaryotic translation initiation factor 3 subunit 6 interacting protein	0.000793	0	1.8e-05	2	0
BC_CHIPZ_H000144	eukaryotic translation initiation factor 6	0.001157	0	8.8e-05	0	0
BC_CHIPZ_H001799	eukaryotic translation initiation factor subunit	0.003136	0	0.001803	0	0
BC_CHIPZ_H002492	exodeoxyribonuclease iii	0.000371	0	8e-06	0	0
BC_CHIPZ_H000128	exonuclease family	0.000708	0	0.00012	0	0
BC_CHIPZ_H002516	exosomal 3 -5 exoribonuclease complex subunit	0.000972	0	9.6e-05	0	0
BC_CHIPZ_H000160	exosome complex component rrp43	0.001013	0	0.000138	0	0
BC_CHIPZ_H003312	exosome complex exonuclease	0.001728	0	0.002792	0	0
BC_CHIPZ_H003314	exosome complex exonuclease	0.047029	1	0.500207	1	0
BC_CHIPZ_H000427	exosome complex exonuclease rrp4	0.000889	0	0.0001	0	0
BC_CHIPZ_H001585	exosome complex exonuclease rrp44	0.000494	0	1.4e-05	0	0
BC_CHIPZ_H001586	exosome complex exonuclease rrp44 isoform x2	0.001263	0	5.7e-05	0	0
BC_CHIPZ_H001232	exportin 1	0.00128	0	0.00048	0	0
BC_CHIPZ_H002521	exportin cse1-like	0.000775	0	7.4e-05	0	0
BC_CHIPZ_H000179	f5 8 type c domain-containing protein	0.000767	0	1.2e-05	0	0
BC_CHIPZ_H002219	f5 8 type c domain-containing protein	0.002191	0	0.000442	0	0
BC_CHIPZ_H002028	fad-dependent glycerol-3-phosphate	0.000772	0	5e-05	0	0
BC_CHIPZ_H002027	fad-dependent glycerol-3-phosphate dehydrogenase	0.045371	0	0.349875	0	0
BC_CHIPZ_H002128	family chaperone	0.001443	0	0.000127	0	0
BC_CHIPZ_H002302	family cog1872 domain-containing protein	0.004459	0	0.002034	0	0
BC_CHIPZ_H002338	family protein	0.818507	1	0.999072	0	1
BC_CHIPZ_H002570	family protein	0.001799	0	0.00059	0	0
BC_CHIPZ_H000136	fanconi anemia group j protein homolog	0.01588	0	0.040422	0	0
BC_CHIPZ_H001162	farnesyl pyrophosphate synthetase	0.002755	0	0.003541	0	0
BC_CHIPZ_H003085	fas-associated factor 1	0.000478	0	3.2e-05	0	0
BC_CHIPZ_H003100	fatty acyl- synthetase 3	0.778313	0	0.885044	0	0
BC_CHIPZ_H001563	fha domain containing	0.00173	0	0.00083	0	0
BC_CHIPZ_H002820	fha domain protein	0.010348	0	0.023966	0	0
BC_CHIPZ_H000265	fha domain-containing protein	0.000998	0	2.1e-05	0	0
BC_CHIPZ_H000305	fha domain-containing protein	0.000919	0	1.9e-05	0	0
BC_CHIPZ_H001406	fibronectin fibrinogen-binding protein	0.01404	0	0.013237	0	1
BC_CHIPZ_H003225	flavodoxin domain containing protein	0.001661	0	6.4e-05	1	0
BC_CHIPZ_H001284	flavoprotein domain containing	0.000225	0	4.9e-05	0	0
BC_CHIPZ_H000586	formin 2	0.000981	0	0.000202	0	0
BC_CHIPZ_H000587	formin homology 2 domain containing	0.000257	0	5.4e-05	0	0
BC_CHIPZ_H002196	formin partial	0.000983	0	1e-05	0	0
BC_CHIPZ_H002866	fructose- -bisphosphate aldolase	0.003887	0	0.000772	0	0
BC_CHIPZ_H002889	fructose- -bisphosphate aldolase	0.000967	0	0.004081	0	0
BC_CHIPZ_H001351	fusion protein	0.60221	0	0.784396	0	1
BC_CHIPZ_H000389	fyve and coiled-coil domain-containing	0.001487	0	2.2e-05	0	0
BC_CHIPZ_H003049	g2 protein	0.000985	0	0.000201	0	0
BC_CHIPZ_H003083	gamma-tubulin complex component 3 isoform x2	0.001567	0	3.8e-05	0	0
BC_CHIPZ_H001283	gamma-tubulin complex component 4	0.002181	0	7.6e-05	0	0
BC_CHIPZ_H002754	gar1 protein rna binding region protein	0.000919	0	1.3e-05	0	0
BC_CHIPZ_H003134	geranylgeranyl transferase type-2 subunit beta	0.000277	0	5e-06	0	0
BC_CHIPZ_H002422	gins complex subunit psf3	0.001522	0	0.000468	0	0
BC_CHIPZ_H001981	glideosome associated protein with multiple membrane spans	0.000847	5	5.3e-05	6	0
BC_CHIPZ_H000657	gliding-associated protein	0.000455	0	1e-06	0	0
BC_CHIPZ_H002072	glucosamine-fructose-6-phosphate aminotransferase	0.001107	0	0.002019	0	0
BC_CHIPZ_H003447	glucose inhibited division protein	0.000894	0	7e-05	1	0
BC_CHIPZ_H002369	glucose-6-phosphate 1-dehydrogenase	0.000878	0	4e-05	0	0
BC_CHIPZ_H002370	glucose-6-phosphate dehydrogenase-6-phosphogluconolactonase	0.000509	0	2.2e-05	0	0
BC_CHIPZ_H002371	glucose-6-phosphate dehydrogenase-6-phosphogluconolactonase	0.002068	0	0.000328	0	0
BC_CHIPZ_H000865	glucose-6-phosphate isomerase	0.006947	0	0.015361	0	0
BC_CHIPZ_H001669	glutamate leucine phenylalanine valine dehydrogenase family protein	0.000649	0	0.000525	0	0
BC_CHIPZ_H001729	glutamate leucine phenylalanine valine dehydrogenase family protein	0.0018	0	0.002514	0	0
BC_CHIPZ_H000161	glutamate n-acetyltransferase	0.002997	0	0.001465	0	0
BC_CHIPZ_H000114	glutaminyl-trna synthetase	0.000256	0	2.3e-05	0	0
BC_CHIPZ_H000880	glutaminyl-trna synthetase	0.00151	0	4.8e-05	3	0
BC_CHIPZ_H001702	glutamyl-trna amidotransferase subunit a	0.002444	0	0.007591	0	0
BC_CHIPZ_H000245	glutamyl-trna synthetase	0.022	1	0.255935	1	0
BC_CHIPZ_H000246	glutamyl-trna synthetase	0.300666	0	0.277864	0	1
BC_CHIPZ_H001401	glutamyl-trna synthetase	0.001943	0	5.1e-05	0	0
BC_CHIPZ_H001402	glutamyl-trna synthetase	0.013489	0	0.027055	0	0
BC_CHIPZ_H000291	glutaredoxin	0.00212	0	0.000142	0	0
BC_CHIPZ_H002242	glutaredoxin	0.001534	0	0.005612	0	0
BC_CHIPZ_H003118	glycerol kinase	0.002105	0	0.00304	0	0
BC_CHIPZ_H002145	glycerophosphoryl diester phosphodiesterase	0.784487	0	0.942531	0	1
BC_CHIPZ_H002528	glycine cleavage system protein h	0.000461	0	2.6e-05	0	0
BC_CHIPZ_H000167	glycine-rich rna-binding	0.538763	0	0.758434	0	1
BC_CHIPZ_H001694	glycoprotease family	0.837343	0	0.918231	0	1
BC_CHIPZ_H002838	glycoprotein endopeptidase	0.004221	0	0.006149	0	0
BC_CHIPZ_H001194	glycosyl hydrolases family 35 domain-containing protein	0.000727	0	0.000905	0	0
BC_CHIPZ_H003336	glycosyl transferase	0.001789	0	0.000286	0	0
BC_CHIPZ_H000356	glycylpeptide n-	0.000707	0	0.000131	0	0
BC_CHIPZ_H001980	gnat family protein	0.023947	0	0.037363	0	0
BC_CHIPZ_H001306	golgi re-assembly stacking protein 1	0.000986	0	3.9e-05	0	0
BC_CHIPZ_H003112	gpi ethanolamine phosphate transferase 3	0.0013	0	0.000259	0	0
BC_CHIPZ_H001172	gpi-anchor transamidase	0.000347	1	0.000157	1	0
BC_CHIPZ_H000737	gpn-loop gtpase 2	0.000675	0	0.000171	0	0
BC_CHIPZ_H000884	g-protein beta wd-40 repeat containing protein	0.001149	0	0.006308	0	0
BC_CHIPZ_H002130	gram domain-containing protein	0.002871	0	0.019491	1	0
BC_CHIPZ_H002144	gram domain-containing protein	0.002871	0	0.019491	1	0
BC_CHIPZ_H001269	grb10 interacting gyf	0.011153	0	0.002081	0	0
BC_CHIPZ_H001286	grb10 interacting gyf	0.001219	0	1.5e-05	0	0
BC_CHIPZ_H001309	gtp binding	0.000961	0	0.000353	0	0
BC_CHIPZ_H001594	gtp binding	0.000877	0	7.2e-05	0	0
BC_CHIPZ_H002425	gtp binding protein	0.007897	0	0.001016	0	0
BC_CHIPZ_H000370	gtp binding protein 7 isoform 2 family protein	0.004585	0	0.023381	0	0
BC_CHIPZ_H000750	gtpase	0.000869	0	1e-05	0	0
BC_CHIPZ_H000553	gtpase activator	0.000474	0	3e-05	0	0
BC_CHIPZ_H001311	gtpase activator	0.000808	0	0.003633	1	0
BC_CHIPZ_H000014	gtpase ypt3	0.00094	0	0.000159	0	0
BC_CHIPZ_H000262	gtp-binding nuclear protein ran	0.185154	0	0.438511	0	1
BC_CHIPZ_H000766	gtp-binding protein	0.001697	0	0.002536	0	0
BC_CHIPZ_H001308	gtp-binding protein	0.000591	0	0.000118	0	0
BC_CHIPZ_H001595	gtp-binding protein	0.000913	0	0.000225	0	0
BC_CHIPZ_H001790	gtp-binding protein	0.000705	0	0.000101	0	0
BC_CHIPZ_H002930	gtp-binding protein	0.000564	0	0.000408	0	0
BC_CHIPZ_H002641	guanylyl cyclase	0.002314	9	2.6e-05	9	0
BC_CHIPZ_H001798	gyf domain-containing partial	0.004641	0	0.000643	0	0
BC_CHIPZ_H002002	ham1 family	0.000297	0	0.000144	0	0
BC_CHIPZ_H003266	heat repeat-containing partial	0.000613	0	5.1e-05	0	0
BC_CHIPZ_H002324	heat repeat-containing protein	0.021591	0	0.015534	0	0
BC_CHIPZ_H003265	heat repeat-containing protein	0.000935	0	4.9e-05	0	0
BC_CHIPZ_H000249	heat shock protein	0.351654	1	0.656241	1	0
BC_CHIPZ_H000708	heat shock protein	0.001347	0	0.00044	0	0
BC_CHIPZ_H002673	heat shock protein 40	0.00422	0	0.000166	0	0
BC_CHIPZ_H002674	heat shock protein 40	0.001855	0	0.019893	0	0
BC_CHIPZ_H000428	heat shock protein 70	0.001706	0	0.000495	0	0
BC_CHIPZ_H002499	heat shock protein 90	0.000324	0	1.7e-05	0	0
BC_CHIPZ_H002985	heat shock protein 90	0.97882	0	0.985343	0	1
BC_CHIPZ_H002391	heat-shock protein	0.00107	0	5e-06	0	0
BC_CHIPZ_H001499	hec ndc80p family protein	0.001256	0	0.019999	0	0
BC_CHIPZ_H003031	hect-domain (ubiquitin-transferase) domain-containing protein	0.003196	0	0.000212	0	0
BC_CHIPZ_H002151	helicase associated domain ha2 containing protein	0.001394	0	0.000997	0	0
BC_CHIPZ_H002888	helicase associated domain ha2 containing protein	0.000606	0	0.000387	0	0
BC_CHIPZ_H001322	helicase conserved c-terminal domain-containing	0.00041	0	0.000224	0	0
BC_CHIPZ_H002963	helicase family member protein	0.002631	0	0.000742	0	0
BC_CHIPZ_H002793	helicase ski2w	0.000429	0	2.2e-05	0	0
BC_CHIPZ_H001732	heme detoxification protein	0.001464	0	4.2e-05	0	0
BC_CHIPZ_H002179	hemk methyltransferase family member 2	0.000797	0	1.3e-05	0	0
BC_CHIPZ_H002216	hemolysin-iii related subfamily protein	0.000616	2	2.5e-05	2	0
BC_CHIPZ_H001560	high mobility group protein	0.00057	0	6.3e-05	0	0
BC_CHIPZ_H002380	high mobility group protein	0.000767	0	1.2e-05	0	0
BC_CHIPZ_H000669	high molecular mass nuclear antigen	0.00034	0	6.7e-05	0	0
BC_CHIPZ_H001800	histidyl-trna synthetase	0.001007	0	3.5e-05	1	0
BC_CHIPZ_H003126	histidyl-trna synthetase	0.000838	0	0.000627	0	0
BC_CHIPZ_H002914	histone acetyltransferase subunit nua4 protein	0.00089	0	0.000104	0	0
BC_CHIPZ_H002922	histone acetyltransferase subunit nua4 protein	0.035673	0	0.077265	0	0
BC_CHIPZ_H000794	histone acetyltransferase taf1 250	0.194101	0	0.244356	0	1
BC_CHIPZ_H000441	histone arginine methyltransferase prmt1	0.002281	0	0.000141	0	0
BC_CHIPZ_H000355	histone deacetylase	0.00344	0	0.002434	0	0
BC_CHIPZ_H002397	histone deacetylase	0.000858	0	2.3e-05	1	0
BC_CHIPZ_H002699	histone h2a	0.001349	0	4.1e-05	0	0
BC_CHIPZ_H001626	histone lysine methyltransferase set1	0.017657	0	0.023525	0	0
BC_CHIPZ_H002828	histone rna hairpin-binding domain containing	0.000366	0	0.00014	0	0
BC_CHIPZ_H001100	histone-like transcription factor (cbf nf-y) and archaeal histone domain containing protein	0.000729	0	0.000155	0	0
BC_CHIPZ_H001129	histone-like transcription factor domain containing protein	0.002728	0	0.000377	0	0
BC_CHIPZ_H000403	homeodomain-like containing protein	0.002754	0	0.001807	0	0
BC_CHIPZ_H001582	hsp70-like protein	0.001301	0	0.000628	0	0
BC_CHIPZ_H001253	human hepatopoietin-like	0.834581	0	0.969079	0	1
BC_CHIPZ_H000388	hva22-like protein	0.001144	1	6e-06	3	0
BC_CHIPZ_H000728	hydroxyacylglutathione hydrolase	0.005022	0	0.003393	0	0
BC_CHIPZ_H002247	hypothetical gtp binding protein 2	0.02573	2	0.042402	2	0
BC_CHIPZ_H002767	hypothetical membrane protein	0.000495	0	0.000171	0	0
BC_CHIPZ_H000034	hypothetical protein	0.000861	1	0.000492	1	0
BC_CHIPZ_H000036	hypothetical protein	0.000362	0	1e-06	0	0
BC_CHIPZ_H000073	hypothetical protein	0.000486	0	2.1e-05	0	0
BC_CHIPZ_H000117	hypothetical protein	0.000371	0	4.4e-05	0	0
BC_CHIPZ_H000124	hypothetical protein	0.001217	0	3e-06	0	0
BC_CHIPZ_H000151	hypothetical protein	0.000525	0	8e-06	0	0
BC_CHIPZ_H000155	hypothetical protein	0.001406	0	0.000173	0	0
BC_CHIPZ_H000187	hypothetical protein	0.000926	0	2.1e-05	0	0
BC_CHIPZ_H000188	hypothetical protein	0.001347	0	0.000116	0	0
BC_CHIPZ_H000201	hypothetical protein	0.001445	0	2e-06	0	0
BC_CHIPZ_H000277	hypothetical protein	0.000216	0	1e-06	0	0
BC_CHIPZ_H000287	hypothetical protein	0.001621	0	0.000197	0	0
BC_CHIPZ_H000295	hypothetical protein	0.001304	1	1.2e-05	1	0
BC_CHIPZ_H000336	hypothetical protein	0.000853	0	6.7e-05	0	0
BC_CHIPZ_H000375	hypothetical protein	0.00295	0	0.000666	0	0
BC_CHIPZ_H000381	hypothetical protein	0.000853	0	6.7e-05	0	0
BC_CHIPZ_H000406	hypothetical protein	0.000217	0	2.6e-05	0	0
BC_CHIPZ_H000467	hypothetical protein	0.00065	0	0.000149	0	0
BC_CHIPZ_H000475	hypothetical protein	0.097011	1	0.672079	1	0
BC_CHIPZ_H000559	hypothetical protein	0.001599	0	0.000127	0	0
BC_CHIPZ_H000593	hypothetical protein	0.00437	0	0.000923	0	0
BC_CHIPZ_H000595	hypothetical protein	0.000346	0	6.2e-05	0	0
BC_CHIPZ_H000639	hypothetical protein	0.000358	0	1.1e-05	0	0
BC_CHIPZ_H000731	hypothetical protein	0.003185	0	0.001092	0	0
BC_CHIPZ_H000751	hypothetical protein	0.001125	0	9e-06	0	0
BC_CHIPZ_H000761	hypothetical protein	0.000386	0	0.000241	0	0
BC_CHIPZ_H000772	hypothetical protein	0.543674	0	0.778485	0	1
BC_CHIPZ_H000781	hypothetical protein	0.000963	0	4.1e-05	0	0
BC_CHIPZ_H000783	hypothetical protein	0.00069	0	2e-05	0	0
BC_CHIPZ_H000790	hypothetical protein	0.001217	0	4.2e-05	0	0
BC_CHIPZ_H000838	hypothetical protein	0.000532	0	1.1e-05	1	0
BC_CHIPZ_H000849	hypothetical protein	0.001861	0	0.001278	0	0
BC_CHIPZ_H000887	hypothetical protein	0.000743	0	0.000117	0	0
BC_CHIPZ_H000898	hypothetical protein	0.001711	0	0.00252	0	0
BC_CHIPZ_H000902	hypothetical protein	0.003209	0	3.3e-05	1	0
BC_CHIPZ_H000905	hypothetical protein	0.00095	0	6.4e-05	0	0
BC_CHIPZ_H001013	hypothetical protein	0.001513	0	0.000135	0	0
BC_CHIPZ_H001060	hypothetical protein	0.000499	0	3.1e-05	0	0
BC_CHIPZ_H001114	hypothetical protein	0.000815	0	4.1e-05	0	0
BC_CHIPZ_H001128	hypothetical protein	0.8869	0	0.991107	0	1
BC_CHIPZ_H001175	hypothetical protein	0.017111	0	0.009472	0	0
BC_CHIPZ_H001177	hypothetical protein	0.000658	0	0.000466	0	0
BC_CHIPZ_H001178	hypothetical protein	0.000943	0	0.000574	0	0
BC_CHIPZ_H001183	hypothetical protein	0.001468	1	8e-05	1	0
BC_CHIPZ_H001189	hypothetical protein	0.000836	4	0.000242	4	0
BC_CHIPZ_H001265	hypothetical protein	0.000778	2	0.000903	2	0
BC_CHIPZ_H001320	hypothetical protein	0.004898	0	0.001552	0	0
BC_CHIPZ_H001345	hypothetical protein	0.000475	0	4.5e-05	0	0
BC_CHIPZ_H001347	hypothetical protein	0.003002	0	0.002429	0	0
BC_CHIPZ_H001361	hypothetical protein	0.002701	0	0.009558	0	0
BC_CHIPZ_H001370	hypothetical protein	0.000238	0	5e-06	0	0
BC_CHIPZ_H001426	hypothetical protein	0.009593	3	0.007881	4	0
BC_CHIPZ_H001430	hypothetical protein	0.017342	4	0.000973	5	1
BC_CHIPZ_H001473	hypothetical protein	0.00051	0	0.000593	1	0
BC_CHIPZ_H001495	hypothetical protein	0.001919	1	4e-06	1	0
BC_CHIPZ_H001500	hypothetical protein	0.001261	0	5.2e-05	0	0
BC_CHIPZ_H001556	hypothetical protein	0.000552	2	2e-05	2	0
BC_CHIPZ_H001573	hypothetical protein	0.001624	0	0.002557	0	0
BC_CHIPZ_H001577	hypothetical protein	0.00132	0	0.028266	0	0
BC_CHIPZ_H001591	hypothetical protein	0.008114	0	0.008915	0	0
BC_CHIPZ_H001609	hypothetical protein	0.002432	4	0.002508	3	0
BC_CHIPZ_H001613	hypothetical protein	0.003175	0	0.000764	0	0
BC_CHIPZ_H001641	hypothetical protein	0.001676	2	0.000713	2	0
BC_CHIPZ_H001674	hypothetical protein	0.001628	0	4e-06	0	0
BC_CHIPZ_H001679	hypothetical protein	0.002534	0	0.001282	0	0
BC_CHIPZ_H001692	hypothetical protein	0.002501	0	0.000616	0	0
BC_CHIPZ_H001695	hypothetical protein	0.001025	0	0.003239	1	0
BC_CHIPZ_H001781	hypothetical protein	0.000714	0	0.000139	0	0
BC_CHIPZ_H001803	hypothetical protein	0.00241	1	0.000742	1	0
BC_CHIPZ_H001805	hypothetical protein	0.000477	0	2.9e-05	1	0
BC_CHIPZ_H001808	hypothetical protein	0.000291	4	0	4	0
BC_CHIPZ_H001820	hypothetical protein	0.850811	0	0.881763	0	1
BC_CHIPZ_H001829	hypothetical protein	0.000454	0	0.00012	0	0
BC_CHIPZ_H001893	hypothetical protein	0.000396	0	1e-06	0	0
BC_CHIPZ_H001915	hypothetical protein	0.001502	4	1.1e-05	4	0
BC_CHIPZ_H001948	hypothetical protein	0.001502	4	1.1e-05	4	0
BC_CHIPZ_H001952	hypothetical protein	0.003845	2	1e-06	2	0
BC_CHIPZ_H001956	hypothetical protein	0.00328	3	0.003507	3	0
BC_CHIPZ_H001962	hypothetical protein	0.000396	0	1e-06	0	0
BC_CHIPZ_H001978	hypothetical protein	0.001607	0	0.000184	0	0
BC_CHIPZ_H002047	hypothetical protein	0.000531	0	2e-06	0	0
BC_CHIPZ_H002048	hypothetical protein	0.002241	0	5e-06	0	0
BC_CHIPZ_H002066	hypothetical protein	0.000509	0	3.5e-05	1	0
BC_CHIPZ_H002086	hypothetical protein	0.021728	0	0.139504	0	1
BC_CHIPZ_H002116	hypothetical protein	0.013879	0	0.025413	0	0
BC_CHIPZ_H002188	hypothetical protein	0.00111	0	8.4e-05	0	0
BC_CHIPZ_H002223	hypothetical protein	0.00111	0	8.4e-05	0	0
BC_CHIPZ_H002258	hypothetical protein	0.00135	0	0.000416	0	0
BC_CHIPZ_H002288	hypothetical protein	0.000745	0	9.3e-05	0	0
BC_CHIPZ_H002293	hypothetical protein	0.002781	0	0.001983	0	0
BC_CHIPZ_H002373	hypothetical protein	0.07872	2	0.607441	2	0
BC_CHIPZ_H002377	hypothetical protein	0.000606	0	3.1e-05	0	0
BC_CHIPZ_H002430	hypothetical protein	0.009468	0	0.042866	1	0
BC_CHIPZ_H002431	hypothetical protein	0.0007	0	0.000447	0	0
BC_CHIPZ_H002457	hypothetical protein	0.002809	0	0.000728	0	0
BC_CHIPZ_H002634	hypothetical protein	0.001204	0	0.000918	0	0
BC_CHIPZ_H002645	hypothetical protein	0.001489	0	0.002075	0	0
BC_CHIPZ_H002925	hypothetical protein	0.00165	0	0.001964	1	0
BC_CHIPZ_H002934	hypothetical protein	0.000481	1	0.000438	1	0
BC_CHIPZ_H002949	hypothetical protein	0.001128	0	4e-06	0	0
BC_CHIPZ_H002959	hypothetical protein	0.010562	0	0.007799	0	0
BC_CHIPZ_H002974	hypothetical protein	0.001128	0	4e-06	0	0
BC_CHIPZ_H002986	hypothetical protein	0.000872	0	3.4e-05	0	0
BC_CHIPZ_H003002	hypothetical protein	0.985644	0	0.994552	0	1
BC_CHIPZ_H003094	hypothetical protein	0.000355	0	0.000117	3	0
BC_CHIPZ_H003110	hypothetical protein	0.00132	0	0.000229	0	0
BC_CHIPZ_H003115	hypothetical protein	0.000759	0	0.101354	0	0
BC_CHIPZ_H003120	hypothetical protein	0.75885	0	0.915441	0	1
BC_CHIPZ_H003158	hypothetical protein	0.003095	0	4.3e-05	0	0
BC_CHIPZ_H003168	hypothetical protein	0.001376	0	0.000766	0	0
BC_CHIPZ_H003175	hypothetical protein	0.000355	0	0.000117	3	0
BC_CHIPZ_H003254	hypothetical protein	0.877713	2	0.981181	1	1
BC_CHIPZ_H003268	hypothetical protein	0.013712	10	5.4e-05	10	0
BC_CHIPZ_H003303	hypothetical protein	0.001048	0	4.3e-05	1	0
BC_CHIPZ_H003309	hypothetical protein	0.930507	0	0.981099	0	1
BC_CHIPZ_H003371	hypothetical protein	0.00148	0	0.000353	0	0
BC_CHIPZ_H003387	hypothetical protein	0.00178	0	2.6e-05	0	0
BC_CHIPZ_H003433	hypothetical protein	0.000447	0	6.1e-05	0	0
BC_CHIPZ_H000709	hypothetical protein BBBOND_0100150	0.000601	0	8e-06	0	0
BC_CHIPZ_H000780	hypothetical protein BBBOND_0100150	0.000424	0	6e-06	0	0
BC_CHIPZ_H000736	hypothetical protein BBBOND_0100410	0.003294	0	0.001141	0	0
BC_CHIPZ_H000437	hypothetical protein BBBOND_0101810	0.02574	2	0.226122	2	0
BC_CHIPZ_H000452	hypothetical protein BBBOND_0101810	0.02574	2	0.226122	2	0
BC_CHIPZ_H002138	hypothetical protein BBBOND_0102210	0.996148	0	0.998977	0	1
BC_CHIPZ_H002149	hypothetical protein BBBOND_0102210	0.996148	0	0.998977	0	1
BC_CHIPZ_H001275	hypothetical protein BBBOND_0102540	0.017549	0	0.037731	0	0
BC_CHIPZ_H002684	hypothetical protein BBBOND_0103520	0.000586	0	0.000168	0	0
BC_CHIPZ_H002696	hypothetical protein BBBOND_0103740	0.000864	0	1.3e-05	0	0
BC_CHIPZ_H002719	hypothetical protein BBBOND_0103740	0.000864	0	5e-06	0	0
BC_CHIPZ_H003019	hypothetical protein BBBOND_0104220	0.001193	2	7.7e-05	2	0
BC_CHIPZ_H003032	hypothetical protein BBBOND_0104220	0.000934	3	0	4	0
BC_CHIPZ_H000659	hypothetical protein BBBOND_0105280	0.000541	0	0.000196	0	0
BC_CHIPZ_H002942	hypothetical protein BBBOND_0105500	0.000679	0	3.5e-05	0	0
BC_CHIPZ_H002973	hypothetical protein BBBOND_0105500	0.000701	0	4.6e-05	0	0
BC_CHIPZ_H003212	hypothetical protein BBBOND_0105900	0.001288	0	0.001865	0	0
BC_CHIPZ_H003231	hypothetical protein BBBOND_0105900	0.001288	0	0.000519	0	0
BC_CHIPZ_H003302	hypothetical protein BBBOND_0107060	0.002215	0	6.8e-05	0	0
BC_CHIPZ_H002112	hypothetical protein BBBOND_0107450	0.001637	0	0.000582	0	0
BC_CHIPZ_H000251	hypothetical protein BBBOND_0108690	0.001114	0	0.00014	0	0
BC_CHIPZ_H000979	hypothetical protein BBBOND_0110910	0.000648	0	2.6e-05	0	0
BC_CHIPZ_H000258	hypothetical protein BBBOND_0111300	0.000315	0	0.000601	0	0
BC_CHIPZ_H002833	hypothetical protein BBBOND_0202180	0.000728	0	4.1e-05	0	0
BC_CHIPZ_H002837	hypothetical protein BBBOND_0202860	0.003829	0	0.013188	0	0
BC_CHIPZ_H002184	hypothetical protein BBBOND_0203600	0.000809	1	8.7e-05	1	0
BC_CHIPZ_H002256	hypothetical protein BBBOND_0203750	0.000482	0	0.002116	0	0
BC_CHIPZ_H002254	hypothetical protein BBBOND_0203840	0.000576	1	2.9e-05	1	0
BC_CHIPZ_H002185	hypothetical protein BBBOND_0204050	0.001781	0	0.002893	0	0
BC_CHIPZ_H002248	hypothetical protein BBBOND_0204490	0.001124	0	0.000777	0	0
BC_CHIPZ_H002303	hypothetical protein BBBOND_0204490	0.034551	0	0.104795	0	0
BC_CHIPZ_H002200	hypothetical protein BBBOND_0204620	0.00193	2	0.041284	2	0
BC_CHIPZ_H001832	hypothetical protein BBBOND_0205250	0.000823	0	7.7e-05	0	0
BC_CHIPZ_H001848	hypothetical protein BBBOND_0205250	0.258655	1	0.561481	1	0
BC_CHIPZ_H001171	hypothetical protein BBBOND_0205470	0.000943	0	0.000751	0	0
BC_CHIPZ_H002052	hypothetical protein BBBOND_0208180	0.00118	0	2.9e-05	0	0
BC_CHIPZ_H000796	hypothetical protein BBBOND_0210540	0.001341	0	0.000858	0	0
BC_CHIPZ_H000777	hypothetical protein BBBOND_0210930	0.004214	0	0.002145	0	0
BC_CHIPZ_H001019	hypothetical protein BBBOND_0211960	0.142819	0	0.084138	0	0
BC_CHIPZ_H001187	hypothetical protein BBBOND_0301410	0.00261	2	0.00012	4	0
BC_CHIPZ_H001531	hypothetical protein BBBOND_0303040	0.001499	0	0.00018	1	0
BC_CHIPZ_H001898	hypothetical protein BBBOND_0303180	0.001169	0	0.00064	0	0
BC_CHIPZ_H002489	hypothetical protein BBBOND_0303190	0.000382	0	2.7e-05	0	0
BC_CHIPZ_H002933	hypothetical protein BBBOND_0303530	0.000791	0	1.4e-05	0	0
BC_CHIPZ_H002921	hypothetical protein BBBOND_0303660	0.005435	0	0.037587	0	0
BC_CHIPZ_H002615	hypothetical protein BBBOND_0303800	0.004094	1	0.04455	3	0
BC_CHIPZ_H003423	hypothetical protein BBBOND_0304010	0.001952	0	4.5e-05	0	0
BC_CHIPZ_H002607	hypothetical protein BBBOND_0304560	0.001991	1	3.6e-05	4	0
BC_CHIPZ_H003405	hypothetical protein BBBOND_0304620	0.000498	0	0.000191	0	0
BC_CHIPZ_H001646	hypothetical protein BBBOND_0304640	0.001825	1	9.1e-05	2	0
BC_CHIPZ_H003330	hypothetical protein BBBOND_0305480	0.000558	0	4e-06	0	0
BC_CHIPZ_H000197	hypothetical protein BBBOND_0307270	0.997608	0	0.999936	0	1
BC_CHIPZ_H000121	hypothetical protein BBBOND_0307290	0.990737	0	0.997732	0	1
BC_CHIPZ_H000303	hypothetical protein BBBOND_0307880	0.000844	0	0.000125	0	0
BC_CHIPZ_H000097	hypothetical protein BBBOND_0308290	0.000659	0	6.3e-05	0	0
BC_CHIPZ_H001523	hypothetical protein BBBOND_0308820	0.002483	0	0.000238	0	0
BC_CHIPZ_H001809	hypothetical protein BBBOND_0309250	0.000741	4	2e-06	4	0
BC_CHIPZ_H002549	hypothetical protein BBBOND_0310170	0.000403	0	7e-06	0	0
BC_CHIPZ_H002580	hypothetical protein BBBOND_0310360	0.001457	0	4e-06	0	0
BC_CHIPZ_H002592	hypothetical protein BBBOND_0310360	0.004229	0	0.060582	0	0
BC_CHIPZ_H002508	hypothetical protein BBBOND_0310400	0.002325	0	0.000805	0	0
BC_CHIPZ_H002575	hypothetical protein BBBOND_0310670	8.9e-05	0	7.6e-05	0	0
BC_CHIPZ_H002569	hypothetical protein BBBOND_0310960	0.000531	0	1e-06	0	0
BC_CHIPZ_H001881	hypothetical protein BBBOND_0311590	0.000473	0	8e-06	0	0
BC_CHIPZ_H000931	hypothetical protein BBBOND_0312140	0.006376	1	0.014332	1	0
BC_CHIPZ_H000945	hypothetical protein BBBOND_0312140	0.002556	1	9.3e-05	2	0
BC_CHIPZ_H000955	hypothetical protein BBBOND_0312140	0.000723	2	0.000439	5	0
BC_CHIPZ_H001533	hypothetical protein BBBOND_0312140	0.000498	1	1.1e-05	2	0
BC_CHIPZ_H001651	hypothetical protein BBBOND_0312140	0.001297	1	1.9e-05	3	0
BC_CHIPZ_H003345	hypothetical protein BBBOND_0312260	0.000978	0	5.9e-05	0	0
BC_CHIPZ_H001698	hypothetical protein BBBOND_0313220	0.00114	0	0.000168	0	0
BC_CHIPZ_H001749	hypothetical protein BBBOND_0313260	0.000937	0	0.000473	0	0
BC_CHIPZ_H001761	hypothetical protein BBBOND_0313660	0.002538	1	0.109666	1	0
BC_CHIPZ_H001535	hypothetical protein BBBOND_0314030	0.000836	0	0.006678	2	0
BC_CHIPZ_H003113	hypothetical protein BBBOND_0402380	0.329683	0	0.336529	0	1
BC_CHIPZ_H001418	hypothetical protein BBBOND_0404030	0.688182	0	0.937203	0	1
BC_CHIPZ_H001004	hypothetical protein BBBOND_0404730	0.958499	0	0.998376	0	1
BC_CHIPZ_H002450	hypothetical protein BBBOND_0405500	0.001524	0	0.000769	0	0
BC_CHIPZ_H002482	hypothetical protein BBBOND_0406080	0.104729	3	0.169226	2	1
BC_CHIPZ_H002314	hypothetical protein BEWA_005250	0.000519	0	3e-06	0	0
BC_CHIPZ_H001042	hypothetical protein BEWA_008120	0.873149	0	0.937089	0	1
BC_CHIPZ_H000556	hypothetical protein BEWA_008890	0.888062	0	0.956101	0	1
BC_CHIPZ_H002410	hypothetical protein BEWA_012240	0.002665	0	0.000412	0	0
BC_CHIPZ_H003429	hypothetical protein BEWA_014950	0.044048	1	0.144282	0	0
BC_CHIPZ_H000605	hypothetical protein BEWA_015340	0.005921	0	0.000286	0	0
BC_CHIPZ_H001338	hypothetical protein BEWA_015340	0.002786	0	0.00071	0	0
BC_CHIPZ_H000573	hypothetical protein BEWA_015570	0.000491	0	0.005745	0	0
BC_CHIPZ_H000492	hypothetical protein BEWA_018320	0.000143	0	1e-06	0	0
BC_CHIPZ_H001834	hypothetical protein BEWA_019800	0.943561	1	0.992864	0	1
BC_CHIPZ_H001835	hypothetical protein BEWA_019800	0.002484	0	0.000672	0	0
BC_CHIPZ_H000340	hypothetical protein BEWA_026280	0.001099	1	0.003643	0	0
BC_CHIPZ_H000371	hypothetical protein BEWA_026280	0.000318	0	1e-05	0	0
BC_CHIPZ_H003193	hypothetical protein BEWA_033380	0.004324	0	0.028064	0	0
BC_CHIPZ_H002131	hypothetical protein BEWA_037310	0.000351	1	0.000522	1	0
BC_CHIPZ_H002053	hypothetical protein BEWA_052190	0.00118	0	1.4e-05	0	0
BC_CHIPZ_H000350	hypothetical protein METSMIF1_03333	0.520925	0	0.685691	0	1
BC_CHIPZ_H001868	hypothetical protein TOT_020000255	0.003855	1	0.036229	1	0
BC_CHIPZ_H000264	hypothetical protein YYE_03823	0.001743	0	0.000491	0	0
BC_CHIPZ_H000002	hypothetical protein, conserved	0.000864	0	1.7e-05	0	0
BC_CHIPZ_H000004	hypothetical protein, conserved	0.00139	0	0.000788	0	0
BC_CHIPZ_H000017	hypothetical protein, conserved	0.004208	0	0.000295	0	0
BC_CHIPZ_H000042	hypothetical protein, conserved	0.002034	0	0.000573	0	0
BC_CHIPZ_H000053	hypothetical protein, conserved	0.002567	0	6e-06	0	0
BC_CHIPZ_H000057	hypothetical protein, conserved	0.003964	0	0.020058	0	0
BC_CHIPZ_H000068	hypothetical protein, conserved	0.002567	0	6e-06	0	0
BC_CHIPZ_H000070	hypothetical protein, conserved	0.963391	0	0.973985	0	1
BC_CHIPZ_H000111	hypothetical protein, conserved	0.000321	0	1.8e-05	0	0
BC_CHIPZ_H000120	hypothetical protein, conserved	0.002311	0	0.002785	0	0
BC_CHIPZ_H000130	hypothetical protein, conserved	0.001422	0	0.00066	0	0
BC_CHIPZ_H000166	hypothetical protein, conserved	0.000661	0	1.2e-05	0	0
BC_CHIPZ_H000170	hypothetical protein, conserved	0.00206	0	1e-06	0	0
BC_CHIPZ_H000175	hypothetical protein, conserved	0.000845	0	3e-06	0	0
BC_CHIPZ_H000199	hypothetical protein, conserved	0.000683	0	0.000179	0	0
BC_CHIPZ_H000200	hypothetical protein, conserved	0.383504	1	0.754003	1	0
BC_CHIPZ_H000206	hypothetical protein, conserved	0.000661	0	1.2e-05	0	0
BC_CHIPZ_H000232	hypothetical protein, conserved	0.000537	0	5e-06	0	0
BC_CHIPZ_H000234	hypothetical protein, conserved	0.000433	0	1.1e-05	0	0
BC_CHIPZ_H000235	hypothetical protein, conserved	0.006566	0	0.001295	0	0
BC_CHIPZ_H000238	hypothetical protein, conserved	0.002011	1	0.001399	2	0
BC_CHIPZ_H000239	hypothetical protein, conserved	0.001304	0	1.2e-05	0	0
BC_CHIPZ_H000240	hypothetical protein, conserved	0.158316	6	0.410682	9	0
BC_CHIPZ_H000250	hypothetical protein, conserved	0.158316	3	0.410682	4	0
BC_CHIPZ_H000253	hypothetical protein, conserved	0.001001	0	8.7e-05	0	0
BC_CHIPZ_H000255	hypothetical protein, conserved	0.000426	0	6e-06	0	0
BC_CHIPZ_H000256	hypothetical protein, conserved	0.000586	0	0.000416	0	0
BC_CHIPZ_H000261	hypothetical protein, conserved	0.001441	0	0.000582	0	0
BC_CHIPZ_H000263	hypothetical protein, conserved	0.002165	0	0.000384	0	0
BC_CHIPZ_H000281	hypothetical protein, conserved	0.009411	0	0.031685	0	0
BC_CHIPZ_H000286	hypothetical protein, conserved	0.004222	0	6.1e-05	0	0
BC_CHIPZ_H000296	hypothetical protein, conserved	0.398776	0	0.568051	0	1
BC_CHIPZ_H000304	hypothetical protein, conserved	0.076472	0	0.043544	0	0
BC_CHIPZ_H000333	hypothetical protein, conserved	0.002792	0	4e-05	0	0
BC_CHIPZ_H000339	hypothetical protein, conserved	0.004563	0	0.000212	1	0
BC_CHIPZ_H000342	hypothetical protein, conserved	0.000665	0	1e-06	0	0
BC_CHIPZ_H000347	hypothetical protein, conserved	0.000752	0	0.000168	0	0
BC_CHIPZ_H000359	hypothetical protein, conserved	0.000382	0	3e-06	0	0
BC_CHIPZ_H000364	hypothetical protein, conserved	0.001793	1	2.4e-05	1	0
BC_CHIPZ_H000373	hypothetical protein, conserved	0.002792	0	4e-05	0	0
BC_CHIPZ_H000376	hypothetical protein, conserved	0.000355	0	3.9e-05	0	0
BC_CHIPZ_H000384	hypothetical protein, conserved	0.00088	0	1.6e-05	0	0
BC_CHIPZ_H000387	hypothetical protein, conserved	0.000254	0	3e-06	0	0
BC_CHIPZ_H000391	hypothetical protein, conserved	0.227191	0	0.459679	0	0
BC_CHIPZ_H000412	hypothetical protein, conserved	0.001667	0	1.4e-05	0	0
BC_CHIPZ_H000418	hypothetical protein, conserved	0.000573	0	0.000122	0	0
BC_CHIPZ_H000421	hypothetical protein, conserved	0.000411	0	0.000588	0	0
BC_CHIPZ_H000439	hypothetical protein, conserved	0.000409	0	6e-05	0	0
BC_CHIPZ_H000444	hypothetical protein, conserved	0.002428	0	0.000842	0	0
BC_CHIPZ_H000459	hypothetical protein, conserved	0.000726	0	1.4e-05	0	0
BC_CHIPZ_H000482	hypothetical protein, conserved	0.000449	0	0.000188	0	0
BC_CHIPZ_H000491	hypothetical protein, conserved	0.000411	0	0.000588	0	0
BC_CHIPZ_H000554	hypothetical protein, conserved	0.107911	0	0.110289	0	0
BC_CHIPZ_H000558	hypothetical protein, conserved	0.002035	0	0.000117	3	0
BC_CHIPZ_H000565	hypothetical protein, conserved	0.676675	0	0.728749	0	1
BC_CHIPZ_H000566	hypothetical protein, conserved	0.002164	0	7.1e-05	0	0
BC_CHIPZ_H000567	hypothetical protein, conserved	0.000264	0	9e-06	0	0
BC_CHIPZ_H000568	hypothetical protein, conserved	0.10361	2	0.372567	5	0
BC_CHIPZ_H000580	hypothetical protein, conserved	0.076294	0	0.066192	0	0
BC_CHIPZ_H000581	hypothetical protein, conserved	0.000972	0	0.000215	1	0
BC_CHIPZ_H000582	hypothetical protein, conserved	0.0008	0	7.2e-05	1	0
BC_CHIPZ_H000585	hypothetical protein, conserved	0.000683	0	0.007431	0	0
BC_CHIPZ_H000588	hypothetical protein, conserved	0.000583	0	1e-05	0	0
BC_CHIPZ_H000594	hypothetical protein, conserved	0.000972	0	0.000215	1	0
BC_CHIPZ_H000599	hypothetical protein, conserved	0.888062	0	0.956101	0	1
BC_CHIPZ_H000601	hypothetical protein, conserved	0.000492	0	6.3e-05	0	0
BC_CHIPZ_H000622	hypothetical protein, conserved	0.000522	0	8e-06	0	0
BC_CHIPZ_H000625	hypothetical protein, conserved	0.001786	0	0.000797	0	0
BC_CHIPZ_H000636	hypothetical protein, conserved	0.000902	0	8.9e-05	0	0
BC_CHIPZ_H000641	hypothetical protein, conserved	0.000448	0	1e-06	0	0
BC_CHIPZ_H000656	hypothetical protein, conserved	0.001114	0	0.008345	1	0
BC_CHIPZ_H000671	hypothetical protein, conserved	0.011803	0	0.004665	0	0
BC_CHIPZ_H000674	hypothetical protein, conserved	0.000434	0	2.1e-05	0	0
BC_CHIPZ_H000704	hypothetical protein, conserved	0.00081	0	9e-06	0	0
BC_CHIPZ_H000710	hypothetical protein, conserved	0.002349	0	0.000132	0	0
BC_CHIPZ_H000714	hypothetical protein, conserved	0.002292	0	6e-05	2	0
BC_CHIPZ_H000716	hypothetical protein, conserved	0.002601	0	0.000706	0	0
BC_CHIPZ_H000717	hypothetical protein, conserved	0.001071	0	5e-05	0	0
BC_CHIPZ_H000721	hypothetical protein, conserved	0.000642	0	2e-06	1	0
BC_CHIPZ_H000727	hypothetical protein, conserved	0.000977	0	8.4e-05	1	0
BC_CHIPZ_H000739	hypothetical protein, conserved	0.150722	1	0.055801	0	0
BC_CHIPZ_H000752	hypothetical protein, conserved	0.003512	0	0.010458	0	0
BC_CHIPZ_H000754	hypothetical protein, conserved	0.000713	0	0.000229	0	0
BC_CHIPZ_H000760	hypothetical protein, conserved	0.000477	0	1.1e-05	0	0
BC_CHIPZ_H000764	hypothetical protein, conserved	0.895126	0	0.948696	0	1
BC_CHIPZ_H000768	hypothetical protein, conserved	0.003473	0	0.000426	1	0
BC_CHIPZ_H000782	hypothetical protein, conserved	0.000705	0	0.000172	0	0
BC_CHIPZ_H000784	hypothetical protein, conserved	0.001164	0	5e-06	0	0
BC_CHIPZ_H000785	hypothetical protein, conserved	0.000786	0	3e-05	0	0
BC_CHIPZ_H000850	hypothetical protein, conserved	0.001395	0	0.000635	0	0
BC_CHIPZ_H000851	hypothetical protein, conserved	0.002912	0	0.000209	0	0
BC_CHIPZ_H000856	hypothetical protein, conserved	0.002502	1	0.001738	0	0
BC_CHIPZ_H000860	hypothetical protein, conserved	0.002912	0	0.000209	0	0
BC_CHIPZ_H000863	hypothetical protein, conserved	0.001199	0	0.000468	0	0
BC_CHIPZ_H000889	hypothetical protein, conserved	0.006829	0	0.000355	0	0
BC_CHIPZ_H000890	hypothetical protein, conserved	0.000795	0	2e-05	0	0
BC_CHIPZ_H000894	hypothetical protein, conserved	0.00095	0	5.7e-05	0	0
BC_CHIPZ_H000895	hypothetical protein, conserved	0.002876	0	0.000576	0	0
BC_CHIPZ_H000899	hypothetical protein, conserved	0.014634	0	0.262053	0	0
BC_CHIPZ_H000904	hypothetical protein, conserved	0.002001	0	0.000785	5	0
BC_CHIPZ_H000951	hypothetical protein, conserved	0.003614	0	0.000484	0	0
BC_CHIPZ_H000962	hypothetical protein, conserved	0.000202	1	0.000201	3	0
BC_CHIPZ_H000965	hypothetical protein, conserved	0.003544	0	0.000175	1	0
BC_CHIPZ_H000974	hypothetical protein, conserved	0.266465	0	0.39619	1	1
BC_CHIPZ_H000989	hypothetical protein, conserved	0.001914	0	0.057105	0	0
BC_CHIPZ_H000992	hypothetical protein, conserved	0.002185	0	0.000153	0	0
BC_CHIPZ_H001020	hypothetical protein, conserved	0.04898	1	0.159263	1	0
BC_CHIPZ_H001023	hypothetical protein, conserved	0.004279	0	0.091103	0	0
BC_CHIPZ_H001028	hypothetical protein, conserved	0.723391	0	0.74051	4	1
BC_CHIPZ_H001031	hypothetical protein, conserved	0.001652	0	0.000599	0	0
BC_CHIPZ_H001035	hypothetical protein, conserved	0.021159	0	0.020642	0	1
BC_CHIPZ_H001039	hypothetical protein, conserved	0.001014	0	0.000186	0	0
BC_CHIPZ_H001056	hypothetical protein, conserved	0.044374	0	0.095653	0	0
BC_CHIPZ_H001062	hypothetical protein, conserved	0.003601	1	0.014963	1	0
BC_CHIPZ_H001113	hypothetical protein, conserved	0.001037	0	8e-06	0	0
BC_CHIPZ_H001124	hypothetical protein, conserved	0.00165	0	0.001182	0	0
BC_CHIPZ_H001131	hypothetical protein, conserved	0.000763	0	0.00082	0	0
BC_CHIPZ_H001139	hypothetical protein, conserved	0.001545	0	5e-06	0	0
BC_CHIPZ_H001141	hypothetical protein, conserved	0.000465	0	0.000233	0	0
BC_CHIPZ_H001143	hypothetical protein, conserved	0.000331	0	1.7e-05	0	0
BC_CHIPZ_H001157	hypothetical protein, conserved	0.728406	0	0.962754	0	1
BC_CHIPZ_H001158	hypothetical protein, conserved	0.000914	0	0.005471	0	0
BC_CHIPZ_H001163	hypothetical protein, conserved	0.001952	1	0.000339	1	0
BC_CHIPZ_H001190	hypothetical protein, conserved	0.001037	0	8e-06	0	0
BC_CHIPZ_H001200	hypothetical protein, conserved	0.00327	1	0.072167	1	0
BC_CHIPZ_H001242	hypothetical protein, conserved	0.005111	3	0.000209	4	0
BC_CHIPZ_H001245	hypothetical protein, conserved	0.001273	0	0.000116	0	0
BC_CHIPZ_H001255	hypothetical protein, conserved	0.000354	0	9.5e-05	0	0
BC_CHIPZ_H001256	hypothetical protein, conserved	0.001015	0	0.000562	0	0
BC_CHIPZ_H001258	hypothetical protein, conserved	0.075516	0	0.006489	0	1
BC_CHIPZ_H001280	hypothetical protein, conserved	0.000667	0	5.4e-05	0	0
BC_CHIPZ_H001310	hypothetical protein, conserved	0.000914	0	7.1e-05	0	0
BC_CHIPZ_H001312	hypothetical protein, conserved	0.001249	0	0.001376	0	0
BC_CHIPZ_H001314	hypothetical protein, conserved	0.000601	0	1.1e-05	0	0
BC_CHIPZ_H001342	hypothetical protein, conserved	0.000996	0	7e-06	0	0
BC_CHIPZ_H001343	hypothetical protein, conserved	0.001067	0	8.2e-05	0	0
BC_CHIPZ_H001353	hypothetical protein, conserved	0.000996	0	7e-06	0	0
BC_CHIPZ_H001381	hypothetical protein, conserved	0.000683	0	2e-06	0	0
BC_CHIPZ_H001385	hypothetical protein, conserved	0.00263	0	0.000872	0	0
BC_CHIPZ_H001388	hypothetical protein, conserved	0.001306	0	4e-06	0	0
BC_CHIPZ_H001400	hypothetical protein, conserved	0.001677	0	0.000185	0	0
BC_CHIPZ_H001412	hypothetical protein, conserved	0.021851	0	0.005273	0	0
BC_CHIPZ_H001416	hypothetical protein, conserved	0.004351	0	0.000731	0	0
BC_CHIPZ_H001428	hypothetical protein, conserved	0.000711	1	3.4e-05	1	0
BC_CHIPZ_H001429	hypothetical protein, conserved	0.001422	0	1.6e-05	0	0
BC_CHIPZ_H001431	hypothetical protein, conserved	0.00187	0	0.001589	0	0
BC_CHIPZ_H001448	hypothetical protein, conserved	0.001483	0	3.8e-05	0	0
BC_CHIPZ_H001457	hypothetical protein, conserved	0.000865	0	6e-06	0	0
BC_CHIPZ_H001461	hypothetical protein, conserved	0.003111	0	0.001359	0	1
BC_CHIPZ_H001469	hypothetical protein, conserved	0.000689	0	0	0	0
BC_CHIPZ_H001477	hypothetical protein, conserved	0.002092	0	0.000359	0	0
BC_CHIPZ_H001491	hypothetical protein, conserved	0.00197	0	8.4e-05	0	0
BC_CHIPZ_H001506	hypothetical protein, conserved	0.004317	0	0.000474	0	0
BC_CHIPZ_H001517	hypothetical protein, conserved	0.00085	1	6e-06	1	0
BC_CHIPZ_H001527	hypothetical protein, conserved	0.000918	1	0.000414	1	0
BC_CHIPZ_H001567	hypothetical protein, conserved	0.018831	0	0.131968	0	0
BC_CHIPZ_H001568	hypothetical protein, conserved	0.001696	0	1.4e-05	0	0
BC_CHIPZ_H001571	hypothetical protein, conserved	0.001948	0	0.008127	0	0
BC_CHIPZ_H001574	hypothetical protein, conserved	0.000351	0	8.2e-05	0	0
BC_CHIPZ_H001575	hypothetical protein, conserved	0.001696	0	1.4e-05	0	0
BC_CHIPZ_H001576	hypothetical protein, conserved	0.001365	1	0.00133	1	0
BC_CHIPZ_H001589	hypothetical protein, conserved	0.002083	0	0.000226	0	0
BC_CHIPZ_H001590	hypothetical protein, conserved	0.005807	0	0.001841	0	0
BC_CHIPZ_H001602	hypothetical protein, conserved	0.001815	0	3.1e-05	0	0
BC_CHIPZ_H001603	hypothetical protein, conserved	0.002138	0	4.2e-05	0	0
BC_CHIPZ_H001604	hypothetical protein, conserved	0.702421	1	0.935879	0	1
BC_CHIPZ_H001630	hypothetical protein, conserved	0.074078	4	0.000602	4	0
BC_CHIPZ_H001631	hypothetical protein, conserved	0.000921	0	2.7e-05	0	0
BC_CHIPZ_H001632	hypothetical protein, conserved	0.000135	0	1e-06	0	0
BC_CHIPZ_H001638	hypothetical protein, conserved	0.001314	1	0.000152	1	0
BC_CHIPZ_H001643	hypothetical protein, conserved	0.000614	0	0.000161	0	0
BC_CHIPZ_H001661	hypothetical protein, conserved	0.024888	0	0.058859	0	0
BC_CHIPZ_H001666	hypothetical protein, conserved	0.000752	0	0.000136	0	0
BC_CHIPZ_H001691	hypothetical protein, conserved	0.98331	0	0.993568	0	1
BC_CHIPZ_H001704	hypothetical protein, conserved	0.000512	0	0.001022	0	0
BC_CHIPZ_H001722	hypothetical protein, conserved	0.349464	0	0.84688	1	0
BC_CHIPZ_H001724	hypothetical protein, conserved	0.001683	0	0.000621	0	0
BC_CHIPZ_H001725	hypothetical protein, conserved	0.001203	0	0.005176	0	0
BC_CHIPZ_H001734	hypothetical protein, conserved	0.001314	0	0.000146	0	0
BC_CHIPZ_H001738	hypothetical protein, conserved	0.001108	0	3.9e-05	0	0
BC_CHIPZ_H001739	hypothetical protein, conserved	0.001781	0	7.4e-05	0	0
BC_CHIPZ_H001740	hypothetical protein, conserved	0.001628	0	4e-06	0	0
BC_CHIPZ_H001741	hypothetical protein, conserved	0.001404	0	2.2e-05	0	0
BC_CHIPZ_H001742	hypothetical protein, conserved	0.000558	0	5.1e-05	0	0
BC_CHIPZ_H001754	hypothetical protein, conserved	0.001556	0	0	0	0
BC_CHIPZ_H001755	hypothetical protein, conserved	0.005411	0	0.008868	0	0
BC_CHIPZ_H001756	hypothetical protein, conserved	0.000569	0	2e-06	0	0
BC_CHIPZ_H001780	hypothetical protein, conserved	0.000773	0	0.000854	0	0
BC_CHIPZ_H001795	hypothetical protein, conserved	0.000687	0	2.2e-05	0	0
BC_CHIPZ_H001796	hypothetical protein, conserved	0.00947	0	0.003441	0	0
BC_CHIPZ_H001806	hypothetical protein, conserved	0.000899	0	1.7e-05	0	0
BC_CHIPZ_H001810	hypothetical protein, conserved	0.002368	0	0.000281	0	0
BC_CHIPZ_H001811	hypothetical protein, conserved	0.000804	0	0.000102	0	0
BC_CHIPZ_H001815	hypothetical protein, conserved	0.137436	0	0.103766	0	0
BC_CHIPZ_H001819	hypothetical protein, conserved	0.000721	0	5.5e-05	0	0
BC_CHIPZ_H001828	hypothetical protein, conserved	0.001364	0	5.2e-05	0	0
BC_CHIPZ_H001831	hypothetical protein, conserved	0.004582	0	0.017739	0	0
BC_CHIPZ_H001837	hypothetical protein, conserved	0.013072	0	0.01432	0	0
BC_CHIPZ_H001838	hypothetical protein, conserved	0.000512	0	0.000123	0	0
BC_CHIPZ_H001839	hypothetical protein, conserved	0.00055	0	3.2e-05	0	0
BC_CHIPZ_H001869	hypothetical protein, conserved	0.025918	1	0.48283	1	0
BC_CHIPZ_H001870	hypothetical protein, conserved	0.000959	4	3.5e-05	4	0
BC_CHIPZ_H001871	hypothetical protein, conserved	0.000959	4	3.5e-05	4	0
BC_CHIPZ_H001880	hypothetical protein, conserved	0.001009	0	0.00017	0	0
BC_CHIPZ_H001882	hypothetical protein, conserved	0.001207	0	0.000146	0	0
BC_CHIPZ_H001887	hypothetical protein, conserved	0.006009	0	0.001183	0	0
BC_CHIPZ_H001895	hypothetical protein, conserved	0.021019	0	0.014263	0	0
BC_CHIPZ_H001920	hypothetical protein, conserved	0.001272	0	0.000143	0	0
BC_CHIPZ_H001924	hypothetical protein, conserved	0.001607	0	0.000411	0	0
BC_CHIPZ_H001925	hypothetical protein, conserved	0.000582	0	7e-06	0	0
BC_CHIPZ_H001929	hypothetical protein, conserved	0.004402	0	0.009842	1	0
BC_CHIPZ_H001932	hypothetical protein, conserved	0.000724	0	0.000142	0	0
BC_CHIPZ_H001944	hypothetical protein, conserved	0.000456	0	5e-06	0	0
BC_CHIPZ_H001951	hypothetical protein, conserved	0.000933	0	0.000342	2	0
BC_CHIPZ_H001954	hypothetical protein, conserved	0.002417	0	2e-06	0	0
BC_CHIPZ_H001957	hypothetical protein, conserved	0.001255	0	1e-06	0	0
BC_CHIPZ_H001996	hypothetical protein, conserved	0.000517	0	2e-06	0	0
BC_CHIPZ_H001998	hypothetical protein, conserved	0.00155	5	1.2e-05	5	0
BC_CHIPZ_H002013	hypothetical protein, conserved	0.00075	0	0.000115	0	0
BC_CHIPZ_H002016	hypothetical protein, conserved	0.000745	0	4.8e-05	1	0
BC_CHIPZ_H002020	hypothetical protein, conserved	0.00103	0	0.000195	0	0
BC_CHIPZ_H002031	hypothetical protein, conserved	0.005071	0	0.000314	0	0
BC_CHIPZ_H002033	hypothetical protein, conserved	0.000824	0	0.001048	0	0
BC_CHIPZ_H002037	hypothetical protein, conserved	0.000527	0	0.00043	0	0
BC_CHIPZ_H002040	hypothetical protein, conserved	0.000623	0	2.5e-05	0	0
BC_CHIPZ_H002077	hypothetical protein, conserved	0.010889	0	0.335267	0	0
BC_CHIPZ_H002081	hypothetical protein, conserved	0.979743	1	0.96983	0	1
BC_CHIPZ_H002114	hypothetical protein, conserved	0.109431	1	0.771171	0	1
BC_CHIPZ_H002115	hypothetical protein, conserved	0.001252	0	0.004477	0	0
BC_CHIPZ_H002133	hypothetical protein, conserved	0.022734	0	0.035288	0	0
BC_CHIPZ_H002134	hypothetical protein, conserved	0.001123	0	4e-05	1	0
BC_CHIPZ_H002143	hypothetical protein, conserved	0.000371	0	5e-06	0	0
BC_CHIPZ_H002148	hypothetical protein, conserved	0.003505	0	0.000233	1	0
BC_CHIPZ_H002162	hypothetical protein, conserved	0.000645	0	0.00015	0	0
BC_CHIPZ_H002180	hypothetical protein, conserved	0.001273	3	6.9e-05	4	0
BC_CHIPZ_H002182	hypothetical protein, conserved	0.022849	0	0.02346	0	0
BC_CHIPZ_H002193	hypothetical protein, conserved	0.000574	0	0.000126	0	0
BC_CHIPZ_H002198	hypothetical protein, conserved	0.000732	0	7.9e-05	0	0
BC_CHIPZ_H002207	hypothetical protein, conserved	0.778293	0	0.85757	0	1
BC_CHIPZ_H002212	hypothetical protein, conserved	0.002995	0	0.000285	0	0
BC_CHIPZ_H002213	hypothetical protein, conserved	0.000337	0	3.1e-05	0	0
BC_CHIPZ_H002218	hypothetical protein, conserved	0.002171	0	9.6e-05	0	0
BC_CHIPZ_H002228	hypothetical protein, conserved	0.004829	3	4e-06	4	0
BC_CHIPZ_H002229	hypothetical protein, conserved	0.001945	0	9e-06	0	0
BC_CHIPZ_H002232	hypothetical protein, conserved	0.00117	0	0.004341	0	0
BC_CHIPZ_H002239	hypothetical protein, conserved	0.00247	0	0.000341	0	0
BC_CHIPZ_H002250	hypothetical protein, conserved	0.13344	0	0.236	0	1
BC_CHIPZ_H002268	hypothetical protein, conserved	0.001967	0	0.002915	0	0
BC_CHIPZ_H002277	hypothetical protein, conserved	0.000651	0	2.6e-05	0	0
BC_CHIPZ_H002301	hypothetical protein, conserved	0.001757	0	0.000333	0	0
BC_CHIPZ_H002307	hypothetical protein, conserved	0.001682	0	8.8e-05	0	0
BC_CHIPZ_H002309	hypothetical protein, conserved	0.007464	0	0.003336	0	0
BC_CHIPZ_H002311	hypothetical protein, conserved	0.00045	0	2.4e-05	0	0
BC_CHIPZ_H002317	hypothetical protein, conserved	0.214706	6	0.081238	6	0
BC_CHIPZ_H002318	hypothetical protein, conserved	0.00089	0	6.2e-05	1	0
BC_CHIPZ_H002321	hypothetical protein, conserved	0.000579	0	2.1e-05	0	0
BC_CHIPZ_H002322	hypothetical protein, conserved	0.001874	0	0.000267	0	0
BC_CHIPZ_H002323	hypothetical protein, conserved	0.013327	0	0.049608	0	0
BC_CHIPZ_H002345	hypothetical protein, conserved	0.005668	0	0.002639	2	0
BC_CHIPZ_H002347	hypothetical protein, conserved	0.00493	0	0.036731	1	0
BC_CHIPZ_H002348	hypothetical protein, conserved	0.010822	1	0.117687	1	0
BC_CHIPZ_H002349	hypothetical protein, conserved	0.00158	0	0.001546	0	0
BC_CHIPZ_H002351	hypothetical protein, conserved	0.011515	1	0.075147	1	0
BC_CHIPZ_H002368	hypothetical protein, conserved	0.000466	0	0.000147	0	0
BC_CHIPZ_H002385	hypothetical protein, conserved	0.000806	0	1.3e-05	0	0
BC_CHIPZ_H002386	hypothetical protein, conserved	0.001062	0	4e-06	0	0
BC_CHIPZ_H002396	hypothetical protein, conserved	0.001344	0	0.000368	0	0
BC_CHIPZ_H002400	hypothetical protein, conserved	0.874042	1	0.98898	0	1
BC_CHIPZ_H002406	hypothetical protein, conserved	0.000518	0	0.000499	0	0
BC_CHIPZ_H002423	hypothetical protein, conserved	0.000402	0	4.6e-05	0	0
BC_CHIPZ_H002424	hypothetical protein, conserved	0.000356	0	3e-05	0	0
BC_CHIPZ_H002432	hypothetical protein, conserved	0.000265	0	0.000452	0	0
BC_CHIPZ_H002449	hypothetical protein, conserved	0.000738	0	7.4e-05	0	0
BC_CHIPZ_H002455	hypothetical protein, conserved	0.00093	0	0.000121	0	0
BC_CHIPZ_H002495	hypothetical protein, conserved	0.000913	0	0.000315	0	0
BC_CHIPZ_H002503	hypothetical protein, conserved	0.001514	0	6.2e-05	0	0
BC_CHIPZ_H002506	hypothetical protein, conserved	0.008215	0	0.004163	0	0
BC_CHIPZ_H002510	hypothetical protein, conserved	0.000412	0	4.2e-05	0	0
BC_CHIPZ_H002513	hypothetical protein, conserved	0.001823	0	0.000753	0	0
BC_CHIPZ_H002522	hypothetical protein, conserved	0.012703	1	0.011562	1	0
BC_CHIPZ_H002524	hypothetical protein, conserved	0.516117	0	0.524139	0	1
BC_CHIPZ_H002525	hypothetical protein, conserved	0.001201	0	0.000528	0	0
BC_CHIPZ_H002526	hypothetical protein, conserved	0.001064	0	7.5e-05	0	0
BC_CHIPZ_H002527	hypothetical protein, conserved	0.000653	0	0.000117	0	0
BC_CHIPZ_H002534	hypothetical protein, conserved	0.011428	0	0.001247	0	0
BC_CHIPZ_H002545	hypothetical protein, conserved	0.008339	1	0.001115	1	0
BC_CHIPZ_H002553	hypothetical protein, conserved	0.000998	0	0.000243	0	0
BC_CHIPZ_H002560	hypothetical protein, conserved	0.001711	0	0.000522	0	0
BC_CHIPZ_H002571	hypothetical protein, conserved	0.00112	1	1e-06	1	0
BC_CHIPZ_H002574	hypothetical protein, conserved	0.00062	0	3.5e-05	0	0
BC_CHIPZ_H002628	hypothetical protein, conserved	0.000509	0	0.000281	0	0
BC_CHIPZ_H002629	hypothetical protein, conserved	0.126147	4	0.035678	4	0
BC_CHIPZ_H002636	hypothetical protein, conserved	0.000509	0	0.000281	0	0
BC_CHIPZ_H002639	hypothetical protein, conserved	0.002571	0	0.010861	0	0
BC_CHIPZ_H002643	hypothetical protein, conserved	0.000747	0	0.000164	0	0
BC_CHIPZ_H002655	hypothetical protein, conserved	0.00022	0	1.1e-05	0	0
BC_CHIPZ_H002657	hypothetical protein, conserved	0.019654	4	0.063011	6	0
BC_CHIPZ_H002660	hypothetical protein, conserved	0.006652	0	0.008592	0	0
BC_CHIPZ_H002661	hypothetical protein, conserved	0.000901	0	2.4e-05	0	0
BC_CHIPZ_H002663	hypothetical protein, conserved	0.001942	0	0.003825	0	0
BC_CHIPZ_H002665	hypothetical protein, conserved	0.000525	0	4.5e-05	0	0
BC_CHIPZ_H002670	hypothetical protein, conserved	0.030096	0	0.097359	0	0
BC_CHIPZ_H002679	hypothetical protein, conserved	0.001066	0	7.4e-05	0	0
BC_CHIPZ_H002681	hypothetical protein, conserved	0.008645	0	0.001281	0	0
BC_CHIPZ_H002686	hypothetical protein, conserved	0.000649	0	0.000893	0	0
BC_CHIPZ_H002690	hypothetical protein, conserved	0.000804	0	4.2e-05	0	0
BC_CHIPZ_H002692	hypothetical protein, conserved	0.001473	0	3.9e-05	0	0
BC_CHIPZ_H002693	hypothetical protein, conserved	0.002444	0	0.000821	0	0
BC_CHIPZ_H002704	hypothetical protein, conserved	0.00075	0	0.000564	1	0
BC_CHIPZ_H002707	hypothetical protein, conserved	0.000907	0	0.000129	1	0
BC_CHIPZ_H002709	hypothetical protein, conserved	0.005002	0	0.002914	0	0
BC_CHIPZ_H002710	hypothetical protein, conserved	0.000555	0	0.000383	0	0
BC_CHIPZ_H002711	hypothetical protein, conserved	0.000314	0	0.001771	0	0
BC_CHIPZ_H002712	hypothetical protein, conserved	0.000414	0	9e-06	0	0
BC_CHIPZ_H002713	hypothetical protein, conserved	0.002819	0	0.003181	0	0
BC_CHIPZ_H002714	hypothetical protein, conserved	0.00077	0	0.000392	0	0
BC_CHIPZ_H002716	hypothetical protein, conserved	0.000624	0	0.000341	0	0
BC_CHIPZ_H002718	hypothetical protein, conserved	0.831461	0	0.828588	0	1
BC_CHIPZ_H002724	hypothetical protein, conserved	0.001473	0	3.9e-05	0	0
BC_CHIPZ_H002730	hypothetical protein, conserved	0.001551	0	0.000216	0	0
BC_CHIPZ_H002731	hypothetical protein, conserved	0.000815	0	4.1e-05	0	0
BC_CHIPZ_H002732	hypothetical protein, conserved	0.000414	0	9e-06	0	0
BC_CHIPZ_H002734	hypothetical protein, conserved	0.012128	0	0.00602	0	0
BC_CHIPZ_H002735	hypothetical protein, conserved	0.001986	0	0.000954	0	0
BC_CHIPZ_H002737	hypothetical protein, conserved	0.001001	0	1.1e-05	0	0
BC_CHIPZ_H002751	hypothetical protein, conserved	0.005519	0	0.000139	0	0
BC_CHIPZ_H002753	hypothetical protein, conserved	0.000783	0	1e-05	0	0
BC_CHIPZ_H002760	hypothetical protein, conserved	0.00156	0	0.00035	0	0
BC_CHIPZ_H002761	hypothetical protein, conserved	0.00276	0	0.000489	0	0
BC_CHIPZ_H002770	hypothetical protein, conserved	0.000576	0	0.000145	0	0
BC_CHIPZ_H002774	hypothetical protein, conserved	0.00085	0	1.8e-05	0	0
BC_CHIPZ_H002787	hypothetical protein, conserved	0.024397	0	0.020238	0	0
BC_CHIPZ_H002789	hypothetical protein, conserved	0.001682	0	0.000216	0	0
BC_CHIPZ_H002795	hypothetical protein, conserved	0.050636	2	0.227075	1	1
BC_CHIPZ_H002797	hypothetical protein, conserved	0.000528	0	0.000337	0	0
BC_CHIPZ_H002800	hypothetical protein, conserved	0.001759	0	3.4e-05	0	0
BC_CHIPZ_H002808	hypothetical protein, conserved	0.000584	0	5e-06	0	0
BC_CHIPZ_H002822	hypothetical protein, conserved	0.001662	0	0.001445	0	0
BC_CHIPZ_H002823	hypothetical protein, conserved	0.000285	0	3.8e-05	0	0
BC_CHIPZ_H002824	hypothetical protein, conserved	0.000807	0	0.000105	0	0
BC_CHIPZ_H002839	hypothetical protein, conserved	0.003351	0	0.001847	0	0
BC_CHIPZ_H002858	hypothetical protein, conserved	0.00164	0	5e-06	0	0
BC_CHIPZ_H002859	hypothetical protein, conserved	0.001981	0	0.000442	0	0
BC_CHIPZ_H002897	hypothetical protein, conserved	0.000341	0	5e-06	1	0
BC_CHIPZ_H002898	hypothetical protein, conserved	0.001107	0	0.000156	0	0
BC_CHIPZ_H002909	hypothetical protein, conserved	0.001014	0	0.000962	0	0
BC_CHIPZ_H002910	hypothetical protein, conserved	0.000843	0	0.000265	0	0
BC_CHIPZ_H002928	hypothetical protein, conserved	0.022965	0	0.006791	0	1
BC_CHIPZ_H002935	hypothetical protein, conserved	0.000998	0	9e-06	0	0
BC_CHIPZ_H002952	hypothetical protein, conserved	0.000599	0	5e-06	0	0
BC_CHIPZ_H002956	hypothetical protein, conserved	0.001273	0	0.001681	0	0
BC_CHIPZ_H002962	hypothetical protein, conserved	0.002871	0	0.002206	0	0
BC_CHIPZ_H002966	hypothetical protein, conserved	0.000517	0	0.00021	0	0
BC_CHIPZ_H002975	hypothetical protein, conserved	0.000599	0	3e-06	0	0
BC_CHIPZ_H002988	hypothetical protein, conserved	0.000177	0	4.7e-05	0	0
BC_CHIPZ_H002994	hypothetical protein, conserved	0.001482	0	0.001177	0	0
BC_CHIPZ_H003016	hypothetical protein, conserved	0.00208	0	1.3e-05	0	0
BC_CHIPZ_H003021	hypothetical protein, conserved	0.014314	1	0.010215	1	0
BC_CHIPZ_H003022	hypothetical protein, conserved	0.001614	0	0.003507	0	0
BC_CHIPZ_H003026	hypothetical protein, conserved	0.001758	0	0.001235	0	0
BC_CHIPZ_H003027	hypothetical protein, conserved	0.101068	0	0.19842	0	1
BC_CHIPZ_H003037	hypothetical protein, conserved	0.000614	0	3.8e-05	0	0
BC_CHIPZ_H003052	hypothetical protein, conserved	0.002819	0	0.004978	0	0
BC_CHIPZ_H003079	hypothetical protein, conserved	0.000412	0	5e-06	0	0
BC_CHIPZ_H003080	hypothetical protein, conserved	0.001661	0	0.000276	0	0
BC_CHIPZ_H003093	hypothetical protein, conserved	0.001822	0	0.000566	0	0
BC_CHIPZ_H003104	hypothetical protein, conserved	0.002992	1	0.000111	1	0
BC_CHIPZ_H003117	hypothetical protein, conserved	0.140079	1	0.550443	2	0
BC_CHIPZ_H003119	hypothetical protein, conserved	0.982787	0	0.975208	0	1
BC_CHIPZ_H003129	hypothetical protein, conserved	0.002162	0	0.000155	0	0
BC_CHIPZ_H003138	hypothetical protein, conserved	0.001279	0	0.000508	0	0
BC_CHIPZ_H003139	hypothetical protein, conserved	0.000981	0	1e-06	0	0
BC_CHIPZ_H003144	hypothetical protein, conserved	0.000812	0	0.000379	0	0
BC_CHIPZ_H003154	hypothetical protein, conserved	0.982787	0	0.97224	0	1
BC_CHIPZ_H003159	hypothetical protein, conserved	0.001346	0	0.000354	0	0
BC_CHIPZ_H003160	hypothetical protein, conserved	0.000583	0	8.2e-05	0	0
BC_CHIPZ_H003162	hypothetical protein, conserved	0.002162	0	0.000155	0	0
BC_CHIPZ_H003173	hypothetical protein, conserved	0.001463	1	0.000315	1	0
BC_CHIPZ_H003174	hypothetical protein, conserved	0.000911	0	0.000495	0	0
BC_CHIPZ_H003177	hypothetical protein, conserved	0.034169	4	0.015289	6	0
BC_CHIPZ_H003178	hypothetical protein, conserved	0.000812	0	0.000379	0	0
BC_CHIPZ_H003207	hypothetical protein, conserved	0.001294	0	7.2e-05	0	0
BC_CHIPZ_H003209	hypothetical protein, conserved	0.00194	1	3.4e-05	1	0
BC_CHIPZ_H003227	hypothetical protein, conserved	0.004025	0	0.000969	0	0
BC_CHIPZ_H003237	hypothetical protein, conserved	0.002182	0	0.007074	0	0
BC_CHIPZ_H003242	hypothetical protein, conserved	0.001747	0	0.000175	0	0
BC_CHIPZ_H003243	hypothetical protein, conserved	0.402763	0	0.688403	0	1
BC_CHIPZ_H003255	hypothetical protein, conserved	0.001263	0	4.5e-05	0	0
BC_CHIPZ_H003267	hypothetical protein, conserved	0.000312	0	0.000197	0	0
BC_CHIPZ_H003269	hypothetical protein, conserved	0.002151	0	0.00019	2	0
BC_CHIPZ_H003271	hypothetical protein, conserved	0.00185	0	0.00112	0	0
BC_CHIPZ_H003280	hypothetical protein, conserved	0.001091	0	0.001934	0	0
BC_CHIPZ_H003283	hypothetical protein, conserved	0.001294	0	7.2e-05	0	0
BC_CHIPZ_H003288	hypothetical protein, conserved	0.0014	0	0.001901	0	0
BC_CHIPZ_H003294	hypothetical protein, conserved	0.965683	0	0.992355	0	1
BC_CHIPZ_H003296	hypothetical protein, conserved	0.000939	0	0.000333	4	0
BC_CHIPZ_H003308	hypothetical protein, conserved	0.00105	0	1e-05	0	0
BC_CHIPZ_H003347	hypothetical protein, conserved	0.001198	0	0.000166	0	0
BC_CHIPZ_H003350	hypothetical protein, conserved	0.001691	0	7.3e-05	0	0
BC_CHIPZ_H003351	hypothetical protein, conserved	0.001464	0	0.012526	0	0
BC_CHIPZ_H003370	hypothetical protein, conserved	0.108075	0	0.152068	0	0
BC_CHIPZ_H003382	hypothetical protein, conserved	0.006408	0	0.000399	0	0
BC_CHIPZ_H003424	hypothetical protein, conserved	0.003774	0	0.06998	0	0
BC_CHIPZ_H003428	hypothetical protein, conserved	0.001177	0	1.7e-05	0	0
BC_CHIPZ_H000010	hypothetical protein, conserved, partial	0.012556	1	0.004754	1	0
BC_CHIPZ_H001077	hypothetical protein, conserved, partial	0.000626	0	0.000966	0	0
BC_CHIPZ_H000020	hypothetical protein, partial	0.000258	0	8e-06	0	0
BC_CHIPZ_H000404	imc sub-compartment protein isp3	0.001379	0	1e-06	0	0
BC_CHIPZ_H001673	importin alpha	0.003306	0	0.00091	0	0
BC_CHIPZ_H002217	importin subunit related	0.001056	0	0.000669	0	0
BC_CHIPZ_H002757	importin-beta n-terminal domain-containing protein	0.001035	0	0.000311	0	0
BC_CHIPZ_H002805	importin-beta n-terminal domain-containing protein	0.000364	0	9e-06	0	0
BC_CHIPZ_H002806	importin-beta n-terminal domain-containing protein	0.001867	0	0.001368	0	0
BC_CHIPZ_H003257	initiation factor 3 gamma subunit containing protein	0.003314	0	0.000289	0	0
BC_CHIPZ_H003258	initiation factor 3 gamma subunit containing protein	0.000551	0	3.1e-05	0	0
BC_CHIPZ_H002896	inner membrane complex sub-compartment protein	0.002769	0	0.000634	0	0
BC_CHIPZ_H000337	inorganic pyrophosphatase	0.001061	0	0.000103	0	0
BC_CHIPZ_H000005	inosine-5 -monophosphate	0.000506	0	1.8e-05	0	0
BC_CHIPZ_H002006	inositol-pentakisphosphate 2-kinase-like	0.008474	0	0.072023	1	0
BC_CHIPZ_H000472	integral membrane protein	0.004863	5	0.006296	5	0
BC_CHIPZ_H000664	integral membrane protein	0.0005	4	4e-06	4	0
BC_CHIPZ_H001186	integral membrane protein	0.524225	11	0.491528	13	0
BC_CHIPZ_H001842	ion transport protein	0.007851	0	0.001152	0	0
BC_CHIPZ_H001856	ion transport protein	0.014763	6	0.26594	6	0
BC_CHIPZ_H001628	ipla2-related domain containing	0.006882	0	0.005011	1	0
BC_CHIPZ_H000883	iq calmodulin-binding domain containing	0.001537	0	0.001973	0	0
BC_CHIPZ_H000116	iron-sulphur cluster biosynthesis domain containing	0.001641	0	5.3e-05	0	0
BC_CHIPZ_H001801	isocitrate nadp-dependent	0.017463	0	0.087845	0	0
BC_CHIPZ_H003046	isoleucyl-trna synthetase	0.852724	0	0.898168	0	0
BC_CHIPZ_H000125	isoleucyl-trna synthetase family protein	0.000487	0	0.000299	0	0
BC_CHIPZ_H001380	isy1-like splicing family protein	0.001335	0	0.00053	0	0
BC_CHIPZ_H000147	kelch repeat-containing protein	0.001053	0	3e-06	0	0
BC_CHIPZ_H001670	kinase domain protein	0.000335	0	2e-06	0	0
BC_CHIPZ_H001248	kinesin-like protein	0.000894	0	0.000101	0	0
BC_CHIPZ_H001152	kow motif domain-containing protein	0.000334	0	1e-06	0	0
BC_CHIPZ_H001410	kringle domain-containing protein	0.003346	8	0.032258	9	0
BC_CHIPZ_H001664	kynurenine 3-monooxygenase and-related flavoprotein monooxygenase family protein	0.000601	0	2.5e-05	0	0
BC_CHIPZ_H002113	l1p family of ribosomal protein	0.000281	0	3.9e-05	0	0
BC_CHIPZ_H000328	lactate dehydrogenase ldh2	0.000564	0	1.2e-05	0	0
BC_CHIPZ_H001687	large subunit rrna processing rrm	0.000266	0	0	0	0
BC_CHIPZ_H000440	las1-like family	0.001194	0	8.3e-05	0	0
BC_CHIPZ_H000180	lccl domain containing	0.001237	0	8.8e-05	0	0
BC_CHIPZ_H002281	lccl domain-containing protein ccp2	0.995442	0	0.995244	0	1
BC_CHIPZ_H001447	lem3 (ligand-effect modulator 3) family cdc50 family protein	0.001705	1	8.8e-05	1	0
BC_CHIPZ_H001578	lem3 cdc50 family protein	0.000188	1	1.5e-05	1	0
BC_CHIPZ_H002202	letm1 family protein	0.000252	0	6e-06	0	0
BC_CHIPZ_H002722	leu phe-trna protein	0.000637	0	6.5e-05	0	0
BC_CHIPZ_H002721	leu phe-trna protein transferase	0.000975	0	0.000904	0	0
BC_CHIPZ_H003408	leucine carboxyl	0.001341	0	0.000827	0	0
BC_CHIPZ_H003407	leucine carboxyl methyltransferase	0.000399	0	0.000652	0	0
BC_CHIPZ_H002818	leucine-rich repeat protein lrr1	0.000214	0	2.6e-05	0	0
BC_CHIPZ_H000183	leucyl-trna synthetase	0.000685	0	0.000217	0	0
BC_CHIPZ_H001007	leucyl-trna synthetase	0.002006	0	4.6e-05	0	0
BC_CHIPZ_H000267	ligand-effect modulator 3 domain containing protein	0.000346	2	5e-06	2	0
BC_CHIPZ_H000980	like helicase	0.002264	0	0.000218	0	0
BC_CHIPZ_H000046	lipoate-protein ligase	0.012195	1	0.012587	1	0
BC_CHIPZ_H002708	liver stage antigen 3	0.004172	0	0.000171	0	0
BC_CHIPZ_H001059	l-lactate dehydrogenase	0.000188	0	3.5e-05	0	0
BC_CHIPZ_H000106	lon protease homolog mitochondrial	0.000319	0	2.4e-05	0	0
BC_CHIPZ_H001911	long-chain fatty acid ligase	0.005063	0	0.000885	0	0
BC_CHIPZ_H000897	longevity-assurance protein domain-containing protein	0.000497	5	7.4e-05	5	0
BC_CHIPZ_H001483	low quality protein: autoaggregation-mediating protein	0.00198	0	0.000296	1	0
BC_CHIPZ_H003111	low quality protein: seryl-trna synthetase	0.003169	0	0.004447	3	0
BC_CHIPZ_H003001	lsm domain containing protein	0.005466	0	0.006063	0	0
BC_CHIPZ_H002996	lsm domain-containing protein	0.002234	0	0.001132	0	0
BC_CHIPZ_H002195	m17 leucyl aminopeptidase	0.000645	0	7.6e-05	0	0
BC_CHIPZ_H001168	mac perforin domain containing protein	0.002231	0	0.000127	0	0
BC_CHIPZ_H002706	mac perforin domain containing protein	0.543409	0	0.792553	0	1
BC_CHIPZ_H003086	mac perforin domain containing protein	0.436246	0	0.519868	0	1
BC_CHIPZ_H001949	macrophage erythroblast attacher	0.001242	0	4e-06	0	0
BC_CHIPZ_H003248	macrophage erythroblast attacher-related domain containing	0.00085	0	3.2e-05	0	0
BC_CHIPZ_H001135	major facilitator superfamily member	0.008767	8	0.002909	9	0
BC_CHIPZ_H002446	major facilitator superfamily mfs-1 protein	0.015443	8	0.00012	10	0
BC_CHIPZ_H001668	mannose-6-phosphate isomerase	0.003072	1	6.6e-05	1	0
BC_CHIPZ_H001728	mannose-6-phosphate isomerase	0.089772	0	0.049353	0	0
BC_CHIPZ_H001027	mannosyltransferase (pig-m) containing domain	0.006972	0	0.040968	0	0
BC_CHIPZ_H000126	mbp-1 interacting protein-2a family protein	0.002546	0	0.0008	0	0
BC_CHIPZ_H002192	mcm10 replication factor	0.000945	0	3.8e-05	0	0
BC_CHIPZ_H002231	mcm10 replication factor	0.000918	0	1.8e-05	0	0
BC_CHIPZ_H002178	mechanosensitive ion channel protein	0.003146	6	1.8e-05	6	0
BC_CHIPZ_H000603	mediator complex subunit med4	0.00075	0	7.8e-05	0	0
BC_CHIPZ_H002164	membrane hypothetical	0.987143	4	0.993973	4	1
BC_CHIPZ_H003132	membrane occupation and recognition nexus protein morn1	0.010215	0	0.016645	0	0
BC_CHIPZ_H000142	membrane protein	0.00089	0	0.002202	0	0
BC_CHIPZ_H000143	membrane protein	0.309688	0	0.360922	0	1
BC_CHIPZ_H000473	membrane protein	0.602219	0	0.533554	0	1
BC_CHIPZ_H000474	membrane protein	0.00098	0	3.3e-05	0	0
BC_CHIPZ_H001270	membrane protein	0.019223	0	0.026414	0	0
BC_CHIPZ_H001466	membrane protein	0.000493	1	2.7e-05	1	0
BC_CHIPZ_H001845	membrane protein	0.950798	1	0.985993	1	1
BC_CHIPZ_H002265	membrane protein	0.845331	5	0.949376	4	0
BC_CHIPZ_H002273	membrane protein	0.001953	0	0.000477	4	0
BC_CHIPZ_H002275	membrane protein	0.991453	0	0.996484	0	1
BC_CHIPZ_H002282	membrane protein	0.003476	0	0.00043	0	0
BC_CHIPZ_H002490	membrane protein	0.347641	1	0.663461	1	0
BC_CHIPZ_H002509	membrane protein	0.001113	0	1.7e-05	0	0
BC_CHIPZ_H002554	membrane protein	0.933587	0	0.976861	0	1
BC_CHIPZ_H002555	membrane protein	0.007283	0	0.022257	0	0
BC_CHIPZ_H002564	membrane protein	0.347641	1	0.663461	1	0
BC_CHIPZ_H002579	membrane protein	0.115736	1	0.269736	1	0
BC_CHIPZ_H002720	membrane protein	0.001463	0	0.000103	0	0
BC_CHIPZ_H003114	membrane protein	0.001312	0	0.005031	0	0
BC_CHIPZ_H003170	membrane protein	0.000258	4	9e-06	4	0
BC_CHIPZ_H003367	membrane protein	0.987657	1	0.972982	0	1
BC_CHIPZ_H003385	membrane protein	0.987657	1	0.972982	0	1
BC_CHIPZ_H000552	membrane protein, putative	0.837522	0	0.89505	0	0
BC_CHIPZ_H001148	membrane protein, putative	0.001084	0	4.1e-05	0	0
BC_CHIPZ_H002642	membrane protein, putative	0.001551	0	0.000441	0	0
BC_CHIPZ_H002813	membrane putativve	0.025273	0	0.003169	0	0
BC_CHIPZ_H003099	membrane skeletal	0.001422	0	2.6e-05	0	0
BC_CHIPZ_H003143	membrane skeletal	0.163194	0	0.075232	1	0
BC_CHIPZ_H002276	membrane skeletal protein imc1-related	0.001269	0	6e-06	0	0
BC_CHIPZ_H000400	merozoite surface protein	0.966516	0	0.978792	0	1
BC_CHIPZ_H003092	merozoite surface protein	0.001083	0	0.004714	0	0
BC_CHIPZ_H003389	metallopeptidase m24 family	0.001762	0	0.007995	0	0
BC_CHIPZ_H001758	methionine adenosyltransferase	0.00151	0	0.000459	0	0
BC_CHIPZ_H000009	methionine aminopeptidase	0.002208	0	3e-05	0	0
BC_CHIPZ_H002402	methionine aminopeptidase	0.399538	0	0.709416	0	1
BC_CHIPZ_H002403	methionine aminopeptidase	0.000796	0	8.3e-05	0	0
BC_CHIPZ_H003341	methionine aminopeptidase	0.00617	0	0.125129	0	0
BC_CHIPZ_H003342	methionine type i	0.148379	0	0.130338	0	0
BC_CHIPZ_H002929	methionine type ii	0.001732	0	0.001294	0	0
BC_CHIPZ_H001907	methylcitrate synthase	0.003348	0	0.001364	0	0
BC_CHIPZ_H001917	methylcitrate synthase	0.003348	0	0.001364	0	0
BC_CHIPZ_H000218	methylosome subunit picln	0.002272	0	0.011934	0	0
BC_CHIPZ_H000110	methyltransferase domain-containing protein	0.000912	0	3e-05	0	0
BC_CHIPZ_H002759	micro-fibrillar-associated protein 1 c-terminus containing protein	0.000559	0	3e-06	0	0
BC_CHIPZ_H001988	microtubule-associated protein rp eb family member 1	0.001045	0	0.001987	0	0
BC_CHIPZ_H001316	mitochondrial atp synthase f1 subunit	0.003051	0	0.001303	0	0
BC_CHIPZ_H002201	mitochondrial carrier	0.000985	0	0.000437	0	0
BC_CHIPZ_H002705	mitochondrial carrier	0.002229	0	0.003447	0	0
BC_CHIPZ_H000118	mitochondrial carrier protein	0.000964	1	0.000101	1	0
BC_CHIPZ_H001272	mitochondrial distribution and morphology family 35 apoptosis protein	0.000412	0	2.5e-05	0	0
BC_CHIPZ_H001376	mitochondrial import inner membrane translocase subunit	0.001711	1	6e-05	1	0
BC_CHIPZ_H002967	mitochondrial import inner membrane translocase subunit	0.000967	1	3.3e-05	1	0
BC_CHIPZ_H001403	mitochondrial import receptor subunit	0.051703	0	0.19036	0	0
BC_CHIPZ_H002961	mitochondrial inner membrane translocase subunit	0.001034	0	0.000536	0	0
BC_CHIPZ_H003364	mitochondrial preribosomal assembly protein rimm	0.155463	1	0.494869	1	0
BC_CHIPZ_H003153	mitochondrial processing peptidase	0.000532	0	0.000144	0	0
BC_CHIPZ_H002538	mitochondrial processing peptidase alpha	0.003281	0	3.5e-05	0	0
BC_CHIPZ_H002220	mitochondrial ribosomal protein l28	0.000523	0	1e-05	0	0
BC_CHIPZ_H001249	mitochondrial ribosomal protein l41	0.001889	0	0.000791	0	0
BC_CHIPZ_H001472	mitochondrial ribosomal protein s22	0.003614	0	0.001515	0	0
BC_CHIPZ_H003109	mitochondrial ribosomal protein s29	0.001057	0	0.000341	0	0
BC_CHIPZ_H000759	mki67 fha domain-interacting nucleolar phosphoprotein	0.000227	0	5e-06	0	0
BC_CHIPZ_H002960	mms19 nucleotide excision repair protein homolog isoform x6	0.001541	0	5.6e-05	0	0
BC_CHIPZ_H000279	molecular chaperone	0.001047	1	0.000743	2	0
BC_CHIPZ_H000310	molecular chaperone	0.001997	0	1.5e-05	0	0
BC_CHIPZ_H000415	molecular chaperone	0.033232	0	0.127806	0	1
BC_CHIPZ_H000726	molecular chaperone ( -like)	0.32472	0	0.733158	0	1
BC_CHIPZ_H000712	molybdenum cofactor synthesis protein 3 molybdopterin synthase	0.001514	0	4e-05	0	0
BC_CHIPZ_H000998	morn repeat-containing protein	0.002522	0	0.015152	0	0
BC_CHIPZ_H002183	mov34 mpn pad-1 family protein	0.000576	0	0.001857	0	0
BC_CHIPZ_H002259	mov34 mpn pad-1 family protein	0.001331	0	2e-05	0	0
BC_CHIPZ_H003105	-mrna 3 -end-processing protein rna14	0.0013	0	0.000912	0	0
BC_CHIPZ_H000100	mrna capping enzyme	0.00527	0	0.009781	0	0
BC_CHIPZ_H003107	mrna export	0.004471	0	0.069092	0	0
BC_CHIPZ_H003108	mrna export protein	0.002395	0	0.004445	0	0
BC_CHIPZ_H000756	mtn3 rag1ip-like protein	0.001798	0	4.1e-05	0	0
BC_CHIPZ_H002647	multidrug abc transporter atpase	0.020651	1	0.065861	0	0
BC_CHIPZ_H001112	multiprotein bridging factor type 1	0.000846	0	1.5e-05	0	0
BC_CHIPZ_H003313	myb-like dna-binding domain protein	0.000733	0	4e-06	0	0
BC_CHIPZ_H001584	myosin a	0.002631	0	0.002169	0	0
BC_CHIPZ_H000335	myristoyl- :protein n- n-terminal domain containing protein	0.001292	0	0.00461	0	0
BC_CHIPZ_H000357	myristoyl- :protein n- n-terminal domain containing protein	0.000446	0	1.3e-05	0	0
BC_CHIPZ_H000134	n2227-like family protein	0.001575	0	0.00049	0	0
BC_CHIPZ_H001313	n6-adenine-specific partial	0.0163	0	0.022019	0	0
BC_CHIPZ_H000001	---NA---	0.002701	0	1.2e-05	0	0
BC_CHIPZ_H000003	---NA---	0.003216	0	0.001496	0	0
BC_CHIPZ_H000016	---NA---	0.001168	0	0.006511	0	0
BC_CHIPZ_H000024	---NA---	0.000818	0	3.5e-05	1	0
BC_CHIPZ_H000028	---NA---	0.02681	0	0.087173	0	0
BC_CHIPZ_H000029	---NA---	0.02681	0	0.089805	0	0
BC_CHIPZ_H000033	---NA---	0.164963	0	0.05133	0	0
BC_CHIPZ_H000035	---NA---	0.001581	0	0.000419	0	0
BC_CHIPZ_H000044	---NA---	0.758645	0	0.980729	0	1
BC_CHIPZ_H000049	---NA---	0.000689	0	7.3e-05	0	0
BC_CHIPZ_H000055	---NA---	0.007319	1	0.197191	1	0
BC_CHIPZ_H000058	---NA---	0.956268	0	0.996532	0	1
BC_CHIPZ_H000060	---NA---	0.00128	0	0.001407	0	0
BC_CHIPZ_H000061	---NA---	0.002685	0	0.00157	0	0
BC_CHIPZ_H000064	---NA---	0.000212	0	0.000283	0	0
BC_CHIPZ_H000065	---NA---	0.000898	0	0.000318	0	0
BC_CHIPZ_H000066	---NA---	0.000519	0	3.1e-05	0	0
BC_CHIPZ_H000072	---NA---	0.001241	0	6.1e-05	0	0
BC_CHIPZ_H000076	---NA---	0.000571	0	4.4e-05	0	0
BC_CHIPZ_H000078	---NA---	0.002992	0	0.003874	0	0
BC_CHIPZ_H000079	---NA---	0.023362	0	0.143426	0	0
BC_CHIPZ_H000080	---NA---	0.003119	0	0.002723	0	0
BC_CHIPZ_H000081	---NA---	0.000869	0	0.001505	0	0
BC_CHIPZ_H000082	---NA---	0.000774	0	0.000726	0	0
BC_CHIPZ_H000083	---NA---	0.111726	0	0.405767	0	0
BC_CHIPZ_H000084	---NA---	0.001343	0	0.045471	0	0
BC_CHIPZ_H000085	---NA---	0.007336	0	0.102945	0	0
BC_CHIPZ_H000086	---NA---	0.035076	1	0.666915	1	0
BC_CHIPZ_H000087	---NA---	0.699903	0	0.998995	1	0
BC_CHIPZ_H000088	---NA---	0.001353	0	0.000852	1	0
BC_CHIPZ_H000089	---NA---	0.001806	0	0.000206	0	0
BC_CHIPZ_H000090	---NA---	0.033539	0	0.256858	0	0
BC_CHIPZ_H000091	---NA---	0.008056	0	0.182351	0	0
BC_CHIPZ_H000092	---NA---	0.542927	0	0.98165	0	0
BC_CHIPZ_H000093	---NA---	0.001112	0	0.003	0	0
BC_CHIPZ_H000094	---NA---	0.260117	1	0.884904	0	1
BC_CHIPZ_H000095	---NA---	0.000211	0	4.3e-05	0	0
BC_CHIPZ_H000096	---NA---	0.00054	0	1.4e-05	0	0
BC_CHIPZ_H000105	---NA---	0.01022	1	0.013817	1	0
BC_CHIPZ_H000108	---NA---	0.075598	1	0.029551	1	0
BC_CHIPZ_H000115	---NA---	0.002498	0	0.003158	0	0
BC_CHIPZ_H000127	---NA---	0.000655	0	7.8e-05	0	0
BC_CHIPZ_H000129	---NA---	0.000289	0	3.4e-05	0	0
BC_CHIPZ_H000138	---NA---	0.000978	0	8.8e-05	0	0
BC_CHIPZ_H000139	---NA---	0.003217	0	0.056316	0	1
BC_CHIPZ_H000146	---NA---	0.002792	0	0.024952	0	0
BC_CHIPZ_H000156	---NA---	0.000897	0	0.000604	0	0
BC_CHIPZ_H000158	---NA---	0.002833	0	0.006868	0	0
BC_CHIPZ_H000159	---NA---	0.000679	0	0.001754	0	0
BC_CHIPZ_H000164	---NA---	0.005658	1	0.021477	1	0
BC_CHIPZ_H000173	---NA---	0.001353	0	0.003061	0	0
BC_CHIPZ_H000184	---NA---	0.001824	1	0.002399	1	0
BC_CHIPZ_H000189	---NA---	0.000567	0	0.010321	0	0
BC_CHIPZ_H000193	---NA---	0.001944	0	0.001509	0	0
BC_CHIPZ_H000196	---NA---	0.001608	0	0.001515	0	0
BC_CHIPZ_H000198	---NA---	0.998768	1	0.999992	0	1
BC_CHIPZ_H000204	---NA---	0.001468	0	0.000115	0	0
BC_CHIPZ_H000208	---NA---	0.127628	0	0.033286	0	0
BC_CHIPZ_H000209	---NA---	0.015447	0	0.198849	0	0
BC_CHIPZ_H000210	---NA---	0.003233	0	0.032663	0	0
BC_CHIPZ_H000211	---NA---	0.008773	0	0.056025	0	0
BC_CHIPZ_H000212	---NA---	0.009047	0	0.200818	0	0
BC_CHIPZ_H000213	---NA---	0.012202	1	0.345417	1	0
BC_CHIPZ_H000214	---NA---	0.0006	0	0.000273	0	0
BC_CHIPZ_H000215	---NA---	0.003036	0	0.004429	0	0
BC_CHIPZ_H000216	---NA---	0.946425	0	0.99988	0	1
BC_CHIPZ_H000217	---NA---	0.002958	1	0.007001	1	0
BC_CHIPZ_H000219	---NA---	0.035559	0	0.527344	0	0
BC_CHIPZ_H000220	---NA---	0.002089	0	0.001083	0	0
BC_CHIPZ_H000221	---NA---	0.004591	3	0.001976	3	1
BC_CHIPZ_H000222	---NA---	0.00235	0	0.001213	0	0
BC_CHIPZ_H000223	---NA---	0.002165	0	0.007982	0	0
BC_CHIPZ_H000224	---NA---	0.004163	1	0.011257	1	0
BC_CHIPZ_H000225	---NA---	0.009434	0	0.2001	0	0
BC_CHIPZ_H000226	---NA---	0.011349	0	0.104287	0	0
BC_CHIPZ_H000227	---NA---	0.03088	0	0.195703	0	0
BC_CHIPZ_H000228	---NA---	0.001329	0	0.006121	0	0
BC_CHIPZ_H000229	---NA---	0.036124	0	0.428809	0	0
BC_CHIPZ_H000242	---NA---	0.001319	0	0.000841	0	0
BC_CHIPZ_H000244	---NA---	0.000767	0	0.002052	0	0
BC_CHIPZ_H000247	---NA---	0.014207	0	0.073994	0	0
BC_CHIPZ_H000252	---NA---	0.996038	0	0.999533	0	1
BC_CHIPZ_H000257	---NA---	0.004286	0	0.037462	1	0
BC_CHIPZ_H000266	---NA---	0.008699	0	0.041182	0	0
BC_CHIPZ_H000269	---NA---	0.096924	0	0.295393	0	0
BC_CHIPZ_H000276	---NA---	0.97032	2	0.990676	2	1
BC_CHIPZ_H000282	---NA---	0.000972	0	0.001621	0	0
BC_CHIPZ_H000288	---NA---	0.000665	0	0.000221	0	0
BC_CHIPZ_H000292	---NA---	0.889906	2	0.923675	2	1
BC_CHIPZ_H000293	---NA---	0.000604	0	0.000714	0	0
BC_CHIPZ_H000297	---NA---	0.009797	0	0.001109	0	0
BC_CHIPZ_H000298	---NA---	0.001354	0	0.003547	0	0
BC_CHIPZ_H000302	---NA---	0.998567	0	0.998817	0	1
BC_CHIPZ_H000307	---NA---	0.000605	1	0.000116	1	0
BC_CHIPZ_H000311	---NA---	0.002057	0	0.035897	0	0
BC_CHIPZ_H000312	---NA---	0.001452	0	0.012725	0	0
BC_CHIPZ_H000313	---NA---	0.00891	0	0.437262	0	0
BC_CHIPZ_H000314	---NA---	0.003158	0	0.004309	0	0
BC_CHIPZ_H000315	---NA---	0.036171	0	0.807369	0	0
BC_CHIPZ_H000316	---NA---	0.981003	0	0.994911	0	1
BC_CHIPZ_H000317	---NA---	0.003693	0	0.082958	0	0
BC_CHIPZ_H000318	---NA---	0.013318	0	0.128261	0	0
BC_CHIPZ_H000319	---NA---	0.043262	0	0.554657	0	0
BC_CHIPZ_H000320	---NA---	0.036497	0	0.686484	0	0
BC_CHIPZ_H000321	---NA---	0.034352	0	0.05172	0	0
BC_CHIPZ_H000322	---NA---	0.176138	0	0.901142	0	0
BC_CHIPZ_H000323	---NA---	0.003893	0	0.025495	0	0
BC_CHIPZ_H000324	---NA---	0.001573	0	0.008724	0	0
BC_CHIPZ_H000325	---NA---	0.036818	0	0.113973	0	0
BC_CHIPZ_H000326	---NA---	0.001274	0	0.005004	0	0
BC_CHIPZ_H000329	---NA---	0.461478	0	0.788966	0	0
BC_CHIPZ_H000334	---NA---	0.996866	1	0.999731	0	1
BC_CHIPZ_H000338	---NA---	0.730831	0	0.610134	0	1
BC_CHIPZ_H000346	---NA---	0.995186	2	0.980771	2	1
BC_CHIPZ_H000353	---NA---	0.001158	0	0.000132	0	0
BC_CHIPZ_H000360	---NA---	0.00131	0	0.001882	0	0
BC_CHIPZ_H000365	---NA---	0.000512	0	5.7e-05	0	0
BC_CHIPZ_H000367	---NA---	0.000545	0	3e-05	0	0
BC_CHIPZ_H000368	---NA---	0.001036	0	3.7e-05	0	0
BC_CHIPZ_H000374	---NA---	0.001233	0	5.1e-05	0	0
BC_CHIPZ_H000379	---NA---	0.000645	0	5e-06	0	0
BC_CHIPZ_H000383	---NA---	0.730831	0	0.615179	0	1
BC_CHIPZ_H000385	---NA---	0.730831	0	0.691119	0	1
BC_CHIPZ_H000392	---NA---	0.01019	0	0.002176	0	0
BC_CHIPZ_H000394	---NA---	0.005527	0	0.000882	0	0
BC_CHIPZ_H000395	---NA---	0.00297	1	1.1e-05	1	0
BC_CHIPZ_H000397	---NA---	0.000441	0	5e-06	0	0
BC_CHIPZ_H000402	---NA---	0.000658	0	2e-05	0	0
BC_CHIPZ_H000409	---NA---	0.000803	1	0.000237	1	0
BC_CHIPZ_H000414	---NA---	0.002098	0	0.004628	0	0
BC_CHIPZ_H000420	---NA---	0.000148	0	1e-05	0	0
BC_CHIPZ_H000422	---NA---	0.000143	0	8e-06	0	0
BC_CHIPZ_H000426	---NA---	0.001451	0	0.000881	0	0
BC_CHIPZ_H000435	---NA---	0.084864	0	0.2588	0	0
BC_CHIPZ_H000436	---NA---	0.997008	2	0.980302	2	1
BC_CHIPZ_H000470	---NA---	0.935125	0	0.781191	0	1
BC_CHIPZ_H000486	---NA---	0.000702	0	1.3e-05	0	0
BC_CHIPZ_H000493	---NA---	0.000697	0	1.2e-05	0	0
BC_CHIPZ_H000494	---NA---	0.000531	0	2e-05	0	0
BC_CHIPZ_H000496	---NA---	0.972448	0	0.985682	0	1
BC_CHIPZ_H000498	---NA---	0.00062	0	6e-06	0	0
BC_CHIPZ_H000499	---NA---	0.452424	0	0.98098	1	0
BC_CHIPZ_H000500	---NA---	0.006809	0	0.30538	0	0
BC_CHIPZ_H000501	---NA---	0.002559	0	0.040264	0	0
BC_CHIPZ_H000502	---NA---	0.006779	0	0.012872	0	0
BC_CHIPZ_H000503	---NA---	0.018796	0	0.054771	0	0
BC_CHIPZ_H000504	---NA---	0.050842	0	0.664508	0	0
BC_CHIPZ_H000505	---NA---	0.001046	0	0.057991	0	0
BC_CHIPZ_H000506	---NA---	0.001428	0	0.015747	0	0
BC_CHIPZ_H000507	---NA---	0.004654	0	0.128571	0	0
BC_CHIPZ_H000508	---NA---	0.009421	0	0.11199	1	0
BC_CHIPZ_H000509	---NA---	0.004296	0	0.002751	0	0
BC_CHIPZ_H000510	---NA---	0.134818	0	0.759606	0	0
BC_CHIPZ_H000511	---NA---	0.000803	1	0.000267	1	0
BC_CHIPZ_H000512	---NA---	0.004361	0	0.248914	0	0
BC_CHIPZ_H000513	---NA---	0.009738	1	0.059069	1	0
BC_CHIPZ_H000515	---NA---	0.002426	0	0.000242	0	0
BC_CHIPZ_H000516	---NA---	0.000883	0	0.002974	0	0
BC_CHIPZ_H000517	---NA---	0.001329	0	0.001431	0	0
BC_CHIPZ_H000518	---NA---	0.000734	0	9e-06	0	0
BC_CHIPZ_H000519	---NA---	0.003125	0	0.000473	0	0
BC_CHIPZ_H000520	---NA---	0.000437	0	0.002725	0	0
BC_CHIPZ_H000521	---NA---	0.147121	1	0.53963	1	0
BC_CHIPZ_H000522	---NA---	0.443122	3	0.445144	3	0
BC_CHIPZ_H000523	---NA---	0.015842	1	0.186691	1	0
BC_CHIPZ_H000524	---NA---	0.016531	0	0.0233	0	0
BC_CHIPZ_H000525	---NA---	0.012453	1	0.131125	0	0
BC_CHIPZ_H000526	---NA---	0.490415	0	0.959249	0	0
BC_CHIPZ_H000527	---NA---	0.000504	0	0.001582	0	0
BC_CHIPZ_H000528	---NA---	0.008384	2	0.169715	2	0
BC_CHIPZ_H000529	---NA---	0.982167	1	0.820181	1	1
BC_CHIPZ_H000530	---NA---	0.019125	2	0.000976	2	0
BC_CHIPZ_H000532	---NA---	0.000552	0	0.007075	0	0
BC_CHIPZ_H000533	---NA---	0.188009	1	0.749895	2	0
BC_CHIPZ_H000534	---NA---	0.04749	0	0.895164	0	0
BC_CHIPZ_H000535	---NA---	0.001783	0	0.028137	0	0
BC_CHIPZ_H000536	---NA---	0.058062	0	0.432819	0	0
BC_CHIPZ_H000537	---NA---	0.210634	0	0.959509	0	0
BC_CHIPZ_H000538	---NA---	0.241312	0	0.939834	1	0
BC_CHIPZ_H000539	---NA---	0.00185	0	0.063753	0	0
BC_CHIPZ_H000540	---NA---	0.001271	0	0.001043	0	0
BC_CHIPZ_H000541	---NA---	0.055607	0	0.209052	0	0
BC_CHIPZ_H000542	---NA---	0.005711	0	0.160349	0	0
BC_CHIPZ_H000543	---NA---	0.188376	0	0.637002	0	0
BC_CHIPZ_H000544	---NA---	0.001045	0	0.000338	0	0
BC_CHIPZ_H000545	---NA---	0.003261	0	0.013099	0	0
BC_CHIPZ_H000546	---NA---	0.000481	0	0.000591	0	0
BC_CHIPZ_H000547	---NA---	0.959152	0	0.968085	0	1
BC_CHIPZ_H000548	---NA---	0.053012	2	0.302121	2	0
BC_CHIPZ_H000549	---NA---	0.00383	0	0.063062	0	0
BC_CHIPZ_H000550	---NA---	0.007907	0	0.093347	0	0
BC_CHIPZ_H000562	---NA---	0.969452	1	0.999834	0	1
BC_CHIPZ_H000571	---NA---	0.001081	0	0.00687	0	0
BC_CHIPZ_H000578	---NA---	0.001328	0	5.2e-05	0	0
BC_CHIPZ_H000579	---NA---	0.000335	0	4.9e-05	0	0
BC_CHIPZ_H000583	---NA---	0.000737	2	1e-06	3	0
BC_CHIPZ_H000584	---NA---	0.002639	0	0.000392	0	0
BC_CHIPZ_H000597	---NA---	0.002458	0	0.00262	0	0
BC_CHIPZ_H000604	---NA---	0.021662	0	0.023114	0	0
BC_CHIPZ_H000606	---NA---	0.031583	0	0.322153	0	0
BC_CHIPZ_H000607	---NA---	0.320005	1	0.79455	1	0
BC_CHIPZ_H000608	---NA---	0.012783	0	0.174269	0	0
BC_CHIPZ_H000609	---NA---	0.902927	0	0.989894	0	1
BC_CHIPZ_H000610	---NA---	0.005374	1	0.143873	1	0
BC_CHIPZ_H000611	---NA---	0.00811	0	0.000707	0	0
BC_CHIPZ_H000612	---NA---	0.002584	1	2e-05	1	0
BC_CHIPZ_H000613	---NA---	0.003864	0	0.002584	0	0
BC_CHIPZ_H000614	---NA---	0.002549	0	0.001557	0	0
BC_CHIPZ_H000615	---NA---	0.002584	0	0.001691	0	0
BC_CHIPZ_H000616	---NA---	0.025729	0	0.123485	0	0
BC_CHIPZ_H000617	---NA---	0.002031	0	0.040199	0	0
BC_CHIPZ_H000618	---NA---	0.057953	0	0.007354	0	0
BC_CHIPZ_H000626	---NA---	0.682688	0	0.969704	0	1
BC_CHIPZ_H000648	---NA---	0.000878	0	7.7e-05	0	0
BC_CHIPZ_H000660	---NA---	0.008068	0	0.011943	0	1
BC_CHIPZ_H000672	---NA---	0.000715	0	4.6e-05	0	0
BC_CHIPZ_H000676	---NA---	0.004469	0	0.183116	0	0
BC_CHIPZ_H000677	---NA---	0.011946	0	0.18141	0	0
BC_CHIPZ_H000678	---NA---	0.008976	0	0.157456	0	0
BC_CHIPZ_H000679	---NA---	0.00898	0	0.148439	0	0
BC_CHIPZ_H000680	---NA---	0.023708	0	0.366799	0	0
BC_CHIPZ_H000681	---NA---	0.057957	0	0.295022	0	0
BC_CHIPZ_H000682	---NA---	0.012931	0	0.086507	1	0
BC_CHIPZ_H000683	---NA---	0.010027	0	0.237666	0	0
BC_CHIPZ_H000684	---NA---	0.012031	0	0.085841	1	0
BC_CHIPZ_H000685	---NA---	0.015323	1	0.040321	0	0
BC_CHIPZ_H000686	---NA---	0.006665	1	0.128483	0	0
BC_CHIPZ_H000687	---NA---	0.014549	1	0.185264	0	0
BC_CHIPZ_H000688	---NA---	0.006643	1	0.131426	0	0
BC_CHIPZ_H000689	---NA---	0.041	0	0.130154	1	0
BC_CHIPZ_H000690	---NA---	0.026962	0	0.287445	1	1
BC_CHIPZ_H000691	---NA---	0.018382	0	0.076031	0	0
BC_CHIPZ_H000692	---NA---	0.012663	0	0.06491	1	0
BC_CHIPZ_H000693	---NA---	0.013438	0	0.188905	0	0
BC_CHIPZ_H000694	---NA---	0.006901	0	0.027524	2	0
BC_CHIPZ_H000695	---NA---	0.009315	0	0.170415	0	0
BC_CHIPZ_H000696	---NA---	0.006285	1	0.086494	0	0
BC_CHIPZ_H000697	---NA---	0.009203	1	0.150936	0	0
BC_CHIPZ_H000698	---NA---	0.01489	1	0.253735	0	0
BC_CHIPZ_H000699	---NA---	0.019125	0	0.130658	1	0
BC_CHIPZ_H000700	---NA---	0.006547	1	0.132718	1	0
BC_CHIPZ_H000701	---NA---	0.013442	0	0.210681	0	0
BC_CHIPZ_H000702	---NA---	0.022359	0	0.143776	0	0
BC_CHIPZ_H000703	---NA---	0.013604	0	0.121155	1	0
BC_CHIPZ_H000713	---NA---	0.053514	1	0.835952	1	0
BC_CHIPZ_H000723	---NA---	0.001167	0	0.024147	0	0
BC_CHIPZ_H000724	---NA---	0.006233	0	0.033084	0	0
BC_CHIPZ_H000743	---NA---	0.968638	0	0.986703	0	1
BC_CHIPZ_H000749	---NA---	0.000934	0	0.003621	0	0
BC_CHIPZ_H000765	---NA---	0.529746	0	0.422715	0	1
BC_CHIPZ_H000778	---NA---	0.932371	0	0.844182	0	1
BC_CHIPZ_H000787	---NA---	0.001669	0	0.000176	0	0
BC_CHIPZ_H000792	---NA---	0.000947	0	0.000117	0	0
BC_CHIPZ_H000793	---NA---	0.002669	0	2.7e-05	0	0
BC_CHIPZ_H000797	---NA---	0.007391	0	0.010084	0	0
BC_CHIPZ_H000798	---NA---	0.293615	0	0.860764	0	0
BC_CHIPZ_H000799	---NA---	0.017216	0	0.472028	0	0
BC_CHIPZ_H000800	---NA---	0.002293	0	0.031002	0	0
BC_CHIPZ_H000801	---NA---	0.067285	0	0.103413	0	0
BC_CHIPZ_H000802	---NA---	0.008009	0	0.036767	0	0
BC_CHIPZ_H000803	---NA---	0.071265	0	0.637298	0	1
BC_CHIPZ_H000805	---NA---	0.004203	0	0.016554	0	0
BC_CHIPZ_H000806	---NA---	0.000839	1	0.000133	1	0
BC_CHIPZ_H000807	---NA---	0.000768	0	8.5e-05	0	0
BC_CHIPZ_H000808	---NA---	0.017428	0	0.606981	0	0
BC_CHIPZ_H000809	---NA---	0.11361	0	0.920189	0	0
BC_CHIPZ_H000810	---NA---	0.013674	0	0.103982	0	0
BC_CHIPZ_H000811	---NA---	0.004672	0	0.001857	0	0
BC_CHIPZ_H000812	---NA---	0.052149	1	0.742239	1	0
BC_CHIPZ_H000813	---NA---	0.01845	0	0.109636	0	0
BC_CHIPZ_H000814	---NA---	0.000731	0	0.001148	0	0
BC_CHIPZ_H000815	---NA---	0.001672	0	0.02628	0	0
BC_CHIPZ_H000816	---NA---	0.001143	0	0.00031	0	0
BC_CHIPZ_H000817	---NA---	0.000587	0	0.000151	0	0
BC_CHIPZ_H000818	---NA---	0.001391	0	0.001192	0	0
BC_CHIPZ_H000819	---NA---	0.004976	0	0.056605	0	0
BC_CHIPZ_H000820	---NA---	0.000626	0	0.000116	0	0
BC_CHIPZ_H000822	---NA---	0.00136	0	0.001402	0	0
BC_CHIPZ_H000825	---NA---	0.004155	0	0.001572	0	0
BC_CHIPZ_H000826	---NA---	0.000508	0	0.000213	0	0
BC_CHIPZ_H000827	---NA---	0.003081	0	0.101043	0	0
BC_CHIPZ_H000828	---NA---	0.003718	0	0.045933	0	0
BC_CHIPZ_H000829	---NA---	0.002993	0	0.050244	0	0
BC_CHIPZ_H000830	---NA---	0.001338	1	0.019998	0	0
BC_CHIPZ_H000831	---NA---	0.000385	0	0.000118	0	0
BC_CHIPZ_H000835	---NA---	0.000207	2	0.04405	2	0
BC_CHIPZ_H000839	---NA---	0.000597	0	2.6e-05	0	0
BC_CHIPZ_H000842	---NA---	0.138972	0	0.126491	0	1
BC_CHIPZ_H000844	---NA---	0.009825	1	0.005893	2	0
BC_CHIPZ_H000848	---NA---	0.003425	1	0.006514	1	0
BC_CHIPZ_H000852	---NA---	0.001639	1	0.000525	1	0
BC_CHIPZ_H000853	---NA---	0.005108	0	0.095248	0	0
BC_CHIPZ_H000854	---NA---	0.002391	0	0.000134	0	0
BC_CHIPZ_H000855	---NA---	0.057492	1	0.28077	1	0
BC_CHIPZ_H000857	---NA---	0.015371	0	0.641643	0	0
BC_CHIPZ_H000868	---NA---	0.00053	0	1.8e-05	0	0
BC_CHIPZ_H000871	---NA---	0.010425	1	0.339316	1	0
BC_CHIPZ_H000872	---NA---	0.057242	0	0.260515	0	0
BC_CHIPZ_H000873	---NA---	0.000696	0	4.8e-05	0	0
BC_CHIPZ_H000874	---NA---	0.010132	1	0.193737	1	0
BC_CHIPZ_H000875	---NA---	0.015251	1	0.276122	0	0
BC_CHIPZ_H000876	---NA---	0.013763	0	0.482689	0	0
BC_CHIPZ_H000877	---NA---	0.001412	0	0.026879	0	0
BC_CHIPZ_H000878	---NA---	0.002304	0	0.087624	0	0
BC_CHIPZ_H000879	---NA---	0.00221	0	0.013005	0	0
BC_CHIPZ_H000885	---NA---	0.001403	0	0.010339	0	0
BC_CHIPZ_H000891	---NA---	0.000406	0	1e-06	0	0
BC_CHIPZ_H000896	---NA---	0.001747	0	0.000101	0	0
BC_CHIPZ_H000911	---NA---	0.001851	0	0.059526	0	0
BC_CHIPZ_H000921	---NA---	0.00391	0	0.010186	0	0
BC_CHIPZ_H000922	---NA---	0.004093	0	0.006195	0	0
BC_CHIPZ_H000923	---NA---	0.000923	0	0.037959	0	0
BC_CHIPZ_H000924	---NA---	0.00509	0	0.016005	0	0
BC_CHIPZ_H000925	---NA---	0.016853	0	0.115928	0	0
BC_CHIPZ_H000926	---NA---	0.001911	0	0.004892	0	0
BC_CHIPZ_H000927	---NA---	0.001203	0	8e-06	0	0
BC_CHIPZ_H000928	---NA---	0.001738	0	0.000111	0	0
BC_CHIPZ_H000929	---NA---	0.000691	0	7.8e-05	0	0
BC_CHIPZ_H000930	---NA---	0.00737	0	0.029361	0	0
BC_CHIPZ_H000933	---NA---	0.000564	0	0.001107	0	0
BC_CHIPZ_H000934	---NA---	0.001218	0	0.000175	0	0
BC_CHIPZ_H000935	---NA---	0.001861	0	0.000115	0	0
BC_CHIPZ_H000936	---NA---	0.145838	0	0.616829	0	0
BC_CHIPZ_H000937	---NA---	0.004891	0	0.08765	0	0
BC_CHIPZ_H000938	---NA---	0.014271	0	0.033935	0	0
BC_CHIPZ_H000939	---NA---	0.000812	0	0.000132	0	0
BC_CHIPZ_H000940	---NA---	0.000924	0	7.8e-05	0	0
BC_CHIPZ_H000942	---NA---	0.000508	0	2.6e-05	0	0
BC_CHIPZ_H000950	---NA---	0.000903	0	3e-05	0	0
BC_CHIPZ_H000952	---NA---	0.000891	0	0.002171	0	0
BC_CHIPZ_H000953	---NA---	0.000876	0	0.000139	0	0
BC_CHIPZ_H000956	---NA---	0.029519	0	0.00108	0	0
BC_CHIPZ_H000957	---NA---	0.005507	0	0.018154	0	0
BC_CHIPZ_H000959	---NA---	0.008748	0	0.008747	0	0
BC_CHIPZ_H000960	---NA---	0.000779	0	3.2e-05	0	0
BC_CHIPZ_H000961	---NA---	0.002095	0	1.5e-05	0	0
BC_CHIPZ_H000963	---NA---	0.000667	0	8.5e-05	0	0
BC_CHIPZ_H000964	---NA---	0.000778	0	0.000101	0	0
BC_CHIPZ_H000966	---NA---	0.171005	0	0.535228	0	0
BC_CHIPZ_H000967	---NA---	0.004573	0	0.079299	0	0
BC_CHIPZ_H000968	---NA---	0.009532	0	0.053945	0	0
BC_CHIPZ_H000969	---NA---	0.533411	1	0.952688	0	1
BC_CHIPZ_H000970	---NA---	0.002903	0	0.141753	0	0
BC_CHIPZ_H000971	---NA---	0.002375	0	0.011773	0	0
BC_CHIPZ_H000972	---NA---	0.001073	1	0.000747	0	0
BC_CHIPZ_H000973	---NA---	0.016056	0	0.478486	0	0
BC_CHIPZ_H000977	---NA---	0.000277	0	1e-05	0	0
BC_CHIPZ_H000983	---NA---	0.001953	0	0.035218	0	0
BC_CHIPZ_H000985	---NA---	0.000821	0	3e-06	0	0
BC_CHIPZ_H000986	---NA---	0.000522	0	0.000715	0	0
BC_CHIPZ_H000993	---NA---	0.000702	0	9.3e-05	0	0
BC_CHIPZ_H000997	---NA---	0.003454	0	0.011446	0	0
BC_CHIPZ_H001006	---NA---	0.267802	1	0.609845	1	0
BC_CHIPZ_H001008	---NA---	0.021762	0	0.44824	0	0
BC_CHIPZ_H001011	---NA---	0.001995	0	0.009804	0	0
BC_CHIPZ_H001012	---NA---	0.002134	0	0.005557	0	0
BC_CHIPZ_H001014	---NA---	0.002206	0	0.00037	1	0
BC_CHIPZ_H001015	---NA---	0.00142	0	0.000151	0	0
BC_CHIPZ_H001016	---NA---	0.004705	0	0.03608	0	0
BC_CHIPZ_H001017	---NA---	0.005514	0	0.010953	0	0
BC_CHIPZ_H001018	---NA---	0.001284	0	0.008649	0	0
BC_CHIPZ_H001024	---NA---	0.001161	1	8.5e-05	2	0
BC_CHIPZ_H001026	---NA---	0.000936	0	0.000305	0	0
BC_CHIPZ_H001032	---NA---	0.001287	0	0.000686	0	0
BC_CHIPZ_H001036	---NA---	0.001653	0	0.094877	0	0
BC_CHIPZ_H001045	---NA---	0.00147	0	0.000865	0	0
BC_CHIPZ_H001047	---NA---	0.001333	0	0.00068	0	0
BC_CHIPZ_H001049	---NA---	0.000533	0	0.000121	0	0
BC_CHIPZ_H001054	---NA---	0.001805	0	6.6e-05	0	0
BC_CHIPZ_H001061	---NA---	0.001461	0	2.7e-05	0	0
BC_CHIPZ_H001063	---NA---	0.001096	0	0.010877	0	0
BC_CHIPZ_H001065	---NA---	0.626956	0	0.996877	0	1
BC_CHIPZ_H001066	---NA---	0.236716	1	0.718067	1	0
BC_CHIPZ_H001067	---NA---	0.014788	0	0.000192	0	0
BC_CHIPZ_H001068	---NA---	0.002317	0	0.042057	0	0
BC_CHIPZ_H001069	---NA---	0.020355	0	0.227368	0	0
BC_CHIPZ_H001070	---NA---	0.000767	1	0.002269	0	0
BC_CHIPZ_H001071	---NA---	0.004918	0	0.078112	0	0
BC_CHIPZ_H001072	---NA---	0.417341	2	0.319494	2	0
BC_CHIPZ_H001073	---NA---	0.001178	0	0.000969	0	0
BC_CHIPZ_H001074	---NA---	0.003553	0	0.051935	0	0
BC_CHIPZ_H001075	---NA---	0.006526	0	0.056579	0	0
BC_CHIPZ_H001078	---NA---	0.001656	0	0.000348	1	0
BC_CHIPZ_H001080	---NA---	0.00072	0	0.000237	0	0
BC_CHIPZ_H001081	---NA---	0.001577	0	0.000207	0	0
BC_CHIPZ_H001082	---NA---	0.001844	0	0.000431	0	0
BC_CHIPZ_H001083	---NA---	0.00054	0	0.000103	0	0
BC_CHIPZ_H001084	---NA---	0.418965	1	0.778368	3	1
BC_CHIPZ_H001085	---NA---	0.002798	0	6.8e-05	0	0
BC_CHIPZ_H001088	---NA---	0.011967	2	0.003988	3	0
BC_CHIPZ_H001091	---NA---	0.001145	1	0.01749	0	0
BC_CHIPZ_H001092	---NA---	0.040466	0	0.297259	2	0
BC_CHIPZ_H001093	---NA---	0.094125	2	0.379739	2	0
BC_CHIPZ_H001094	---NA---	0.001997	0	0.048716	0	0
BC_CHIPZ_H001095	---NA---	0.000822	0	0.000347	0	0
BC_CHIPZ_H001096	---NA---	0.017031	0	0.1876	0	0
BC_CHIPZ_H001097	---NA---	0.005696	1	0.008036	1	0
BC_CHIPZ_H001098	---NA---	0.001976	0	0.045168	0	0
BC_CHIPZ_H001099	---NA---	0.016606	0	0.292154	0	0
BC_CHIPZ_H001101	---NA---	0.000892	0	0.000162	0	0
BC_CHIPZ_H001104	---NA---	0.009605	0	0.008432	0	0
BC_CHIPZ_H001109	---NA---	0.002059	0	0.00116	0	0
BC_CHIPZ_H001110	---NA---	0.858744	0	0.989311	0	1
BC_CHIPZ_H001116	---NA---	0.003442	0	0.011318	0	0
BC_CHIPZ_H001119	---NA---	0.063791	2	0.300813	1	0
BC_CHIPZ_H001130	---NA---	0.52402	0	0.736579	1	0
BC_CHIPZ_H001136	---NA---	0.347636	1	0.809166	0	1
BC_CHIPZ_H001142	---NA---	0.001897	0	0.001028	0	0
BC_CHIPZ_H001144	---NA---	0.00211	0	5.9e-05	0	0
BC_CHIPZ_H001160	---NA---	0.002379	0	0.002123	0	0
BC_CHIPZ_H001164	---NA---	0.000718	0	0.000188	0	0
BC_CHIPZ_H001165	---NA---	0.005286	0	0.027797	0	0
BC_CHIPZ_H001167	---NA---	0.001511	0	0.00425	1	0
BC_CHIPZ_H001169	---NA---	0.002427	0	2e-06	0	0
BC_CHIPZ_H001174	---NA---	0.018345	0	0.044866	0	0
BC_CHIPZ_H001176	---NA---	0.002681	0	0.00561	0	0
BC_CHIPZ_H001180	---NA---	0.000658	0	0.006735	0	0
BC_CHIPZ_H001181	---NA---	0.019341	0	0.05034	0	0
BC_CHIPZ_H001188	---NA---	0.030919	1	0.144971	0	0
BC_CHIPZ_H001192	---NA---	0.000198	0	3.1e-05	0	0
BC_CHIPZ_H001195	---NA---	0.000357	0	0.000166	0	0
BC_CHIPZ_H001196	---NA---	0.043249	0	0.126906	0	0
BC_CHIPZ_H001197	---NA---	0.047144	0	0.262619	0	0
BC_CHIPZ_H001198	---NA---	0.009044	0	0.117293	0	0
BC_CHIPZ_H001199	---NA---	0.001492	0	0.096748	0	0
BC_CHIPZ_H001203	---NA---	0.011104	2	0.000187	4	0
BC_CHIPZ_H001204	---NA---	0.001374	0	0.000802	0	0
BC_CHIPZ_H001205	---NA---	0.057721	0	0.396112	1	0
BC_CHIPZ_H001206	---NA---	0.002966	0	0.160614	0	0
BC_CHIPZ_H001207	---NA---	0.121071	0	0.773969	0	1
BC_CHIPZ_H001208	---NA---	0.008907	1	0.190002	0	0
BC_CHIPZ_H001209	---NA---	0.019068	0	0.24651	0	0
BC_CHIPZ_H001210	---NA---	0.000729	0	1.1e-05	0	0
BC_CHIPZ_H001211	---NA---	0.003691	1	0.041474	0	0
BC_CHIPZ_H001212	---NA---	0.017048	0	0.253834	0	0
BC_CHIPZ_H001213	---NA---	0.015178	0	0.228793	0	0
BC_CHIPZ_H001214	---NA---	0.014806	0	0.250315	0	0
BC_CHIPZ_H001215	---NA---	0.005129	1	0.169863	1	0
BC_CHIPZ_H001216	---NA---	0.003994	0	0.018444	0	0
BC_CHIPZ_H001217	---NA---	0.013138	1	0.192179	0	0
BC_CHIPZ_H001218	---NA---	0.014085	1	0.166608	0	0
BC_CHIPZ_H001219	---NA---	0.011694	0	0.141901	0	0
BC_CHIPZ_H001220	---NA---	0.013705	1	0.173647	0	0
BC_CHIPZ_H001221	---NA---	0.01646	0	0.191219	0	0
BC_CHIPZ_H001222	---NA---	0.011029	1	0.180257	0	0
BC_CHIPZ_H001223	---NA---	0.01613	1	0.197898	0	0
BC_CHIPZ_H001224	---NA---	0.001029	1	0.004142	1	0
BC_CHIPZ_H001225	---NA---	0.004111	0	0.094826	0	0
BC_CHIPZ_H001226	---NA---	0.030636	0	0.468231	0	0
BC_CHIPZ_H001227	---NA---	0.013104	0	0.185232	0	0
BC_CHIPZ_H001230	---NA---	0.005357	0	0.000186	0	0
BC_CHIPZ_H001233	---NA---	0.984998	3	0.930019	2	1
BC_CHIPZ_H001234	---NA---	0.001893	0	0.002949	0	0
BC_CHIPZ_H001235	---NA---	0.000869	0	3.6e-05	0	0
BC_CHIPZ_H001236	---NA---	0.010046	0	9.8e-05	0	0
BC_CHIPZ_H001250	---NA---	0.017702	0	0.011334	0	0
BC_CHIPZ_H001268	---NA---	0.000531	0	0.000157	0	0
BC_CHIPZ_H001271	---NA---	0.001066	0	0.0005	0	0
BC_CHIPZ_H001278	---NA---	0.000482	0	5.8e-05	1	0
BC_CHIPZ_H001279	---NA---	0.000356	0	0.000112	0	0
BC_CHIPZ_H001281	---NA---	0.980847	2	0.913775	2	1
BC_CHIPZ_H001287	---NA---	0.003919	0	0.000839	0	0
BC_CHIPZ_H001291	---NA---	0.00765	0	0.271838	0	0
BC_CHIPZ_H001292	---NA---	0.001794	0	0.007959	0	0
BC_CHIPZ_H001293	---NA---	0.008216	1	0.032944	0	0
BC_CHIPZ_H001294	---NA---	0.013422	0	0.494709	0	0
BC_CHIPZ_H001295	---NA---	0.000769	0	0.046108	0	0
BC_CHIPZ_H001296	---NA---	0.006063	0	0.196157	0	0
BC_CHIPZ_H001297	---NA---	0.001558	0	0.021048	0	0
BC_CHIPZ_H001298	---NA---	0.003436	0	0.059596	0	0
BC_CHIPZ_H001299	---NA---	0.050032	0	0.000604	0	0
BC_CHIPZ_H001300	---NA---	0.069819	0	0.471907	0	0
BC_CHIPZ_H001324	---NA---	0.001176	0	0.000271	0	0
BC_CHIPZ_H001325	---NA---	0.001725	0	0.00071	0	0
BC_CHIPZ_H001326	---NA---	0.001697	0	0.000143	0	0
BC_CHIPZ_H001327	---NA---	0.000673	0	9e-06	0	0
BC_CHIPZ_H001328	---NA---	0.000752	0	0.00375	0	0
BC_CHIPZ_H001329	---NA---	0.00071	0	0.00013	0	0
BC_CHIPZ_H001331	---NA---	0.000789	0	0.000371	0	0
BC_CHIPZ_H001335	---NA---	0.003641	0	0.003499	0	0
BC_CHIPZ_H001340	---NA---	0.986939	0	0.997863	0	1
[truncated: 1,468 more rows]

## Sheet: canis_rule_based
ID	Name	SignalP	TMHMM	GPI_FPrate	GPI_prediction	TargetP	Phobius_tm	Phobius_sp
BC_CHIPZ_H001935	2-c-methyl-d-erythritol 4-phosphate cytidylyltransferase	0.994579	0	0.756	Not GPI-anchored	0.981562	0	1
BC_CHIPZ_H001264	4-diphosphocytidyl-2c-methyl-d-erythritol kinase	0.725807	0	0.72	Not GPI-anchored	0.889264	0	1
BC_CHIPZ_H002018	4-hydroxy-3-methylbut-2-enyl diphosphate reductase	0.969508	0	0.604	Not GPI-anchored	0.99334	0	1
BC_CHIPZ_H003286	50 kda surface antigen	0.996686	0	0.323	Not GPI-anchored	0.998951	0	1
BC_CHIPZ_H002678	50s ribosomal protein	0.995882	0	0.493	Not GPI-anchored	0.985305	0	1
BC_CHIPZ_H002676	6-cysteine protein	0.781135	0	0.014	Not GPI-anchored	0.992675	0	1
BC_CHIPZ_H002723	6-cysteine protein	0.781135	0	0.014	Not GPI-anchored	0.992675	0	1
BC_CHIPZ_H002728	6-cysteine protein	0.990754	0	0.522	Not GPI-anchored	0.984649	0	1
BC_CHIPZ_H002360	acid phosphatase	0.722363	0	0.288	Not GPI-anchored	0.953319	0	1
BC_CHIPZ_H001922	aldo keto	0.804122	0	0.182	Not GPI-anchored	0.85193	0	1
BC_CHIPZ_H001319	aspartyl protease asp3	0.805612	0	0.36	Not GPI-anchored	0.951508	1	0
BC_CHIPZ_H002206	atp-dependent clp protease proteolytic subunit	0.98195	0	0.493	Not GPI-anchored	0.974974	0	1
BC_CHIPZ_H000300	Bc28 protein family (28X2)	0.990605	0	0.323	Not GPI-anchored	0.99542	0	1
BC_CHIPZ_H000624	camp-dependent protein kinase regulatory subunit	0.785408	0	0.604	Not GPI-anchored	0.622817	0	1
BC_CHIPZ_H000119	ccr4-associated factor family protein	0.531118	0	0.522	Not GPI-anchored	0.933856	0	1
BC_CHIPZ_H002071	cd8+ t cell target antigen tp2	0.990519	0	0.252	Not GPI-anchored	0.999945	0	1
BC_CHIPZ_H001817	cs domain-containing protein	0.94074	0	0.652	Not GPI-anchored	0.987629	0	1
BC_CHIPZ_H003029	dna polymerase i	0.864067	0	0.493	Not GPI-anchored	0.820859	0	1
BC_CHIPZ_H001383	dna-directed rna polymerase alpha	0.97688	0	0.548	Not GPI-anchored	0.986203	0	1
BC_CHIPZ_H002233	elongation factor	0.998353	0	0.954	Not GPI-anchored	0.997783	0	1
BC_CHIPZ_H003100	fatty acyl- synthetase 3	0.778313	0	0.493	Not GPI-anchored	0.885044	0	0
BC_CHIPZ_H001351	fusion protein	0.60221	0	0.627	Not GPI-anchored	0.784396	0	1
BC_CHIPZ_H002145	glycerophosphoryl diester phosphodiesterase	0.784487	0	0.72	Not GPI-anchored	0.942531	0	1
BC_CHIPZ_H000167	glycine-rich rna-binding	0.538763	0	0.773	Not GPI-anchored	0.758434	0	1
BC_CHIPZ_H001694	glycoprotease family	0.837343	0	0.428	Not GPI-anchored	0.918231	0	1
BC_CHIPZ_H002985	heat shock protein 90	0.97882	0	0.675	Not GPI-anchored	0.985343	0	1
BC_CHIPZ_H001253	human hepatopoietin-like	0.834581	0	0.493	Not GPI-anchored	0.969079	0	1
BC_CHIPZ_H000772	hypothetical protein	0.543674	0	0.627	Not GPI-anchored	0.778485	0	1
BC_CHIPZ_H001128	hypothetical protein	0.8869	0	0.548	Not GPI-anchored	0.991107	0	1
BC_CHIPZ_H001820	hypothetical protein	0.850811	0	0.288	Not GPI-anchored	0.881763	0	1
BC_CHIPZ_H003002	hypothetical protein	0.985644	0	0.698	Not GPI-anchored	0.994552	0	1
BC_CHIPZ_H003120	hypothetical protein	0.75885	0	0.252	Not GPI-anchored	0.915441	0	1
BC_CHIPZ_H003309	hypothetical protein	0.930507	0	0.522	Not GPI-anchored	0.981099	0	1
BC_CHIPZ_H002138	hypothetical protein BBBOND_0102210	0.996148	0	0.575	Not GPI-anchored	0.998977	0	1
BC_CHIPZ_H002149	hypothetical protein BBBOND_0102210	0.996148	0	0.575	Not GPI-anchored	0.998977	0	1
BC_CHIPZ_H000197	hypothetical protein BBBOND_0307270	0.997608	0	0.627	Not GPI-anchored	0.999936	0	1
BC_CHIPZ_H000121	hypothetical protein BBBOND_0307290	0.990737	0	0.36	Not GPI-anchored	0.997732	0	1
BC_CHIPZ_H001418	hypothetical protein BBBOND_0404030	0.688182	0	0.522	Not GPI-anchored	0.937203	0	1
BC_CHIPZ_H001004	hypothetical protein BBBOND_0404730	0.958499	0	0.855	Not GPI-anchored	0.998376	0	1
BC_CHIPZ_H001042	hypothetical protein BEWA_008120	0.873149	0	0.05	Not GPI-anchored	0.937089	0	1
BC_CHIPZ_H000556	hypothetical protein BEWA_008890	0.888062	0	0.463	Not GPI-anchored	0.956101	0	1
BC_CHIPZ_H000350	hypothetical protein METSMIF1_03333	0.520925	0	0.627	Not GPI-anchored	0.685691	0	1
BC_CHIPZ_H000070	hypothetical protein, conserved	0.963391	0	0.72	Not GPI-anchored	0.973985	0	1
BC_CHIPZ_H000565	hypothetical protein, conserved	0.676675	0	0.937	Not GPI-anchored	0.728749	0	1
BC_CHIPZ_H000599	hypothetical protein, conserved	0.888062	0	0.394	Not GPI-anchored	0.956101	0	1
BC_CHIPZ_H000764	hypothetical protein, conserved	0.895126	0	0.463	Not GPI-anchored	0.948696	0	1
BC_CHIPZ_H001028	hypothetical protein, conserved	0.723391	0	0.36	Not GPI-anchored	0.74051	4	1
BC_CHIPZ_H001157	hypothetical protein, conserved	0.728406	0	0.109	Not GPI-anchored	0.962754	0	1
BC_CHIPZ_H001691	hypothetical protein, conserved	0.98331	0	0.36	Not GPI-anchored	0.993568	0	1
BC_CHIPZ_H002207	hypothetical protein, conserved	0.778293	0	0.675	Not GPI-anchored	0.85757	0	1
BC_CHIPZ_H002524	hypothetical protein, conserved	0.516117	0	0.807	Not GPI-anchored	0.524139	0	1
BC_CHIPZ_H002718	hypothetical protein, conserved	0.831461	0	0.01	Not GPI-anchored	0.828588	0	1
BC_CHIPZ_H003119	hypothetical protein, conserved	0.982787	0	0.288	Not GPI-anchored	0.975208	0	1
BC_CHIPZ_H003154	hypothetical protein, conserved	0.982787	0	0.675	Not GPI-anchored	0.97224	0	1
BC_CHIPZ_H003294	hypothetical protein, conserved	0.965683	0	0.89	Not GPI-anchored	0.992355	0	1
BC_CHIPZ_H003046	isoleucyl-trna synthetase	0.852724	0	0.675	Not GPI-anchored	0.898168	0	0
BC_CHIPZ_H002281	lccl domain-containing protein ccp2	0.995442	0	0.652	Not GPI-anchored	0.995244	0	1
BC_CHIPZ_H002706	mac perforin domain containing protein	0.543409	0	0.428	Not GPI-anchored	0.792553	0	1
BC_CHIPZ_H000473	membrane protein	0.602219	0	0.06	Not GPI-anchored	0.533554	0	1
BC_CHIPZ_H002275	membrane protein	0.991453	0	0.06	Not GPI-anchored	0.996484	0	1
BC_CHIPZ_H002554	membrane protein	0.933587	0	0.288	Not GPI-anchored	0.976861	0	1
BC_CHIPZ_H000552	membrane protein, putative	0.837522	0	0.773	Not GPI-anchored	0.89505	0	0
BC_CHIPZ_H000044	---NA---	0.758645	0	0.394	Not GPI-anchored	0.980729	0	1
BC_CHIPZ_H000058	---NA---	0.956268	0	0.428	Not GPI-anchored	0.996532	0	1
BC_CHIPZ_H000087	---NA---	0.699903	0	0.129	Not GPI-anchored	0.998995	1	0
BC_CHIPZ_H000092	---NA---	0.542927	0	0.855	Not GPI-anchored	0.98165	0	0
BC_CHIPZ_H000216	---NA---	0.946425	0	0.698	Not GPI-anchored	0.99988	0	1
BC_CHIPZ_H000252	---NA---	0.996038	0	0.824	Not GPI-anchored	0.999533	0	1
BC_CHIPZ_H000302	---NA---	0.998567	0	0.575	Not GPI-anchored	0.998817	0	1
BC_CHIPZ_H000316	---NA---	0.981003	0	0.216	Not GPI-anchored	0.994911	0	1
BC_CHIPZ_H000338	---NA---	0.730831	0	0.575	Not GPI-anchored	0.610134	0	1
BC_CHIPZ_H000383	---NA---	0.730831	0	0.927	Not GPI-anchored	0.615179	0	1
BC_CHIPZ_H000385	---NA---	0.730831	0	0.909	Not GPI-anchored	0.691119	0	1
BC_CHIPZ_H000470	---NA---	0.935125	0	0.84	Not GPI-anchored	0.781191	0	1
BC_CHIPZ_H000496	---NA---	0.972448	0	0.575	Not GPI-anchored	0.985682	0	1
BC_CHIPZ_H000547	---NA---	0.959152	0	0.698	Not GPI-anchored	0.968085	0	1
BC_CHIPZ_H000609	---NA---	0.902927	0	0.652	Not GPI-anchored	0.989894	0	1
BC_CHIPZ_H000626	---NA---	0.682688	0	0.463	Not GPI-anchored	0.969704	0	1
BC_CHIPZ_H000743	---NA---	0.968638	0	0.014	Not GPI-anchored	0.986703	0	1
BC_CHIPZ_H000765	---NA---	0.529746	0	0.855	Not GPI-anchored	0.422715	0	1
BC_CHIPZ_H000778	---NA---	0.932371	0	0.548	Not GPI-anchored	0.844182	0	1
BC_CHIPZ_H001065	---NA---	0.626956	0	0.996	Not GPI-anchored	0.996877	0	1
BC_CHIPZ_H001110	---NA---	0.858744	0	0.604	Not GPI-anchored	0.989311	0	1
BC_CHIPZ_H001130	---NA---	0.52402	0	0.604	Not GPI-anchored	0.736579	1	0
BC_CHIPZ_H001340	---NA---	0.986939	0	0.015	Not GPI-anchored	0.997863	0	1
BC_CHIPZ_H001449	---NA---	0.999303	0	0.807	Not GPI-anchored	0.999786	0	1
BC_CHIPZ_H001456	---NA---	0.966188	0	0.36	Not GPI-anchored	0.977998	0	1
BC_CHIPZ_H001490	---NA---	0.976999	0	0.36	Not GPI-anchored	0.973476	0	1
BC_CHIPZ_H001554	---NA---	0.832568	0	0.773	Not GPI-anchored	0.971264	0	1
BC_CHIPZ_H001623	---NA---	0.924966	0	0.96	Not GPI-anchored	0.99999	0	1
BC_CHIPZ_H001644	---NA---	0.658084	0	0.288	Not GPI-anchored	0.951568	0	0
BC_CHIPZ_H001931	---NA---	0.983072	0	0.652	Not GPI-anchored	0.985334	0	1
BC_CHIPZ_H002264	---NA---	0.937312	0	0.789	Not GPI-anchored	0.985106	0	1
BC_CHIPZ_H002512	---NA---	0.996995	0	0.394	Not GPI-anchored	0.994929	0	1
BC_CHIPZ_H002561	---NA---	0.996995	0	0.919	Not GPI-anchored	0.994795	0	1
BC_CHIPZ_H002701	---NA---	0.961787	0	0.879	Not GPI-anchored	0.999194	0	1
BC_CHIPZ_H002748	---NA---	0.844446	0	0.99	Not GPI-anchored	0.998847	1	0
BC_CHIPZ_H002799	---NA---	0.973976	0	0.867	Not GPI-anchored	0.997118	0	1
BC_CHIPZ_H002883	---NA---	0.965435	0	0.018	Not GPI-anchored	0.971332	0	1
BC_CHIPZ_H002900	---NA---	0.997388	0	0.008	Weakly probable	0.999989	0	1
BC_CHIPZ_H003010	---NA---	0.72029	0	0.522	Not GPI-anchored	0.97281	0	0
BC_CHIPZ_H003053	---NA---	0.796214	0	0.428	Not GPI-anchored	0.999758	0	1
BC_CHIPZ_H003063	---NA---	0.875463	0	0.937	Not GPI-anchored	0.994561	0	1
BC_CHIPZ_H003073	---NA---	0.99538	0	0.129	Not GPI-anchored	0.999954	0	1
BC_CHIPZ_H003078	---NA---	0.953737	0	0.252	Not GPI-anchored	0.992613	0	1
BC_CHIPZ_H003095	---NA---	0.855789	0	0.015	Not GPI-anchored	0.667521	0	1
BC_CHIPZ_H003194	---NA---	0.609642	0	0.937	Not GPI-anchored	0.988129	0	1
BC_CHIPZ_H003281	---NA---	0.970348	0	0.252	Not GPI-anchored	0.953605	0	1
BC_CHIPZ_H003373	---NA---	0.990506	0	0.698	Not GPI-anchored	0.997043	0	1
BC_CHIPZ_H003388	---NA---	0.865353	0	0.698	Not GPI-anchored	0.984377	0	1
BC_CHIPZ_H003458	---NA---	0.556592	0	0.627	Not GPI-anchored	0.908462	0	1
BC_CHIPZ_H002882	pa14 domain-containing protein	0.501789	0	0.879	Not GPI-anchored	0.922947	0	1
BC_CHIPZ_H002654	preprocathepsin c	0.923482	0	0.05	Not GPI-anchored	0.99192	0	1
BC_CHIPZ_H001386	protein kinase c inhibitor-like	0.548373	0	0.909	Not GPI-anchored	0.508309	0	1
BC_CHIPZ_H003292	rhoptry associated protein-1	0.955513	0	0.548	Not GPI-anchored	0.999032	0	1
BC_CHIPZ_H002108	rhoptry-associated protein 1	0.955513	0	0.548	Not GPI-anchored	0.998516	0	1
BC_CHIPZ_H002781	rna pseudouridine synthase a	0.797038	0	0.36	Not GPI-anchored	0.951546	1	1
BC_CHIPZ_H002885	s-adenosyl-methyltransferase	0.847828	0	0.463	Not GPI-anchored	0.934635	0	1
BC_CHIPZ_H001118	signal peptide containing protein	0.980382	0	0.627	Not GPI-anchored	0.99777	0	1
BC_CHIPZ_H001315	signal peptide containing protein	0.987035	0	0.627	Not GPI-anchored	0.999372	0	1
BC_CHIPZ_H002139	signal peptide containing protein	0.933665	0	0.756	Not GPI-anchored	0.980843	0	1
BC_CHIPZ_H002147	signal peptide containing protein	0.745502	0	0.756	Not GPI-anchored	0.868699	0	1
BC_CHIPZ_H002627	signal peptide containing protein	0.724656	0	0.548	Not GPI-anchored	0.960108	0	1
BC_CHIPZ_H003279	signal peptide containing protein	0.934061	0	0.216	Not GPI-anchored	0.961536	0	1
BC_CHIPZ_H000732	signal peptide-containing protein	0.832428	0	0.698	Not GPI-anchored	0.97056	0	1
BC_CHIPZ_H002891	sortilin	0.972396	0	0.855	Not GPI-anchored	0.999441	0	1
BC_CHIPZ_H002433	telomerase reverse transcriptase	0.969271	0	0.978	Not GPI-anchored	0.996869	0	1
BC_CHIPZ_H001605	thioredoxin	0.861492	0	0.06	Not GPI-anchored	0.952766	0	1
BC_CHIPZ_H002772	thrombospondin-related adhesive protein	0.817701	0	0.698	Not GPI-anchored	0.943642	0	1
BC_CHIPZ_H000647	transmembrane protein	0.922111	0	0.756	Not GPI-anchored	0.964395	0	1
BC_CHIPZ_H000177	trna-specific 2-thiouridylase	0.975524	0	0.627	Not GPI-anchored	0.975941	0	1
BC_CHIPZ_H003249	ubiquitin-conjugating enzyme e2 (rub1 )	0.577319	0	0.927	Not GPI-anchored	0.860121	0	1
BC_CHIPZ_H000191	valyl-trna synthetase	0.7398	0	0.773	Not GPI-anchored	0.865582	0	1

## Sheet: Plasmodium_falciparum
ID	Name	SignalP	TMHMM	TargetP	Phobius_tm	Phobius_sp
PF3D7_1215300	10 kDa chaperonin	0.00065	0	0.003732	0	0
PF3D7_1123900	13 kDa ribonucleoprotein-associated protein, putative	0.000181	0	3.5e-05	0	0
PF3D7_0818200	14-3-3 protein	0.00068	0	6.1e-05	0	0
PF3D7_1362100	14-3-3 protein	0.000301	0	1.2e-05	0	0
PF3D7_1422900	14-3-3 protein, putative	0.000164	0	5e-06	0	0
PF3D7_0522300	18S rRNA (guanine-N(7))-methyltransferase, putative	0.000324	0	7.4e-05	0	0
PF3D7_1444300	1-acyl-sn-glycerol-3-phosphate acyltransferase, putative	0.000544	2	2.4e-05	2	0
PF3D7_0729200	1-cys peroxiredoxin	0.637854	1	0.919757	0	1
PF3D7_0802200	1-cys peroxiredoxin	0.004106	0	0.001404	0	0
PF3D7_0304500	1-cys-glutaredoxin-like protein-1	0.00104	0	0.002773	0	0
PF3D7_1467300	1-deoxy-D-xylulose 5-phosphate reductoisomerase	0.526954	0	0.956919	1	0
PF3D7_1337200	1-deoxy-D-xylulose 5-phosphate synthase	0.09725	1	0.230836	2	0
PF3D7_1333000	20 kDa chaperonin	0.932618	0	0.96144	0	1
PF3D7_1306400	26S protease regulatory subunit 10B, putative	0.000201	0	6e-06	0	0
PF3D7_1008400	26S protease regulatory subunit 4, putative	0.000814	0	3e-06	0	0
PF3D7_1130400	26S protease regulatory subunit 6A, putative	0.000324	0	5e-06	0	0
PF3D7_0413600	26S protease regulatory subunit 6B, putative	0.000263	0	8e-06	0	0
PF3D7_1311500	26S protease regulatory subunit 7, putative	0.000327	0	1.6e-05	0	0
PF3D7_1248900	26S protease regulatory subunit 8, putative	0.000428	0	2.3e-05	0	0
PF3D7_0317800	26S proteasome non-ATPase regulatory subunit 9, putative	0.000194	0	4.3e-05	0	0
PF3D7_1017900	26S proteasome regulatory subunit p55, putative	0.000632	0	2.1e-05	0	0
PF3D7_0205900	26S proteasome regulatory subunit RPN1, putative	0.000308	0	2e-06	1	0
PF3D7_0807800	26S proteasome regulatory subunit RPN10, putative	0.000519	0	1.6e-05	0	0
PF3D7_1368100	26S proteasome regulatory subunit RPN11, putative	0.000562	0	0.000122	0	0
PF3D7_0312300	26S proteasome regulatory subunit RPN12, putative	0.000643	0	9.1e-05	0	0
PF3D7_1414000	26S proteasome regulatory subunit RPN13, putative	0.000312	0	3.3e-05	0	0
PF3D7_1466300	26S proteasome regulatory subunit RPN2, putative	0.000694	0	3.9e-05	1	0
PF3D7_1338100	26S proteasome regulatory subunit RPN3, putative	0.000525	0	6e-06	0	0
PF3D7_1402300	26S proteasome regulatory subunit RPN6	0.000162	0	6e-06	0	0
PF3D7_1129200	26S proteasome regulatory subunit RPN7, putative	0.000158	0	5e-06	0	0
PF3D7_0912900	26S proteasome regulatory subunit RPN8, putative	0.000302	0	5e-05	0	0
PF3D7_1030500	26S proteasome regulatory subunit RPN9, putative	0.000156	0	5e-06	0	0
PF3D7_0209300	2C-methyl-D-erythritol 2,4-cyclodiphosphate synthase	0.449759	1	0.503295	1	0
PF3D7_0106900	2-C-methyl-D-erythritol 4-phosphate cytidylyltransferase, putative	0.080428	0	0.167741	0	0
PF3D7_0204900	2-methoxy-6-polyprenyl-1,4-benzoquinol methylase, mitochondrial, putative	0.00117	0	0.000734	0	0
PF3D7_0820700	2-oxoglutarate dehydrogenase E1 component	0.001392	0	0.000239	0	0
PF3D7_1312600	2-oxoisovalerate dehydrogenase subunit alpha, mitochondrial, putative	0.000735	0	0.000196	0	0
PF3D7_0504600	2-oxoisovalerate dehydrogenase subunit beta, mitochondrial, putative	0.00084	0	0.000151	0	0
PF3D7_1321500	3',5'-cyclic nucleotide phosphodiesterase beta, unspecified product	0.000196	6	3e-06	6	0
PF3D7_0412100	30S ribosomal protein S12, mitochondrial, putative	0.000761	0	3e-05	0	0
PF3D7_API04100	30S ribosomal protein S2, putative	0.000227	1	3.5e-05	1	0
PF3D7_1413400	30S ribosomal protein S9, putative	0.87534	2	0.740149	1	0
PF3D7_0105900	3'-5' exonuclease, putative	0.00239	0	0.005542	0	0
PF3D7_0204800	3'-5' exonuclease, putative	0.001258	0	0.000301	0	0
PF3D7_1240000	3-hydroxyisobutyryl-coenzyme A hydrolase, putative	0.000533	0	3e-06	0	0
PF3D7_1135900	3-oxo-5-alpha-steroid 4-dehydrogenase, putative	0.000728	5	1.6e-05	6	0
PF3D7_0922900	3-oxoacyl-[acyl-carrier-protein] reductase	0.262338	0	0.410537	0	0
PF3D7_0626300	3-oxoacyl-acyl-carrier protein synthase I/II	0.711252	0	0.898523	0	1
PF3D7_0719700	40S ribosomal protein S10, putative	0.000143	0	7e-06	0	0
PF3D7_0516200	40S ribosomal protein S11	0.000544	0	1.3e-05	0	0
PF3D7_0317600	40S ribosomal protein S11, putative	0.000845	0	0.000194	0	0
PF3D7_0307100	40S ribosomal protein S12, putative	0.000329	0	4.4e-05	0	0
PF3D7_1358800	40S ribosomal protein S15	0.000702	0	4.1e-05	0	0
PF3D7_0316800	40S ribosomal protein S15A, putative	0.000472	0	0.00081	0	0
PF3D7_0813900	40S ribosomal protein S16, putative	0.00061	0	0.000189	0	0
PF3D7_1242700	40S ribosomal protein S17, putative	0.000597	0	2.5e-05	0	0
PF3D7_1126200	40S ribosomal protein S18, putative	0.000358	0	4.2e-05	0	0
PF3D7_1317800	40S ribosomal protein S19	0.000218	0	6e-06	0	0
PF3D7_0422400	40S ribosomal protein S19	0.000413	0	3.4e-05	0	0
PF3D7_1026800	40S ribosomal protein S2	0.000862	0	2.9e-05	0	0
PF3D7_1003500	40S ribosomal protein S20e, putative	0.000598	0	0.000428	0	0
PF3D7_1144000	40S ribosomal protein S21	0.001747	0	0.006691	0	0
PF3D7_0306900	40S ribosomal protein S23, putative	0.000528	0	2.4e-05	0	0
PF3D7_0519400	40S ribosomal protein S24	0.000368	0	2.9e-05	0	0
PF3D7_1421200	40S ribosomal protein S25	0.000732	0	5.4e-05	0	0
PF3D7_0217800	40S ribosomal protein S26	0.000973	0	3e-06	0	0
PF3D7_1308300	40S ribosomal protein S27	0.001848	0	0.023405	0	0
PF3D7_1461300	40S ribosomal protein S28e, putative	0.000435	0	9.7e-05	0	0
PF3D7_0705700	40S ribosomal protein S29, putative	0.000858	0	0.000231	0	0
PF3D7_1465900	40S ribosomal protein S3	0.000399	0	2.1e-05	0	0
PF3D7_0219200	40S ribosomal protein S30	0.001028	0	0.000134	0	0
PF3D7_0322900	40S ribosomal protein S3A, putative	0.000513	0	5e-06	0	0
PF3D7_1105400	40S ribosomal protein S4, putative	0.000261	0	0.000407	0	0
PF3D7_1447000	40S ribosomal protein S5	0.001216	0	0.000105	0	0
PF3D7_0721600	40S ribosomal protein S5, putative	0.000681	0	3e-05	0	0
PF3D7_1342000	40S ribosomal protein S6	0.000982	0	3.4e-05	0	0
PF3D7_1302800	40S ribosomal protein S7, putative	0.000287	0	3e-06	0	0
PF3D7_1408600	40S ribosomal protein S8e, putative	0.002549	0	1.4e-05	0	0
PF3D7_0520000	40S ribosomal protein S9, putative	0.00033	0	1e-06	0	0
PF3D7_0503100	4-diphosphocytidyl-2-C-methyl-D-erythritol kinase, putative	0.251294	1	0.464116	1	0
PF3D7_1022800	4-hydroxy-3-methylbut-2-en-1-yl diphosphate synthase (ferredoxin), putative	0.119451	0	0.332211	0	1
PF3D7_0104400	4-hydroxy-3-methylbut-2-enyl diphosphate reductase	0.000913	1	0.001349	1	0
PF3D7_0607500	4-hydroxybenzoate polyprenyltransferase, putative	0.001007	6	4.6e-05	9	0
PF3D7_0715000	4-nitrophenylphosphatase	0.000537	0	2.2e-05	0	0
PF3D7_1210000	50S ribosomal protein L1, apicoplast, putative	0.469017	1	0.290883	1	0
PF3D7_0710900	50S ribosomal protein L1, mitochondrial, putative	0.000911	0	0.010593	0	1
PF3D7_0413800	50S ribosomal protein L10, putative	0.028925	1	0.134417	1	0
PF3D7_0524600	50S ribosomal protein L12, apicoplast, putative	0.000802	1	7.9e-05	1	0
PF3D7_0519100	50S ribosomal protein L14, mitochondrial, putative	0.007668	0	0.022447	0	0
PF3D7_0522500	50S ribosomal protein L17, apicoplast, putative	0.752979	0	0.831607	0	1
PF3D7_0613400	50S ribosomal protein L18, apicoplast, putative	0.228897	1	0.71358	1	0
PF3D7_1132700	50S ribosomal protein L2, putative	0.000568	0	1.7e-05	0	0
PF3D7_1467400	50S ribosomal protein L22, apicoplast, putative	0.386234	1	0.475932	2	0
PF3D7_1010800	50S ribosomal protein L22, mitochondrial, putative	0.000918	0	5.7e-05	0	0
PF3D7_0605000	50S ribosomal protein L24, putative	0.002045	0	4.9e-05	0	0
PF3D7_1223900	50S ribosomal protein L24, putative	0.000353	0	1.1e-05	0	0
PF3D7_0503000	50S ribosomal protein L28, apicoplast, putative	0.025687	1	0.057968	1	0
PF3D7_0918200	50S ribosomal protein L3, apicoplast, putative	0.409605	0	0.578455	0	1
PF3D7_1245400	50S ribosomal protein L3, mitochondrial, putative	0.000375	0	2.8e-05	0	0
PF3D7_0210400	50S ribosomal protein L33, putative	0.001464	0	4.8e-05	0	0
PF3D7_API01300	50S ribosomal protein L4, putative	0.000425	1	1e-05	1	0
PF3D7_0310000	50S ribosomal protein L9, apicoplast, putative	0.936848	1	0.940805	0	1
PF3D7_1363300	50S ribosomal protein L9, mitochondrial, putative	0.00129	0	5.3e-05	0	0
PF3D7_0203900	5'-3' exonuclease, N-terminal resolvase-like domain, putative	0.600606	0	0.554227	0	1
PF3D7_0204600	5'-3' exonuclease, putative	0.994765	1	0.994625	1	1
PF3D7_1245000	5-formyltetrahydrofolate cyclo-ligase, putative	0.000199	0	8e-06	0	0
PF3D7_1232100	60 kDa chaperonin	0.927023	1	0.97017	0	1
PF3D7_1103100	60S acidic ribosomal protein P1, putative	0.000574	0	4e-06	0	0
PF3D7_0309600	60S acidic ribosomal protein P2	0.267692	0	0.043836	0	0
PF3D7_0729300	60S ribosomal export protein NMD3, putative	0.000419	0	9e-06	2	0
PF3D7_1441200	60S ribosomal protein L1, putative	0.000319	0	1.9e-05	0	0
PF3D7_1414300	60S ribosomal protein L10, putative	0.000857	0	1.2e-05	0	0
PF3D7_0719600	60S ribosomal protein L11a, putative	0.000555	0	2e-05	0	0
PF3D7_0517000	60S ribosomal protein L12, putative	0.000645	0	5.4e-05	0	0
PF3D7_1004000	60S ribosomal protein L13, putative	0.001923	0	0.000237	0	0
PF3D7_0814000	60S ribosomal protein L13-2, putative	0.000691	0	2.1e-05	0	0
PF3D7_1431700	60S ribosomal protein L14, putative	0.000576	0	1.7e-05	0	0
PF3D7_0415900	60S ribosomal protein L15, putative	0.000619	0	1.2e-05	0	0
PF3D7_1351400	60S ribosomal protein L17, putative	0.000747	0	2.3e-05	0	0
PF3D7_1341200	60S ribosomal protein L18, putative	0.001201	0	0.000125	0	0
PF3D7_1341300	60S ribosomal protein L18-2, putative	0.000478	0	0.00034	0	0
PF3D7_0614500	60S ribosomal protein L19	0.000404	0	5.5e-05	0	0
PF3D7_0516900	60S ribosomal protein L2	0.000408	0	0.000118	0	0
PF3D7_1426000	60S ribosomal protein L21	0.001688	0	8e-06	0	0
PF3D7_0821700	60S ribosomal protein L22, putative	0.000264	0	2.2e-05	0	0
PF3D7_1323400	60S ribosomal protein L23	0.000165	0	2e-06	0	0
PF3D7_1331800	60S ribosomal protein L23, putative	0.031634	0	0.152871	0	1
PF3D7_1309100	60S ribosomal protein L24, putative	0.000593	0	2e-06	0	0
PF3D7_0312800	60S ribosomal protein L26, putative	0.00082	0	5e-06	0	1
PF3D7_1460700	60S ribosomal protein L27	0.000401	0	0.001256	0	0
PF3D7_0618300	60S ribosomal protein L27a, putative	0.001659	0	2e-06	0	0
PF3D7_1142500	60S ribosomal protein L28	0.000701	0	0.000105	0	0
PF3D7_1460300	60S ribosomal protein L29, putative	0.000334	0	1.9e-05	0	0
PF3D7_1027800	60S ribosomal protein L3	0.000461	0	8e-05	0	0
PF3D7_1019400	60S ribosomal protein L30e, putative	0.000698	0	0.000184	0	0
PF3D7_0503800	60S ribosomal protein L31	0.000316	0	0.000105	0	0
PF3D7_0903900	60S ribosomal protein L32	0.000317	0	1.2e-05	0	0
PF3D7_0710600	60S ribosomal protein L34	0.000352	0	1e-06	0	0
PF3D7_1124900	60S ribosomal protein L35, putative	0.000488	0	2e-06	0	0
PF3D7_1142600	60S ribosomal protein L35ae, putative	0.000233	0	1e-05	0	0
PF3D7_1109900	60S ribosomal protein L36	0.00076	0	8.2e-05	0	0
PF3D7_0706400	60S ribosomal protein L37	0.00115	0	1.3e-05	0	0
PF3D7_0210100	60S ribosomal protein L37ae, putative	0.002051	0	9e-06	0	0
PF3D7_1130100	60S ribosomal protein L38	0.000226	0	9e-06	0	0
PF3D7_0611700	60S ribosomal protein L39	0.0037	0	4.4e-05	0	0
PF3D7_0507100	60S ribosomal protein L4	0.001591	0	7.6e-05	0	0
PF3D7_1144300	60S ribosomal protein L41	0.004509	0	2e-06	0	0
PF3D7_0304400	60S ribosomal protein L44	0.000469	0	4.6e-05	0	0
PF3D7_1424100	60S ribosomal protein L5, putative	0.000353	0	1.9e-05	0	0
PF3D7_1338200	60S ribosomal protein L6, putative	0.000342	0	4e-06	0	0
PF3D7_1323100	60S ribosomal protein L6, putative	0.000606	0	0.000214	0	0
PF3D7_0307200	60S ribosomal protein L7, putative	6.9e-05	0	6e-06	0	0
PF3D7_1354600	60S ribosomal protein L7-2, putative	0.000143	0	1e-06	0	0
PF3D7_1424400	60S ribosomal protein L7-3, putative	0.000357	0	0	0	0
PF3D7_0419800	60S ribosomal protein L7ae/L30e, putative	0.000586	1	1e-06	0	0
PF3D7_1130200	60S ribosomal protein P0	0.000226	0	3.9e-05	0	0
PF3D7_0506100	60S ribosomal subunit protein L24, putative	0.000459	0	8e-06	0	0
PF3D7_1466700	60S ribosome subunit biogenesis protein NIP7, putative	0.000705	0	0.001995	0	0
PF3D7_0508000	6-cysteine protein	0.993976	1	0.999308	1	1
PF3D7_1364100	6-cysteine protein	0.987154	1	0.99265	1	1
PF3D7_1346800	6-cysteine protein	0.685013	2	0.942297	2	0
PF3D7_1346700	6-cysteine protein	0.727913	1	0.921481	1	1
PF3D7_0612800	6-cysteine protein	0.92387	2	0.995588	1	1
PF3D7_0317100	6-cysteine protein	0.995755	0	0.995594	0	1
PF3D7_0612700	6-cysteine protein P12	0.996528	1	0.996295	1	1
PF3D7_0209000	6-cysteine protein P230	0.619656	0	0.734259	0	1
PF3D7_0208900	6-cysteine protein P230p	0.003596	1	0.094334	1	0
PF3D7_0404400	6-cysteine protein P36	0.000505	2	2.2e-05	2	0
PF3D7_0404900	6-cysteine protein P41	0.997422	0	0.993938	0	1
PF3D7_0404500	6-cysteine protein P52	0.016733	2	0.058785	2	0
PF3D7_1454700	6-phosphogluconate dehydrogenase, decarboxylating	0.023548	0	0.143074	0	0
PF3D7_0628000	6-pyruvoyltetrahydropterin synthase	0.000852	0	2.3e-05	0	0
PF3D7_0525400	7-helix-1 protein	0.000361	7	1.3e-05	6	0
PF3D7_1129500	A/G-specific adenine glycosylase, putative	0.000823	0	3e-06	0	0
PF3D7_0711000	AAA family ATPase, CDC48 subfamily	0.296757	1	0.182353	1	0
PF3D7_0803500	AAA family ATPase, putative	0.001403	1	1.2e-05	2	0
PF3D7_0707400	AAA family ATPase, putative	0.000367	0	2e-06	0	0
PF3D7_0407900	AAA family ATPase, putative	0.000697	0	3.4e-05	0	0
PF3D7_0806000	AAA family ATPase, putative	0.00065	0	7e-06	0	0
PF3D7_0814300	AAA family ATPase, putative	0.001355	0	1.8e-05	0	0
PF3D7_1412700	AAA family ATPase, putative	0.000349	0	2e-06	0	0
PF3D7_1139500	AAA family ATPase, putative, unspecified product	0.001609	0	2e-05	0	0
PF3D7_1305400	AAR2 protein, putative	0.000662	0	2.8e-05	1	0
PF3D7_1145500	ABC transporter B family member 3, putative	0.972472	6	0.960785	6	1
PF3D7_0302600	ABC transporter B family member 4, putative	0.848714	6	0.92948	7	0
PF3D7_1339900	ABC transporter B family member 5, putative	0.000452	4	0.000171	3	0
PF3D7_1352100	ABC transporter B family member 6, putative	0.005242	5	0.015093	6	0
PF3D7_1209900	ABC transporter B family member 7, putative	0.00117	5	0.000465	6	0
PF3D7_1368200	ABC transporter E family member 1, putative	0.002777	0	4.9e-05	0	0
PF3D7_0813700	ABC transporter F family member 1	0.497639	0	0.27465	0	0
PF3D7_1426500	ABC transporter G family member 2	0.000616	6	2.4e-05	6	0
PF3D7_0319700	ABC transporter I family member 1, putative	0.000879	13	0.001949	15	0
PF3D7_0810200	ABC1 family, putative	0.000582	0	0.000318	0	0
PF3D7_1319600	ACDC domain-containing protein, putative	0.001314	0	7.2e-05	0	0
PF3D7_1450900	acetyl-CoA acetyltransferase, putative	0.026848	0	0.065769	0	0
PF3D7_1469600	acetyl-CoA carboxylase	0.779213	0	0.813725	0	1
PF3D7_0627800	acetyl-CoA synthetase, putative	0.002226	0	0.000192	0	0
PF3D7_1036800	acetyl-CoA transporter, putative	0.001021	10	5e-06	10	0
PF3D7_1441600	acid cluster protein 33 homologue, putative	0.000807	0	0.000143	0	0
PF3D7_1430300	acid phosphatase, putative	0.000469	0	5e-06	0	0
PF3D7_1342100	aconitate hydratase	0.000875	0	2.1e-05	0	0
PF3D7_1246200	actin I	0.00077	0	2.6e-05	0	0
PF3D7_1412500	actin II	0.001055	0	7.8e-05	0	0
PF3D7_0503400	actin-depolymerizing factor 1	0.001921	0	0.000586	0	0
PF3D7_1361400	actin-depolymerizing factor 2	0.000663	0	0.000359	0	0
PF3D7_1110700	actin-like protein, putative	0.000639	0	7.8e-05	0	0
PF3D7_0409900	actin-like protein, putative	0.000187	0	1.8e-05	0	0
PF3D7_1103600	actin-like protein, putative	0.000936	0	0.000409	0	0
PF3D7_0910700	actin-like protein, putative	0.000277	0	3e-06	0	0
PF3D7_0728200	actin-like protein, putative	0.000643	1	3e-06	1	0
PF3D7_0505200	actin-like protein, putative	0.002395	0	2.9e-05	0	0
PF3D7_0103800	actin-related protein	0.000597	0	4.9e-05	0	0
PF3D7_1118800	actin-related protein 2/3 complex subunit 1, putative	0.00073	0	6.4e-05	0	0
PF3D7_0719300	actin-related protein, putative	0.00064	0	0.000364	0	0
PF3D7_1422800	actin-related protein, putative	0.002405	0	6.2e-05	0	0
PF3D7_0306200	activator of Hsp90 ATPase	0.000876	0	6e-06	0	0
PF3D7_0308500	activator of Hsp90 ATPase, putative	0.00048	0	0.00014	0	0
PF3D7_0208500	acyl carrier protein	0.973559	0	0.989495	0	1
PF3D7_1208300	acyl carrier protein, mitochondrial, putative	0.000232	0	9.2e-05	0	0
PF3D7_0414600	acylated pleckstrin-homology domain-containing protein, putative	0.001667	0	1e-06	0	0
PF3D7_1477800	acyl-CoA binding protein	0.000476	0	0.006295	0	0
PF3D7_1001100	acyl-CoA binding protein, isoform 1, ACBP1	0.000344	0	1.8e-05	0	0
PF3D7_1001200	acyl-CoA binding protein, isoform 2, ACBP2	0.000419	0	0.001119	0	0
PF3D7_0810000	acyl-CoA binding protein, putative	0.000272	0	0.000155	0	0
PF3D7_0401900	acyl-CoA synthetase	0.534638	1	0.904736	0	1
PF3D7_0301000	acyl-CoA synthetase	0.793766	0	0.842418	0	0
PF3D7_0525100	acyl-CoA synthetase	0.000546	0	4e-05	0	0
PF3D7_1238800	acyl-CoA synthetase	0.0006	0	5.8e-05	0	0
PF3D7_1372400	acyl-CoA synthetase	0.970345	0	0.994411	0	1
PF3D7_0619500	acyl-CoA synthetase	0.000378	0	3.7e-05	1	0
PF3D7_0731600	acyl-CoA synthetase	0.983372	0	0.992751	0	1
PF3D7_0215300	acyl-CoA synthetase	0.88737	0	0.967746	0	1
PF3D7_1200700	acyl-CoA synthetase	0.880708	0	0.963102	0	1
PF3D7_1253400	acyl-CoA synthetase	0.974285	0	0.99449	0	1
PF3D7_0215000	acyl-CoA synthetase	0.687716	0	0.841036	0	0
PF3D7_1479000	acyl-CoA synthetase	0.682279	0	0.915712	0	0
PF3D7_1477900	acyl-CoA synthetase, pseudogene	0.860262	1	0.930942	0	1
PF3D7_1119000	acyl-CoA-binding protein, putative	0.009771	0	0.014598	1	0
PF3D7_1111500	acylphosphatase, putative	0.016815	0	0.079836	0	0
PF3D7_1029600	adenosine deaminase	0.000589	0	1e-05	0	0
PF3D7_0520900	adenosylhomocysteinase	0.000901	0	7.9e-05	0	0
PF3D7_1008900	adenylate kinase	0.000399	0	9.9e-05	0	0
PF3D7_0816900	adenylate kinase 2	0.000273	0	2e-06	0	0
PF3D7_0110900	adenylate kinase-like protein 1	0.000924	0	0.000359	0	0
PF3D7_0931900	adenylate kinase-like protein 2	0.000389	0	1.3e-05	0	0
PF3D7_0206700	adenylosuccinate lyase	0.000387	0	5.6e-05	0	0
PF3D7_1354500	adenylosuccinate synthetase	0.002243	0	0.000327	0	0
PF3D7_1404600	adenylyl cyclase alpha	0.000308	4	1e-06	5	0
PF3D7_0802600	adenylyl cyclase beta	0.00052	0	1e-05	0	0
PF3D7_1004800	ADP/ATP carrier protein, putative	0.001345	5	0.000248	4	0
PF3D7_1037300	ADP/ATP transporter on adenylate translocase	0.002112	3	0.011313	3	0
PF3D7_1429900	ADP-dependent DNA helicase RecQ	0.000942	0	0.000612	0	0
PF3D7_1020900	ADP-ribosylation factor	0.001512	0	0.000665	0	0
PF3D7_1244600	ADP-ribosylation factor GTPase-activating protein	0.000555	0	6.4e-05	0	0
PF3D7_0526200	ADP-ribosylation factor GTPase-activating protein, putative	0.001121	0	8.5e-05	0	0
PF3D7_1359800	ADP-ribosylation factor, putative	0.000622	0	0.000459	0	0
PF3D7_0920500	ADP-ribosylation factor, putative	0.000598	0	0.000856	0	0
PF3D7_1034700	ADP-ribosylation factor, putative	0.00318	0	0.007251	0	0
PF3D7_1442000	ADP-ribosylation factor, putative	0.000776	0	0.000489	0	0
PF3D7_1316200	ADP-ribosylation factor, putative	0.022981	0	0.18585	2	0
PF3D7_1139700	adrenodoxin reductase, putative	0.000469	0	5.9e-05	0	0
PF3D7_1214600	adrenodoxin-type ferredoxin, putative	0.000526	0	0.002612	0	0
PF3D7_0521800	AFG1-like ATPase, putative	0.001646	0	8.9e-05	0	0
PF3D7_0405200	ag-1 blood stage membrane protein homologue	0.000339	0	0.001421	0	0
PF3D7_0512900	AKAP-like protein	0.001103	0	0.000561	0	0
PF3D7_1367700	alanine--tRNA ligase	0.271089	0	0.670057	0	1
PF3D7_1364600	aldehyde reductase, putative	0.831168	0	0.732094	0	1
PF3D7_1409100	aldo-keto reductase, putative	0.41867	1	0.19812	1	0
PF3D7_0912400	alkaline phosphatase, putative	0.976263	1	0.935591	1	1
PF3D7_1440500	allantoicase, putative	0.001194	0	9e-06	0	0
PF3D7_0903700	alpha tubulin 1	0.007723	0	0.00311	0	0
PF3D7_0422300	alpha tubulin 2	0.010308	0	0.003103	0	0
PF3D7_1120400	alpha/beta hydrolase fold domain containing protein, putative	0.000765	0	1.9e-05	1	0
PF3D7_0805000	alpha/beta hydrolase, putative	0.00076	0	7e-05	0	0
PF3D7_0403800	alpha/beta hydrolase, putative	0.000186	0	0.000236	0	0
PF3D7_0731800	alpha/beta hydrolase, putative	0.074181	1	0.309382	0	0
PF3D7_0823400	alpha/beta hydrolase, putative	0.016105	0	0.016147	0	0
PF3D7_1134500	alpha/beta hydrolase, putative	0.002445	2	0.001557	5	0
PF3D7_1143000	alpha/beta hydrolase, putative	0.896076	0	0.901657	0	1
PF3D7_1410100	alpha/beta hydrolase, putative	0.000355	1	1e-06	1	0
PF3D7_0826200	alpha/beta hydrolase, putative	0.00167	0	2e-06	2	0
PF3D7_0728700	alpha/beta hydrolase, putative	0.000726	0	0.000227	0	0
PF3D7_1328500	alpha/beta-hydrolase, putative	0.00036	0	8e-06	0	0
PF3D7_0509000	alpha-soluble NSF attachment protein, putative	0.000487	0	0.00052	0	0
PF3D7_0924900	alpha-tubulin N-acetyltransferase, putative	0.000379	0	7.4e-05	0	0
PF3D7_1119800	alternative splicing factor ASF-1, putative	0.000567	0	0.000301	0	0
PF3D7_1311200	alternative splicing regulator, putative	0.000275	0	2.7e-05	0	0
PF3D7_0629500	amino acid transporter AAT1	0.001459	9	1e-06	11	0
PF3D7_1231400	amino acid transporter, putative	0.000767	9	0.000443	10	0
PF3D7_1208400	amino acid transporter, putative	0.000724	10	0	11	0
PF3D7_1132500	amino acid transporter, putative	0.000618	15	5.1e-05	15	0
PF3D7_0515500	amino acid transporter, putative	0.000309	14	7e-06	17	0
PF3D7_1458400	aminodeoxychorismate lyase	0.000663	0	0.000271	0	0
PF3D7_1365500	aminomethyltransferase, mitochondrial, putative	0.000537	0	0.000104	0	0
PF3D7_1452200	aminomethyltransferase, putative	0.00136	0	0.000651	1	0
PF3D7_1344000	aminomethyltransferase, putative	0.000195	0	2.1e-05	0	0
PF3D7_1454400	aminopeptidase P	0.641238	1	0.641465	0	1
PF3D7_1468600	aminophospholipid transporter, putative	0.000419	10	0.000262	13	0
PF3D7_1219600	aminophospholipid-transporting P-ATPase	0.001024	10	5.5e-05	9	0
PF3D7_1329400	AMP deaminase, putative	0.001723	0	3.3e-05	0	0
PF3D7_0504100	AN1-type zinc finger protein, putative	0.000708	0	0.00246	0	0
PF3D7_1217600	anaphase-promoting complex subunit 10, putative	0.001178	0	7e-06	0	0
PF3D7_0624500	anaphase-promoting complex subunit 11, putative	0.020633	0	0.298621	0	0
PF3D7_0501700	anaphase-promoting complex subunit 3, putative	0.000366	0	4e-06	0	0
PF3D7_0627100	ankyrin-repeat protein, putative	0.000709	0	6.9e-05	0	0
PF3D7_1010500	ankyrin-repeat protein, putative	0.000723	0	0.000141	0	0
PF3D7_1313900	ankyrin-repeat protein, putative	0.000443	1	3e-05	1	0
PF3D7_1245900	ankyrin-repeat protein, putative	0.000551	0	0.000371	0	0
PF3D7_0825100	ankyrin-repeat protein, putative	0.001267	0	0.000607	0	0
PF3D7_1410800	ankyrin-repeat protein, putative	0.000539	0	0.000111	0	0
PF3D7_1423100	ankyrin-repeat protein, putative	0.000357	0	3e-06	0	0
PF3D7_1149000	antigen 332, DBL-like protein	0.000593	0	8e-06	1	0
PF3D7_1038000	antigen UB05	0.006009	2	0.001301	2	0
PF3D7_0528100	AP-1 complex subunit beta, putative	0.000674	0	1.3e-05	0	0
PF3D7_1455500	AP-1 complex subunit gamma, putative	0.000774	0	0.000325	0	0
PF3D7_1311400	AP-1 complex subunit mu-1	0.003682	0	0.001005	0	0
PF3D7_1118100	AP-1 complex subunit sigma, putative	0.004161	0	0.003292	0	0
PF3D7_0617100	AP-2 complex subunit alpha, putative	0.002253	5	0.003109	5	0
PF3D7_1218300	AP-2 complex subunit mu, putative	0.006593	0	0.032876	0	0
PF3D7_0217300	AP-2 complex subunit sigma, putative	0.001299	1	0.00034	0	0
PF3D7_1222400	AP2 domain transcription factor	0.00143	0	3.6e-05	0	0
PF3D7_0604100	AP2 domain transcription factor	0.000757	0	2.5e-05	0	0
PF3D7_1466400	AP2 domain transcription factor AP2-EXP	0.000348	0	1e-06	0	0
PF3D7_1222600	AP2 domain transcription factor AP2-G	0.000762	0	0.000263	2	0
PF3D7_1408200	AP2 domain transcription factor AP2-G2, putative	0.000746	0	0.000358	1	0
PF3D7_1317200	AP2 domain transcription factor AP2-G3, putative	0.000463	0	2.2e-05	0	0
PF3D7_1007700	AP2 domain transcription factor AP2-I	0.000275	0	2e-06	0	0
PF3D7_0730300	AP2 domain transcription factor AP2-L, putative	0.000855	0	2.3e-05	0	0
PF3D7_1143100	AP2 domain transcription factor AP2-O, putative	0.000941	0	3e-06	0	0
PF3D7_0516800	AP2 domain transcription factor AP2-O2, putative	0.000266	0	3.2e-05	0	0
PF3D7_1429200	AP2 domain transcription factor AP2-O3, putative	0.000504	0	3e-06	1	0
PF3D7_1350900	AP2 domain transcription factor AP2-O4, putative	0.00073	0	1e-06	0	0
PF3D7_1449500	AP2 domain transcription factor AP2-O5, putative	0.002914	0	1e-06	0	0
PF3D7_0404100	AP2 domain transcription factor AP2-SP2, putative	0.000625	0	1.1e-05	0	0
PF3D7_0622900	AP2 domain transcription factor AP2Tel	0.000613	0	9e-06	0	0
PF3D7_1239200	AP2 domain transcription factor, putative	0.00181	0	2.8e-05	0	0
PF3D7_0613800	AP2 domain transcription factor, putative	0.000202	0	1e-06	0	0
PF3D7_1305200	AP2 domain transcription factor, putative	0.000934	0	1.9e-05	0	0
PF3D7_0611200	AP2 domain transcription factor, putative	0.000435	0	7.3e-05	0	0
PF3D7_0420300	AP2 domain transcription factor, putative	0.001246	0	0.00013	0	0
PF3D7_1456000	AP2 domain transcription factor, putative	0.000326	0	1e-06	0	0
PF3D7_1342900	AP2 domain transcription factor, putative	0.001111	0	1e-06	2	0
PF3D7_0934400	AP2 domain transcription factor, putative	0.003312	0	0.000966	0	0
PF3D7_1139300	AP2 domain transcription factor, putative	0.001474	0	5e-06	0	0
PF3D7_1107800	AP2 domain transcription factor, putative	0.000538	0	2.4e-05	0	0
PF3D7_1115500	AP2 domain transcription factor, putative	0.000194	0	7.8e-05	0	0
PF3D7_0802100	AP2 domain transcription factor, putative	0.000117	0	0	0	0
PF3D7_0613500	AP-3 complex subunit beta, putative	0.00055	0	0.000225	2	0
PF3D7_0808100	AP-3 complex subunit delta, putative	0.000381	2	4e-06	4	0
PF3D7_1440700	AP-3 complex subunit mu, putative	0.006751	0	0.001567	0	0
PF3D7_1250500	AP-3 complex subunit sigma, putative	0.00053	0	0.000263	0	0
PF3D7_0730200	AP-4 complex subunit beta, putative	0.000613	0	2.5e-05	0	0
PF3D7_0904100	AP-4 complex subunit epsilon, putative	0.001417	0	0.000609	0	0
PF3D7_1119500	AP-4 complex subunit mu, putative	0.002563	0	0.000189	0	0
PF3D7_0423100	AP-4 complex subunit sigma, putative	0.001666	0	0.002882	0	0
PF3D7_1008300	AP-5 complex subunit sigma-1, putative, pseudogene	0.001825	0	0.040609	0	0
PF3D7_0423400	apical asparagine-rich protein AARP	0.466091	0	0.591859	0	1
PF3D7_1137200	apical exonemal protein	0.000192	0	2e-06	0	0
PF3D7_1133400	apical membrane antigen 1	0.685848	1	0.952842	1	1
PF3D7_0419700	apical merozoite protein	0.962526	0	0.89403	1	1
PF3D7_0511600	apical rhoptry neck protein	0.936512	1	0.876135	1	1
PF3D7_1312450	apical ring associated protein 1, putative	0.004692	0	0.118756	0	0
PF3D7_0405900	apical sushi protein	0.85598	1	0.947045	1	0
PF3D7_1329700	apicoplast calcium binding protein 1	0.057105	1	0.053243	1	0
PF3D7_1144700	apicoplast import protein Tic20, putative	0.815404	5	0.449779	5	0
PF3D7_0908100	apicoplast integral membrane protein, putative	0.998044	10	0.991976	8	1
PF3D7_1021300	apicoplast integral membrane protein, putative	0.98792	7	0.941411	7	0
PF3D7_API03500	apicoplast ribosomal protein L11, putative	0.000415	0	5.8e-05	0	0
PF3D7_API02000	apicoplast ribosomal protein L14	0.001206	0	0.003419	0	0
PF3D7_1429100	apicoplast ribosomal protein L15 precursor, putative	0.890231	0	0.917218	0	1
PF3D7_API01800	apicoplast ribosomal protein L16	0.003863	0	0.017828	1	0
PF3D7_API01500	apicoplast ribosomal protein L2	0.002023	0	0.000138	0	0
PF3D7_1208000	apicoplast ribosomal protein L29 precursor, putative	0.986018	1	0.981099	0	1
PF3D7_0810100	apicoplast ribosomal protein L33 precursor, putative	0.305101	1	0.649995	1	0
PF3D7_API02500	apicoplast ribosomal protein L36	0.001295	0	0.001562	0	0
PF3D7_API02200	apicoplast ribosomal protein L6	0.000267	1	4.5e-05	0	0
PF3D7_1460900	apicoplast ribosomal protein S10, putative	0.835952	0	0.918261	0	1
PF3D7_API02600	apicoplast ribosomal protein S11	0.040884	0	0.107561	0	0
PF3D7_API02700	apicoplast ribosomal protein S12	0.000135	0	1.9e-05	0	0
PF3D7_1137500	apicoplast ribosomal protein S14p/S29e precursor, putative	0.483673	0	0.741723	0	1
PF3D7_1106100	apicoplast ribosomal protein S15 precursor, putative	0.403925	1	0.382562	1	0
PF3D7_API01900	apicoplast ribosomal protein S17	0.00063	0	0.005104	0	0
PF3D7_API01600	apicoplast ribosomal protein S19	0.000937	0	0.013017	0	0
PF3D7_API00100	apicoplast ribosomal protein S4	0.007873	0	0.007717	0	0
PF3D7_API02300	apicoplast ribosomal protein S5	0.000707	3	0.000157	2	0
PF3D7_0932600	apicoplast ribosomal protein S6, putative	0.218374	1	0.570079	0	1
PF3D7_API02800	apicoplast ribosomal protein S7	0.005032	0	0.014186	0	0
PF3D7_API02100	apicoplast ribosomal protein S8	0.000189	2	9e-05	3	0
PF3D7_0529300	apicoplast TIC22 protein	0.830997	0	0.84209	0	1
PF3D7_0517800	apicortin, putative	0.000563	0	1.2e-05	0	0
PF3D7_0720400	apoptosis-inducing factor, putative	0.000643	0	0.014032	1	0
PF3D7_0909300	apoptosis-related protein	0.000216	0	4e-06	0	0
PF3D7_1448800	Appr-1-p processing domain protein	0.002241	0	5.5e-05	0	0
PF3D7_1431800	apyrase, putative	0.000167	2	4e-06	2	0
PF3D7_1132800	aquaglyceroporin	0.020886	6	0.006254	5	1
PF3D7_0810400	aquaporin, putative	0.001218	7	0.000861	7	0
PF3D7_0906500	arginase	0.000653	0	0.000777	0	0
PF3D7_1218600	arginine--tRNA ligase	0.001413	0	0.000505	0	0
PF3D7_0913900	arginine--tRNA ligase, putative	0.80223	0	0.976715	1	1
PF3D7_0212900	arginyl-tRNA--protein transferase	0.000424	0	5e-06	0	0
PF3D7_1130800	armadillo repeat protein PF16, putative	0.000507	0	4.5e-05	0	0
PF3D7_0925800	armadillo repeat protein, putative	0.001469	0	3e-06	5	0
PF3D7_0414900	armadillo-domain containing rhoptry protein	0.000221	0	1.5e-05	0	0
PF3D7_0415000	arsenical pump-driving ATPase, putative	0.000987	0	5e-06	0	0
PF3D7_1233600	asparagine and aspartate rich protein 1	0.000168	0	0.000222	7	0
PF3D7_0309500	asparagine synthetase [glutamine-hydrolyzing], putative	0.001115	0	0.001928	0	0
PF3D7_0105700	asparagine-rich antigen Pfa35-2	0.005011	0	0.002727	0	0
PF3D7_0809200	asparagine-rich antigen Pfa55-14	0.000414	0	0	1	0
PF3D7_1231800	asparagine-rich protein, putative	0.000623	0	2e-06	0	0
PF3D7_0211800	asparagine--tRNA ligase	0.000249	0	1.1e-05	0	0
PF3D7_0509600	asparagine--tRNA ligase	0.877921	1	0.920879	0	1
PF3D7_1344800	aspartate carbamoyltransferase	0.001912	1	0.044512	1	0
PF3D7_0204500	aspartate transaminase	0.000651	0	0.000223	0	0
PF3D7_0102900	aspartate--tRNA ligase	0.000426	0	0.00034	0	0
PF3D7_0514300	aspartate--tRNA ligase, putative	0.138022	0	0.071149	1	0
PF3D7_1435700	ataxin-2 like protein, putative	0.00073	0	1.7e-05	0	0
PF3D7_1226800	ataxin-3, putative	0.000344	0	1e-05	0	0
PF3D7_1464700	ATP synthase (C/AC39) subunit, putative	0.000438	0	0.000485	0	0
PF3D7_0719100	ATP synthase F0 subunit a-like protein, putative	0.000576	2	5e-06	3	0
PF3D7_1125100	ATP synthase F0 subunit b-like protein, putative	0.001085	1	0.000235	2	0
PF3D7_0311800	ATP synthase F0 subunit d-like protein, putative	0.001486	0	3.7e-05	0	0
PF3D7_1209800	ATP synthase mitochondrial F1 complex assembly factor 1, putative	0.001341	0	0.00066	0	0
PF3D7_1025200	ATP synthase mitochondrial F1 complex assembly factor 2, putative	0.000279	0	0.000222	0	0
PF3D7_0217100	ATP synthase subunit alpha, mitochondrial	0.000678	0	0.000138	0	0
PF3D7_1235700	ATP synthase subunit beta, mitochondrial	0.001418	0	5.7e-05	0	0
PF3D7_0705900	ATP synthase subunit C, putative	0.000673	2	0.000612	2	0
PF3D7_1147700	ATP synthase subunit delta, mitochondrial, putative	0.000824	0	0.000352	0	0
PF3D7_0715500	ATP synthase subunit epsilon, mitochondrial, putative	0.000978	0	0.000175	0	0
PF3D7_1311300	ATP synthase subunit gamma, mitochondrial	0.000978	0	0.00071	0	0
PF3D7_1310000	ATP synthase subunit O, mitochondrial, putative	0.027712	0	0.1409	0	0
PF3D7_0620100	ATP synthase-associated protein, putative	0.001517	0	0.001045	0	0
PF3D7_0815400	ATP synthase-associated protein, putative	0.00089	0	0.000952	0	0
PF3D7_1141200	ATP synthase-associated protein, putative	0.0014	1	0.003426	1	0
PF3D7_0306600	ATP synthase-associated protein, putative	0.011969	0	0.090043	1	0
PF3D7_1142800	ATP synthase-associated protein, putative	0.005019	0	0.002258	0	0
PF3D7_1303000	ATP synthase-associated protein, putative	0.001004	1	0.001074	1	0
PF3D7_0934300	ATP synthase-associated protein, putative	0.001748	1	0.003019	1	0
PF3D7_0611300	ATP synthase-associated protein, putative	0.001484	0	5.9e-05	0	0
PF3D7_1024300	ATP synthase-associated protein, putative	0.000676	0	2.6e-05	0	0
PF3D7_1360000	ATP synthase-associated protein, putative	0.000769	1	0.00031	1	0
PF3D7_0825400	ATP synthase-associated protein, putative	0.000308	1	0.00132	1	0
PF3D7_0107400	ATP synthase-associated protein, putative	0.001306	1	0.001808	1	0
PF3D7_1417900	ATP synthase-associated protein, putative	0.001651	0	0.000815	0	0
PF3D7_0626700	ATPase	0.00033	0	0.001364	0	0
PF3D7_1112600	ATPase, putative	0.000427	0	2e-06	1	0
PF3D7_1143900	ATP-dependent (S)-NAD(P)H-hydrate dehydratase, putative	0.000744	0	4.2e-05	0	0
PF3D7_1128300	ATP-dependent 6-phosphofructokinase	0.000563	0	2.8e-05	0	0
PF3D7_0915400	ATP-dependent 6-phosphofructokinase	0.001391	0	9e-06	0	0
PF3D7_1320100	ATP-dependent Clp protease adapter protein ClpS	0.987028	0	0.959035	0	1
PF3D7_0307400	ATP-dependent Clp protease proteolytic subunit	0.807168	0	0.864012	1	1
PF3D7_1436800	ATP-dependent Clp protease proteolytic subunit	0.970516	0	0.97995	0	1
PF3D7_1406600	ATP-dependent Clp protease regulatory subunit ClpC	0.689875	1	0.838186	0	1
PF3D7_0918600	ATP-dependent DNA helicase Q1	0.000448	0	2.3e-05	1	0
PF3D7_0514100	ATP-dependent DNA helicase UvrD	0.000396	1	1e-05	0	0
PF3D7_1202000	ATP-dependent DNA/RNA helicase PSH2	0.00248	0	8.3e-05	0	0
PF3D7_0504400	ATP-dependent helicase, putative	0.005599	0	0.01922	1	0
PF3D7_0907400	ATP-dependent protease ATPase subunit ClpY	0.000174	0	5.2e-05	0	0
PF3D7_1230400	ATP-dependent protease subunit ClpQ	0.000798	0	0.000465	0	0
PF3D7_1414900	ATP-dependent protease, putative	0.003006	0	0.000148	0	0
PF3D7_0810600	ATP-dependent RNA helicase DBP1, putative	0.002398	0	1e-06	0	0
PF3D7_0827000	ATP-dependent RNA helicase DBP10, putative	7.4e-05	0	0	0	0
PF3D7_1418900	ATP-dependent RNA helicase DBP4, putative	0.000193	0	2.4e-05	0	0
PF3D7_1459000	ATP-dependent RNA helicase DBP5	0.000497	0	0	0	0
PF3D7_1307300	ATP-dependent RNA helicase DBP6, putative	0.00094	0	0.000237	0	0
PF3D7_0721300	ATP-dependent RNA helicase DBP7, putative	0.000791	0	0	0	0
PF3D7_1332700	ATP-dependent RNA helicase DBP8, putative	0.000431	0	5e-05	2	0
PF3D7_1241800	ATP-dependent RNA helicase DBP9, putative	0.000142	0	1e-06	0	0
PF3D7_0521700	ATP-dependent RNA helicase DDX1, putative	0.001035	0	0.000139	0	0
PF3D7_0518500	ATP-dependent RNA helicase DDX23, putative	0.000381	0	0	0	0
PF3D7_0504200	ATP-dependent RNA helicase DDX27, putative	0.918264	0	0.931029	0	1
PF3D7_0527900	ATP-dependent RNA helicase DDX41, putative	0.000179	0	0	0	0
PF3D7_0321600	ATP-dependent RNA helicase DDX42, putative	0.000223	0	2e-06	0	0
PF3D7_0218400	ATP-dependent RNA helicase DDX47, putative	0.000169	0	1e-06	0	0
PF3D7_1445900	ATP-dependent RNA helicase DDX5, putative	0.012624	0	0.0001	0	0
PF3D7_0405000	ATP-dependent RNA helicase DDX51, putative	0.000561	0	1.9e-05	0	0
PF3D7_0320800	ATP-dependent RNA helicase DDX6	0.000361	0	6e-06	0	0
PF3D7_0903400	ATP-dependent RNA helicase DDX60, putative	0.000395	0	5e-06	1	0
PF3D7_1302700	ATP-dependent RNA helicase DHR1, putative	0.00022	0	2e-06	2	0
PF3D7_0821300	ATP-dependent RNA helicase DHX36, putative	7.7e-05	0	1e-05	0	0
PF3D7_0310500	ATP-dependent RNA helicase DHX57, putative	0.001182	0	1.5e-05	4	0
PF3D7_1251500	ATP-dependent RNA helicase DRS1, putative	0.00086	0	2e-06	0	0
PF3D7_0630900	ATP-dependent RNA helicase HAS1	0.000256	0	0	0	0
PF3D7_1445200	ATP-dependent RNA helicase MAK5, putative	0.000658	0	4e-06	0	0
PF3D7_1021500	ATP-dependent RNA helicase ROK1, putative	0.000415	0	3.8e-05	0	0
PF3D7_0623700	ATP-dependent RNA helicase SUV3, putative	0.00041	0	0.000425	0	0
PF3D7_0209800	ATP-dependent RNA helicase UAP56	0.000723	0	2e-05	0	0
PF3D7_0602100	ATP-dependent RNA helicase, putative	0.000115	0	1e-06	0	0
PF3D7_0103600	ATP-dependent RNA helicase, putative	0.021383	1	0.104588	1	0
PF3D7_1419100	ATP-dependent rRNA helicase SPB4, putative	0.000289	0	6e-06	0	0
PF3D7_1239700	ATP-dependent zinc metalloprotease FTSH 1	0.00083	1	1e-06	1	0
PF3D7_1464900	ATP-dependent zinc metalloprotease FTSH, putative	0.000827	0	0.00012	1	0
PF3D7_1119600	ATP-dependent zinc metalloprotease FTSH, putative	0.001845	1	0.000535	2	0
PF3D7_1414500	atypical protein kinase, ABC-1 family, putative	0.0023	0	0.000255	0	0
PF3D7_1430400	autophagy protein 5, putative	0.000778	0	2.4e-05	0	0
PF3D7_0216700	autophagy-related protein 11, putative	0.001122	0	0.001166	0	0
PF3D7_1470000	autophagy-related protein 12, putative	0.000299	0	7.5e-05	0	0
PF3D7_1012900	autophagy-related protein 18	0.001623	0	0.000119	0	0
PF3D7_1126700	autophagy-related protein 23, putative	0.000254	0	2e-06	0	0
PF3D7_0905700	autophagy-related protein 3, putative	0.000802	0	8e-06	0	0
PF3D7_1126100	autophagy-related protein 7, putative	0.000467	0	3e-06	0	0
PF3D7_1019900	autophagy-related protein 8	0.000675	0	0.000276	0	0
PF3D7_0904700	bacterial histone-like protein	0.914154	0	0.735242	0	1
PF3D7_0611600	basal complex transmembrane protein 1	0.000311	4	1e-06	4	0
PF3D7_1248500	bax inhibitor 1, putative	0.002877	7	0	7	0
PF3D7_1459800	bax inhibitor 1, putative	0.000463	7	0	7	0
PF3D7_1124100	BEACH domain-containing protein, putative	0.00033	0	9e-06	0	0
PF3D7_0818600	BEM46-like protein, putative	0.304219	1	0.778339	1	0
PF3D7_1011200	BET1-like protein, putative, unspecified product	0.000165	1	3e-06	1	0
PF3D7_1138600	beta-catenin-like protein 1, putative	0.000105	0	3e-06	0	0
PF3D7_1323000	beta-hydroxyacyl-ACP dehydratase	0.718168	1	0.828745	0	1
PF3D7_0211400	beta-ketoacyl-ACP synthase III	0.56025	0	0.634572	1	0
PF3D7_1145700	bicoid-interacting protein BIN3, putative	0.000207	0	1.4e-05	1	0
PF3D7_0417200	bifunctional dihydrofolate reductase-thymidylate synthase	0.009776	0	0.002768	0	0
PF3D7_1128400	bifunctional farnesyl/geranylgeranyl diphosphate synthase	0.000466	0	4e-06	0	0
PF3D7_0630700	bifunctional methylenetetrahydrofolate dehydrogenase/cyclohydrolase, putative	0.000405	0	1.9e-05	3	0
PF3D7_1363200	bifunctional polynucleotide phosphatase/kinase	0.000288	0	5.6e-05	0	0
PF3D7_1026900	biotin--protein ligase 1	0.000224	0	8e-06	0	0
PF3D7_1460000	biotin--protein ligase 2	0.000131	0	4.3e-05	0	0
PF3D7_0520600	bis(5'-nucleosyl)-tetraphosphatase [asymmetrical]	0.024357	0	0.148186	0	0
PF3D7_1207700	blood stage antigen 41-3 precursor	0.984278	0	0.988611	0	1
PF3D7_0515800	BolA-like protein, putative	0.000793	0	0.000539	0	0
PF3D7_0819100	BRIX domain, putative	0.000543	0	1.8e-05	0	0
PF3D7_1224200	BRO1 domain-containing protein, putative	0.000376	0	0.0001	0	0
PF3D7_1033700	bromodomain protein 1	0.000447	0	0.000498	0	0
PF3D7_1212900	bromodomain protein 2, putative	0.001761	0	2.5e-05	0	0
PF3D7_1475600	bromodomain protein, putative	0.000299	0	7e-06	0	0
PF3D7_1234100	bromodomain protein, putative	0.000228	0	4e-05	0	0
PF3D7_0110500	bromodomain protein, putative	0.000404	0	0	0	0
PF3D7_0914900	BSD-domain protein, putative	0.001404	0	6.4e-05	0	0
PF3D7_0423200	BSD-domain protein, putative	0.000539	0	1e-05	0	0
PF3D7_1238700	BTB/POZ domain-containing protein, putative	0.000394	0	2e-06	0	0
PF3D7_0804000	cactin homolog, putative	0.002322	0	1e-06	0	0
PF3D7_1451700	calcineurin subunit B	0.000535	0	3.7e-05	0	0
PF3D7_0715300	calcium/calmodulin-dependent protein kinase, putative	0.007145	0	0.003179	1	0
PF3D7_1104900	calcium/calmodulin-dependent protein kinase, putative	0.000379	0	1e-06	1	0
PF3D7_0605400	calcium-binding protein, putative	0.000312	0	5e-06	0	0
PF3D7_1137700	calcium-binding protein, putative	0.001252	0	1e-06	0	0
PF3D7_0217500	calcium-dependent protein kinase 1	0.001577	0	1e-05	0	0
PF3D7_0610600	calcium-dependent protein kinase 2	0.000212	0	7e-06	0	0
PF3D7_0310100	calcium-dependent protein kinase 3	0.000149	0	6e-06	0	0
PF3D7_0717500	calcium-dependent protein kinase 4	0.000496	0	6e-06	0	0
PF3D7_1337800	calcium-dependent protein kinase 5	0.000578	0	4e-06	0	0
PF3D7_1122800	calcium-dependent protein kinase 6	0.001194	0	1.4e-05	0	0
PF3D7_1123100	calcium-dependent protein kinase 7	0.000707	0	2e-06	0	0
PF3D7_1423600	calcium-dependent protein kinase, putative	0.000239	0	1e-05	1	0
PF3D7_0106300	calcium-transporting ATPase	0.000309	8	3e-06	9	0
PF3D7_1238100	calcyclin binding protein, putative	0.000426	0	6.6e-05	0	0
PF3D7_0933200	calcyclin-binding protein, putative	0.000409	0	7.1e-05	0	0
PF3D7_1434200	calmodulin	0.000408	0	1.1e-05	0	0
PF3D7_1418300	calmodulin, putative	0.000918	0	0.000106	0	0
PF3D7_0714400	calmodulin, putative	0.000193	0	3e-06	0	0
PF3D7_1030800	calmodulin, putative	0.000135	0	9e-06	0	0
PF3D7_1444200	calmodulin-like protein	0.000318	0	5e-06	0	0
PF3D7_0414200	calmodulin-like protein	0.000547	0	5.1e-05	0	0
PF3D7_1362400	calpain	0.001316	0	1e-05	0	0
PF3D7_1447800	calponin homology domain-containing protein, putative	0.000406	0	4e-06	0	0
PF3D7_0934800	cAMP-dependent protein kinase catalytic subunit	0.000569	0	2.1e-05	3	0
PF3D7_1223100	cAMP-dependent protein kinase regulatory subunit	0.000986	0	3e-06	0	0
PF3D7_1308200	carbamoyl phosphate synthetase	0.001149	0	0.000207	0	0
PF3D7_1140000	carbonic anhydrase	0.15348	1	0.523445	2	0
PF3D7_1136500	casein kinase 1	0.001472	0	0.000146	0	0
PF3D7_1108400	casein kinase 2, alpha subunit	0.001968	0	6.6e-05	0	0
PF3D7_1342400	casein kinase II beta chain	0.000205	0	2e-06	0	0
PF3D7_1103700	casein kinase II beta chain	0.00038	0	1.2e-05	0	0
PF3D7_0715900	cation diffusion facilitator family protein, putative	0.000339	6	0	6	0
PF3D7_0727800	cation transporting ATPase, putative	0.009809	12	0.018289	12	0
PF3D7_0504000	cation transporting P-ATPase	0.000786	12	5.5e-05	13	0
PF3D7_0603500	cation/H+ antiporter	0.001152	11	0.000228	11	0
PF3D7_0516100	cation-transporting ATPase 1	0.000754	10	4e-06	10	0
PF3D7_1308100	CCAAT-binding transcription factor, putative	0.000336	0	5e-06	0	0
PF3D7_0519500	CCR4 domain-containing protein 1, putative	0.001338	0	4e-06	0	0
PF3D7_1363500	CCR4 domain-containing protein 2, putative	0.000499	0	0.000412	0	0
PF3D7_0107200	CCR4 domain-containing protein 3, putative	0.000655	0	0.001965	0	0
PF3D7_0319200	CCR4 domain-containing protein 4, putative	0.596043	1	0.671641	0	0
PF3D7_0811300	CCR4-associated factor 1	0.000426	0	2.2e-05	0	0
PF3D7_1434000	CCR4-associated factor 16, putative	0.000339	0	5.1e-05	0	0
PF3D7_1103800	CCR4-NOT transcription complex subunit 1, putative	0.00057	4	1.8e-05	6	0
PF3D7_1128600	CCR4-NOT transcription complex subunit 2, putative	0.000372	0	5e-06	0	0
PF3D7_1235300	CCR4-NOT transcription complex subunit 4, putative	0.001566	0	9e-06	0	0
PF3D7_1006100	CCR4-NOT transcription complex subunit 5, putative	0.001323	0	3e-06	0	0
PF3D7_0417800	cdc2-related protein kinase 1	0.001869	0	0	0	0
PF3D7_0415300	cdc2-related protein kinase 3	0.001157	0	4.5e-05	0	0
PF3D7_0317200	cdc2-related protein kinase 4	0.000445	0	1e-06	0	0
PF3D7_0615500	cdc2-related protein kinase 5	0.009809	0	0.001936	0	0
PF3D7_0520700	CDC73 domain-containing protein, putative	0.000788	0	4.3e-05	0	0
PF3D7_0302700	CDGSH iron-sulfur domain-containing protein, putative	0.001667	0	0.000213	0	0
PF3D7_1022900	CDGSH iron-sulfur domain-containing protein, putative	0.002105	1	0.014508	1	0
PF3D7_0416700	CDGSH iron-sulfur domain-containing protein, putative	0.001035	0	0.000441	0	0
PF3D7_0512300	CDK-activating kinase assembly factor MAT1	0.000337	0	1e-06	0	0
PF3D7_1315600	CDP-diacylglycerol--inositol 3-phosphatidyltransferase	0.004313	3	0.001486	4	0
PF3D7_1343300	CDT1-like protein, putative	0.000494	0	3e-06	0	0
PF3D7_1220300	cell cycle associated protein, putative	0.000521	0	2.5e-05	2	0
PF3D7_0529500	cell cycle regulator protein, putative	0.000638	0	0.000793	0	0
PF3D7_1026400	cell division cycle protein 20 homolog, putative	0.000191	0	1.1e-05	0	0
PF3D7_0619400	cell division cycle protein 48 homologue, putative	0.000321	0	7e-06	0	0
PF3D7_1216600	cell traversal protein for ookinetes and sporozoites	0.863449	0	0.896011	0	1
PF3D7_0702900	centrin, putative	0.896845	1	0.976077	0	1
PF3D7_0107000	centrin-1	0.000297	0	2e-06	0	0
PF3D7_1446600	centrin-2	0.001342	0	2.8e-05	0	0
PF3D7_1027700	centrin-3	0.000692	0	6.7e-05	0	0
PF3D7_1105500	centrin-4	0.000187	0	6.6e-05	0	0
PF3D7_0504700	centrosomal protein CEP120, putative	0.000187	0	1.2e-05	0	0
PF3D7_0603800	centrosomal protein CEP76, putative	0.000279	1	3e-06	1	0
PF3D7_0709100	Cg1 protein	0.57467	0	0.920698	0	1
PF3D7_0709300	Cg2 protein	0.000679	0	1.1e-05	6	0
PF3D7_1232500	CG2-related protein, putative	0.000447	0	7.4e-05	2	0
PF3D7_0709400	Cg7 protein	0.000641	0	1.5e-05	0	0
PF3D7_0708700	Cg8 protein	0.001552	1	0.000112	1	0
PF3D7_1436600	cGMP-dependent protein kinase	0.000224	0	6e-06	0	0
PF3D7_1209500	cGMP-specific 3',5'-cyclic phosphodiesterase alpha	0.000502	6	3.7e-05	6	0
PF3D7_1470500	cGMP-specific 3',5'-cyclic phosphodiesterase delta	0.000694	6	0	6	0
PF3D7_1321600	cGMP-specific 3',5'-cyclic phosphodiesterase gamma, putative	0.000915	6	1.8e-05	6	0
PF3D7_1334200	chaperone binding protein, putative	0.000815	0	2.2e-05	0	0
PF3D7_0816600	chaperone protein ClpB1	0.603111	1	0.906267	0	1
PF3D7_API03600	chaperone protein ClpM	0.001169	0	0.000404	0	0
PF3D7_0409400	chaperone protein DnaJ	0.001357	0	4.1e-05	0	0
PF3D7_0920100	chaperone, putative	0.007333	0	0.000618	0	0
PF3D7_1252200	chitinase	0.891698	1	0.989453	0	1
PF3D7_0702600	chitinase precursor fragment, truncated	0.947552	1	0.999676	0	1
PF3D7_0709000	chloroquine resistance transporter	0.001364	10	0	10	0
PF3D7_1401800	choline kinase	0.000237	0	1.5e-05	0	0
PF3D7_0628300	choline/ethanolaminephosphotransferase, putative	0.000417	8	5.1e-05	10	0
PF3D7_1316600	choline-phosphate cytidylyltransferase	0.001603	0	3.3e-05	0	0
PF3D7_0623000	chorismate synthase	0.001245	0	6.3e-05	0	0
PF3D7_1433300	chromatin assembly factor 1 P55 subunit, putative	0.000672	0	3.6e-05	0	0
PF3D7_0110700	chromatin assembly factor 1 protein WD40 domain, putative	0.000902	0	6e-06	0	0
PF3D7_0501800	chromatin assembly factor 1 subunit A	0.000486	0	1.1e-05	0	0
PF3D7_1329300	chromatin assembly factor 1 subunit B, putative	0.000396	0	1.6e-05	0	0
PF3D7_1104200	chromatin remodeling protein	0.000725	0	1e-06	0	0
PF3D7_1023900	chromodomain-helicase-DNA-binding protein 1 homolog, putative	0.001242	0	6.3e-05	0	0
PF3D7_0304600	circumsporozoite (CS) protein	0.960734	1	0.937522	1	1
PF3D7_0315200	circumsporozoite- and TRAP-related protein	0.898282	0	0.969513	1	1
PF3D7_1022500	citrate synthase, mitochondrial, putative	0.000477	0	4.7e-05	0	0
PF3D7_0609200	citrate synthase-like protein, putative	0.001075	1	0.002338	1	0
PF3D7_1223800	citrate/oxoglutarate carrier protein, putative	0.003164	0	0.002804	0	0
PF3D7_1473300	CKK domain-containing protein, putative	0.000579	0	4e-06	0	0
PF3D7_1367200	CLAMP domain-containing protein, putative	0.000193	0	6e-06	0	0
PF3D7_1449100	CLASP domain-containing protein, putative	0.000892	0	2.3e-05	0	0
PF3D7_1246300	clathrin adaptor domain-containing protein, putative	0.00142	0	1.8e-05	0	0
PF3D7_1219100	clathrin heavy chain, putative	0.000585	0	2.3e-05	0	0
PF3D7_1435500	clathrin light chain, putative	0.00069	0	2e-06	0	0
PF3D7_1030200	claudin-like apicomplexan microneme protein, putative	0.092198	4	0.010446	4	0
PF3D7_1438500	cleavage and polyadenylation specificity factor subunit 3, putative	0.005333	0	0.002349	0	0
PF3D7_1419900	cleavage and polyadenylation specificity factor subunit 4, putative	0.000292	0	1.3e-05	0	0
PF3D7_0109200	cleavage and polyadenylation specificity factor subunit 5, putative	0.001144	0	0.000283	0	0
PF3D7_0318600	cleavage and polyadenylation specificity factor, putative	0.061347	0	0.003977	0	0
PF3D7_0620500	cleavage stimulation factor subunit 1, putative	0.000264	0	2e-06	0	0
PF3D7_0303100	CLP1 P-loop domain-containing protein, putative	0.00104	0	1e-06	2	0
PF3D7_1137300	CLPTM1 domain-containing protein, putative	0.000761	6	0.000214	7	0
PF3D7_1236100	clustered-asparagine-rich protein	0.000761	0	8.3e-05	0	0
PF3D7_0715100	C-Myc-binding protein, putative	0.000198	0	6e-06	0	0
PF3D7_0606700	coatomer alpha subunit, putative	0.000878	0	0.000268	0	0
PF3D7_0905900	coatomer subunit beta, putative	0.000346	0	0.000412	0	0
PF3D7_1429800	coatomer subunit beta, putative	0.000782	0	3.3e-05	0	0
PF3D7_1134800	coatomer subunit delta	0.000953	0	0.000197	0	0
PF3D7_0808400	coatomer subunit epsilon, putative	0.000649	0	0.000279	0	0
PF3D7_1145100	coatomer subunit gamma, putative	0.000617	0	0.000118	0	0
PF3D7_0415400	coatomer subunit zeta, putative	0.001098	0	0.00019	0	0
PF3D7_1405500	COBW domain-containing protein 1, putative	0.012475	0	0.061502	0	0
PF3D7_0807400	coenzyme Q-binding protein COQ10 homolog, mitochondrial	0.00059	0	2.3e-05	0	0
PF3D7_0829100	coiled-coil domain-containing protein 124, putative	0.000238	0	3e-06	0	0
PF3D7_0109600	cold-shock protein, putative	0.001097	0	3.5e-05	0	0
PF3D7_1403100	condensin complex subunit 1, putative	0.001199	1	6.4e-05	3	0
PF3D7_1304000	condensin complex subunit 2, putative	0.001462	0	8e-06	0	0
PF3D7_1135600	condensin-2 complex subunit D3, putative	0.000146	2	2e-06	4	0
PF3D7_1448200	condensin-2 complex subunit G2, putative	0.000189	3	2.5e-05	4	0
PF3D7_0204000	condensin-2 complex subunit H2, putative	0.000717	0	1e-05	0	0
PF3D7_1105800	conserved Apicomplexan protein, unknown function	0.067557	1	0.384971	0	1
PF3D7_0105100	conserved Apicomplexan protein, unknown function	0.00083	0	0.000214	0	0
PF3D7_1326700	conserved Apicomplexan protein, unknown function	0.00156	0	3.3e-05	0	0
PF3D7_1130500	conserved oligomeric Golgi complex subunit 2, putative	0.000208	0	1.3e-05	1	0
PF3D7_1335700	conserved oligomeric Golgi complex subunit 3, putative	0.000391	0	1e-06	1	0
PF3D7_0615800	conserved oligomeric Golgi complex subunit 4, putative	0.002226	0	3.8e-05	0	0
PF3D7_1465100	conserved oligomeric Golgi complex subunit 6, putative	0.000263	0	5e-06	0	0
PF3D7_0909100	conserved Plasmodium membrane protein, unknown function	0.001828	5	5e-06	6	0
PF3D7_0806700	conserved Plasmodium membrane protein, unknown function	0.000462	4	7e-06	6	0
PF3D7_1221900	conserved Plasmodium membrane protein, unknown function	0.000368	5	0.000844	7	0
PF3D7_1445800	conserved Plasmodium membrane protein, unknown function	0.717488	13	0.416346	13	0
PF3D7_1113800	conserved Plasmodium membrane protein, unknown function	0.000867	6	8e-06	6	0
PF3D7_0523700	conserved Plasmodium membrane protein, unknown function	0.000474	4	2.9e-05	7	0
PF3D7_1324300	conserved Plasmodium membrane protein, unknown function	0.000288	5	9e-06	8	0
PF3D7_0618000	conserved Plasmodium membrane protein, unknown function	0.000708	4	6e-06	4	0
PF3D7_0807200	conserved Plasmodium membrane protein, unknown function	0.000986	6	0.000314	7	0
PF3D7_1336300	conserved Plasmodium membrane protein, unknown function	0.000456	4	2e-05	4	0
PF3D7_0526100	conserved Plasmodium membrane protein, unknown function	0.73779	4	0.751756	4	0
PF3D7_0721000	conserved Plasmodium membrane protein, unknown function	0.000782	4	0.014064	6	0
PF3D7_0214800	conserved Plasmodium membrane protein, unknown function	0.000142	11	9e-05	10	0
PF3D7_1019500	conserved Plasmodium membrane protein, unknown function	0.000796	10	8e-06	12	0
PF3D7_0315700	conserved Plasmodium membrane protein, unknown function	0.000574	12	3e-06	14	0
PF3D7_0824800	conserved Plasmodium membrane protein, unknown function	0.000539	4	2e-06	3	0
PF3D7_1313500	conserved Plasmodium membrane protein, unknown function	0.000666	14	1.5e-05	13	0
PF3D7_0622700	conserved Plasmodium membrane protein, unknown function	0.880276	5	0.720141	5	1
PF3D7_0726400	conserved Plasmodium membrane protein, unknown function	0.00073	8	0.000537	12	0
PF3D7_0514500	conserved Plasmodium membrane protein, unknown function	0.000224	4	4e-06	4	0
PF3D7_0804500	conserved Plasmodium membrane protein, unknown function	0.000969	8	2e-06	10	0
PF3D7_1321300	conserved Plasmodium membrane protein, unknown function	0.000514	7	4e-05	9	0
PF3D7_1415500	conserved Plasmodium membrane protein, unknown function	0.000694	12	3.9e-05	13	0
PF3D7_1245200	conserved Plasmodium membrane protein, unknown function	0.000356	4	0.000131	1	0
PF3D7_1138300	conserved Plasmodium membrane protein, unknown function	0.001492	4	1e-06	4	0
PF3D7_0619800	conserved Plasmodium membrane protein, unknown function	0.001296	6	5.8e-05	7	0
PF3D7_0704100	conserved Plasmodium membrane protein, unknown function	0.001321	7	5.1e-05	9	0
PF3D7_1446300	conserved Plasmodium membrane protein, unknown function	0.515678	8	0.694279	8	0
PF3D7_1233400	conserved Plasmodium membrane protein, unknown function	0.00023	6	2e-05	6	0
PF3D7_0704000	conserved Plasmodium membrane protein, unknown function	0.000182	8	3e-06	19	0
PF3D7_1025400	conserved Plasmodium membrane protein, unknown function	9.5e-05	11	8e-06	12	0
PF3D7_1462600	conserved Plasmodium membrane protein, unknown function	0.007854	6	3.4e-05	7	0
PF3D7_0625500	conserved Plasmodium membrane protein, unknown function	0.000495	4	0.000888	5	0
PF3D7_0704300	conserved Plasmodium membrane protein, unknown function	0.001042	4	0	4	0
PF3D7_1142300	conserved Plasmodium membrane protein, unknown function	0.000501	6	1e-05	6	0
PF3D7_1105900	conserved Plasmodium membrane protein, unknown function	0.00365	4	0.00026	4	0
PF3D7_1423400	conserved Plasmodium membrane protein, unknown function	0.001991	4	0.00093	4	0
PF3D7_0524200	conserved Plasmodium membrane protein, unknown function	0.006677	4	0.000258	4	0
PF3D7_1020600	conserved Plasmodium membrane protein, unknown function	0.000308	4	1e-06	4	0
PF3D7_1249000	conserved Plasmodium membrane protein, unknown function	0.000684	4	0.000106	2	0
PF3D7_1009100	conserved Plasmodium membrane protein, unknown function	0.934779	4	0.996281	1	1
PF3D7_0304800	conserved Plasmodium membrane protein, unknown function	0.009152	6	0.004628	8	0
PF3D7_0212400	conserved Plasmodium membrane protein, unknown function	0.000517	7	6e-06	11	0
PF3D7_1308000	conserved Plasmodium membrane protein, unknown function	0.000293	4	0	4	0
PF3D7_0829000	conserved Plasmodium membrane protein, unknown function	0.000504	5	4.1e-05	7	0
PF3D7_0414100	conserved Plasmodium membrane protein, unknown function	0.839386	4	0.830015	5	1
PF3D7_1347300	conserved Plasmodium membrane protein, unknown function	0.000959	4	0	4	0
PF3D7_1428000	conserved Plasmodium membrane protein, unknown function	0.000763	10	0.000128	10	0
PF3D7_1342200	conserved Plasmodium membrane protein, unknown function	0.001974	4	1.2e-05	4	0
PF3D7_1216400	conserved Plasmodium membrane protein, unknown function	0.697133	9	0.368626	13	0
PF3D7_1132400	conserved Plasmodium membrane protein, unknown function	0.000349	10	2e-06	10	0
PF3D7_0614900	conserved Plasmodium membrane protein, unknown function	0.011396	11	6e-06	10	0
PF3D7_1348400	conserved Plasmodium membrane protein, unknown function	0.00639	4	0.013497	6	0
PF3D7_1351300	conserved Plasmodium membrane protein, unknown function	0.002301	5	0.000256	5	0
PF3D7_1437500	conserved Plasmodium membrane protein, unknown function	0.000572	6	0	6	0
PF3D7_1135300	conserved Plasmodium membrane protein, unknown function	0.000334	8	6.1e-05	8	0
PF3D7_0703900	conserved Plasmodium membrane protein, unknown function	0.000151	11	1.2e-05	13	0
PF3D7_0530500	conserved Plasmodium membrane protein, unknown function	0.99327	13	0.998637	11	1
PF3D7_0505700	conserved Plasmodium membrane protein, unknown function	0.986723	4	0.953668	3	1
PF3D7_0305300	conserved Plasmodium membrane protein, unknown function	0.000471	11	9.7e-05	12	0
PF3D7_1229000	conserved Plasmodium membrane protein, unknown function	0.000222	7	9e-06	8	0
PF3D7_1201700	conserved Plasmodium membrane protein, unknown function	0.004052	4	1.9e-05	4	0
PF3D7_1464500	conserved Plasmodium membrane protein, unknown function	0.000302	4	0	7	0
PF3D7_0314900	conserved Plasmodium membrane protein, unknown function	0.000466	5	4.9e-05	5	0
PF3D7_0930800	conserved Plasmodium membrane protein, unknown function	0.000224	9	2e-06	13	0
PF3D7_0104100	conserved Plasmodium membrane protein, unknown function	0.001498	5	8e-06	5	0
PF3D7_1436100	conserved Plasmodium membrane protein, unknown function	0.000528	5	0.001283	9	0
PF3D7_1005800	conserved Plasmodium membrane protein, unknown function	0.000404	4	0	4	0
PF3D7_0717000	conserved Plasmodium membrane protein, unknown function	0.000621	8	1e-06	8	0
PF3D7_1022200	conserved Plasmodium membrane protein, unknown function	0.000424	12	1.2e-05	12	0
PF3D7_1474200	conserved Plasmodium membrane protein, unknown function	0.000174	22	2e-06	22	0
PF3D7_0404600	conserved Plasmodium membrane protein, unknown function	0.000344	4	3e-06	9	0
PF3D7_0217000	conserved Plasmodium membrane protein, unknown function	0.011136	14	0.00379	15	0
PF3D7_1021700	conserved Plasmodium membrane protein, unknown function	0.009724	5	0.034119	7	0
PF3D7_1023000	conserved Plasmodium membrane protein, unknown function	0.000143	5	3e-06	5	0
PF3D7_0719900	conserved Plasmodium membrane protein, unknown function	0.000402	4	1e-06	5	0
PF3D7_0728100	conserved Plasmodium membrane protein, unknown function	0.000414	4	0.000319	10	0
PF3D7_0718700	conserved Plasmodium membrane protein, unknown function	0.004429	5	3.8e-05	5	0
PF3D7_1419400	conserved Plasmodium membrane protein, unknown function	0.054276	4	1e-06	5	0
PF3D7_1004600	conserved Plasmodium membrane protein, unknown function	0.001933	12	1.1e-05	14	0
PF3D7_1427400	conserved Plasmodium membrane protein, unknown function	0.001229	7	5.4e-05	8	0
PF3D7_1313800	conserved Plasmodium membrane protein, unknown function	0.000585	8	3e-05	12	0
PF3D7_1117000	conserved Plasmodium membrane protein, unknown function	0.037914	14	0.038105	11	1
PF3D7_1242300	conserved Plasmodium membrane protein, unknown function	0.000555	3	0	4	0
PF3D7_0921200	conserved Plasmodium membrane protein, unknown function	0.000432	6	2e-06	10	0
PF3D7_0721500	conserved Plasmodium membrane protein, unknown function	0.000134	6	1.7e-05	6	0
PF3D7_1009800	conserved Plasmodium membrane protein, unknown function	0.000657	5	4e-06	11	0
PF3D7_0924500	conserved Plasmodium membrane protein, unknown function	0.002684	14	8e-06	17	0
PF3D7_0725100	conserved Plasmodium membrane protein, unknown function	0.000821	5	3e-06	5	0
PF3D7_1359900	conserved Plasmodium membrane protein, unknown function	0.000176	4	0	4	0
PF3D7_0419500	conserved Plasmodium membrane protein, unknown function	0.000816	5	2.8e-05	5	0
PF3D7_0530300	conserved Plasmodium membrane protein, unknown function	0.006356	11	0.010432	12	0
PF3D7_0926600	conserved Plasmodium membrane protein, unknown function	0.00056	12	5e-06	12	0
PF3D7_1326900	conserved Plasmodium membrane protein, unknown function	0.000722	5	9e-06	3	0
PF3D7_1324100	conserved Plasmodium membrane protein, unknown function	0.000292	5	7e-06	3	0
PF3D7_1411100	conserved Plasmodium membrane protein, unknown function, unspecified product	0.00031	8	0	10	0
PF3D7_1448500	conserved Plasmodium protein, unknown function	0.000236	0	3e-05	0	0
PF3D7_1468000	conserved Plasmodium protein, unknown function	0.001647	0	0.000153	0	0
PF3D7_1222800	conserved Plasmodium protein, unknown function	0.000102	0	1.3e-05	0	0
PF3D7_1470100	conserved Plasmodium protein, unknown function	0.000275	1	5e-06	7	0
PF3D7_1436400	conserved Plasmodium protein, unknown function	0.000596	0	0.000198	1	0
PF3D7_1447100	conserved Plasmodium protein, unknown function	0.000474	0	2e-06	0	0
PF3D7_1366000	conserved Plasmodium protein, unknown function	0.00159	0	0.003577	0	0
PF3D7_1026000	conserved Plasmodium protein, unknown function	0.00018	0	0	0	0
PF3D7_0410900	conserved Plasmodium protein, unknown function	0.000719	0	2e-06	0	0
PF3D7_1108800	conserved Plasmodium protein, unknown function	0.000975	0	0.001658	0	0
PF3D7_0620600	conserved Plasmodium protein, unknown function	0.000207	0	3e-06	0	0
PF3D7_1426600	conserved Plasmodium protein, unknown function	0.000566	2	7e-06	3	0
PF3D7_0318400	conserved Plasmodium protein, unknown function	0.000252	0	1e-06	0	0
PF3D7_1361300	conserved Plasmodium protein, unknown function	0.00028	4	0	4	0
PF3D7_1026600	conserved Plasmodium protein, unknown function	0.000393	0	0.000147	0	0
PF3D7_1125200	conserved Plasmodium protein, unknown function	0.002017	3	0.002037	3	0
PF3D7_1211200	conserved Plasmodium protein, unknown function	0.000504	0	2.9e-05	2	0
PF3D7_1221300	conserved Plasmodium protein, unknown function	0.000558	0	5e-05	0	0
PF3D7_0526600	conserved Plasmodium protein, unknown function	0.000723	0	9e-06	1	0
PF3D7_0918400	conserved Plasmodium protein, unknown function	0.922145	3	0.968895	3	1
PF3D7_1348600	conserved Plasmodium protein, unknown function	0.000175	0	3e-06	0	0
PF3D7_0816300	conserved Plasmodium protein, unknown function	0.000284	1	8.3e-05	1	0
PF3D7_1002900	conserved Plasmodium protein, unknown function	0.000572	1	5e-05	1	0
PF3D7_0318700	conserved Plasmodium protein, unknown function	0.000387	0	9.2e-05	0	0
PF3D7_0526800	conserved Plasmodium protein, unknown function	0.000439	0	9.1e-05	0	0
PF3D7_1002700	conserved Plasmodium protein, unknown function	0.000638	0	7e-06	0	0
PF3D7_0703300	conserved Plasmodium protein, unknown function	0.001785	0	7.1e-05	0	0
PF3D7_0107900	conserved Plasmodium protein, unknown function	0.996515	0	0.994537	0	1
PF3D7_1439200	conserved Plasmodium protein, unknown function	0.000168	0	2e-06	5	0
PF3D7_0203200	conserved Plasmodium protein, unknown function	0.000279	0	5e-06	0	0
PF3D7_0616100	conserved Plasmodium protein, unknown function	0.000493	0	9e-06	0	0
PF3D7_0514900	conserved Plasmodium protein, unknown function	0.000547	0	2e-06	0	0
PF3D7_0609500	conserved Plasmodium protein, unknown function	0.981847	0	0.996134	1	1
PF3D7_0415700	conserved Plasmodium protein, unknown function	0.324078	0	0.464144	0	1
PF3D7_1369300	conserved Plasmodium protein, unknown function	0.000676	0	3e-06	0	0
PF3D7_1350000	conserved Plasmodium protein, unknown function	0.000301	0	3.9e-05	0	0
PF3D7_1364400	conserved Plasmodium protein, unknown function	0.000201	2	3e-06	6	0
PF3D7_1009300	conserved Plasmodium protein, unknown function	0.000228	0	0.000155	0	0
PF3D7_1467600	conserved Plasmodium protein, unknown function	0.000308	0	1e-06	0	0
PF3D7_1432600	conserved Plasmodium protein, unknown function	0.000193	0	0	1	0
PF3D7_0111600	conserved Plasmodium protein, unknown function	0.000235	0	5e-06	0	0
PF3D7_1025500	conserved Plasmodium protein, unknown function	0.00036	2	7e-06	12	0
PF3D7_0526400	conserved Plasmodium protein, unknown function	0.000513	1	9e-06	2	0
PF3D7_0604000	conserved Plasmodium protein, unknown function	0.000439	0	3.5e-05	2	0
PF3D7_1305900	conserved Plasmodium protein, unknown function	0.000394	0	0	0	0
PF3D7_1425800	conserved Plasmodium protein, unknown function	0.000175	0	1e-06	0	0
PF3D7_1119700	conserved Plasmodium protein, unknown function	0.00601	0	7e-06	0	0
PF3D7_1104300	conserved Plasmodium protein, unknown function	0.000454	0	3.3e-05	0	0
PF3D7_0513200	conserved Plasmodium protein, unknown function	0.000587	0	1.2e-05	2	0
PF3D7_1231200	conserved Plasmodium protein, unknown function	0.001119	0	2.9e-05	0	0
PF3D7_1225900	conserved Plasmodium protein, unknown function	0.064863	1	0.414824	1	0
PF3D7_1123000	conserved Plasmodium protein, unknown function	0.000728	0	0	0	0
PF3D7_1354700	conserved Plasmodium protein, unknown function	0.000797	0	2e-05	0	0
PF3D7_1023500	conserved Plasmodium protein, unknown function	0.000127	2	9e-06	2	0
PF3D7_0921500	conserved Plasmodium protein, unknown function	0.000531	1	2.9e-05	1	0
PF3D7_1310100	conserved Plasmodium protein, unknown function	0.000494	0	9e-06	2	0
PF3D7_0805300	conserved Plasmodium protein, unknown function	0.003998	0	0.000637	0	0
PF3D7_1350800	conserved Plasmodium protein, unknown function	0.000173	0	5e-06	0	0
PF3D7_1248600	conserved Plasmodium protein, unknown function	0.007705	2	0.018589	2	0
PF3D7_0917800	conserved Plasmodium protein, unknown function	0.000539	0	2.6e-05	0	0
PF3D7_1007800	conserved Plasmodium protein, unknown function	0.001627	0	0.00013	1	0
PF3D7_1106400	conserved Plasmodium protein, unknown function	0.001867	0	0.001518	0	0
PF3D7_0616400	conserved Plasmodium protein, unknown function	0.926232	3	0.986826	5	1
PF3D7_1252300	conserved Plasmodium protein, unknown function	0.000267	1	0.016489	1	0
PF3D7_1413000	conserved Plasmodium protein, unknown function	0.000407	0	3e-06	0	0
PF3D7_0627000	conserved Plasmodium protein, unknown function	0.000182	0	9.8e-05	0	0
PF3D7_0932700	conserved Plasmodium protein, unknown function	0.000777	2	0.000812	3	0
PF3D7_1026500	conserved Plasmodium protein, unknown function	0.000722	0	0.000403	0	0
PF3D7_0618100	conserved Plasmodium protein, unknown function	0.000833	0	5.5e-05	0	0
PF3D7_0928500	conserved Plasmodium protein, unknown function	0.000317	0	0	0	0
PF3D7_0606000	conserved Plasmodium protein, unknown function	0.00068	0	6e-06	0	0
PF3D7_1303300	conserved Plasmodium protein, unknown function	0.00029	0	1.8e-05	0	0
PF3D7_1029700	conserved Plasmodium protein, unknown function	0.527554	1	0.857331	3	1
PF3D7_1303600	conserved Plasmodium protein, unknown function	0.000751	1	0.000907	1	0
PF3D7_0215500	conserved Plasmodium protein, unknown function	0.001753	0	0.000193	0	0
PF3D7_1340400	conserved Plasmodium protein, unknown function	0.001376	0	0.000113	0	0
PF3D7_0626600	conserved Plasmodium protein, unknown function	0.21816	0	0.310433	0	0
PF3D7_1417600	conserved Plasmodium protein, unknown function	0.000296	1	2e-06	3	0
PF3D7_0825900	conserved Plasmodium protein, unknown function	0.000344	0	1.2e-05	0	0
PF3D7_0314500	conserved Plasmodium protein, unknown function	0.000419	0	1e-06	0	0
PF3D7_1117200	conserved Plasmodium protein, unknown function	0.000831	2	7e-06	1	0
PF3D7_1207000	conserved Plasmodium protein, unknown function	0.000809	0	4e-06	0	0
PF3D7_0417900	conserved Plasmodium protein, unknown function	0.000211	0	7e-06	1	0
PF3D7_1204100	conserved Plasmodium protein, unknown function	0.001316	0	2e-06	0	0
PF3D7_1315000	conserved Plasmodium protein, unknown function	0.000365	3	4e-06	3	0
PF3D7_1448100	conserved Plasmodium protein, unknown function	0.000982	0	1e-06	0	0
PF3D7_1457600	conserved Plasmodium protein, unknown function	0.000161	0	0	0	0
PF3D7_1129800	conserved Plasmodium protein, unknown function	0.000675	2	1.6e-05	2	0
PF3D7_0913800	conserved Plasmodium protein, unknown function	0.001561	0	2e-05	0	0
PF3D7_1459600	conserved Plasmodium protein, unknown function	0.000506	0	5.4e-05	0	0
PF3D7_1359700	conserved Plasmodium protein, unknown function	0.000518	0	3e-05	1	0
PF3D7_1131900	conserved Plasmodium protein, unknown function	0.009239	3	0.030257	3	0
PF3D7_1219800	conserved Plasmodium protein, unknown function	0.000227	1	0.021323	1	0
PF3D7_1329800	conserved Plasmodium protein, unknown function	0.000562	0	0.000562	2	0
PF3D7_1135800	conserved Plasmodium protein, unknown function	0.000393	0	4.8e-05	0	0
PF3D7_0309100	conserved Plasmodium protein, unknown function	0.745317	0	0.820679	0	1
PF3D7_0311000	conserved Plasmodium protein, unknown function	0.0371	2	0.017171	2	0
PF3D7_0717200	conserved Plasmodium protein, unknown function	0.001223	0	7e-06	0	0
PF3D7_0705100	conserved Plasmodium protein, unknown function	0.000921	0	0.000337	0	0
PF3D7_1249200	conserved Plasmodium protein, unknown function	0.000273	0	2e-06	0	0
PF3D7_1018900	conserved Plasmodium protein, unknown function	0.001046	0	6.1e-05	0	0
PF3D7_0622000	conserved Plasmodium protein, unknown function	0.984911	3	0.980064	2	1
PF3D7_1422200	conserved Plasmodium protein, unknown function	0.00151	0	4.9e-05	0	0
PF3D7_1415600	conserved Plasmodium protein, unknown function	0.00083	2	5.9e-05	2	0
PF3D7_1306100	conserved Plasmodium protein, unknown function	0.00129	0	0.00086	0	0
PF3D7_1369400	conserved Plasmodium protein, unknown function	0.000255	3	3.2e-05	7	0
PF3D7_0721200	conserved Plasmodium protein, unknown function	0.000906	0	4.5e-05	0	0
PF3D7_0709500	conserved Plasmodium protein, unknown function	0.000309	0	2.3e-05	0	0
PF3D7_1143600	conserved Plasmodium protein, unknown function	0.000719	0	3e-06	0	0
PF3D7_0321300	conserved Plasmodium protein, unknown function	0.000386	2	0	2	0
PF3D7_1419600	conserved Plasmodium protein, unknown function	0.000143	0	2e-06	0	0
PF3D7_1206900	conserved Plasmodium protein, unknown function	0.000167	0	9e-06	0	0
PF3D7_1108100	conserved Plasmodium protein, unknown function	0.00058	0	9e-06	0	0
PF3D7_0531300	conserved Plasmodium protein, unknown function	0.000732	0	6e-06	0	0
PF3D7_0210200	conserved Plasmodium protein, unknown function	0.000146	0	0	0	0
PF3D7_0822400	conserved Plasmodium protein, unknown function	0.00026	0	2.1e-05	0	0
PF3D7_0620200	conserved Plasmodium protein, unknown function	0.023191	1	0.030518	1	0
PF3D7_1017600	conserved Plasmodium protein, unknown function	0.000235	0	7e-06	0	0
PF3D7_1031100	conserved Plasmodium protein, unknown function	0.000285	0	1.3e-05	0	0
PF3D7_1013600	conserved Plasmodium protein, unknown function	0.000703	0	0.000333	2	0
PF3D7_1472500	conserved Plasmodium protein, unknown function	0.00082	0	0.000217	0	0
PF3D7_0906800	conserved Plasmodium protein, unknown function	0.00042	0	4.5e-05	1	0
PF3D7_1331200	conserved Plasmodium protein, unknown function	0.001279	0	3e-06	0	0
PF3D7_0514200	conserved Plasmodium protein, unknown function	0.054124	3	0.261038	3	0
PF3D7_1120700	conserved Plasmodium protein, unknown function	0.001226	0	4.2e-05	0	0
PF3D7_1326000	conserved Plasmodium protein, unknown function	0.001885	1	0.00228	1	0
PF3D7_1465600	conserved Plasmodium protein, unknown function	0.002161	2	3e-06	2	0
PF3D7_0621000	conserved Plasmodium protein, unknown function	0.005899	0	0.024344	2	0
PF3D7_0112100	conserved Plasmodium protein, unknown function	0.687513	1	0.82392	0	1
PF3D7_0929800	conserved Plasmodium protein, unknown function	0.000691	1	0.004842	1	0
PF3D7_1007500	conserved Plasmodium protein, unknown function	0.00182	0	7e-06	0	0
PF3D7_0416900	conserved Plasmodium protein, unknown function	0.000515	0	3e-06	0	0
PF3D7_0626500	conserved Plasmodium protein, unknown function	0.001163	0	1e-05	0	0
PF3D7_1225600	conserved Plasmodium protein, unknown function	8.4e-05	0	0	0	0
PF3D7_0930700	conserved Plasmodium protein, unknown function	0.000779	0	2e-06	0	0
PF3D7_0524100	conserved Plasmodium protein, unknown function	0.001199	0	2e-06	0	0
PF3D7_1110800	conserved Plasmodium protein, unknown function	0.000342	0	1e-06	0	0
PF3D7_1422700	conserved Plasmodium protein, unknown function	0.001371	0	0.00034	0	0
PF3D7_1244500	conserved Plasmodium protein, unknown function	0.697287	1	0.905073	0	1
PF3D7_0308300	conserved Plasmodium protein, unknown function	0.001467	0	0.006187	0	0
PF3D7_1449200	conserved Plasmodium protein, unknown function	0.000198	0	1e-06	0	0
PF3D7_1359600	conserved Plasmodium protein, unknown function	0.000532	0	4e-06	0	0
PF3D7_1349000	conserved Plasmodium protein, unknown function	0.000745	0	0.000135	0	0
PF3D7_0529400	conserved Plasmodium protein, unknown function	0.001405	0	3e-06	0	0
PF3D7_1142900	conserved Plasmodium protein, unknown function	0.000418	0	3e-06	0	0
PF3D7_0421900	conserved Plasmodium protein, unknown function	0.845446	0	0.962067	1	0
PF3D7_1307400	conserved Plasmodium protein, unknown function	0.000636	0	0	0	0
PF3D7_1133600	conserved Plasmodium protein, unknown function	0.001627	0	8.1e-05	2	0
PF3D7_1329200	conserved Plasmodium protein, unknown function	0.000565	0	6e-06	0	0
PF3D7_1234500	conserved Plasmodium protein, unknown function	0.002037	0	0.00171	0	0
PF3D7_1421100	conserved Plasmodium protein, unknown function	0.000389	0	5.7e-05	2	0
PF3D7_0932000	conserved Plasmodium protein, unknown function	0.002154	1	0.002057	1	0
PF3D7_1445700	conserved Plasmodium protein, unknown function	0.000668	0	7.6e-05	0	0
PF3D7_0920600	conserved Plasmodium protein, unknown function	0.801336	0	0.643901	2	0
PF3D7_1310200	conserved Plasmodium protein, unknown function	0.900237	2	0.786686	2	0
PF3D7_1327900	conserved Plasmodium protein, unknown function	0.000142	0	6e-06	0	0
PF3D7_0915900	conserved Plasmodium protein, unknown function	0.000227	0	1e-06	0	0
PF3D7_0612400	conserved Plasmodium protein, unknown function	0.000836	0	0.001037	0	0
PF3D7_0726700	conserved Plasmodium protein, unknown function	0.820091	0	0.919572	0	1
PF3D7_0608200	conserved Plasmodium protein, unknown function	0.000732	0	9.5e-05	0	0
PF3D7_1237200	conserved Plasmodium protein, unknown function	0.000242	2	0	6	0
PF3D7_0806100	conserved Plasmodium protein, unknown function	0.001057	0	0.000121	0	0
PF3D7_1120800	conserved Plasmodium protein, unknown function	0.000933	2	0.001706	2	0
PF3D7_1411800	conserved Plasmodium protein, unknown function	0.013874	1	0.034646	1	0
PF3D7_1469800	conserved Plasmodium protein, unknown function	0.003644	0	0.000149	0	0
PF3D7_1434900	conserved Plasmodium protein, unknown function	0.000871	0	4.6e-05	0	0
PF3D7_0908200	conserved Plasmodium protein, unknown function	0.001059	0	8.8e-05	2	0
PF3D7_0522100	conserved Plasmodium protein, unknown function	0.001894	0	0.000456	0	0
PF3D7_1231300	conserved Plasmodium protein, unknown function	0.000503	0	7.3e-05	3	0
PF3D7_1330100	conserved Plasmodium protein, unknown function	0.135245	1	0.089362	1	0
PF3D7_0503200	conserved Plasmodium protein, unknown function	0.000439	0	4e-06	0	0
PF3D7_0914100	conserved Plasmodium protein, unknown function	0.004324	0	0.002108	0	0
PF3D7_1223500	conserved Plasmodium protein, unknown function	0.000313	0	6e-06	6	0
PF3D7_1207400	conserved Plasmodium protein, unknown function	0.000424	0	1e-05	0	0
PF3D7_1337700	conserved Plasmodium protein, unknown function	0.003271	0	0.00305	0	0
PF3D7_0821400	conserved Plasmodium protein, unknown function	0.000483	0	2.7e-05	0	0
PF3D7_1457100	conserved Plasmodium protein, unknown function	0.001349	0	8e-06	0	0
PF3D7_0205600	conserved Plasmodium protein, unknown function	0.000409	0	0.000101	1	0
PF3D7_0609300	conserved Plasmodium protein, unknown function	0.000238	0	1.4e-05	0	0
PF3D7_0529000	conserved Plasmodium protein, unknown function	0.054051	2	0.047901	2	0
PF3D7_0408100	conserved Plasmodium protein, unknown function	0.00046	0	1.7e-05	1	0
PF3D7_1019200	conserved Plasmodium protein, unknown function	0.001022	0	0.000264	0	0
PF3D7_1134200	conserved Plasmodium protein, unknown function	0.000208	0	2e-06	3	0
PF3D7_0205100	conserved Plasmodium protein, unknown function	0.00166	0	2e-06	0	0
PF3D7_1127400	conserved Plasmodium protein, unknown function	0.529182	0	0.808188	0	1
PF3D7_0219300	conserved Plasmodium protein, unknown function	0.000694	1	8.2e-05	1	0
PF3D7_0624200	conserved Plasmodium protein, unknown function	0.000424	0	1e-06	0	0
PF3D7_0403600	conserved Plasmodium protein, unknown function	0.001394	0	7.5e-05	0	0
PF3D7_1319900	conserved Plasmodium protein, unknown function	0.774885	0	0.944047	0	1
PF3D7_0630100	conserved Plasmodium protein, unknown function	0.000942	0	7e-06	0	0
PF3D7_0530000	conserved Plasmodium protein, unknown function	0.000374	0	0	0	0
PF3D7_1318600	conserved Plasmodium protein, unknown function	0.000403	0	0.000134	0	0
PF3D7_0422600	conserved Plasmodium protein, unknown function	0.000528	0	0.00458	0	0
PF3D7_1427700	conserved Plasmodium protein, unknown function	0.000143	1	0.007174	1	0
PF3D7_1473900	conserved Plasmodium protein, unknown function	0.002343	0	7.8e-05	0	0
PF3D7_1475100	conserved Plasmodium protein, unknown function	0.015706	0	4.9e-05	3	0
PF3D7_0517200	conserved Plasmodium protein, unknown function	0.000368	0	0	0	0
PF3D7_0313000	conserved Plasmodium protein, unknown function	0.000347	0	3e-06	0	0
PF3D7_1231000	conserved Plasmodium protein, unknown function	0.000432	0	1.4e-05	0	0
PF3D7_0512400	conserved Plasmodium protein, unknown function	0.000436	0	2.7e-05	0	0
PF3D7_0912700	conserved Plasmodium protein, unknown function	0.000334	0	0.000132	0	0
PF3D7_1251600	conserved Plasmodium protein, unknown function	0.001003	0	0	0	0
PF3D7_1234900	conserved Plasmodium protein, unknown function	0.000823	0	6.9e-05	0	0
PF3D7_1005400	conserved Plasmodium protein, unknown function	0.000663	0	0.000399	0	0
PF3D7_1021100	conserved Plasmodium protein, unknown function	0.000375	2	6e-05	3	0
PF3D7_0408200	conserved Plasmodium protein, unknown function	0.000186	0	1e-06	0	0
PF3D7_0813100	conserved Plasmodium protein, unknown function	0.000981	0	5e-06	0	0
PF3D7_0313600	conserved Plasmodium protein, unknown function	0.000153	0	7e-06	0	0
PF3D7_0407800	conserved Plasmodium protein, unknown function	0.000428	0	0.000153	0	0
PF3D7_1110100	conserved Plasmodium protein, unknown function	0.001112	4	0.00017	5	0
PF3D7_1464100	conserved Plasmodium protein, unknown function	0.000603	0	8.8e-05	0	0
PF3D7_1403000	conserved Plasmodium protein, unknown function	0.000218	0	4e-06	1	0
PF3D7_0723400	conserved Plasmodium protein, unknown function	0.000539	0	0	0	0
PF3D7_1131300	conserved Plasmodium protein, unknown function	0.002257	0	0.000783	1	0
PF3D7_0106500	conserved Plasmodium protein, unknown function	0.000314	0	1e-06	0	0
PF3D7_1218700	conserved Plasmodium protein, unknown function	0.00042	0	1.1e-05	0	0
PF3D7_0507400	conserved Plasmodium protein, unknown function	0.40194	0	0.770165	0	0
PF3D7_0827400	conserved Plasmodium protein, unknown function	0.718338	1	0.911479	0	1
PF3D7_1020200	conserved Plasmodium protein, unknown function	0.000477	0	0.000126	0	0
PF3D7_0920400	conserved Plasmodium protein, unknown function	0.000847	0	0.000261	9	0
PF3D7_1318500	conserved Plasmodium protein, unknown function	8.4e-05	0	6e-06	0	0
PF3D7_1014900	conserved Plasmodium protein, unknown function	0.001081	0	4.9e-05	0	0
PF3D7_1311600	conserved Plasmodium protein, unknown function	0.000477	0	0.000242	0	0
PF3D7_1322300	conserved Plasmodium protein, unknown function	0.000909	0	4.4e-05	1	0
PF3D7_1454800	conserved Plasmodium protein, unknown function	0.000519	0	0.001785	0	0
PF3D7_1467800	conserved Plasmodium protein, unknown function	0.001116	0	0.00063	0	0
PF3D7_1029500	conserved Plasmodium protein, unknown function	0.0003	1	1.4e-05	1	0
PF3D7_0824000	conserved Plasmodium protein, unknown function	0.000916	0	2e-05	0	0
PF3D7_1244900	conserved Plasmodium protein, unknown function	0.004966	1	0.093407	4	0
PF3D7_1228200	conserved Plasmodium protein, unknown function	0.000953	0	0.00056	3	0
PF3D7_0110000	conserved Plasmodium protein, unknown function	0.610846	1	0.908484	1	0
PF3D7_0421800	conserved Plasmodium protein, unknown function	0.000535	0	1e-05	0	0
PF3D7_1462500	conserved Plasmodium protein, unknown function	0.000565	0	0.000222	3	0
PF3D7_1427000	conserved Plasmodium protein, unknown function	0.074119	1	0.275206	1	0
PF3D7_1147400	conserved Plasmodium protein, unknown function	0.001409	1	0.014534	1	0
PF3D7_0812900	conserved Plasmodium protein, unknown function	0.0043	11	0.000146	12	0
PF3D7_1419500	conserved Plasmodium protein, unknown function	0.000127	0	5e-06	0	0
PF3D7_1360300	conserved Plasmodium protein, unknown function	0.018429	3	0.13256	3	0
PF3D7_1131700	conserved Plasmodium protein, unknown function	0.00097	0	0.000489	0	0
PF3D7_1038200	conserved Plasmodium protein, unknown function	0.000826	0	0.00051	0	0
PF3D7_0716500	conserved Plasmodium protein, unknown function	0.000575	0	0.000265	0	0
PF3D7_0319800	conserved Plasmodium protein, unknown function	0.000222	0	1e-05	0	0
PF3D7_1037200	conserved Plasmodium protein, unknown function	0.000972	0	1.6e-05	0	0
PF3D7_1031300	conserved Plasmodium protein, unknown function	0.000354	0	1e-06	0	0
PF3D7_1306700	conserved Plasmodium protein, unknown function	0.000634	0	6.1e-05	0	0
PF3D7_1233200	conserved Plasmodium protein, unknown function	0.001122	0	3.5e-05	0	0
PF3D7_0217600	conserved Plasmodium protein, unknown function	0.000109	3	2e-06	5	0
PF3D7_0628500	conserved Plasmodium protein, unknown function	0.000405	0	0.000109	0	0
PF3D7_1325800	conserved Plasmodium protein, unknown function	0.000262	0	1.1e-05	0	0
PF3D7_1210600	conserved Plasmodium protein, unknown function	0.001577	0	6.1e-05	0	0
PF3D7_0510000	conserved Plasmodium protein, unknown function	0.000174	0	7e-06	0	0
PF3D7_0909000	conserved Plasmodium protein, unknown function	0.001007	0	7e-06	1	0
PF3D7_1226200	conserved Plasmodium protein, unknown function	0.000577	0	7.6e-05	0	0
PF3D7_1430500	conserved Plasmodium protein, unknown function	0.000255	0	5e-06	0	0
PF3D7_1327400	conserved Plasmodium protein, unknown function	0.000317	0	4e-06	0	0
PF3D7_1207800	conserved Plasmodium protein, unknown function	0.000314	0	0	0	0
PF3D7_0616900	conserved Plasmodium protein, unknown function	0.000449	0	6e-06	0	0
PF3D7_1453900	conserved Plasmodium protein, unknown function	0.001274	0	4e-06	0	0
PF3D7_0602700	conserved Plasmodium protein, unknown function	0.000384	0	3e-06	0	0
PF3D7_0624800	conserved Plasmodium protein, unknown function	0.680975	0	0.920405	1	1
PF3D7_0713900	conserved Plasmodium protein, unknown function	0.001981	0	3e-06	0	0
PF3D7_1027500	conserved Plasmodium protein, unknown function	0.000315	0	4.9e-05	0	0
PF3D7_1232600	conserved Plasmodium protein, unknown function	0.000387	0	0.000142	0	0
PF3D7_0420600	conserved Plasmodium protein, unknown function	0.000231	0	0	0	0
PF3D7_0204200	conserved Plasmodium protein, unknown function	0.222004	1	0.659732	1	0
PF3D7_1476000	conserved Plasmodium protein, unknown function	0.000231	1	3.1e-05	1	0
PF3D7_1013800	conserved Plasmodium protein, unknown function	0.416602	1	0.25131	1	0
PF3D7_0323200	conserved Plasmodium protein, unknown function	0.004015	1	0.012107	1	1
PF3D7_0616300	conserved Plasmodium protein, unknown function	0.000336	0	1e-06	0	0
PF3D7_0727600	conserved Plasmodium protein, unknown function	0.000525	0	5e-05	2	0
PF3D7_0908400	conserved Plasmodium protein, unknown function	0.000631	1	4e-06	1	0
PF3D7_1204900	conserved Plasmodium protein, unknown function	0.123274	2	0.295403	2	0
PF3D7_1021200	conserved Plasmodium protein, unknown function	0.00064	0	2e-06	0	0
PF3D7_1348900	conserved Plasmodium protein, unknown function	0.000287	0	7e-06	0	0
PF3D7_1452400	conserved Plasmodium protein, unknown function	0.000178	0	2e-06	0	0
PF3D7_1250400	conserved Plasmodium protein, unknown function	0.000166	0	2e-06	0	0
PF3D7_1029100	conserved Plasmodium protein, unknown function	0.000821	0	0.001502	0	0
PF3D7_1368300	conserved Plasmodium protein, unknown function	0.000697	0	0.000164	0	0
PF3D7_1144200	conserved Plasmodium protein, unknown function	0.000409	0	1e-06	0	0
PF3D7_0510700	conserved Plasmodium protein, unknown function	0.001393	0	0.000347	0	0
PF3D7_1413200	conserved Plasmodium protein, unknown function	0.000692	0	5e-06	0	0
PF3D7_0321100	conserved Plasmodium protein, unknown function	0.000304	0	0.000106	1	0
PF3D7_1457800	conserved Plasmodium protein, unknown function	0.000216	0	1e-06	0	0
PF3D7_1456200	conserved Plasmodium protein, unknown function	0.004952	0	0.000866	2	0
PF3D7_1111400	conserved Plasmodium protein, unknown function	0.000602	0	7.1e-05	0	0
PF3D7_1106900	conserved Plasmodium protein, unknown function	0.000135	0	2e-06	0	0
PF3D7_1024400	conserved Plasmodium protein, unknown function	0.001141	0	0.000674	1	0
PF3D7_0407000	conserved Plasmodium protein, unknown function	0.000648	1	0.000121	1	0
PF3D7_1336200	conserved Plasmodium protein, unknown function	0.000445	0	0	0	0
PF3D7_0707200	conserved Plasmodium protein, unknown function	0.000443	0	4e-06	5	0
PF3D7_1347400	conserved Plasmodium protein, unknown function	0.000611	2	0	2	0
PF3D7_1402900	conserved Plasmodium protein, unknown function	0.003441	1	0.000733	1	0
PF3D7_0207100	conserved Plasmodium protein, unknown function	0.000629	0	3e-06	0	0
PF3D7_1402000	conserved Plasmodium protein, unknown function	0.00028	2	6e-06	3	0
PF3D7_1345300	conserved Plasmodium protein, unknown function	0.000765	1	0.000319	0	0
PF3D7_1237500	conserved Plasmodium protein, unknown function	0.000532	0	7e-06	0	0
PF3D7_1002300	conserved Plasmodium protein, unknown function	0.205762	2	0.629824	1	0
PF3D7_0208100	conserved Plasmodium protein, unknown function	0.00096	0	4.4e-05	0	0
PF3D7_0410800	conserved Plasmodium protein, unknown function	0.000452	0	2e-05	0	0
PF3D7_1436200	conserved Plasmodium protein, unknown function	0.000323	0	1e-06	0	0
PF3D7_0613200	conserved Plasmodium protein, unknown function	0.268163	1	0.93363	1	0
PF3D7_0407400	conserved Plasmodium protein, unknown function	0.000354	0	4e-06	0	0
PF3D7_0509300	conserved Plasmodium protein, unknown function	0.000103	0	1e-06	0	0
PF3D7_1206800	conserved Plasmodium protein, unknown function	0.000286	0	3e-06	3	0
PF3D7_1403200	conserved Plasmodium protein, unknown function	0.101049	0	0.290774	0	1
PF3D7_1028600	conserved Plasmodium protein, unknown function	0.000423	0	2e-06	0	0
PF3D7_1412200	conserved Plasmodium protein, unknown function	0.000379	0	4.1e-05	0	0
PF3D7_0215200	conserved Plasmodium protein, unknown function	0.000372	0	6e-06	0	0
PF3D7_1136700	conserved Plasmodium protein, unknown function	0.00047	0	3.2e-05	0	0
PF3D7_1204000	conserved Plasmodium protein, unknown function	0.000375	0	2e-06	0	0
PF3D7_0724700	conserved Plasmodium protein, unknown function	0.000254	0	1e-06	2	0
PF3D7_0304700	conserved Plasmodium protein, unknown function	0.581706	1	0.898117	0	1
PF3D7_0902900	conserved Plasmodium protein, unknown function	0.86002	2	0.924592	1	1
PF3D7_1330200	conserved Plasmodium protein, unknown function	0.621471	1	0.783869	1	0
PF3D7_1344400	conserved Plasmodium protein, unknown function	0.000375	0	1.4e-05	0	0
PF3D7_1135700	conserved Plasmodium protein, unknown function	0.000366	0	5.1e-05	0	0
PF3D7_0215600	conserved Plasmodium protein, unknown function	0.000675	3	1e-06	4	0
PF3D7_1345400	conserved Plasmodium protein, unknown function	0.00062	0	2e-06	0	0
PF3D7_0703400	conserved Plasmodium protein, unknown function	0.001164	0	0.002666	1	0
PF3D7_1037900	conserved Plasmodium protein, unknown function	0.0001	1	6.3e-05	1	0
PF3D7_0826000	conserved Plasmodium protein, unknown function	0.003207	0	0.001465	0	0
PF3D7_1319000	conserved Plasmodium protein, unknown function	0.001153	0	3.7e-05	0	0
PF3D7_1404700	conserved Plasmodium protein, unknown function	0.979518	0	0.994317	0	1
PF3D7_0204300	conserved Plasmodium protein, unknown function	0.00155	0	0.003201	0	0
PF3D7_1019600	conserved Plasmodium protein, unknown function	0.000468	0	0	0	0
PF3D7_1227300	conserved Plasmodium protein, unknown function	0.000383	1	2.1e-05	3	0
PF3D7_0718900	conserved Plasmodium protein, unknown function	0.000134	2	0	2	0
PF3D7_0926800	conserved Plasmodium protein, unknown function	0.001123	0	9.9e-05	0	0
PF3D7_0310900	conserved Plasmodium protein, unknown function	0.000297	0	4e-06	0	0
PF3D7_1133500	conserved Plasmodium protein, unknown function	0.000488	0	7.5e-05	0	0
PF3D7_1421300	conserved Plasmodium protein, unknown function	0.000252	1	7e-06	1	0
PF3D7_0104600	conserved Plasmodium protein, unknown function	0.000282	0	2.3e-05	0	0
PF3D7_0211100	conserved Plasmodium protein, unknown function	0.000489	0	7.9e-05	0	0
PF3D7_0417400	conserved Plasmodium protein, unknown function	0.000214	2	0.000865	10	0
PF3D7_0418000	conserved Plasmodium protein, unknown function	0.000215	2	2.3e-05	8	0
PF3D7_0318000	conserved Plasmodium protein, unknown function	0.978439	0	0.989922	0	1
PF3D7_1319200	conserved Plasmodium protein, unknown function	0.000375	0	1.7e-05	0	0
PF3D7_1462100	conserved Plasmodium protein, unknown function	0.000185	0	3.3e-05	1	0
PF3D7_1236500	conserved Plasmodium protein, unknown function	0.00038	0	2e-06	0	0
PF3D7_1359500	conserved Plasmodium protein, unknown function	0.000999	0	1.3e-05	0	0
PF3D7_0625200	conserved Plasmodium protein, unknown function	0.00044	0	3e-06	0	0
PF3D7_0108300	conserved Plasmodium protein, unknown function	0.000235	0	3.5e-05	0	0
PF3D7_1312500	conserved Plasmodium protein, unknown function	0.011409	0	0.5146	0	0
PF3D7_1128000	conserved Plasmodium protein, unknown function	0.001282	0	1e-06	0	0
PF3D7_1345800	conserved Plasmodium protein, unknown function	0.000245	0	6e-06	0	0
PF3D7_0929700	conserved Plasmodium protein, unknown function	0.032529	0	0.009532	0	0
PF3D7_0814700	conserved Plasmodium protein, unknown function	0.000348	0	8e-06	0	0
PF3D7_1133200	conserved Plasmodium protein, unknown function	0.000311	0	1e-06	0	0
PF3D7_0907000	conserved Plasmodium protein, unknown function	0.000361	0	0.001424	0	0
PF3D7_1328600	conserved Plasmodium protein, unknown function	0.000302	0	1.2e-05	0	0
PF3D7_1251400	conserved Plasmodium protein, unknown function	0.000568	1	0.000106	1	0
PF3D7_1369200	conserved Plasmodium protein, unknown function	0.000232	0	1e-06	2	0
PF3D7_1359000	conserved Plasmodium protein, unknown function	0.000112	3	2.7e-05	13	0
PF3D7_1303800	conserved Plasmodium protein, unknown function	0.00037	2	4e-06	12	0
PF3D7_0907100	conserved Plasmodium protein, unknown function	0.000408	2	3e-05	2	0
PF3D7_1362900	conserved Plasmodium protein, unknown function	0.001027	0	9e-06	0	0
PF3D7_0717100	conserved Plasmodium protein, unknown function	0.000355	3	0.000908	4	0
PF3D7_1453000	conserved Plasmodium protein, unknown function	0.002942	0	2e-06	0	0
PF3D7_0619100	conserved Plasmodium protein, unknown function	0.613038	2	0.374092	1	0
PF3D7_1337500	conserved Plasmodium protein, unknown function	0.000203	0	6e-06	0	0
PF3D7_1350500	conserved Plasmodium protein, unknown function	0.221958	1	0.298734	1	0
PF3D7_1017800	conserved Plasmodium protein, unknown function	0.000571	3	9.2e-05	3	0
PF3D7_0710200	conserved Plasmodium protein, unknown function	0.000909	0	6e-06	0	0
PF3D7_1228700	conserved Plasmodium protein, unknown function	0.885888	1	0.872369	2	0
PF3D7_0824200	conserved Plasmodium protein, unknown function	0.000269	0	1.4e-05	0	0
PF3D7_0608100	conserved Plasmodium protein, unknown function	0.965654	0	0.991649	0	1
PF3D7_1239300	conserved Plasmodium protein, unknown function	0.001167	2	1.1e-05	2	0
PF3D7_1410500	conserved Plasmodium protein, unknown function	0.000338	0	0.000208	0	0
PF3D7_0927400	conserved Plasmodium protein, unknown function	0.000219	0	7e-06	1	0
PF3D7_0108500	conserved Plasmodium protein, unknown function	0.000789	0	0	0	0
PF3D7_1145000	conserved Plasmodium protein, unknown function	0.000264	0	5.7e-05	0	0
PF3D7_0925000	conserved Plasmodium protein, unknown function	0.000269	0	1e-06	0	0
PF3D7_0511400	conserved Plasmodium protein, unknown function	0.923131	1	0.945126	1	1
PF3D7_1356100	conserved Plasmodium protein, unknown function	0.000375	0	1e-06	0	0
PF3D7_1133000	conserved Plasmodium protein, unknown function	0.077535	1	0.792383	0	1
PF3D7_1019700	conserved Plasmodium protein, unknown function	0.001074	0	1e-06	0	0
PF3D7_1112300	conserved Plasmodium protein, unknown function	0.000174	0	0.000956	0	0
PF3D7_0820400	conserved Plasmodium protein, unknown function	0.000845	2	0.000778	2	0
PF3D7_1356000	conserved Plasmodium protein, unknown function	0.002085	0	5.3e-05	0	0
PF3D7_0408800	conserved Plasmodium protein, unknown function	0.890799	0	0.930709	2	0
PF3D7_0929300	conserved Plasmodium protein, unknown function	0.00029	2	0.000328	2	0
PF3D7_0928100	conserved Plasmodium protein, unknown function	0.000555	0	0	0	0
PF3D7_1015400	conserved Plasmodium protein, unknown function	0.000454	0	1.1e-05	0	0
PF3D7_0216200	conserved Plasmodium protein, unknown function	0.000331	0	0	0	0
PF3D7_0906200	conserved Plasmodium protein, unknown function	0.677891	1	0.662452	1	0
PF3D7_1409200	conserved Plasmodium protein, unknown function	0.000749	0	8.5e-05	0	0
PF3D7_0323800	conserved Plasmodium protein, unknown function	0.000306	0	1.5e-05	0	0
PF3D7_0423300	conserved Plasmodium protein, unknown function	0.006396	1	0.049535	1	0
PF3D7_0612000	conserved Plasmodium protein, unknown function	0.00014	1	0.002182	1	0
PF3D7_1339000	conserved Plasmodium protein, unknown function	0.000565	0	0.000447	0	0
PF3D7_0608400	conserved Plasmodium protein, unknown function	0.000285	1	0.000165	1	0
PF3D7_1456400	conserved Plasmodium protein, unknown function	0.0003	0	2e-06	0	0
PF3D7_1221100	conserved Plasmodium protein, unknown function	0.930505	0	0.931368	0	1
PF3D7_0503900	conserved Plasmodium protein, unknown function	0.014929	1	0.020619	1	0
PF3D7_1241500	conserved Plasmodium protein, unknown function	0.000177	0	1.5e-05	0	0
PF3D7_1412400	conserved Plasmodium protein, unknown function	9.3e-05	2	2e-06	4	0
PF3D7_1013700	conserved Plasmodium protein, unknown function	0.700802	0	0.557806	0	1
PF3D7_1140800	conserved Plasmodium protein, unknown function	0.003307	0	2.2e-05	0	0
PF3D7_0321700	conserved Plasmodium protein, unknown function	0.001418	0	0.000151	0	0
PF3D7_0916200	conserved Plasmodium protein, unknown function	0.036563	1	0.045884	2	0
PF3D7_1304600	conserved Plasmodium protein, unknown function	0.460622	1	0.36963	1	0
PF3D7_1103900	conserved Plasmodium protein, unknown function	0.000222	0	0.000121	0	0
PF3D7_1143700	conserved Plasmodium protein, unknown function	0.000342	1	0.000104	7	0
PF3D7_1206300	conserved Plasmodium protein, unknown function	0.000882	0	3e-06	0	0
PF3D7_1358400	conserved Plasmodium protein, unknown function	0.000237	2	1e-06	2	0
PF3D7_1421800	conserved Plasmodium protein, unknown function	0.000759	0	1e-06	0	0
PF3D7_0323100	conserved Plasmodium protein, unknown function	0.000371	1	4e-06	3	0
PF3D7_1343800	conserved Plasmodium protein, unknown function	0.002557	2	0.009648	5	0
PF3D7_1146300	conserved Plasmodium protein, unknown function	0.000174	2	1e-06	1	0
PF3D7_1464300	conserved Plasmodium protein, unknown function	0.000529	0	1.4e-05	1	0
PF3D7_0726600	conserved Plasmodium protein, unknown function	0.000457	0	0.000116	0	0
PF3D7_0411000	conserved Plasmodium protein, unknown function	0.001618	0	0.000222	0	0
PF3D7_1340500	conserved Plasmodium protein, unknown function	0.000347	0	1e-06	0	0
PF3D7_1458200	conserved Plasmodium protein, unknown function	0.000325	1	0.000823	1	0
PF3D7_1475800	conserved Plasmodium protein, unknown function	0.002667	1	0.002736	1	0
[truncated: 4,275 more rows]

## Sheet: falciparum_rule_based
ID	Name	SignalP	TMHMM	GPI_FPrate	GPI_prediction	TargetP	Phobius_tm	Phobius_sp
[truncated: 264 more rows]

[truncated: 4 more sheets: falciparum_rifin_stevor, Toxoplasma_gondii, gondii_rule_based, gondii_ROP_GRA]
