# Supplementary material for: Predicting Protein Therapeutic Candidates for Bovine Babesiosis Using Secondary Structure Properties and Machine Learning
Source: Front Genet. 2021 Jul 23;12:716132. doi: 10.3389/fgene.2021.716132 (PMC8343536; doi:10.3389/fgene.2021.716132)
Supplement: Supplementary file 6 [file Table_3.XLSX]

## Sheet: Positives
ID	ProteinName	SignalP	CS_pos	No_of_TMs	First_TM	Last_TM	ProtLen	SS3	SS8	Angles	HSE_u	ASA	Average	Misclassification	TM_Warning
BBOV_IV011310	membrane protein, putative	0.963494	37	0	0	0	234	0.029	0.062	0.096	0.07	0.034	0.058	5	0.214
BBOV_IV005870	membrane protein, putative	0.783588	34	1	13	35	312	0.019	0.061	0.11	0.715	0.719	0.325	3	0.215
BBOV_IV003250	hypothetical protein	0.983486	21	0	0	0	161	0.595	0.163	0.087	0.357	0.536	0.348	3	0.244
BBOV_IV008420	hypothetical protein	0.816819	14	0	0	0	421	0.219	0.21	0.197	0.756	0.717	0.42	3	0.205
BBOV_IV000770	hypothetical protein	0.813581	31	0	0	0	250	0.195	0.502	0.176	0.574	0.708	0.431	2	0.364
BBOV_I001150	hypothetical protein	0.972299	24	0	0	0	72	0.81	0.836	0.287	0.126	0.138	0.439	3	0.445
BBOV_IV001950	methionine aminopeptidase I, putative	0.815947	17	0	0	0	611	0.479	0.772	0.391	0.288	0.298	0.446	4	0.243
BBOV_III010050	ubiquitin family protein	0.980324	17	0	0	0	163	0.381	0.133	0.227	0.767	0.794	0.46	3	0.136
BBOV_I001080	hypothetical protein	0.80032	32	0	0	0	790	0.635	0.741	0.338	0.514	0.154	0.476	2	0.092
BBOV_I003500	membrane protein, putative	0.895348	21	0	0	0	267	0.707	0.156	0.15	0.703	0.778	0.499	2	0.322
BBOV_III007380	heat shock protein 90	0.830259	31	0	0	0	795	0.228	0.315	0.698	0.717	0.554	0.502	2	0.271
BBOV_IV004070	conserved hypothetical protein	0.693882	25	1	7	29	575	0.127	0.182	0.94	0.858	0.432	0.508	3	0.558
BBOV_IV009020	hypothetical protein	0.770375	24	1	7	24	221	0.85	0.769	0.947	0.011	0.048	0.525	2	0.511
BBOV_III011700	hypothetical protein	0.89217	13	0	0	0	268	0.247	0.568	0.059	0.86	0.92	0.531	2	0.21
BBOV_IV010000	membrane protein, putative	0.912777	26	0	0	0	249	0.265	0.331	0.435	0.866	0.902	0.56	3	0.28
BBOV_II006930	gcpE protein	0.787256	20	0	0	0	772	0.65	0.257	0.144	0.915	0.846	0.562	2	0.255
BBOV_I004140	hypothetical protein	0.983036	21	0	0	0	188	0.901	0.77	0.925	0.092	0.154	0.568	2	0.606
BBOV_I002420	membrane protein, putative	0.98276	18	0	0	0	143	0.426	0.482	0.156	0.916	0.939	0.584	3	0.621
BBOV_IV005180	conserved hypothetical protein	0.670077	16	0	0	0	202	0.121	0.55	0.616	0.818	0.883	0.598	1	0.257
BBOV_III007200	conserved hypothetical protein	0.643251	23	0	0	0	1052	0.166	0.149	0.805	0.945	0.929	0.599	2	0.231
BBOV_IV004890	membrane protein, putative	0.943648	22	0	0	0	354	0.688	0.177	0.564	0.808	0.763	0.6	1	0.422
BBOV_IV004850	hypothetical protein	0.902976	22	1	7	24	236	0.982	0.97	0.964	0.036	0.049	0.6	2	0.264
BBOV_IV002930	adenylate kinase 2	0.989825	20	0	0	0	259	0.78	0.307	0.157	0.939	0.892	0.615	2	0.453
BBOV_I004040	conserved hypothetical protein	0.735152	22	0	0	0	281	0.458	0.722	0.215	0.897	0.808	0.62	2	0.542
BBOV_IV000410	surface protein D	0.994234	22	0	0	0	156	0.842	0.74	0.168	0.808	0.54	0.62	1	0.343
BBOV_IV009060	membrane protein, putative	0.969159	23	0	0	0	188	0.421	0.632	0.142	0.953	0.961	0.622	2	0.64
BBOV_IV006480	membrane protein, putative	0.992427	20	0	0	0	274	0.389	0.159	0.811	0.925	0.913	0.639	2	0.357
BBOV_III007900	conserved hypothetical protein	0.867902	20	0	0	0	616	0.36	0.089	0.892	0.951	0.906	0.64	2	0.782
BBOV_III001600	hypothetical protein	0.988795	21	0	0	0	627	0.447	0.201	0.857	0.906	0.813	0.645	2	0.627
BBOV_IV008430	hypothetical protein	0.854047	29	1	13	32	360	0.801	0.77	0.706	0.604	0.351	0.646	1	0.238
BBOV_I001660	hypothetical protein	0.681494	27	0	0	0	248	0.673	0.425	0.859	0.857	0.455	0.654	2	0.928
BBOV_II003960	membrane protein, putative	0.878596	18	0	0	0	235	0.584	0.816	0.26	0.819	0.827	0.661	1	0.127
BBOV_III003500	conserved hypothetical protein	0.838599	28	0	0	0	341	0.768	0.733	0.618	0.601	0.591	0.662	0	0.21
BBOV_II000720	hypothetical protein	0.995118	18	0	0	0	418	0.673	0.688	0.717	0.799	0.528	0.681	0	0.069
BBOV_III010990	Ser/Thr protein phosphatase family protein	0.915944	21	0	0	0	323	0.381	0.454	0.723	0.946	0.929	0.687	2	0.3
BBOV_IV004810	membrane protein, putative	0.963032	19	0	0	0	622	0.737	0.844	0.139	0.857	0.886	0.693	1	0.2
BBOV_IV005880	ribosomal protein L35, putative	0.822134	14	0	0	0	140	0.191	0.729	0.914	0.846	0.809	0.698	1	0.293
BBOV_III003930	50S ribosomal subunit protein L17, putative	0.53219	18	0	0	0	159	0.942	0.936	0.867	0.442	0.309	0.699	2	0.581
BBOV_IV008060	ribose-phosphate pyrophosphokinase, putative	0.89353	20	0	0	0	339	0.436	0.796	0.712	0.86	0.697	0.7	1	0.328
BBOV_I001070	hypothetical protein	0.880264	19	0	0	0	173	0.7	0.701	0.241	0.939	0.953	0.707	1	0.598
BBOV_III009100	Plasmodium falciparum CPW-WPC domain containing protein	0.970213	20	0	0	0	280	0.833	0.766	0.096	0.931	0.917	0.709	1	0.214
BBOV_III001200	hypothetical protein	0.944785	19	0	0	0	65	0.543	0.528	0.898	0.842	0.794	0.721	0	0.481
BBOV_III003040	glucose inhibited division protein A family protein	0.664252	18	0	0	0	711	0.905	0.44	0.712	0.793	0.756	0.721	1	0.225
BBOV_III004080	hypothetical protein	0.980335	20	0	0	0	613	0.754	0.78	0.261	0.963	0.949	0.741	1	0.38
BBOV_I001130	SmORF	0.78656	26	0	0	0	159	0.84	0.831	0.949	0.307	0.796	0.745	1	0.229
BBOV_II006810	SmORF	0.777118	19	0	0	0	241	0.863	0.33	0.62	0.954	0.964	0.746	1	0.455
BBOV_II004280	Plasmodium falciparum CPW-WPC domain containing protein	0.864529	17	0	0	0	613	0.802	0.753	0.451	0.963	0.766	0.747	1	0.133
BBOV_I000820	kelch repeat domain containing protein	0.834172	25	0	0	0	404	0.164	0.955	0.718	0.96	0.963	0.752	1	0.133
BBOV_II004060	membrane protein, putative	0.985771	18	0	0	0	326	0.888	0.881	0.799	0.419	0.776	0.753	1	0.272
BBOV_II000990	hypothetical protein	0.639353	24	0	0	0	192	0.968	0.974	0.791	0.723	0.326	0.756	1	0.536
BBOV_IV001090	hypothetical protein	0.668895	14	0	0	0	373	0.846	0.851	0.778	0.748	0.586	0.762	0	0.542
BBOV_IV008610	hypothetical protein	0.936454	23	0	0	0	204	0.823	0.646	0.848	0.752	0.755	0.765	0	0.229
BBOV_II005080	chain A of Ferredoxin, putative	0.967901	17	0	0	0	171	0.832	0.879	0.971	0.756	0.397	0.767	1	0.245
BBOV_IV010280	RAP-1 related antigen (RRA)	0.756959	19	0	0	0	349	0.907	0.198	0.878	0.969	0.894	0.769	1	0.893
BBOV_IV010640	glutamyl-tRNA synthetase, putative	0.575297	23	0	0	0	601	0.932	0.871	0.891	0.428	0.745	0.773	1	0.389
BBOV_II001760	hypothetical protein	0.994778	20	0	0	0	203	0.936	0.873	0.222	0.907	0.939	0.775	1	0.195
BBOV_IV009170	membrane protein, putative	0.975192	28	0	0	0	236	0.837	0.741	0.651	0.839	0.816	0.777	0	0.133
BBOV_II003360	elongation factor TS, putative	0.649809	21	0	0	0	394	0.962	0.98	0.934	0.179	0.828	0.777	1	0.434
BBOV_IV004340	membrane protein, putative	0.917518	23	0	0	0	255	0.97	0.927	0.352	0.861	0.781	0.778	1	0.423
BBOV_IV005440	membrane protein, putative	0.8989	23	0	0	0	352	0.833	0.7	0.538	0.912	0.913	0.779	0	0.528
BBOV_III009720	hypothetical protein	0.641071	15	0	0	0	1069	0.445	0.843	0.868	0.857	0.891	0.781	1	0.282
BBOV_I000840	Plasmodium falciparum CPW-WPC domain containing protein	0.774313	20	0	0	0	182	0.864	0.448	0.759	0.934	0.904	0.782	1	0.15
BBOV_I004270	ATP-dependent Clp protease adaptor protein ClpS domain containing protein	0.806748	30	0	0	0	217	0.973	0.945	0.841	0.62	0.56	0.788	0	0.329
BBOV_IV011670	membrane protein, putative	0.682401	26	0	0	0	208	0.946	0.309	0.924	0.921	0.894	0.799	1	0.472
BBOV_IV003350	cysteine desulfurase	0.834346	21	0	0	0	423	0.982	0.635	0.583	0.941	0.868	0.802	0	0.252
BBOV_IV003320	hypothetical protein	0.90608	23	0	0	0	416	0.703	0.914	0.756	0.785	0.863	0.804	0	0.377
BBOV_III007790	casein kinase II, alpha chain (CK II)	0.596371	32	0	0	0	423	0.407	0.906	0.836	0.973	0.976	0.82	1	0.168
BBOV_III001220	variant erythrocyte surface antigen-1, alpha subunit	0.852701	20	0	0	0	1014	0.93	0.955	0.515	0.866	0.834	0.82	0	0.718
BBOV_III005720	tRNA pseudouridine synthase, putative	0.882717	19	0	0	0	282	0.942	0.9	0.383	0.959	0.919	0.821	1	0.395
BBOV_III002950	hypothetical protein	0.979919	17	0	0	0	78	0.888	0.838	0.772	0.779	0.854	0.826	0	0.367
BBOV_IV010790	membrane protein, putative	0.782556	21	0	0	0	308	0.993	0.976	0.968	0.427	0.819	0.837	1	0.388
BBOV_IV005270	membrane protein, putative	0.653108	24	0	0	0	1708	0.857	0.854	0.703	0.898	0.901	0.843	0	0.33
BBOV_IV003220	HAD superfamily hydrolase, putative	0.942922	18	0	0	0	300	0.883	0.841	0.742	0.845	0.908	0.844	0	0.309
BBOV_III002240	hypothetical protein	0.900416	25	0	0	0	152	0.833	0.884	0.757	0.87	0.89	0.847	0	0.259
BBOV_IV003980	hypothetical protein	0.793364	22	0	0	0	438	0.934	0.958	0.894	0.675	0.8	0.852	0	0.099
BBOV_IV009240	hypothetical protein	0.971946	21	0	0	0	778	0.746	0.932	0.831	0.922	0.841	0.854	0	0.236
BBOV_III005960	tRNA methyl transferase family protein	0.922989	19	0	0	0	665	0.871	0.607	0.972	0.963	0.857	0.854	0	0.336
BBOV_III000800	conserved hypothetical protein	0.840825	20	0	0	0	277	0.884	0.939	0.661	0.903	0.883	0.854	0	0.181
BBOV_III010940	peptidyl-prolyl cis-trans isomerase, cyclophilin-type f domain containing protein	0.9726	21	0	0	0	195	0.951	0.935	0.934	0.721	0.735	0.855	0	0.142
BBOV_IV002270	hypothetical protein	0.997169	21	0	0	0	784	0.947	0.837	0.813	0.82	0.862	0.856	0	0.171
BBOV_IV005650	membrane protein, putative	0.632984	17	0	0	0	271	0.932	0.901	0.798	0.847	0.815	0.859	0	0.737
BBOV_IV000420	conserved hypothetical protein	0.733529	23	0	0	0	226	0.963	0.934	0.973	0.863	0.572	0.861	0	0.202
BBOV_II002580	membrane protein, putative	0.922979	36	0	0	0	252	0.851	0.884	0.928	0.756	0.902	0.864	0	0.593
BBOV_IV001070	protein disulfide-isomerase, putative	0.881803	27	0	0	0	531	0.905	0.975	0.938	0.701	0.805	0.865	0	0.347
BBOV_III001660	LytB protein, putative	0.976065	16	0	0	0	419	0.814	0.906	0.734	0.937	0.946	0.867	0	0.166
BBOV_IV004940	membrane protein, putative	0.97939	22	0	0	0	115	0.913	0.862	0.664	0.933	0.966	0.868	0	0.234
BBOV_I001670	hypothetical protein	0.915257	22	0	0	0	265	0.871	0.808	0.902	0.909	0.854	0.869	0	0.713
BBOV_IV004250	membrane protein, putative	0.941655	17	0	0	0	217	0.96	0.943	0.934	0.892	0.618	0.869	0	0.415
BBOV_III005620	hypothetical protein	0.985393	26	0	0	0	437	0.926	0.874	0.925	0.821	0.813	0.872	0	0.144
BBOV_III011350	hypothetical protein	0.990752	26	0	0	0	424	0.946	0.903	0.96	0.727	0.824	0.872	0	0.093
BBOV_I004860	hypothetical protein	0.982373	21	0	0	0	150	0.966	0.907	0.959	0.814	0.712	0.872	0	0.229
BBOV_II002020	mac/perforin domain containing protein	0.762698	22	0	0	0	420	0.708	0.849	0.96	0.956	0.916	0.878	0	0.273
BBOV_IV011730	ubiquitin fusion degradation protein UFD1, putative	0.865247	22	1	5	27	297	0.952	0.891	0.966	0.906	0.676	0.878	0	0.205
BBOV_IV011680	membrane protein, putative	0.924438	28	1	7	28	354	0.958	0.947	0.691	0.881	0.913	0.878	0	0.671
BBOV_III006100	conserved hypothetical protein	0.965036	25	0	0	0	414	0.798	0.964	0.952	0.838	0.844	0.879	0	0.26
BBOV_IV011940	hypothetical protein	0.997567	19	0	0	0	449	0.882	0.876	0.813	0.918	0.914	0.881	0	0.75
BBOV_I001020	hypothetical protein	0.999182	17	0	0	0	211	0.952	0.931	0.588	0.98	0.974	0.885	0	0.266
BBOV_II007780	SmORF	0.844981	25	0	0	0	140	0.783	0.87	0.983	0.899	0.916	0.89	0	0.214
BBOV_II007300	membrane protein, putative	0.736938	19	0	0	0	256	0.866	0.926	0.924	0.88	0.852	0.89	0	0.865
BBOV_IV006500	hypothetical protein	0.991651	21	0	0	0	274	0.922	0.823	0.801	0.964	0.942	0.89	0	0.691
BBOV_IV002260	membrane protein, putative	0.630594	20	1	7	29	788	0.955	0.95	0.841	0.859	0.852	0.891	0	0.208
BBOV_IV004200	hypothetical protein	0.849754	27	0	0	0	810	0.926	0.864	0.794	0.925	0.953	0.892	0	0.197
BBOV_III011330	hypothetical protein	0.604129	25	0	0	0	411	0.952	0.978	0.875	0.814	0.843	0.892	0	0.171
BBOV_III001690	hypothetical protein	0.944576	21	0	0	0	108	0.954	0.961	0.967	0.801	0.78	0.893	0	0.331
BBOV_III009440	conserved hypothetical protein	0.668308	16	0	0	0	509	0.917	0.916	0.847	0.889	0.903	0.894	0	0.243
BBOV_I001010	tRNA modification GTPase TrmE, putative	0.898218	17	0	0	0	529	0.913	0.97	0.67	0.959	0.961	0.895	0	0.548
BBOV_IV008700	membrane protein, putative	0.949223	26	0	0	0	108	0.962	0.942	0.836	0.857	0.876	0.895	0	0.359
BBOV_III009090	conserved hypothetical protein	0.643134	23	0	0	0	133	0.682	0.931	0.936	0.965	0.966	0.896	0	0.688
BBOV_II001640	hypothetical protein	0.683022	21	0	0	0	339	0.754	0.923	0.921	0.931	0.953	0.896	0	0.187
BBOV_III007710	SmORF	0.888664	22	0	0	0	108	0.961	0.947	0.998	0.788	0.784	0.896	0	0.166
BBOV_II002660	hypothetical protein	0.989547	20	0	0	0	342	0.806	0.952	0.938	0.917	0.876	0.898	0	0.513
BBOV_II006600	hypothetical protein	0.71332	27	0	0	0	598	0.965	0.962	0.978	0.744	0.858	0.901	0	0.173
BBOV_IV007750	membrane protein, putative	0.987437	22	0	0	0	517	0.918	0.903	0.902	0.941	0.846	0.902	0	0.392
BBOV_III002860	conserved hypothetical protein	0.994888	17	0	0	0	282	0.954	0.879	0.952	0.944	0.785	0.903	0	0.258
BBOV_II002830	membrane protein, putative	0.85811	36	0	0	0	298	0.893	0.819	0.927	0.93	0.949	0.904	0	0.429
BBOV_II002570	membrane protein, putative	0.635974	36	0	0	0	244	0.929	0.795	0.911	0.936	0.947	0.904	0	0.468
BBOV_IV005120	membrane protein, putative	0.98862	17	0	0	0	178	0.962	0.931	0.951	0.804	0.872	0.904	0	0.477
BBOV_IV000780	hypothetical protein	0.871858	26	0	0	0	231	0.937	0.961	0.844	0.88	0.906	0.906	0	0.497
BBOV_IV003120	hypothetical protein	0.911102	19	0	0	0	233	0.978	0.901	0.824	0.925	0.904	0.906	0	0.394
BBOV_IV004240	conserved hypothetical protein	0.567637	28	0	0	0	240	0.914	0.914	0.895	0.916	0.902	0.908	0	0.196
BBOV_IV008150	12D3 antigen	0.994397	21	0	0	0	346	0.942	0.92	0.953	0.837	0.893	0.909	0	0.257
BBOV_III011320	hypothetical protein	0.684136	25	0	0	0	416	0.967	0.957	0.92	0.87	0.841	0.911	0	0.108
BBOV_IV011840	membrane protein, putative	0.903066	19	0	0	0	172	0.948	0.927	0.856	0.901	0.927	0.912	0	0.656
BBOV_I000160	conserved hypothetical protein	0.811186	22	0	0	0	501	0.855	0.913	0.939	0.929	0.936	0.914	0	0.706
BBOV_II002820	membrane protein, putative	0.85811	36	0	0	0	274	0.936	0.865	0.943	0.906	0.937	0.917	0	0.217
BBOV_II006740	ubiquitin-conjugating enzyme E2	0.912709	23	0	0	0	188	0.965	0.871	0.956	0.932	0.872	0.919	0	0.183
BBOV_II004000	conserved hypothetical protein	0.86565	20	0	0	0	629	0.977	0.946	0.876	0.957	0.839	0.919	0	0.328
BBOV_IV002330	protein disulfide-isomerase	0.994927	21	0	0	0	463	0.957	0.953	0.955	0.84	0.901	0.921	0	0.327
BBOV_IV009100	protein disulfide isomerase related protein	0.992025	20	0	0	0	395	0.931	0.937	0.916	0.924	0.916	0.925	0	0.131
BBOV_IV008400	heat shock protein 90, putative	0.781584	17	0	0	0	795	0.962	0.942	0.872	0.939	0.927	0.928	0	0.322
BBOV_I001680	hypothetical protein	0.745893	23	0	0	0	265	0.951	0.96	0.956	0.883	0.897	0.929	0	0.685
BBOV_II004430	Plasmodium falciparum CPW-WPC domain containing protein	0.794724	17	0	0	0	262	0.955	0.937	0.86	0.944	0.947	0.929	0	0.222
BBOV_III000690	SmORF	0.794377	22	0	0	0	142	0.988	0.984	0.996	0.787	0.891	0.929	0	0.249
BBOV_III008960	hypothetical protein	0.994242	26	0	0	0	433	0.968	0.988	0.977	0.877	0.841	0.93	0	0.136
BBOV_II000970	hypothetical protein	0.983348	19	0	0	0	480	0.936	0.908	0.916	0.979	0.917	0.931	0	0.323
BBOV_III007800	heat shock protein 70 precursor, putative	0.995668	26	0	0	0	652	0.966	0.942	0.936	0.902	0.908	0.931	0	0.371
BBOV_IV005390	spherical body protein 4 SBP4	0.89692	22	0	0	0	372	0.944	0.947	0.888	0.964	0.922	0.933	0	0.191
BBOV_IV004710	translation elongation factor G (EF-G), putative	0.910024	16	0	0	0	817	0.971	0.947	0.865	0.976	0.908	0.933	0	0.357
BBOV_III003260	conserved hypothetical protein	0.891977	24	0	0	0	865	0.953	0.973	0.972	0.921	0.851	0.934	0	0.296
BBOV_I000990	hypothetical protein	0.800622	23	0	0	0	534	0.98	0.918	0.954	0.924	0.895	0.934	0	0.152
BBOV_IV008970	membrane protein, putative	0.994225	21	0	0	0	228	0.99	0.985	0.969	0.851	0.873	0.934	0	0.236
BBOV_IV005950	membrane protein, putative	0.83755	16	0	0	0	436	0.94	0.909	0.95	0.945	0.93	0.935	0	0.218
BBOV_IV000090	SmORF	0.844251	24	0	0	0	140	0.944	0.848	0.962	0.961	0.962	0.935	0	0.23
BBOV_III004200	hypothetical protein	0.966275	18	0	0	0	814	0.909	0.943	0.887	0.968	0.971	0.936	0	0.935
BBOV_IV000670	hypothetical protein	0.930142	27	0	0	0	298	0.944	0.919	0.894	0.961	0.962	0.936	0	0.205
BBOV_III005180	hypothetical protein	0.883501	18	0	0	0	548	0.973	0.947	0.9	0.959	0.901	0.936	0	0.284
BBOV_IV010940	hypothetical protein	0.9571	23	1	7	24	431	0.974	0.956	0.91	0.964	0.878	0.936	0	0.08
BBOV_III007520	membrane-associated calcum-binding protein, putative	0.946986	19	0	0	0	293	0.953	0.918	0.932	0.951	0.932	0.937	0	0.369
BBOV_IV010800	membrane protein, putative	0.957415	23	1	5	22	248	0.983	0.96	0.975	0.896	0.874	0.938	0	0.099
BBOV_IV004210	membrane protein, putative	0.70008	23	1	6	28	307	0.956	0.966	0.839	0.992	0.941	0.939	0	0.213
BBOV_III003290	hypothetical protein	0.9428	20	0	0	0	285	0.955	0.952	0.871	0.98	0.948	0.941	0	0.362
BBOV_III011590	hypothetical protein	0.971319	23	0	0	0	432	0.966	0.945	0.95	0.897	0.951	0.942	0	0.184
BBOV_IV005750	membrane protein, putative	0.96819	21	0	0	0	312	0.977	0.969	0.941	0.917	0.905	0.942	0	0.197
BBOV_IV006390	SmORF	0.867276	22	0	0	0	459	0.95	0.912	0.989	0.927	0.942	0.944	0	0.19
BBOV_IV001040	hypothetical protein	0.923143	27	0	0	0	178	0.985	0.984	0.901	0.941	0.912	0.945	0	0.445
BBOV_I000970	DnaJ domain containing protein	0.993767	20	0	0	0	371	0.955	0.955	0.895	0.951	0.973	0.946	0	0.203
BBOV_I004210	spherical body protein 3	0.998386	16	0	0	0	1089	0.972	0.973	0.897	0.951	0.936	0.946	0	0.173
BBOV_IV011430	membrane protein, putative	0.971316	16	0	0	0	1536	0.897	0.959	0.968	0.939	0.971	0.947	0	0.441
BBOV_III006630	chaperonin, 10 kDa family protein	0.954197	18	0	0	0	294	0.971	0.949	0.986	0.938	0.889	0.947	0	0.121
BBOV_IV005000	cyclophilin, putative	0.997539	19	0	0	0	217	0.98	0.967	0.96	0.924	0.905	0.947	0	0.187
BBOV_III000020	SmORF	0.802975	24	0	0	0	156	0.931	0.913	0.985	0.953	0.96	0.948	0	0.179
BBOV_III007330	hypothetical protein	0.811159	17	0	0	0	323	0.967	0.943	0.903	0.954	0.972	0.948	0	0.492
BBOV_IV007620	hypothetical protein	0.908309	17	0	0	0	781	0.974	0.972	0.96	0.91	0.934	0.95	0	0.172
BBOV_II002190	hypothetical protein	0.914148	18	0	0	0	593	0.932	0.951	0.966	0.965	0.948	0.952	0	0.298
BBOV_IV004360	membrane protein, putative	0.963342	22	0	0	0	351	0.982	0.956	0.925	0.943	0.955	0.952	0	0.122
BBOV_IV008620	membrane protein, putative	0.934036	24	0	0	0	291	0.986	0.973	0.952	0.966	0.883	0.952	0	0.662
BBOV_II001970	mac/perforin domain containing membrane protein	0.942895	21	0	0	0	559	0.997	0.969	0.985	0.912	0.913	0.955	0	0.332
BBOV_IV000760	hypothetical protein	0.806941	23	0	0	0	191	0.993	0.982	0.95	0.923	0.944	0.958	0	0.318
BBOV_II006200	membrane protein, putative	0.906764	17	0	0	0	800	0.985	0.949	0.938	0.963	0.959	0.959	0	0.489
BBOV_IV009870	rhoptry-associated protein 1 (RAP-1)	0.973114	21	0	0	0	565	0.933	0.959	0.947	0.993	0.97	0.96	0	0.835
BBOV_I002480	hypothetical protein	0.970534	22	0	0	0	211	0.995	0.966	0.943	0.971	0.926	0.96	0	0.112
BBOV_II002290	SmORF	0.933444	24	0	0	0	127	0.898	0.943	0.997	0.986	0.983	0.961	0	0.222
BBOV_III000390	hypothetical protein	0.922982	20	0	0	0	253	0.976	0.971	0.934	0.966	0.957	0.961	0	0.209
BBOV_III005800	hypothetical protein	0.968583	26	0	0	0	437	0.993	0.924	0.971	0.966	0.96	0.963	0	0.085
BBOV_IV007010	chaperonin cpn60, putative	0.973738	21	0	0	0	651	0.993	0.973	0.953	0.968	0.931	0.964	0	0.553
BBOV_III002340	SmORF	0.912006	24	0	0	0	256	0.959	0.964	0.998	0.956	0.948	0.965	0	0.241
BBOV_III000050	SmORF	0.97918	22	0	0	0	233	0.977	0.971	0.988	0.941	0.96	0.967	0	0.308
BBOV_IV001030	hypothetical protein	0.919057	27	0	0	0	276	0.968	0.986	0.973	0.961	0.961	0.97	0	0.375
BBOV_III001320	SmORF	0.505002	24	0	0	0	135	0.976	0.982	0.989	0.946	0.955	0.97	0	0.322
BBOV_IV007480	membrane protein, putative	0.978331	21	0	0	0	969	0.976	0.976	0.979	0.971	0.948	0.97	0	0.148
BBOV_I004780	hypothetical protein	0.997139	20	0	0	0	361	0.957	0.976	0.976	0.974	0.971	0.971	0	0.857
BBOV_I001120	SmORF	0.886909	24	0	0	0	272	0.968	0.962	0.995	0.969	0.961	0.971	0	0.214
BBOV_IV007930	SmORF	0.915845	24	0	0	0	241	0.969	0.963	0.992	0.984	0.951	0.972	0	0.285
BBOV_II002280	SmORF	0.923895	24	0	0	0	358	0.959	0.938	0.997	0.989	0.989	0.974	0	0.173
BBOV_III009330	hypothetical protein	0.930059	21	0	0	0	220	0.97	0.995	0.937	0.995	0.984	0.976	0	0.476
BBOV_IV012140	SmORF	0.864009	24	0	0	0	196	0.992	0.981	0.991	0.962	0.966	0.978	0	0.481
BBOV_IV000040	SmORF	0.889261	24	0	0	0	196	0.951	0.986	0.993	0.983	0.983	0.979	0	0.21
BBOV_III011960	SmORF	0.890634	24	0	0	0	187	0.951	0.995	0.999	0.99	0.969	0.981	0	0.226
BBOV_III006490	hypothetical protein	0.994188	26	0	0	0	437	0.968	0.979	0.986	0.987	0.986	0.981	0	0.157
BBOV_I003890	SmORF	0.94156	22	0	0	0	292	0.948	0.99	0.996	0.987	0.988	0.982	0	0.205
BBOV_I005150	SmORF	0.890634	24	0	0	0	187	0.987	0.997	1	0.981	0.951	0.983	0	0.219
BBOV_III006510	hypothetical protein	0.994188	26	0	0	0	437	0.976	0.976	0.992	0.989	0.989	0.984	0	0.159
BBOV_IV006420	SmORF	0.920404	24	0	0	0	392	0.975	0.988	0.994	0.985	0.985	0.985	0	0.279
BBOV_III006470	hypothetical protein	0.994188	26	0	0	0	437	0.988	0.982	0.983	0.99	0.986	0.986	0	0.158
BBOV_I001170	SmORF	0.943632	22	0	0	0	182	0.985	0.983	0.999	0.986	0.984	0.987	0	0.294
BBOV_I001370	SmORF	0.943159	22	0	0	0	189	0.991	0.976	0.996	0.996	0.988	0.989	0	0.336

## Sheet: Negatives
ID	ProteinName	SignalP	CS_pos	No_of_TMs	First_TM	Last_TM	ProtLen	SS3	SS8	Angles	HSE_u	ASA	Average	Misclassification	TM_Warning
BBOV_IV004410	chaperone protein dnaJ-2, putative	0.003618	0	0	0	0	112	0.937	0.862	0.838	0.368	0.208	0.643	3	0.503
BBOV_III003880	DEAD/DEAH box helicase domain containing protein	0.005016	0	0	0	0	693	0.34	0.667	0.131	0.912	0.884	0.587	3	0.165
BBOV_IV000400	DEAD/DEAH box helicase	0.000265	0	0	0	0	491	0.98	0.997	0.742	0.051	0.064	0.567	3	0.284
BBOV_IV005830	ATP synthase F1 beta chain, putative	0.000763	0	0	0	0	514	0.226	0.126	0.671	0.972	0.837	0.566	3	0.276
BBOV_I001340	variant erythrocyte surface antigen-1, beta subunit	0.006192	0	0	0	0	145	0.978	0.925	0.243	0.142	0.183	0.494	2	0.648
BBOV_IV000530	orotate phosphoribosyltransferase	0.000645	0	0	0	0	196	0.985	0.936	0.278	0.089	0.143	0.486	2	0.236
BBOV_III003300	hypothetical protein	0.00033	0	0	0	0	1039	0.878	0.913	0.381	0.089	0.163	0.485	2	0.744
BBOV_III008640	hypothetical protein	0.001035	0	0	0	0	411	0.917	0.947	0.394	0.073	0.082	0.483	2	0.178
BBOV_II006260	hypothetical protein	0.002517	0	0	0	0	207	0.812	0.681	0.146	0.509	0.255	0.481	3	0.157
BBOV_III007250	DNA repair protein (mre11) family protein	0.000238	0	0	0	0	1040	0.601	0.65	0.791	0.141	0.173	0.471	3	0.301
BBOV_II006320	pre-mRNA processing ribonucleoprotein binding region-containing protein	0.000197	0	0	0	0	483	0.567	0.854	0.716	0.053	0.05	0.448	3	0.427
BBOV_III003080	conserved hypothetical protein	0.001138	0	0	0	0	418	0.765	0.918	0.222	0.157	0.171	0.447	2	0.823
BBOV_IV009590	ADP-ribosylation factor GTPase-activating factor, putative	0.000984	0	0	0	0	369	0.94	0.895	0.208	0.067	0.079	0.438	2	0.272
BBOV_III007860	phosphoglycerate mutase 1 family protein	0.003174	0	0	0	0	248	0.33	0.18	0.091	0.868	0.713	0.436	2	0.287
BBOV_I004840	hypothetical protein	0.000993	0	0	0	0	243	0.649	0.116	0.5	0.145	0.755	0.433	2	0.551
BBOV_IV006780	conserved hypothetical protein	0.000611	0	0	0	0	481	0.006	0.126	0.184	0.97	0.878	0.433	2	0.193
BBOV_IV000600	hypothetical protein	0.001572	0	0	0	0	223	0.679	0.792	0.521	0.033	0.124	0.43	3	0.139
BBOV_I005030	conserved hypothetical protein	0.000841	0	0	0	0	195	0.791	0.422	0.854	0.024	0.056	0.429	2	0.27
BBOV_I000910	Brix domain containing protein	0.001729	0	0	0	0	293	0.799	0.844	0.408	0.048	0.035	0.427	2	0.127
BBOV_IV008080	hypothetical protein	0.000867	0	0	0	0	443	0.144	0.221	0.751	0.459	0.562	0.427	2	0.313
BBOV_IV003860	adenosine kinase	0.002154	0	0	0	0	341	0.056	0.056	0.144	0.927	0.928	0.422	2	0.307
BBOV_I002210	syntaxin binding protein, putative	0.001157	0	0	0	0	596	0.833	0.363	0.239	0.516	0.14	0.418	2	0.392
BBOV_III009860	ubiquitin conjugating enzyme E2, putative	0.001872	0	0	0	0	164	0.895	0.84	0.202	0.042	0.09	0.414	2	0.248
BBOV_III007940	conserved hypothetical protein	0.000466	0	0	0	0	321	0.906	0.918	0.106	0.062	0.065	0.411	2	0.199
BBOV_IV004060	6-phosphogluconate dehydrogenase, putative	0.006648	0	0	0	0	453	0.135	0.151	0.125	0.824	0.815	0.41	2	0.59
BBOV_III007490	conserved hypothetical protein	0.002049	0	1	60	82	111	0.838	0.861	0.152	0.06	0.116	0.405	2	0.606
BBOV_III007930	conserved hypothetical protein	0.000392	0	0	0	0	604	0.073	0.131	0.137	0.778	0.884	0.401	2	0.401
BBOV_I005050	ubiquitin conjugating enzyme, putative	0.001461	0	0	0	0	162	0.948	0.867	0.144	0.018	0.024	0.4	2	0.212
BBOV_II003390	hypothetical protein	0.001178	0	0	0	0	538	0.116	0.145	0.221	0.691	0.786	0.392	2	0.306
BBOV_III003170	structure specific recognition protein, putative	0.003904	0	0	0	0	485	0.119	0.128	0.128	0.904	0.671	0.39	2	0.119
BBOV_IV010550	conserved hypothetical protein	0.001687	0	0	0	0	217	0.107	0.144	0.789	0.22	0.687	0.389	2	0.222
BBOV_II001010	periodic tryptophan protein 2-like protein, putative	0.002907	0	0	0	0	988	0.05	0.072	0.165	0.823	0.818	0.386	2	0.268
BBOV_III004870	hypothetical protein	0.002635	0	0	0	0	519	0.002	0.006	0.164	0.886	0.86	0.384	2	0.167
BBOV_IV011570	endonuclease/exonuclease/phosphatase family protein	0.001051	0	0	0	0	957	0.048	0.077	0.155	0.804	0.773	0.371	2	0.343
BBOV_II005220	choline-phosphate cytidylyltransferase	0.00021	0	0	0	0	546	0.075	0.055	0.113	0.811	0.795	0.37	2	0.466
BBOV_II006370	hypothetical protein	0.001017	0	0	0	0	650	0.486	0.377	0.235	0.213	0.535	0.369	1	0.221
BBOV_III001350	40S ribosomal protein S17, putative	0.000536	0	0	0	0	132	0.811	0.75	0.102	0.06	0.104	0.365	2	0.22
BBOV_II000620	hypothetical protein	0.000829	0	0	0	0	242	0.459	0.692	0.405	0.108	0.149	0.363	1	0.273
BBOV_IV002860	variant erythrocyte surface antigen-1, alpha subunit	0.001845	0	1	64	86	127	0.041	0.056	0.101	0.788	0.799	0.357	2	0.834
BBOV_IV005480	actin-related, putative	0.00315	0	0	0	0	508	0.252	0.094	0.387	0.223	0.804	0.352	1	0.396
BBOV_III010680	ribosomal L27e protein family protein	0.000295	0	0	0	0	146	0.113	0.078	0.164	0.601	0.776	0.346	2	0.37
BBOV_IV001650	conserved hypothetical protein	0.002626	0	0	0	0	288	0.008	0.01	0.223	0.79	0.678	0.342	2	0.16
BBOV_IV005840	serine hydroxymethyltransferase, putative	0.000799	0	0	0	0	453	0.065	0.1	0.116	0.714	0.715	0.342	2	0.414
BBOV_IV001640	GTP binding protein, putative	0.010009	0	0	0	0	423	0.241	0.138	0.137	0.724	0.465	0.341	1	0.404
BBOV_V000540	hypothetical protein	0.00022	0	0	0	0	214	0.259	0.21	0.898	0.153	0.14	0.332	1	0.323
BBOV_IV010070	3'5'-cyclic nucleotide phosphodiesterase, putative	0.000703	0	0	0	0	485	0.513	0.837	0.082	0.091	0.131	0.331	2	0.415
BBOV_III004910	hypothetical protein	0.002293	0	0	0	0	750	0.152	0.442	0.659	0.194	0.14	0.317	1	0.297
BBOV_I003570	hypothetical protein	0.001244	0	0	0	0	485	0.067	0.105	0.162	0.899	0.337	0.314	1	0.198
BBOV_III004540	tubulin-tyrosine ligase family protein	0.004275	0	0	0	0	413	0.027	0.024	0.128	0.766	0.625	0.314	2	0.702
BBOV_III004090	hypothetical protein	0.001287	0	0	0	0	260	0.166	0.2	0.184	0.741	0.274	0.313	1	0.177
BBOV_III008270	DEAD/DEAH box helicase domain containing protein	0.000921	0	0	0	0	953	0.078	0.084	0.103	0.485	0.793	0.309	1	0.377
BBOV_I002860	hypothetical protein	0.002318	0	0	0	0	190	0.713	0.44	0.255	0.03	0.097	0.307	1	0.154
BBOV_III009270	plectin/S10 domain containing protein	0.000725	0	0	0	0	113	0.456	0.662	0.14	0.128	0.136	0.304	1	0.213
BBOV_II001020	hypothetical protein	0.001232	0	0	0	0	423	0.005	0.008	0.124	0.671	0.707	0.303	2	0.306
BBOV_III009800	hypothetical protein	0.001244	0	0	0	0	881	0.31	0.305	0.687	0.082	0.108	0.298	1	0.518
BBOV_I002820	conserved hypothetical protein	0.001467	0	0	0	0	320	0.089	0.119	0.097	0.84	0.335	0.296	1	0.232
BBOV_II004540	hypothetical protein	0.001209	0	0	0	0	297	0.154	0.119	0.812	0.2	0.184	0.294	1	0.714
BBOV_II003570	bromodomain containing protein	0.000957	0	0	0	0	1603	0.373	0.742	0.11	0.11	0.125	0.292	1	0.475
BBOV_II007560	hypothetical protein	0.002551	0	0	0	0	339	0.792	0.283	0.257	0.058	0.061	0.29	1	0.542
BBOV_I002910	transcription factor S-II (TFIIS)and transcription factor S-II (TFIIS) central domain containing protein	0.000215	0	0	0	0	302	0.565	0.578	0.119	0.063	0.114	0.288	2	0.554
BBOV_II004750	ribosomal L39 protein	0.001366	0	0	0	0	51	0.81	0.315	0.202	0.016	0.04	0.277	1	0
BBOV_III003610	26S proteasome non-ATPase regulatory subunit Nin1/mts3 family protein	0.001573	0	0	0	0	273	0.449	0.71	0.122	0.035	0.063	0.276	1	0.507
BBOV_II007380	cyclin dependent kinase binding protein, putative	0.001544	0	0	0	0	395	0.476	0.483	0.159	0.041	0.054	0.243	0	0.53
BBOV_III009030	protein of unknown function (DUF1671) protein family	0.006491	0	1	597	619	677	0.171	0.129	0.357	0.227	0.301	0.237	0	0.363
BBOV_II000760	protein kinase domain containing protein	0.0006	0	0	0	0	815	0.236	0.677	0.015	0.085	0.158	0.234	1	0.756
BBOV_I002490	hypothetical protein	0.001583	0	0	0	0	336	0.046	0.079	0.862	0.097	0.081	0.233	1	0.172
BBOV_III007130	HesB-like domain containing protein	0.001627	0	0	0	0	118	0.375	0.296	0.13	0.127	0.167	0.219	0	0.247
BBOV_I000250	hypothetical protein	0.000444	0	0	0	0	991	0.418	0.261	0.17	0.112	0.099	0.212	0	0.945
BBOV_IV004540	phosphoriboprotein P0	0.000538	0	0	0	0	312	0.363	0.405	0.157	0.061	0.061	0.209	0	0.211
BBOV_IV005540	RabGAP/TBC domain-containing protein, putative	0.001222	0	0	0	0	385	0.053	0.12	0.748	0.037	0.073	0.206	1	0.882
BBOV_III007190	conserved hypothetical protein	0.003429	0	0	0	0	187	0.123	0.368	0.212	0.159	0.157	0.204	0	0.172
BBOV_II006920	citrate synthase	0.000529	0	0	0	0	476	0.102	0.081	0.111	0.267	0.45	0.202	0	0.745
BBOV_IV000260	EF hand domain conatining protein	0.000593	0	0	0	0	539	0.081	0.554	0.163	0.075	0.117	0.198	1	0.725
BBOV_IV005100	RNA polymerase subunit 8c, putative	0.000511	0	0	0	0	145	0.506	0.115	0.119	0.122	0.112	0.195	1	0.435
BBOV_II007650	hypothetical protein	0.001171	0	0	0	0	445	0.002	0.005	0.814	0.071	0.053	0.189	1	0.785
BBOV_IV005040	hypothetical protein	0.002351	0	0	0	0	416	0.053	0.033	0.121	0.405	0.334	0.189	0	0.158
BBOV_II002440	hypothetical protein	0.000767	0	0	0	0	635	0.133	0.624	0.079	0.036	0.061	0.187	1	0.529
BBOV_IV002350	U6 snRNA-associated Sm-like protein LSm8, putative	0.001137	0	0	0	0	94	0.215	0.235	0.137	0.15	0.2	0.187	0	0.204
BBOV_III010470	dnaJ C terminal region domain containing protein	0.001272	0	0	0	0	395	0.085	0.103	0.077	0.426	0.239	0.186	0	0.169
BBOV_II005000	conserved hypothetical protein	0.000811	0	0	0	0	141	0.294	0.374	0.121	0.059	0.079	0.185	0	0.215
BBOV_III004860	cell differentiation family protein	0.000212	0	0	0	0	311	0	0.116	0.686	0.027	0.092	0.184	1	0.679
BBOV_II003580	hypothetical protein	0.000602	0	0	0	0	781	0.103	0.151	0.523	0.074	0.045	0.179	1	0.853
BBOV_II005400	hypothetical protein	0.000488	0	0	0	0	329	0.107	0.085	0.592	0.036	0.067	0.177	1	0.82
BBOV_IV003080	replication factor C 38 kDa subunit	0.001048	0	0	0	0	349	0.363	0.148	0.153	0.104	0.101	0.174	0	0.514
BBOV_I002930	WD domain, G-beta repeat domain containing protein	0.000666	0	1	326	348	390	0.048	0.033	0.588	0.085	0.084	0.168	1	0.156
BBOV_III004820	DNA topoisomerase II, putative	0.000375	0	0	0	0	1437	0.34	0.276	0.166	0.024	0.013	0.164	0	0.449
BBOV_IV009630	snRNP Sm-like protein, putative	0.0088	0	0	0	0	87	0.171	0.176	0.165	0.142	0.156	0.162	0	0.346
BBOV_IV004220	Bet3 transport protein, putative	0.001429	0	0	0	0	180	0.283	0.353	0.071	0.048	0.04	0.159	0	0.322
BBOV_III007170	conserved hypothetical protein	0.000431	0	5	82	290	436	0	0.009	0.682	0.042	0.057	0.158	1	0.913
BBOV_II002500	hypothetical protein	0.000371	0	0	0	0	242	0.191	0.204	0.159	0.113	0.113	0.156	0	0.17
BBOV_IV010530	conserved hypothetical protein	0.000422	0	1	275	297	309	0.014	0.074	0.396	0.139	0.155	0.156	0	0.852
BBOV_IV002190	hypothetical protein	0.000874	0	0	0	0	128	0.001	0.015	0.588	0.058	0.114	0.155	1	0.31
BBOV_IV001860	conserved hypothetical protein	0.001618	0	0	0	0	281	0.031	0.079	0.454	0.041	0.156	0.152	0	0.142
BBOV_I002450	hypothetical protein	0.000617	0	0	0	0	406	0.138	0.099	0.22	0.108	0.187	0.15	0	0.426
BBOV_I000240	conserved hypothetical protein	0.00707	0	0	0	0	193	0.195	0.173	0.113	0.11	0.151	0.148	0	0.393
BBOV_I002260	conserved hypothetical protein	0.001374	0	0	0	0	110	0.189	0.169	0.079	0.166	0.125	0.146	0	0.617
BBOV_II004230	hypothetical protein	0.004367	0	0	0	0	929	0.053	0.066	0.141	0.196	0.271	0.145	0	0.35
BBOV_I004150	membrane skeletal protein, putative	0.001093	0	0	0	0	660	0.038	0.016	0.522	0.057	0.077	0.142	1	0.104
BBOV_II005810	hypothetical protein	0.001693	0	0	0	0	213	0.08	0.274	0.174	0.08	0.102	0.142	0	0.48
BBOV_IV007200	ribosomal protein L27, putative	0.001658	0	0	0	0	125	0.118	0.057	0.191	0.136	0.197	0.14	0	0.286
BBOV_IV011970	hypothetical protein	0.001122	0	0	0	0	422	0.155	0.171	0.062	0.157	0.153	0.14	0	0.618
BBOV_IV003870	molybdenum cofactor synthesis protein 3 / molybdopterin synthase sulphurylase, putative	0.003599	0	0	0	0	502	0.169	0.108	0.18	0.073	0.142	0.134	0	0.258
BBOV_I002150	conserved hypothetical protein	0.000592	0	0	0	0	75	0.133	0.176	0.191	0.072	0.085	0.131	0	0.403
BBOV_III006650	hypothetical protein	0.00118	0	0	0	0	175	0.029	0.098	0.432	0.044	0.054	0.131	0	0.759
BBOV_IV006790	heat shock protein 60, putative	0.002329	0	0	0	0	556	0.155	0.177	0.068	0.113	0.127	0.128	0	0.483
BBOV_II001250	vesicle-associated membrane protein, putative	0.002041	0	1	205	224	225	0.042	0.087	0.162	0.175	0.163	0.126	0	0.274
BBOV_II004080	small heat shock protein	0.001132	0	0	0	0	188	0.094	0.122	0.139	0.118	0.147	0.124	0	0.201
BBOV_III004170	conserved hypothetical protein	0.0005	0	0	0	0	207	0.009	0.012	0.456	0.09	0.055	0.124	0	0.191
BBOV_III004660	40S ribosomal protein S6, putative	0.001074	0	0	0	0	230	0.189	0.113	0.111	0.115	0.088	0.123	0	0.254
BBOV_II005860	hypothetical protein	0.000402	0	0	0	0	301	0.04	0.015	0.455	0.055	0.045	0.122	0	0.182
BBOV_IV004930	hypothetical protein	0.00133	0	0	0	0	152	0.106	0.086	0.18	0.092	0.146	0.122	0	0.23
BBOV_IV001810	transcriptional factor 2 subunit	0.000258	0	0	0	0	364	0.099	0.208	0.161	0.048	0.087	0.121	0	0.266
BBOV_IV005090	translation initiation factor 3 subunit 10, putative	0.000968	0	0	0	0	991	0.141	0.218	0.081	0.06	0.103	0.121	0	0.863
BBOV_IV006920	WD domain, G-beta repeat containing protein	0.003097	0	0	0	0	495	0.025	0.029	0.075	0.267	0.208	0.121	0	0.219
BBOV_I004740	RNA recognition motif. (a.k.a. RRM, RBD, or RNP) domain containing protein	0.000686	0	0	0	0	110	0.004	0.006	0.5	0.033	0.047	0.118	0	0.196
BBOV_III010710	Pep3/Vps18/deep orange family protein	0.00104	0	0	0	0	959	0.116	0.138	0.119	0.103	0.114	0.118	0	0.453
BBOV_III010600	conserved hypothetical protein	0.001329	0	0	0	0	262	0.055	0.046	0.266	0.088	0.129	0.117	0	0.251
BBOV_I004080	calmodulin	0.000419	0	0	0	0	149	0.195	0.177	0.079	0.053	0.078	0.116	0	0.714
BBOV_III009450	ABC transporter, ATP-binding domain containing protein	0.008635	0	0	0	0	616	0.012	0.006	0.13	0.069	0.356	0.115	0	0.32
BBOV_III011860	hypothetical protein	0.002121	0	0	0	0	377	0.025	0.052	0.077	0.19	0.231	0.115	0	0.361
BBOV_V000090	rps2	0.000758	0	0	0	0	221	0.126	0.121	0.164	0.092	0.068	0.114	0	0.293
BBOV_II003270	40S ribosomal protein S24 protein, putative	0.000403	0	1	57	79	135	0.139	0.116	0.126	0.095	0.089	0.113	0	0.396
BBOV_III005540	hypothetical protein	0.000752	0	0	0	0	271	0.111	0.071	0.064	0.145	0.175	0.113	0	0.185
BBOV_III006250	conserved hypothetical protein	0.000375	0	0	0	0	134	0.002	0.012	0.289	0.124	0.135	0.112	0	0.555
BBOV_III009910	hypothetical protein	0.000474	0	0	0	0	248	0.042	0.108	0.167	0.067	0.154	0.108	0	0.261
BBOV_II003780	hypothetical protein	0.000567	0	0	0	0	77	0.122	0.163	0.146	0.031	0.071	0.107	0	0.388
BBOV_II007490	conserved hypothetical protein	0.002304	0	0	0	0	120	0.112	0.134	0.101	0.088	0.089	0.105	0	0.507
BBOV_IV009720	u5 snRNP-associated subunit, putaitve	0.003861	0	0	0	0	1040	0	0.005	0.109	0.215	0.182	0.102	0	0.779
BBOV_IV003010	conserved hypothetical protein	0.004675	0	0	0	0	379	0.027	0.02	0.135	0.182	0.142	0.101	0	0.135
BBOV_I001880	conserved hypothetical protein	0.00062	0	0	0	0	676	0.06	0.182	0.028	0.088	0.141	0.1	0	0.843
BBOV_III005110	conserved hypothetical protein	0.000204	0	0	0	0	462	0.065	0.085	0.175	0.099	0.075	0.1	0	0.167
BBOV_IV004970	diacylglycerol acyltransferase, putative	0.001477	0	7	135	534	542	0.004	0.012	0.342	0.059	0.083	0.1	0	0.9
BBOV_IV000880	hypothetical protein	0.000225	0	0	0	0	828	0.002	0.008	0.256	0.09	0.126	0.096	0	0.401
BBOV_IV007980	variant erythrocyte surface antigen-1, beta subunit	0.003016	0	1	1039	1061	1102	0.07	0.03	0.1	0.146	0.131	0.095	0	0.774
BBOV_III001060	C2H2 zinc finger domain containing protein	0.000275	0	0	0	0	323	0.031	0.117	0.139	0.077	0.093	0.091	0	0.248
BBOV_III002410	ubiquitin family protein	0.000462	0	0	0	0	76	0.077	0.114	0.058	0.092	0.116	0.091	0	0.341
BBOV_III002510	conserved hypothetical protein	0.001294	0	0	0	0	537	0.005	0.004	0.366	0.019	0.059	0.091	0	0.403
BBOV_II003730	hypothetical protein	0.000902	0	0	0	0	561	0.035	0.1	0.13	0.031	0.142	0.088	0	0.504
BBOV_II004070	ATP-dependent Clp protease proteolytic subunit 1, putative	0.000515	0	0	0	0	225	0.001	0.013	0.157	0.147	0.111	0.086	0	0.277
BBOV_III008280	YEATS family protein	0.001304	0	0	0	0	239	0.044	0.066	0.124	0.071	0.119	0.085	0	0.19
BBOV_IV012020	hypothetical protein	0.002024	0	9	102	626	858	0.004	0.008	0.163	0.132	0.111	0.084	0	0.753
BBOV_I001610	hypothetical protein	0.00071	0	0	0	0	329	0.005	0.016	0.18	0.102	0.106	0.082	0	0.23
BBOV_II004560	conserved hypothetical protein	0.00348	0	0	0	0	412	0.002	0.005	0.134	0.157	0.104	0.08	0	0.162
BBOV_III005990	hypothetical protein	0.000835	0	0	0	0	991	0.043	0.015	0.191	0.079	0.07	0.08	0	0.208
BBOV_III008310	GTPase family protein protein	0.000212	0	0	0	0	444	0.049	0.078	0.057	0.078	0.137	0.08	0	0.326
BBOV_IV008360	cell division control protein 48, putative	0.000873	0	0	0	0	804	0.018	0.004	0.154	0.067	0.144	0.077	0	0.345
BBOV_I001590	hypothetical protein	0.005839	0	0	0	0	59	0.005	0.074	0.19	0.072	0.037	0.076	0	0
BBOV_III004840	FHA domain containing protein	0.002954	0	0	0	0	306	0.002	0.006	0.16	0.105	0.109	0.076	0	0.508
BBOV_IV008190	branched-chain alpha-keto acid dehydrogenase E1 component beta subunit, putative	0.001011	0	0	0	0	348	0	0.002	0.064	0.193	0.118	0.075	0	0.352
BBOV_III010250	eukaryotic translation initiation factor 4A, putative	0.000516	0	0	0	0	402	0.009	0.009	0.186	0.055	0.113	0.074	0	0.348
BBOV_IV007440	hypothetical protein	0.000203	0	0	0	0	535	0.016	0.074	0.151	0.04	0.091	0.074	0	0.835
BBOV_II003080	WD-repeat protein, putative	0.000216	0	0	0	0	548	0.016	0.018	0.241	0.042	0.049	0.073	0	0.125
BBOV_IV003070	MORN repeat containing protein	0.000572	0	0	0	0	276	0.035	0.028	0.144	0.086	0.066	0.072	0	0.163
BBOV_III001540	conserved hypothetical protein	0.000857	0	6	29	247	308	0.028	0.049	0.071	0.072	0.128	0.07	0	0.865
BBOV_III004230	hsp90 protein	0.000561	0	0	0	0	712	0.062	0.054	0.046	0.064	0.122	0.07	0	0.277
BBOV_IV003900	ubiquitin-like protein, putative	0.000369	0	0	0	0	90	0.018	0.036	0.135	0.056	0.097	0.068	0	0.48
BBOV_IV008910	translation initiation factor 5A, putative	0.001154	0	0	0	0	159	0.023	0.025	0.15	0.052	0.088	0.068	0	0.158
BBOV_III009260	hypothetical protein	0.000605	0	0	0	0	520	0.006	0.006	0.136	0.112	0.071	0.066	0	0.227
BBOV_IV004160	hypothetical protein	0.000871	0	0	0	0	280	0.019	0.027	0.192	0.032	0.053	0.065	0	0.203
BBOV_IV000800	prefoldin subunit 5 (c-myc binding protein), putative	0.001148	0	0	0	0	167	0.001	0.027	0.041	0.107	0.146	0.064	0	0.535
BBOV_III001740	Rer1 family protein	0.000495	0	4	31	181	211	0.076	0.083	0.063	0.038	0.057	0.063	0	0.653
BBOV_I001760	hypothetical protein	0.000638	0	0	0	0	163	0.002	0.002	0.182	0.053	0.072	0.062	0	0.199
BBOV_III003950	'chromo' (CHRromatin Organization MOdifier) domain containing protein	0.000363	0	0	0	0	314	0.016	0.023	0.203	0.023	0.043	0.062	0	0.096
BBOV_III002310	variant erythrocyte surface antigen-1, alpha subunit	0.000997	0	1	1271	1293	1335	0.02	0.017	0.103	0.076	0.09	0.061	0	0.876
BBOV_V000300	hypothetical protein	0.000667	0	2	63	106	129	0.044	0.103	0.018	0.061	0.078	0.061	0	0.489
BBOV_II007470	1-phosphatidylinositol-4-phosphate 5-kinase, putative	0.00213	0	0	0	0	662	0.024	0.015	0.046	0.07	0.145	0.06	0	0.411
BBOV_III006320	PWI domain containing protein	0.000995	0	0	0	0	374	0.023	0.031	0.126	0.053	0.069	0.06	0	0.216
BBOV_II005040	ribosomal protein L16, putative	0.000212	0	0	0	0	175	0.007	0.003	0.155	0.052	0.048	0.053	0	0.244
BBOV_I000430	Bax inhibitor-1, putative	0.01304	0	7	33	235	256	0.01	0.016	0.053	0.12	0.055	0.051	0	0.839
BBOV_IV000650	conserved hypothetical protein	0.000882	0	0	0	0	292	0.003	0.004	0.105	0.07	0.075	0.051	0	0.188
BBOV_IV006660	hypothetical protein	0.000643	0	0	0	0	151	0.011	0.027	0.153	0.036	0.026	0.051	0	0.188
BBOV_I005780	variant erythrocyte surface antigen-1, putative	0.000794	0	1	1035	1057	1099	0.021	0.038	0.081	0.05	0.058	0.05	0	0.687
BBOV_III005750	U2 small nuclear ribonucleoprotein B', putative	0.00034	0	0	0	0	213	0.004	0.012	0.11	0.056	0.066	0.05	0	0.179
BBOV_III011900	hypothetical protein	0.000339	0	1	301	323	443	0.026	0.018	0.091	0.038	0.077	0.05	0	0.188
BBOV_IV011510	hypothetical protein	0.00117	0	0	0	0	234	0.019	0.003	0.123	0.041	0.063	0.05	0	0.495
BBOV_IV005930	aminopeptidase, putative	0.001009	0	0	0	0	846	0.004	0.007	0.14	0.032	0.062	0.049	0	0.354
BBOV_IV002410	mitochondrial import inner membrane translocase subunit Tim17, putative	0.000724	0	1	46	68	176	0.001	0.015	0.067	0.103	0.054	0.048	0	0.841
BBOV_III002570	hypothetical protein	0.000358	0	0	0	0	262	0.031	0.043	0.055	0.048	0.053	0.046	0	0.762
BBOV_I004440	conserved hypothetical protein	0.00162	0	0	0	0	713	0.025	0.023	0.055	0.051	0.072	0.045	0	0.729
BBOV_III011560	PCI domain containing protein	0.000223	0	0	0	0	474	0.043	0.039	0.066	0.034	0.028	0.042	0	0.942
BBOV_III006110	mRNA capping enzyme, C-terminal domain containing protein	0.00072	0	0	0	0	409	0.012	0.01	0.054	0.078	0.05	0.041	0	0.129
BBOV_III007730	variant erythrocyte surface antigen-1, alpha subunit	0.00192	0	0	0	0	1211	0.01	0.027	0.103	0.037	0.028	0.041	0	0.821
BBOV_IV010500	hypothetical protein	0.000213	0	0	0	0	238	0.021	0.037	0.024	0.094	0.029	0.041	0	0.848
BBOV_I004630	conserved hypothetical protein	0.000202	0	0	0	0	246	0.041	0.023	0.053	0.062	0.021	0.04	0	0.329
BBOV_III006620	hypothetical protein	0.000586	0	0	0	0	468	0.004	0.003	0.084	0.055	0.055	0.04	0	0.751
BBOV_II003350	hypothetical protein	0.003757	0	8	20	529	530	0.031	0.064	0.037	0.02	0.033	0.037	0	0.806
BBOV_IV009940	26S protease regulatory subunit 7, putative	0.000778	0	0	0	0	425	0.008	0.006	0.053	0.04	0.079	0.037	0	0.266
BBOV_IV003270	nucleosome assembly protein	0.000397	0	0	0	0	236	0.002	0.001	0.015	0.049	0.109	0.035	0	0.233
BBOV_I003190	hypothetical protein	0.000201	0	0	0	0	173	0.008	0.015	0.076	0.031	0.041	0.034	0	0.259
BBOV_II004930	26s proteasome aaa-ATPase subunit Rpt3, putative	0.000463	0	0	0	0	399	0.038	0.013	0.021	0.053	0.037	0.032	0	0.274
BBOV_III010670	conserved hypothetical protein	0.002231	0	0	0	0	169	0.007	0.003	0.065	0.034	0.046	0.031	0	0.258
BBOV_III000120	cytochrome c oxidase copper chaperone (COX17), putative	0.00196	0	0	0	0	70	0.001	0.002	0.093	0.028	0.022	0.029	0	0.549
BBOV_I001770	hypothetical protein	0.000281	0	0	0	0	212	0.021	0.008	0.032	0.035	0.04	0.027	0	0.746
BBOV_I002430	membrane protein, putative	0.000203	0	1	28	50	73	0.003	0.006	0.032	0.028	0.029	0.02	0	0.837
BBOV_IV009200	hypothetical protein	0.000611	0	0	0	0	1821	0.001	0.003	0.016	0.013	0.023	0.011	0	0.92
BBOV_III007640	membrane protein, putative	0.000209	0	4	29	156	201	0.006	0.005	0.025	0.006	0.008	0.01	0	0.471

## Sheet: Positive_test_data
ID	ProteinName	SignalP	CS_pos	No_of_TMs	First_TM	Last_TM	ProtLen	SS3	SS8	Angles	HSE_u	ASA	Average	Misclassification	TM_Warning
BBOV_IV000520	importin beta subunit, putative	0.663946	21	0	0	0	859	0.162	0.165	0.117	0.152	0.589	0.237	4	0.925
BBOV_II006880	WD domain/ mitotic checkpoint protein	0.671186	23	0	0	0	356	0.026	0.053	0.135	0.913	0.894	0.404	3	0.141
BBOV_III006200	hypothetical protein	0.525293	18	0	0	0	240	0.138	0.098	0.092	0.88	0.892	0.42	3	0.743
BBOV_II006670	hypothetical protein	0.620113	18	0	0	0	220	0.572	0.862	0.222	0.598	0.499	0.551	2	0.406
BBOV_IV001670	hypothetical protein	0.574247	29	1	7	29	233	0.725	0.672	0.422	0.661	0.609	0.618	1	0.226
BBOV_II006080	subtilisin-like protein, putative	0.98765	23	0	0	0	695	0.326	0.781	0.157	0.941	0.955	0.632	2	0.345
BBOV_IV000910	S-adenosyl methyltransferase, putative	0.681449	31	1	13	32	420	0.88	0.406	0.891	0.772	0.24	0.638	2	0.214
BBOV_I005650	variant erythrocyte surface antigen-1, putative	0.67915	17	0	0	0	59	0.879	0.669	0.179	0.739	0.794	0.652	1	0
BBOV_II001120	delta-aminolevulinic acid dehydratase, putative	0.733515	18	0	0	0	495	0.345	0.445	0.769	0.877	0.84	0.655	2	0.272
BBOV_II007160	hypothetical protein	0.94244	25	0	0	0	480	0.593	0.675	0.181	0.931	0.898	0.656	1	0.214
BBOV_III003510	eukaryotic aspartyl protease family protein	0.863995	21	0	0	0	521	0.822	0.337	0.578	0.884	0.818	0.688	1	0.194
BBOV_II006610	hypothetical protein	0.948363	25	0	0	0	594	0.103	0.685	0.828	0.913	0.919	0.69	1	0.15
BBOV_II003860	XPG I-region family protein	0.809497	18	0	0	0	501	0.294	0.561	0.762	0.937	0.931	0.697	1	0.308
BBOV_IV006430	SmORF	0.994729	19	0	0	0	123	0.369	0.655	0.788	0.849	0.895	0.711	1	0.28
BBOV_III010130	pyruvate kinase family protein	0.921667	25	1	2	24	693	0.747	0.864	0.258	0.912	0.875	0.731	1	0.273
BBOV_II000030	variant erythrocyte surface antigen-1, alpha subunit	0.740672	20	0	0	0	202	0.985	0.955	0.161	0.842	0.851	0.759	1	0.401
BBOV_II006640	membrane protein, putative	0.711467	30	0	0	0	615	0.686	0.483	0.804	0.954	0.945	0.774	1	0.13
BBOV_IV001700	cell division cycle protein ATPase, putative	0.973269	25	1	7	26	922	0.98	0.974	0.966	0.783	0.234	0.787	1	0.313
BBOV_III006360	LCCL domain containing protein	0.729826	24	0	0	0	1604	0.964	0.881	0.936	0.331	0.866	0.796	1	0.321
BBOV_II002880	85 kDa protein	0.927136	36	0	0	0	574	0.713	0.754	0.793	0.86	0.871	0.798	0	0.275
BBOV_II004150	SmORF	0.962098	22	0	0	0	264	0.981	0.976	0.181	0.98	0.948	0.813	1	0.167
BBOV_III010920	hypothetical protein	0.942718	21	0	0	0	1194	0.857	0.873	0.505	0.942	0.917	0.819	0	0.317
BBOV_II001200	hypothetical protein	0.976485	17	0	0	0	966	0.912	0.888	0.694	0.876	0.871	0.848	0	0.13
BBOV_I000200	conserved hypothetical protein	0.984664	16	0	0	0	498	0.921	0.867	0.834	0.812	0.822	0.851	0	0.263
BBOV_IV007390	hypothetical protein	0.704633	16	0	0	0	837	0.875	0.915	0.84	0.806	0.83	0.853	0	0.17
BBOV_I002670	hypothetical protein	0.505133	23	0	0	0	360	0.888	0.96	0.962	0.77	0.752	0.866	0	0.199
BBOV_I001420	SmORF	0.811193	24	0	0	0	354	0.893	0.84	0.892	0.907	0.855	0.877	0	0.194
BBOV_IV007570	hypothetical protein	0.905426	24	0	0	0	302	0.959	0.868	0.906	0.866	0.859	0.892	0	0.503
BBOV_I003860	SmORF	0.951956	24	0	0	0	138	0.983	0.974	0.997	0.775	0.753	0.896	0	0.493
BBOV_III011300	hypothetical protein	0.854594	25	0	0	0	421	0.954	0.957	0.915	0.886	0.844	0.911	0	0.256
BBOV_IV001180	hypothetical protein	0.881023	27	0	0	0	1207	0.909	0.905	0.926	0.932	0.891	0.913	0	0.253
BBOV_II007410	erythrocyte membrane-associated antigen	0.72168	17	0	0	0	470	0.976	0.953	0.892	0.869	0.879	0.914	0	0.201
BBOV_III004330	hypothetical protein	0.904003	20	0	0	0	1125	0.897	0.863	0.92	0.963	0.928	0.914	0	0.732
BBOV_I000830	conserved hypothetical protein	0.729456	24	0	0	0	521	0.981	0.975	0.903	0.868	0.849	0.915	0	0.382
BBOV_IV007260	hypothetical protein	0.909031	22	0	0	0	1759	0.956	0.957	0.874	0.927	0.863	0.915	0	0.256
BBOV_III008720	membrane protein, putative	0.977731	24	1	5	27	795	0.901	0.954	0.951	0.915	0.863	0.917	0	0.125
BBOV_III011340	hypothetical protein	0.970376	27	0	0	0	453	0.972	0.915	0.973	0.87	0.861	0.918	0	0.187
BBOV_III011360	hypothetical protein	0.87653	26	1	7	29	425	0.983	0.973	0.964	0.876	0.802	0.92	0	0.111
BBOV_IV008940	hypothetical protein	0.565187	18	0	0	0	396	0.977	0.947	0.981	0.878	0.819	0.92	0	0.367
BBOV_IV001170	hypothetical protein	0.945451	22	0	0	0	749	0.983	0.975	0.967	0.818	0.864	0.921	0	0.096
BBOV_IV001340	hypothetical protein	0.795821	25	1	7	26	536	0.985	0.968	0.815	0.978	0.86	0.921	0	0.412
BBOV_IV011890	WD repeat domain containing protein	0.949819	27	0	0	0	851	0.894	0.94	0.959	0.925	0.89	0.922	0	0.198
BBOV_III011380	hypothetical protein	0.818926	26	0	0	0	422	0.993	0.983	0.917	0.882	0.846	0.924	0	0.117
BBOV_IV011780	hypothetical protein	0.788107	19	0	0	0	363	0.934	0.92	0.882	0.963	0.923	0.924	0	0.281
BBOV_IV001020	DNA-directed RNA polymerase, alpha subunit, putative	0.902687	23	1	5	23	676	0.977	0.959	0.725	0.994	0.976	0.926	0	0.223
BBOV_II002010	hypothetical protein	0.978376	20	0	0	0	1294	0.898	0.901	0.968	0.973	0.93	0.934	0	0.294
BBOV_III000410	predicted protein	0.862703	21	0	0	0	1272	0.979	0.981	0.852	0.976	0.885	0.935	0	0.343
BBOV_III007220	membrane protein, putative	0.933607	23	1	5	27	82	0.938	0.834	0.963	0.988	0.971	0.939	0	0.21
BBOV_III003920	50S ribosomal protein L15, putative	0.965316	23	0	0	0	586	0.979	0.98	0.947	0.926	0.869	0.94	0	0.239
BBOV_II001950	hypothetical protein	0.978376	20	0	0	0	1292	0.9	0.919	0.97	0.981	0.933	0.941	0	0.25
BBOV_III011070	hypothetical protein	0.862081	22	0	0	0	1591	0.936	0.958	0.911	0.95	0.961	0.943	0	0.682
BBOV_IV004080	membrane protein, putative	0.979759	18	0	0	0	873	0.967	0.972	0.852	0.976	0.959	0.945	0	0.131
BBOV_II001380	SmORF	0.979909	25	0	0	0	257	0.841	0.965	0.99	0.967	0.967	0.946	0	0.261
BBOV_IV007970	SmORF	0.96774	24	0	0	0	283	0.877	0.96	0.992	0.945	0.966	0.948	0	0.246
BBOV_IV000290	conserved membrane protein	0.702603	26	1	7	29	1019	0.988	0.978	0.956	0.92	0.901	0.949	0	0.219
BBOV_II007340	erythrocyte membrane-associated antigen	0.995476	24	0	0	0	478	0.992	0.974	0.938	0.943	0.912	0.952	0	0.123
BBOV_IV012010	conserved hypothetical protein	0.652098	24	0	0	0	734	0.913	0.953	0.984	0.979	0.944	0.955	0	0.125
BBOV_II004160	SmORF	0.916389	24	0	0	0	138	0.975	0.973	0.993	0.939	0.907	0.957	0	0.329
BBOV_II006800	SmORF	0.971448	24	0	0	0	142	0.955	0.978	0.998	0.929	0.925	0.957	0	0.235
BBOV_III006530	hypothetical protein	0.965699	26	0	0	0	437	0.993	0.97	0.967	0.93	0.932	0.958	0	0.086
BBOV_III011370	hypothetical protein	0.684376	23	0	0	0	422	0.955	0.979	0.934	0.981	0.943	0.958	0	0.081
BBOV_IV008250	conserved hypothetical protein	0.655933	19	0	0	0	266	0.973	0.954	0.964	0.952	0.952	0.959	0	0.208
BBOV_II001390	SmORF	0.969254	25	0	0	0	188	0.93	0.963	0.991	0.949	0.965	0.96	0	0.306
BBOV_II002630	hypothetical protein	0.864703	23	0	0	0	1068	0.959	0.966	0.986	0.957	0.93	0.96	0	0.3
BBOV_II005760	tRNA synthetases class I protein superfamily	0.852702	21	0	0	0	1162	0.98	0.924	0.976	0.968	0.96	0.962	0	0.32
BBOV_IV010380	membrane protein, putative	0.984034	21	0	0	0	407	0.985	0.976	0.953	0.978	0.916	0.962	0	0.102
BBOV_IV001370	MAC/perforin domain containing protein	0.877446	23	0	0	0	978	0.98	0.983	0.952	0.965	0.937	0.963	0	0.395
BBOV_IV010360	aspartyl protease, putative	0.814693	17	0	0	0	532	0.935	0.974	0.986	0.974	0.945	0.963	0	0.099
BBOV_III002350	SmORF	0.915791	24	0	0	0	142	0.954	0.966	0.997	0.951	0.952	0.964	0	0.162
BBOV_II004220	SmORF	0.976527	22	0	0	0	211	0.98	0.956	0.968	0.97	0.953	0.965	0	0.414
BBOV_III004950	hypothetical protein	0.827979	22	0	0	0	880	0.984	0.984	0.948	0.993	0.981	0.978	0	0.137
BBOV_III011930	SmORF	0.933543	24	0	0	0	295	0.959	0.973	0.997	0.988	0.975	0.978	0	0.322
BBOV_IV009860	rhoptry-associated protein 1 (RAP-1)	0.973114	21	0	0	0	565	0.951	0.981	0.985	0.997	0.989	0.981	0	0.835
BBOV_III007740	SmORF	0.888664	22	0	0	0	186	0.97	0.988	0.998	0.981	0.978	0.983	0	0.338
BBOV_IV007960	SmORF	0.935232	24	0	0	0	192	0.98	0.997	1	0.979	0.958	0.983	0	0.216
BBOV_I001160	SmORF	0.969578	22	0	0	0	187	0.984	0.975	0.997	0.992	0.971	0.984	0	0.227
BBOV_II000400	SmORF	0.975152	24	0	0	0	235	0.968	0.975	0.997	0.989	0.989	0.984	0	0.15
BBOV_I001180	SmORF	0.938109	24	0	0	0	292	0.97	0.991	0.999	0.99	0.977	0.985	0	0.185
BBOV_II007820	SmORF	0.965401	24	0	0	0	156	0.973	0.994	0.998	0.989	0.987	0.988	0	0.183
BBOV_II000060	SmORF	0.962726	22	0	0	0	233	0.99	0.989	0.997	0.992	0.99	0.992	0	0.295

## Sheet: Negative_test_data
ID	ProteinName	SignalP	CS_pos	No_of_TMs	First_TM	Last_TM	ProtLen	SS3	SS8	Angles	HSE_u	ASA	Average	Misclassification	TM_Warning
BBOV_II005340	cytidine triphosphate synthetase, putative	0.044095	0	0	0	0	554	0.867	0.91	0.216	0.85	0.9	0.749	4	0.249
BBOV_III005850	membrane protein, putative	0.062307	0	1	13	35	498	0.552	0.284	0.95	0.873	0.801	0.692	4	0.642
BBOV_III003780	conserved hypothetical protein	0.138993	0	0	0	0	398	0.541	0.856	0.258	0.854	0.867	0.675	4	0.302
BBOV_III010490	ribosomal protein L24, putative	0.00018	0	0	0	0	218	0.892	0.92	0.932	0.043	0.115	0.58	3	0.228
BBOV_IV004320	glutaredoxin-like protein, putative	0.016558	0	0	0	0	129	0.324	0.721	0.159	0.797	0.245	0.449	2	0.341
BBOV_IV006620	conserved hypothetical protein	0.000159	0	0	0	0	622	0.95	0.112	0.874	0.074	0.173	0.437	2	0.431
BBOV_IV008480	conserved hypothetical protein	0.000162	0	0	0	0	124	0.876	0.886	0.143	0.038	0.046	0.398	2	0.303
BBOV_II001800	hypothetical protein	0.01847	0	0	0	0	244	0.123	0.786	0.715	0.158	0.139	0.384	2	0.367
BBOV_IV001280	hypothetical protein	0.014296	0	0	0	0	731	0.852	0.527	0.34	0.053	0.127	0.38	2	0.801
BBOV_IV000640	hypothetical protein	0.000186	0	0	0	0	107	0.804	0.902	0.093	0.052	0.041	0.378	2	0.772
BBOV_III000680	membrane protein, putative	0.006925	0	16	13	566	607	0.021	0.044	0.023	0.932	0.848	0.374	2	0.886
BBOV_IV000080	membrane protein, putative	0.010453	0	16	13	578	622	0.052	0.059	0.029	0.841	0.825	0.361	2	0.857
BBOV_I004370	conserved hypothetical protein	0.000187	0	0	0	0	444	0.141	0.715	0.602	0.162	0.064	0.337	2	0.218
BBOV_I004490	peptidyl-prolyl cis-trans isomerase, cyclophilin-type	0.135068	0	0	0	0	242	0.694	0.664	0.102	0.122	0.098	0.336	2	0.221
BBOV_IV011290	oxidoreductase NAD-binding domain containing protein	0.069504	0	0	0	0	186	0.176	0.208	0.207	0.405	0.673	0.334	1	0.304
BBOV_I000220	conserved hypothetical protein	0.026541	0	0	0	0	312	0.061	0.033	0.077	0.701	0.697	0.314	2	0.278
BBOV_III000180	conserved hypothetical protein	0.028508	0	0	0	0	140	0.219	0.645	0.356	0.161	0.142	0.305	1	0.295
BBOV_III000220	protein phosphatase family protein	0.000235	0	0	0	0	806	0.379	0.316	0.681	0.048	0.056	0.296	1	0.222
BBOV_III008030	membrane protein, putative	0.002517	0	16	13	575	626	0.027	0.045	0.028	0.629	0.681	0.282	2	0.917
BBOV_III001280	variant erythrocyte surface antigen-1, alpha subunit	0.424436	0	1	1310	1332	1385	0.071	0.061	0.126	0.706	0.445	0.282	1	0.84
BBOV_III004560	membrane protein, putative	0.017259	0	1	12	34	543	0.171	0.225	0.28	0.43	0.216	0.264	0	0.526
BBOV_III009310	hypothetical protein	0.000174	0	0	0	0	185	0.487	0.654	0.053	0.056	0.05	0.26	1	0.264
BBOV_IV004040	ribosomal protein S11, putative	9.9e-05	0	0	0	0	219	0.116	0.155	0.692	0.125	0.147	0.247	1	0.143
BBOV_III001880	conserved hypothetical protein	0.00017	0	0	0	0	1722	0.463	0.4	0.264	0.04	0.043	0.242	0	0.356
BBOV_I002630	hypothetical protein	0.000155	0	2	34	82	444	0.12	0.159	0.308	0.2	0.366	0.231	0	0.773
BBOV_III002750	hypothetical protein	0.000226	0	0	0	0	431	0.193	0.111	0.647	0.044	0.021	0.203	1	0.329
BBOV_IV002640	small nuclear ribonucleoprotein E, putative	0.000182	0	0	0	0	89	0.246	0.457	0.229	0.037	0.034	0.201	0	0.337
BBOV_V000220	EFTU_STAAS Elongation factor Tu, putative	0.000171	0	0	0	0	410	0.038	0.027	0.035	0.7	0.207	0.201	1	0.148
BBOV_III001400	protein kinase domain containing protein	0.146546	0	0	0	0	571	0.053	0.051	0.164	0.411	0.265	0.189	0	0.293
BBOV_III007820	conserved hypothetical protein	0.000106	0	0	0	0	333	0.127	0.123	0.499	0.05	0.062	0.172	0	0.559
BBOV_II006720	DnaJ domain containing protein	0.000184	0	1	34	56	577	0.019	0.063	0.682	0.009	0.04	0.163	1	0.335
BBOV_III000260	ribosomal protein Se8, putative	0.000182	0	0	0	0	259	0.42	0.237	0.045	0.059	0.043	0.161	0	0.191
BBOV_V000140	hypothetical protein	0.00019	0	0	0	0	100	0.097	0.109	0.4	0.103	0.077	0.157	0	0.293
BBOV_III011250	conserved hypothetical protein	0.00023	0	0	0	0	413	0.355	0.188	0.139	0.052	0.039	0.155	0	0.215
BBOV_III004020	dnaJ domain containing protein	0.000126	0	0	0	0	280	0.223	0.152	0.272	0.048	0.063	0.152	0	0.863
BBOV_IV007820	hypothetical protein	0.000172	0	0	0	0	354	0.358	0.161	0.09	0.037	0.05	0.139	0	0.249
BBOV_II000120	hypothetical protein	0.00014	0	12	30	544	546	0.029	0.074	0.259	0.136	0.193	0.138	0	0.766
BBOV_III011100	HECT domain containing protein	0.000141	0	0	0	0	1251	0.018	0.02	0.115	0.213	0.254	0.124	0	0.605
BBOV_II006680	conserved hypothetical protein	0.000232	0	4	42	196	211	0.009	0.073	0.189	0.172	0.161	0.121	0	0.896
BBOV_I002270	conserved hypothetical protein	0.000229	0	0	0	0	659	0.024	0.096	0.127	0.173	0.172	0.118	0	0.316
BBOV_III000910	conserved hypothetical protein	0.000186	0	0	0	0	499	0.082	0.11	0.215	0.063	0.097	0.113	0	0.268
BBOV_III002560	hypothetical protein	0.030007	0	0	0	0	179	0.04	0.035	0.143	0.214	0.126	0.112	0	0.33
BBOV_IV000230	T-complex protein 1 zeta subunit	0.010225	0	0	0	0	538	0.073	0.117	0.058	0.097	0.174	0.104	0	0.296
BBOV_III002160	conserved hypothetical protein	0.000237	0	0	0	0	561	0.079	0.094	0.064	0.108	0.161	0.101	0	0.16
BBOV_IV002050	nucleosome assembly protein 1	0.000105	0	0	0	0	297	0.153	0.145	0.053	0.052	0.071	0.095	0	0.337
BBOV_III010460	hypothetical protein	0.000164	0	1	45	67	174	0.138	0.099	0.147	0.043	0.048	0.095	0	0.291
BBOV_III006580	conserved hypothetical protein	0.000227	0	0	0	0	564	0.111	0.064	0.094	0.109	0.085	0.093	0	0.729
BBOV_II003200	conserved hypothetical protein	0.000237	0	10	39	324	358	0.179	0.149	0.039	0.046	0.04	0.091	0	0.918
BBOV_IV003970	RNA recognition motif containing protein	0.000225	0	0	0	0	187	0.03	0.034	0.086	0.123	0.168	0.088	0	0.748
BBOV_III000030	membrane protein, putative	0.006706	0	12	13	431	481	0.078	0.178	0.019	0.114	0.046	0.087	0	0.804
BBOV_IV011590	hypothetical protein	0.000118	0	0	0	0	98	0.242	0.079	0.056	0.021	0.032	0.086	0	0.515
BBOV_I003790	hypothetical protein	0.000139	0	0	0	0	1047	0.002	0.008	0.236	0.087	0.083	0.083	0	0.436
BBOV_I001060	hypothetical protein	0.000197	0	0	0	0	258	0.038	0.058	0.05	0.117	0.137	0.08	0	0.76
BBOV_I001790	conserved hypothetical protein	0.000193	0	0	0	0	196	0.045	0.059	0.094	0.076	0.106	0.076	0	0.854
BBOV_I001830	conserved hypothetical protein	0.000193	0	0	0	0	196	0.045	0.059	0.094	0.076	0.106	0.076	0	0.854
BBOV_III009060	WD domain, G-beta repeat containing protein	0.000225	0	0	0	0	396	0.031	0.042	0.144	0.081	0.08	0.076	0	0.13
BBOV_III006800	exonuclease family protein	0.013729	0	0	0	0	480	0.009	0.028	0.048	0.131	0.147	0.073	0	0.4
BBOV_IV002730	cation transporting ATPase, putative	0.008959	0	12	20	1236	1246	0.034	0.04	0.068	0.1	0.101	0.069	0	0.419
BBOV_II005090	40S ribosomal protein S15, putative	0.00014	0	0	0	0	147	0.103	0.068	0.085	0.035	0.038	0.066	0	0.273
BBOV_II000640	translation elongation factor EF-1, subunit alpha protein, putative	0.000236	0	0	0	0	537	0.004	0.006	0.118	0.101	0.097	0.065	0	0.167
BBOV_III002140	membrane protein, putative	0.024101	0	12	13	711	772	0.041	0.08	0.056	0.063	0.082	0.064	0	0.864
BBOV_IV006740	thioredoxin family protein	0.000168	0	0	0	0	200	0.056	0.148	0.02	0.05	0.041	0.063	0	0.209
BBOV_IV006970	T-complex protein 1 eta subunit, putative	0.029564	0	0	0	0	534	0.01	0.012	0.012	0.119	0.133	0.057	0	0.665
BBOV_I000770	adenylate and guanylate cyclase catalytic domain containing protein	0.000728	0	19	110	2186	2446	0.001	0.001	0.091	0.099	0.083	0.055	0	0.601
BBOV_III003980	hypothetical protein	0.000197	0	0	0	0	76	0.074	0.1	0.02	0.061	0.014	0.054	0	0.263
BBOV_IV008440	hypothetical protein	0.000185	0	0	0	0	249	0.07	0.052	0.054	0.048	0.042	0.053	0	0.897
BBOV_IV001200	DEAD/DEAH box helicase, putative	0.000159	0	0	0	0	618	0.006	0.003	0.191	0.028	0.03	0.052	0	0.251
BBOV_IV002980	eukaryotic initiation factor 4G middle domain containing protein	0.000172	0	0	0	0	1481	0.028	0.005	0.138	0.039	0.049	0.052	0	0.24
BBOV_III001560	acuolar ATP synthase subunit family protein	0.000154	0	0	0	0	126	0.081	0.088	0.017	0.022	0.042	0.05	0	0.748
BBOV_I000630	hypothetical protein	0.000226	0	0	0	0	166	0.026	0.049	0.072	0.056	0.041	0.049	0	0.753
BBOV_IV000840	hypothetical protein	6.8e-05	0	0	0	0	657	0.012	0.032	0.032	0.094	0.074	0.049	0	0.448
BBOV_I002710	conserved hypothetical protein	0.000122	0	0	0	0	121	0.003	0.022	0.091	0.073	0.048	0.047	0	0.471
BBOV_IV001510	variant erythrocyte surface antigen-1, alpha subunit	0.000233	0	1	52	74	141	0.008	0.007	0.065	0.069	0.08	0.046	0	0.679
BBOV_III008590	hypothetical protein	0.000227	0	0	0	0	190	0.043	0.091	0.037	0.02	0.035	0.045	0	0.146
BBOV_I003620	hypothetical protein	0.002089	0	22	80	1028	1032	0	0.003	0.167	0.033	0.019	0.044	0	0.924
BBOV_IV006870	hypothetical protein	0.00015	0	1	39	61	159	0.01	0.026	0.089	0.029	0.056	0.042	0	0.587
BBOV_IV008160	hypothetical protein	0.000124	0	0	0	0	769	0.001	0.008	0.126	0.028	0.029	0.038	0	0.807
BBOV_III005820	ABC transporter family protein	0.000453	0	13	113	1123	1533	0.007	0.009	0.077	0.046	0.027	0.033	0	0.684
BBOV_III002880	KE2 family protein	0.000228	0	0	0	0	122	0.018	0.036	0.012	0.038	0.049	0.031	0	0.634
BBOV_III005500	hypothetical protein	0.018104	0	13	12	1656	2197	0.003	0.003	0.025	0.038	0.083	0.03	0	0.773

## Sheet: All_Babesia_bovis_minus_train
ID	ProteinName	SignalP	CS_pos	No_of_TMs	First_TM	Last_TM	ProtLen	SS3	SS8	Angles	HSE_u	ASA	Average	Consensus	TM_Warning
BBOV_II006530	membrane protein, putative	0.868091	19	5	84	225	244	0.975	0.893	0.942	0.984	0.934	0.946	5	0.913
BBOV_II002890	p18 protein	0.947027	24	1	965	984	1027	0.942	0.962	0.898	0.973	0.972	0.949	5	0.321
BBOV_IV004270	conserved, membrane protein, putative	0.964945	29	1	467	489	499	0.96	0.923	0.793	0.927	0.927	0.906	5	0.131
BBOV_III000650	hypothetical protein	0.892129	23	0	0	0	1323	0.946	0.868	0.922	0.95	0.966	0.93	5	0.328
BBOV_I002730	sortilin, putative	0.949856	19	1	770	789	874	0.933	0.893	0.807	0.965	0.978	0.915	5	0.105
BBOV_IV003770	Mtn3/RAG1IP-like protein, putative	0.954713	24	7	161	361	390	0.91	0.936	0.88	0.949	0.859	0.907	5	0.631
BBOV_IV003820	Mtn3/RAG1IP-like protein, putative	0.954713	24	7	161	361	390	0.91	0.936	0.88	0.949	0.859	0.907	5	0.631
BBOV_I003020	merozoite surface antigen-2c (MSA-2c)	0.892832	21	0	0	0	265	0.979	0.937	0.913	0.982	0.957	0.954	5	0.597
BBOV_I003060	merozoite surface antigen-1 (MSA-1)	0.994512	20	0	0	0	319	0.924	0.908	0.878	0.954	0.947	0.922	5	0.503
BBOV_I004730	ribosomal protein L3 domain containing protein	0.936535	23	1	4	26	323	0.964	0.942	0.909	0.983	0.947	0.949	5	0.133
BBOV_IV008550	p-type ATPase	0.974047	18	12	2	1252	1274	0.965	0.927	0.899	0.889	0.825	0.901	5	0.639
BBOV_II002270	variant erythrocyte surface antigen-1, alpha subunit	0.011692	0	1	1235	1257	1298	0.967	0.895	0.952	0.885	0.884	0.917	5	0.782
BBOV_I004360	hypothetical protein	0.476679	0	0	0	0	1226	0.955	0.905	0.949	0.974	0.956	0.948	5	0.732
BBOV_IV000330	membrane protein, putative	0.953779	25	2	89	138	163	0.956	0.964	0.901	0.913	0.747	0.896	5	0.542
BBOV_II005100	hypothetical protein	0.810221	24	4	7	278	297	0.989	0.988	0.853	0.99	0.965	0.957	5	0.483
BBOV_II003700	LCCL domain-containing protein CCP2, putative	0.116045	0	0	0	0	1597	0.974	0.956	0.945	0.96	0.934	0.954	5	0.356
BBOV_III010420	hypothetical protein	0.02076	0	4	83	333	334	0.933	0.961	0.865	0.969	0.893	0.924	5	0.429
BBOV_IV010470	membrane protein, putative	0.99634	22	1	456	478	479	0.951	0.894	0.6	0.943	0.937	0.865	5	0.225
BBOV_II000080	membrane protein, putative	0.777109	18	3	4	98	115	0.973	0.961	0.561	0.893	0.74	0.826	5	0.652
BBOV_II007790	hypothetical protein	0.72082	21	3	7	137	164	0.997	0.905	0.844	0.864	0.714	0.865	5	0.863
BBOV_IV006260	GCC2 and GCC3 domain containing protein	0.936453	25	8	2122	2553	2953	0.821	0.898	0.969	0.959	0.956	0.921	5	0.321
BBOV_II001790	hypothetical protein	0.921356	20	1	260	279	299	0.838	0.826	0.879	0.808	0.764	0.823	5	0.131
BBOV_I001390	membrane protein, putative	0.680246	18	3	4	95	113	0.973	0.961	0.718	0.88	0.395	0.785	4	0.863
BBOV_II000770	membrane protein, putative	0.729596	21	2	7	136	172	0.746	0.666	0.938	0.919	0.845	0.823	5	0.602
BBOV_IV002290	nucleotide-binding protein 1, putative	0.138241	0	1	12	31	328	0.939	0.76	0.887	0.908	0.702	0.839	5	0.261
BBOV_IV004090	conserved membrane protein, putative	0.126802	0	2	4	156	212	0.958	0.977	0.904	0.934	0.895	0.934	5	0.307
BBOV_I001050	hypothetical protein	0.48446	0	0	0	0	272	0.995	0.993	0.943	0.909	0.918	0.952	5	0.821
BBOV_III006710	membrane protein, putative	0.426402	0	2	7	66	122	0.939	0.859	0.369	0.817	0.696	0.736	4	0.272
BBOV_IV003850	ATP-dependent Clp protease proteolytic subunit, putative	0.384548	0	1	7	24	245	0.9	0.911	0.806	0.944	0.873	0.887	5	0.467
BBOV_III002370	variant erythrocyte surface antigen-1, alpha subunit	0.041893	0	0	0	0	1237	0.988	0.975	0.853	0.81	0.885	0.902	5	0.802
BBOV_IV003140	conserved hypothetical protein	0.058205	0	4	35	224	361	0.903	0.942	0.561	0.927	0.871	0.841	5	0.843
BBOV_III004280	membrane protein, putative	0.76077	20	1	5	23	880	0.627	0.599	0.915	0.977	0.894	0.802	5	0.164
BBOV_III000040	variant erythrocyte surface antigen-1, alpha subunit	0.890706	22	1	187	209	1107	0.618	0.942	0.814	0.843	0.866	0.817	5	0.847
BBOV_IV000170	thioredoxin domain containing protein, putative	0.002393	0	0	0	0	209	0.942	0.818	0.824	0.711	0.273	0.714	4	0.218
BBOV_I003300	membrane protein, putative	0.972805	20	2	344	739	754	0.927	0.868	0.939	0.949	0.938	0.924	5	0.275
BBOV_IV003450	conserved hypothetical protein	0.010213	0	0	0	0	1850	0.395	0.207	0.265	0.668	0.753	0.458	-3	0.257
BBOV_I001630	membrane protein, putative	0.766585	19	3	1131	1272	1365	0.805	0.834	0.726	0.913	0.926	0.841	5	0.827
BBOV_IV001380	membrane protein, putative	0.836884	26	11	9	497	512	0.987	0.968	0.845	0.065	0.063	0.586	3	0.944
BBOV_III000070	membrane protein, putative	0.562632	18	3	4	95	113	0.933	0.934	0.474	0.957	0.901	0.84	4	0.837
BBOV_IV004770	hypothetical protein	0.043204	0	0	0	0	192	0.925	0.916	0.857	0.841	0.788	0.865	5	0.236
BBOV_III007260	isocitrate dehydrogenase, NADP-dependent family protein	0.1636	0	0	0	0	446	0.934	0.903	0.664	0.883	0.839	0.845	5	0.417
BBOV_III007420	membrane protein, putative	0.932039	19	1	505	527	546	0.973	0.921	0.939	0.956	0.953	0.948	5	0.226
BBOV_III004710	hypothetical protein	0.071387	0	8	62	1276	1309	0.98	0.911	0.863	0.934	0.952	0.928	5	0.58
BBOV_II003910	membrane protein, putative	0.88658	14	6	528	897	1820	0.957	0.939	0.823	0.94	0.908	0.913	5	0.407
BBOV_I000800	hypothetical protein	0.002051	0	0	0	0	454	0.973	0.946	0.874	0.104	0.119	0.603	3	0.688
BBOV_I001600	pentatricopeptide repeat domain containing protein	0.031336	0	0	0	0	495	0.942	0.903	0.752	0.933	0.879	0.882	5	0.813
BBOV_II005780	membrane protein, putative	0.914997	19	3	206	487	518	0.922	0.887	0.898	0.947	0.947	0.92	5	0.627
BBOV_III008100	hypothetical protein	0.002007	0	11	370	1323	1494	0.893	0.852	0.597	0.933	0.89	0.833	5	0.612
BBOV_I003690	thioredoxin, putative	0.449996	0	0	0	0	253	0.889	0.922	0.95	0.845	0.616	0.844	5	0.324
BBOV_III006260	60S acidic ribosomal protein P2 (L12EI)	0.105083	0	0	0	0	112	0.784	0.768	0.735	0.75	0.842	0.776	5	0.295
BBOV_I003000	merozoite surface antigen-2a2 (MSA-2a2)	0.99306	21	0	0	0	316	0.087	0.123	0.533	0.951	0.962	0.531	3	0.313
BBOV_III004780	membrane protein, putative	0.850991	23	1	4	23	254	0.906	0.947	0.77	0.879	0.792	0.859	5	0.098
BBOV_I003010	merozoite surface antigen-2a1 (MSA-2a1)	0.991385	21	0	0	0	316	0.087	0.123	0.528	0.955	0.963	0.531	3	0.334
BBOV_I003210	membrane protein, putative	0.978778	19	1	2166	2188	2236	0.602	0.759	0.845	0.945	0.966	0.823	5	0.191
BBOV_III011580	membrane protein, putative	0.790756	24	3	7	106	441	0.921	0.581	0.838	0.668	0.786	0.759	5	0.16
BBOV_II004410	hypothetical protein	0.001425	0	0	0	0	814	0.985	0.962	0.904	0.1	0.144	0.619	3	0.872
BBOV_III009930	ubiquinol cytochrome c oxidoreductase, putative	0.001397	0	1	169	191	332	0.562	0.936	0.566	0.156	0.108	0.466	3	0.181
BBOV_III006340	membrane protein, putative	0.702983	26	1	185	207	212	0.789	0.859	0.923	0.957	0.933	0.892	5	0.4
BBOV_III011830	membrane protein, putative	0.011417	0	2	5	75	76	0.959	0.97	0.882	0.093	0.17	0.615	3	0.849
BBOV_I000100	conserved hypothetical protein	0.004153	0	0	0	0	194	0.309	0.583	0.295	0.5	0.348	0.407	-3	0.211
BBOV_I005190	variant erythrocyte surface antigen-1, alpha subunit	0.870012	23	1	1267	1289	1331	0.338	0.324	0.783	0.955	0.825	0.645	3	0.695
BBOV_I004400	hypothetical protein	0.040352	0	0	0	0	265	0.855	0.921	0.673	0.824	0.679	0.79	5	0.728
BBOV_I002990	merozoite surface antigen-2b (MSA-2b)	0.99306	21	0	0	0	287	0.087	0.123	0.524	0.951	0.962	0.529	3	0.388
BBOV_III008320	50S ribosomal protein L3, putative	0.001069	0	0	0	0	350	0.625	0.182	0.571	0.724	0.598	0.54	4	0.1
BBOV_I005000	hypothetical protein	0.001265	0	0	0	0	399	0.928	0.775	0.704	0.118	0.137	0.532	3	0.285
BBOV_III010120	DNA polymerase family B family protein	0.002067	0	0	0	0	1478	0.98	0.959	0.914	0.19	0.735	0.756	4	0.352
BBOV_IV002570	conserved hypothetical protein	0.016576	0	0	0	0	1281	0.975	0.89	0.756	0.115	0.198	0.587	3	0.918
BBOV_IV007310	polyprenyl synthetase superfamily protein	0.001163	0	0	0	0	457	0.725	0.401	0.658	0.14	0.203	0.425	-3	0.691
BBOV_III009340	hypothetical protein	0.000943	0	0	0	0	325	0.889	0.853	0.379	0.831	0.179	0.626	3	0.198
BBOV_II005660	DSHCT (NUC185) domain containing DEAD/DEAH box helicase family protein	0.000725	0	0	0	0	986	0.838	0.924	0.794	0.182	0.201	0.588	3	0.465
BBOV_I004050	conserved hypothetical protein	0.000844	0	0	0	0	418	0.884	0.875	0.898	0.405	0.305	0.673	3	0.164
BBOV_IV004840	dihydrolipoamide succinyltransferase, putative	0.001191	0	0	0	0	402	0.898	0.692	0.729	0.239	0.271	0.566	3	0.21
BBOV_III005050	WD domain, G-beta repeat containing protein	0.001224	0	0	0	0	536	0.826	0.825	0.748	0.672	0.806	0.775	5	0.09
BBOV_I004920	DEAD/DEAH box helicase and helicase conserved C-terminal domain containing protein	0.001266	0	0	0	0	994	0.885	0.318	0.867	0.02	0.045	0.427	-3	0.301
BBOV_IV004660	hypothetical protein	0.1852	0	1	13	35	448	0.518	0.903	0.729	0.787	0.252	0.638	4	0.116
BBOV_I001840	hypothetical protein	0.002002	0	0	0	0	171	0.98	0.965	0.777	0.052	0.167	0.588	3	0.483
BBOV_IV000030	variant erythrocyte surface antigen-1, beta subunit	0.004384	0	0	0	0	193	0.976	0.955	0.752	0.093	0.118	0.579	3	0.307
BBOV_III010870	myristoyl-CoA:protein N-myristoyltransferase, N-terminal domain containing protein	0.00063	0	0	0	0	440	0.984	0.946	0.555	0.095	0.185	0.553	3	0.219
BBOV_III005070	conserved hypothetical protein	0.000403	0	0	0	0	404	0.91	0.584	0.81	0.078	0.108	0.498	3	0.093
BBOV_III005220	DEAD/DEAH box domain containing protein	0.000832	0	0	0	0	747	0.956	0.977	0.877	0.069	0.142	0.604	3	0.473
BBOV_IV008320	choline/ethanolamine kinase, putative	0.001138	0	0	0	0	379	0.907	0.771	0.459	0.093	0.16	0.478	-3	0.463
BBOV_IV002620	hypothetical protein	0.000314	0	0	0	0	199	0.715	0.798	0.692	0.111	0.124	0.488	3	0.491
BBOV_IV003170	hexose transporter	0.821811	16	12	5	459	472	0.874	0.764	0.965	0.918	0.829	0.87	5	0.91
BBOV_III011770	hypothetical protein	0.002124	0	0	0	0	189	0.948	0.745	0.518	0.13	0.358	0.54	3	0.606
BBOV_IV004560	hydroxyacylglutathione hydrolase, putative	0.125699	0	0	0	0	319	0.937	0.654	0.582	0.826	0.74	0.748	5	0.253
BBOV_III008180	hypothetical protein	0.000364	0	0	0	0	222	0.933	0.793	0.681	0.084	0.11	0.52	3	0.233
BBOV_III005260	hypothetical protein	0.002916	0	1	98	120	130	0.909	0.961	0.884	0.114	0.172	0.608	3	0.264
BBOV_IV006010	hypothetical protein	0.000648	0	0	0	0	338	0.978	0.964	0.647	0.028	0.061	0.536	3	0.251
BBOV_I004700	acid phosphatase, putative	0.465597	0	2	2	390	395	0.877	0.859	0.901	0.867	0.845	0.87	5	0.224
BBOV_II005600	ski-interacting protein, putative	0.002863	0	0	0	0	458	0.725	0.236	0.484	0.924	0.859	0.646	3	0.354
BBOV_IV007720	GTP binding protein, putative	0.001449	0	0	0	0	627	0.847	0.671	0.762	0.749	0.318	0.669	4	0.25
BBOV_III008580	PCI domain containing protein	0.001271	0	0	0	0	598	0.958	0.954	0.907	0.056	0.118	0.599	3	0.662
BBOV_IV007180	hypothetical protein	0.000586	0	0	0	0	549	0.837	0.779	0.717	0.086	0.091	0.502	3	0.129
BBOV_III006570	conserved hypothetical protein	0.000452	0	1	144	166	183	0.933	0.928	0.895	0.363	0.158	0.655	3	0.375
BBOV_IV004900	hypothetical protein	0.002969	0	1	31	50	82	0.836	0.873	0.25	0.122	0.063	0.429	-3	0.286
BBOV_II003370	Sec1 family protein	0.001345	0	0	0	0	623	0.914	0.898	0.833	0.146	0.241	0.606	3	0.375
BBOV_III007070	hypothetical protein	0.000497	0	0	0	0	1144	0.938	0.929	0.798	0.052	0.093	0.562	3	0.622
BBOV_II002390	micro-fibrillar-associated protein 1 C-terminus containing protein	0.0013	0	0	0	0	437	0.848	0.777	0.431	0.09	0.149	0.459	-3	0.351
BBOV_III006420	hypothetical protein	0.001037	0	0	0	0	497	0.32	0.148	0.184	0.03	0.063	0.149	-5	0.231
BBOV_IV000140	hypothetical protein	0.001151	0	0	0	0	1389	0.765	0.89	0.295	0.106	0.093	0.43	-3	0.162
BBOV_III008770	conserved hypothetical protein	0.002532	0	0	0	0	200	0.975	0.929	0.348	0.068	0.105	0.485	-3	0.689
BBOV_III002890	conserved hypothetical protein	0.666963	25	1	2	24	175	0.962	0.845	0.38	0.135	0.092	0.483	-3	0.5
BBOV_III007430	30S ribosomal protein S15	0.393669	0	0	0	0	299	0.051	0.115	0.876	0.909	0.549	0.5	3	0.218
BBOV_IV010050	amine oxidase, putative	0.009582	0	0	0	0	1275	0.867	0.859	0.745	0.855	0.774	0.82	5	0.312
BBOV_III010220	hypothetical protein	0.000361	0	0	0	0	211	0.944	0.667	0.651	0.093	0.092	0.489	3	0.332
BBOV_IV010750	hypothetical protein	0.000673	0	0	0	0	1157	0.971	0.931	0.905	0.06	0.098	0.593	3	0.794
BBOV_II004140	variant erythrocyte surface antigen-1, alpha subunit	0.009822	0	1	1254	1276	1330	0.989	0.975	0.917	0.81	0.895	0.917	5	0.856
BBOV_II002650	thrombospondin-related anonymous protein	0.913023	26	1	7	29	660	0.923	0.853	0.791	0.925	0.901	0.879	5	0.216
BBOV_II000440	hypothetical protein	0.003793	0	0	0	0	982	0.889	0.974	0.909	0.108	0.588	0.694	4	0.397
BBOV_IV007280	ATP dependent DNA helicase, putative	0.001458	0	0	0	0	765	0.942	0.837	0.763	0.088	0.197	0.565	3	0.367
BBOV_III009470	hypothetical protein	0.000845	0	0	0	0	115	0.957	0.905	0.538	0.064	0.129	0.519	3	0.531
BBOV_I001730	hypothetical protein	0.000961	0	0	0	0	158	0.978	0.976	0.494	0.041	0.043	0.506	-3	0.512
BBOV_IV007060	DNA polymerase alpha subunit, putative	0.000551	0	0	0	0	1483	0.964	0.922	0.885	0.053	0.168	0.598	3	0.385
BBOV_III011600	hypothetical protein	0.000324	0	0	0	0	568	0.943	0.938	0.828	0.027	0.032	0.554	3	0.285
BBOV_II004660	ubiquitin-conjugating enzyme, putative	0.003471	0	0	0	0	161	0.84	0.824	0.286	0.036	0.061	0.409	-3	0.211
BBOV_I000290	membrane protein, putative	0.089165	0	1	7	26	532	0.965	0.967	0.75	0.028	0.088	0.56	3	0.299
BBOV_II006440	conserved hypothetical protein	0.001249	0	0	0	0	190	0.951	0.78	0.772	0.022	0.062	0.517	3	0.403
BBOV_II002640	hypothetical protein	0.001464	0	0	0	0	195	0.648	0.559	0.837	0.085	0.095	0.445	3	0.251
BBOV_II000170	cathepsin C precursor, putative	0.572207	32	1	12	34	530	0.749	0.234	0.678	0.203	0.184	0.41	-3	0.325
BBOV_III003670	hypothetical protein	0.031474	0	0	0	0	340	0.916	0.833	0.815	0.097	0.109	0.554	3	0.146
BBOV_III011420	hypothetical protein	0.002975	0	0	0	0	651	0.239	0.66	0.4	0.826	0.767	0.578	3	0.361
BBOV_II000790	hypothetical protein	0.000328	0	0	0	0	253	0.847	0.873	0.448	0.07	0.103	0.468	-3	0.377
BBOV_II000040	variant erythrocyte surface antigen-1, alpha subunit	0.025606	0	0	0	0	1162	0.983	0.983	0.917	0.871	0.901	0.931	5	0.797
BBOV_I004690	cGMP dependent protein kinase	0.000391	0	0	0	0	887	0.933	0.945	0.25	0.081	0.094	0.461	-3	0.353
BBOV_IV006060	membrane protein, putative	0.966115	23	1	240	262	317	0.328	0.384	0.641	0.962	0.878	0.639	3	0.673
BBOV_IV009260	hypothetical protein	0.005355	0	0	0	0	323	0.938	0.932	0.645	0.077	0.099	0.538	3	0.789
BBOV_III011510	isy1-like splicing family protein	0.00056	0	0	0	0	228	0.942	0.932	0.787	0.068	0.095	0.565	3	0.49
BBOV_III008360	hypothetical protein	0.000524	0	0	0	0	116	0.95	0.96	0.542	0.046	0.073	0.514	3	0.254
BBOV_III003400	hypothetical protein	0.142813	0	0	0	0	1313	0.789	0.461	0.884	0.903	0.803	0.768	4	0.471
BBOV_IV001320	phosphatidylinositol-4-phosphate 5-kinase, putative	0.002943	0	0	0	0	394	0.64	0.495	0.591	0.115	0.15	0.398	-3	0.225
BBOV_IV003240	HAD superfamily hydrolase, putative	0.482421	0	1	7	29	306	0.972	0.951	0.881	0.959	0.801	0.913	5	0.327
BBOV_II003830	RWD domain containing protein	0.000574	0	0	0	0	225	0.502	0.814	0.795	0.094	0.189	0.479	3	0.435
BBOV_III004550	prenyltransferase and squalene oxidase repeat family protein	0.003343	0	0	0	0	495	0.956	0.946	0.856	0.066	0.141	0.593	3	0.628
BBOV_III011390	hypothetical protein	0.001599	0	3	3406	3505	3622	0.852	0.83	0.719	0.087	0.146	0.527	3	0.307
BBOV_I003380	hypothetical protein	0.002205	0	0	0	0	332	0.949	0.941	0.855	0.121	0.497	0.673	3	0.407
BBOV_II002060	conserved hypothetical protein	0.000725	0	3	78	220	234	0.964	0.947	0.425	0.044	0.067	0.489	-3	0.872
BBOV_III001410	hypothetical protein	0.000657	0	0	0	0	195	0.966	0.901	0.856	0.405	0.266	0.679	3	0.228
BBOV_II000660	hypothetical protein	0.000751	0	0	0	0	515	0.645	0.703	0.803	0.15	0.137	0.488	3	0.659
BBOV_III005600	Spherical Body Protein 2 truncated copy 1 (SBP2)	0.097513	0	0	0	0	283	0.92	0.923	0.572	0.18	0.269	0.573	3	0.817
BBOV_III002150	conserved hypothetical protein	0.000405	0	0	0	0	879	0.968	0.941	0.451	0.029	0.073	0.492	-3	0.437
BBOV_IV007030	hypothetical protein	0.000402	0	0	0	0	219	0.96	0.986	0.862	0.096	0.097	0.6	3	0.394
BBOV_III004140	hypothetical protein	0.359211	0	0	0	0	732	0.9	0.838	0.697	0.885	0.839	0.832	5	0.888
BBOV_III000900	membrane protein, putative	0.039346	0	2	5	64	138	0.863	0.908	0.716	0.666	0.149	0.66	4	0.883
BBOV_II007550	human hepatopoietin-like protein, putative	0.004538	0	0	0	0	145	0.89	0.867	0.881	0.125	0.103	0.573	3	0.309
BBOV_II002230	XRN 5'-3' exonuclease protein, putative	0.002581	0	0	0	0	988	0.827	0.764	0.304	0.206	0.175	0.455	-3	0.434
BBOV_IV011240	hypothetical protein	0.002578	0	0	0	0	188	0.433	0.437	0.862	0.113	0.129	0.395	-4	0.208
BBOV_III006540	Spherical Body Protein 2 truncated copy 11 (SBP2)	0.379437	0	0	0	0	271	0.819	0.967	0.93	0.256	0.234	0.641	3	0.321
BBOV_III002130	ATP synthase F1, alpha subunit family protein	0.003079	0	0	0	0	544	0.894	0.813	0.88	0.687	0.654	0.786	5	0.386
BBOV_III007890	conserved hypothetical protein	0.002353	0	0	0	0	217	0.698	0.777	0.655	0.32	0.247	0.539	3	0.177
BBOV_III003700	hypothetical protein	0.00046	0	0	0	0	628	0.797	0.259	0.685	0.13	0.201	0.414	-3	0.763
BBOV_II007370	3-demethylubiquinone-9 3-methyltransferase	0.001975	0	0	0	0	277	0.973	0.853	0.351	0.873	0.718	0.754	4	0.243
BBOV_IV009610	U box domain containing protein	0.001227	0	0	0	0	1117	0.792	0.814	0.188	0.573	0.316	0.537	3	0.864
BBOV_IV004350	ubiquitin carboxyl-terminal hydrolase, putative	0.002409	0	0	0	0	790	0.622	0.156	0.747	0.106	0.156	0.357	-3	0.329
BBOV_III007280	conserved hypothetical protein	0.000993	0	0	0	0	190	0.9	0.878	0.843	0.075	0.145	0.568	3	0.244
BBOV_IV007090	conserved hypothetical protein	0.882758	18	2	5	208	218	0.657	0.557	0.884	0.959	0.97	0.805	5	0.51
BBOV_II000830	hypothetical protein	0.000729	0	0	0	0	341	0.964	0.933	0.603	0.09	0.141	0.546	3	0.17
BBOV_III004700	hypothetical protein	0.000558	0	1	31	53	135	0.931	0.846	0.382	0.025	0.022	0.441	-3	0.425
BBOV_III005840	Spherical Body Protein 2 truncated copy 5 (SBP2)	0.301947	0	0	0	0	429	0.905	0.833	0.886	0.195	0.251	0.614	3	0.507
BBOV_IV007780	hypothetical protein	0.1826	0	0	0	0	588	0.865	0.905	0.914	0.182	0.241	0.621	3	0.259
BBOV_V000330	hypothetical protein	0.003763	0	0	0	0	214	0.93	0.926	0.799	0.077	0.089	0.564	3	0.146
BBOV_III003240	conserved hypothetical protein	0.006125	0	0	0	0	275	0.713	0.792	0.658	0.051	0.093	0.461	3	0.465
BBOV_II001190	hypothetical protein	0.336896	0	0	0	0	990	0.63	0.323	0.207	0.145	0.158	0.293	-4	0.092
BBOV_IV004570	hypothetical protein	0.003744	0	4	5	349	370	0.183	0.145	0.156	0.721	0.194	0.28	-4	0.313
BBOV_III003380	ubiquitin-conjugating enzyme family protein	0.001443	0	0	0	0	163	0.695	0.767	0.393	0.02	0.032	0.381	-3	0.442
BBOV_III002060	hypothetical protein	0.00036	0	0	0	0	293	0.904	0.88	0.835	0.385	0.551	0.711	4	0.29
BBOV_III003710	hypothetical protein	0.939084	26	0	0	0	462	0.866	0.121	0.902	0.944	0.879	0.742	4	0.202
BBOV_IV011770	snf2-related chromatin remodeling factor SRCAP	0.013256	0	0	0	0	1675	0.701	0.764	0.773	0.153	0.158	0.51	3	0.587
BBOV_IV010850	hypothetical protein	0.000377	0	0	0	0	175	0.832	0.732	0.211	0.096	0.121	0.398	-3	0.384
BBOV_I003600	conserved hypothetical protein	0.002063	0	0	0	0	4820	0.899	0.771	0.849	0.154	0.169	0.568	3	0.376
BBOV_I005060	ubiquitin conjugating enzyme, putative	0.001461	0	0	0	0	162	0.366	0.261	0.096	0.006	0.008	0.147	-5	0.212
BBOV_II003310	hypothetical protein	0.00113	0	0	0	0	166	0.876	0.931	0.841	0.103	0.112	0.573	3	0.573
BBOV_I000570	conserved hypothetical protein	0.000324	0	0	0	0	254	0.749	0.754	0.633	0.015	0.041	0.438	3	0.149
BBOV_I003130	hypothetical protein	0.636692	20	0	0	0	376	0.21	0.122	0.691	0.958	0.958	0.588	3	0.213
BBOV_II004780	hypothetical protein	0.390805	0	0	0	0	91	0.893	0.936	0.852	0.292	0.408	0.676	3	0.569
BBOV_IV007920	variant erythrocyte surface antigen-1, alpha subunit	0.042613	0	1	1219	1241	1294	0.839	0.627	0.683	0.908	0.873	0.786	5	0.891
BBOV_I001500	hypothetical protein	0.002427	0	4	160	410	544	0.601	0.901	0.822	0.129	0.129	0.516	3	0.646
BBOV_II007230	calmodulin-domain protein kinase 2	0.000661	0	0	0	0	744	0.96	0.943	0.892	0.055	0.041	0.578	3	0.392
BBOV_IV009500	DEAD/DEAH box helicase protein family	0.004921	0	0	0	0	681	0.753	0.808	0.818	0.926	0.851	0.831	5	0.418
BBOV_III007240	phenylalanyl-tRNA synthetase family protein	0.01223	0	0	0	0	448	0.703	0.757	0.783	0.11	0.123	0.495	3	0.331
BBOV_IV006650	hypothetical protein	0.000913	0	0	0	0	265	0.879	0.722	0.275	0.06	0.078	0.403	-3	0.513
BBOV_III005030	membrane protein, putative	0.189707	0	1	7	29	553	0.77	0.725	0.803	0.928	0.874	0.82	5	0.693
BBOV_IV005780	hypothetical protein	0.000982	0	0	0	0	571	0.744	0.876	0.84	0.082	0.183	0.545	3	0.275
BBOV_IV010150	hypothetical protein	0.000738	0	0	0	0	454	0.822	0.781	0.855	0.045	0.064	0.513	3	0.168
BBOV_III007310	hypothetical protein	0.000616	0	0	0	0	725	0.918	0.934	0.294	0.094	0.112	0.47	-3	0.581
BBOV_IV003520	conserved hypothetical protein	0.002228	0	0	0	0	219	0.711	0.408	0.22	0.065	0.121	0.305	-4	0.389
BBOV_II002980	dynamin-like protein	0.000307	0	0	0	0	736	0.904	0.919	0.795	0.048	0.117	0.557	3	0.59
BBOV_IV007340	hypothetical protein	0.003145	0	0	0	0	469	0.783	0.286	0.361	0.05	0.138	0.324	-4	0.158
BBOV_III011480	phosphatidylinositol 3- and 4-kinase family protein	0.002249	0	0	0	0	3440	0.935	0.949	0.892	0.086	0.121	0.597	3	0.808
BBOV_II001430	hypothetical protein	0.004455	0	0	0	0	227	0.995	0.955	0.833	0.044	0.082	0.582	3	0.305
BBOV_IV009050	conserved hypothetical protein	0.00301	0	0	0	0	572	0.776	0.62	0.267	0.694	0.76	0.623	4	0.299
BBOV_II002090	phosphoenolpyruvate carboxylase, putative	0.000414	0	0	0	0	954	0.907	0.841	0.431	0.038	0.082	0.46	-3	0.79
BBOV_IV007520	S1/P1 nuclease, putative	0.996354	22	1	339	361	393	0.621	0.16	0.21	0.901	0.785	0.535	3	0.232
BBOV_III010750	hypothetical protein	0.001043	0	0	0	0	373	0.995	0.956	0.843	0.129	0.344	0.653	3	0.145
BBOV_I001200	membrane protein, putative	0.587891	24	9	7	333	370	0.889	0.873	0.277	0.063	0.162	0.453	-3	0.847
BBOV_IV009660	aspartyl protease, putative	0.001864	0	0	0	0	435	0.398	0.357	0.353	0.068	0.142	0.264	-5	0.116
BBOV_IV002530	membrane protein, putative	0.883662	24	8	5	778	792	0.608	0.651	0.849	0.979	0.913	0.8	5	0.719
BBOV_I003950	hypothetical protein	0.018312	0	0	0	0	220	0.812	0.767	0.254	0.049	0.122	0.401	-3	0.164
BBOV_IV007450	ribosomal protein L2, putative	0.001369	0	0	0	0	332	0.888	0.867	0.362	0.14	0.133	0.478	-3	0.143
BBOV_III002680	hypothetical protein	0.000884	0	0	0	0	206	0.787	0.38	0.563	0.053	0.086	0.374	-3	0.131
BBOV_III004360	hypothetical protein	0.000736	0	0	0	0	402	0.445	0.246	0.204	0.128	0.253	0.255	-5	0.16
BBOV_I001430	variant erythrocyte surface antigen-1, alpha subunit	0.022657	0	1	1251	1273	1323	0.79	0.77	0.848	0.962	0.909	0.856	5	0.8
BBOV_III006500	Spherical Body Protein 2 truncated copy 9 (SBP2)	0.496565	0	0	0	0	291	0.809	0.965	0.872	0.182	0.242	0.614	3	0.477
BBOV_III008390	valyl-tRNA synthetase, putative	0.002691	0	0	0	0	972	0.891	0.613	0.63	0.115	0.15	0.48	3	0.406
BBOV_IV010200	ribosomal protein S25, putative	0.000455	0	0	0	0	104	0.823	0.843	0.298	0.044	0.093	0.42	-3	0.562
BBOV_III010170	hypothetical protein	0.001341	0	0	0	0	260	0.888	0.883	0.488	0.037	0.073	0.474	-3	0.486
BBOV_IV011720	UDP-galactose transporter, putative	0.000489	0	6	79	344	412	0.687	0.539	0.262	0.044	0.111	0.329	-3	0.86
BBOV_II001750	histone 2B protein, putative	0.000362	0	0	0	0	106	0.951	0.89	0.373	0.049	0.059	0.464	-3	0.571
BBOV_IV001160	chromatin assembly factor 1 subunit C, putative	0.006601	0	0	0	0	400	0.967	0.894	0.749	0.131	0.144	0.577	3	0.192
BBOV_II000410	hypothetical protein	0.705561	24	0	0	0	293	0.55	0.881	0.898	0.874	0.792	0.799	5	0.711
BBOV_III001700	conserved hypothetical protein	0.003031	0	0	0	0	3541	0.583	0.452	0.855	0.133	0.192	0.443	-3	0.391
BBOV_IV001660	membrane protein, putative	0.926516	21	5	269	503	523	0.387	0.832	0.892	0.167	0.225	0.501	-3	0.508
BBOV_III010660	hypothetical protein	0.004377	0	0	0	0	586	0.856	0.767	0.714	0.767	0.315	0.684	4	0.582
BBOV_IV009140	conserved hypothetical protein	0.000898	0	0	0	0	256	0.907	0.737	0.835	0.071	0.169	0.544	3	0.265
BBOV_III003390	RNA recognition motif domain containing protein	0.000602	0	0	0	0	271	0.776	0.571	0.797	0.016	0.062	0.444	3	0.15
BBOV_IV007890	aspartyl protease, putative	0.470492	0	0	0	0	463	0.658	0.926	0.877	0.875	0.887	0.845	5	0.244
BBOV_IV003040	hypothetical protein	0.00196	0	0	0	0	217	0.678	0.936	0.621	0.1	0.119	0.491	3	0.412
BBOV_III006860	leucyl-tRNA synthetase, putative	0.001153	0	0	0	0	1098	0.937	0.933	0.841	0.067	0.094	0.574	3	0.616
BBOV_IV002630	lysyl-tRNA synthetase	0.000635	0	0	0	0	548	0.934	0.901	0.315	0.116	0.123	0.478	-3	0.31
BBOV_III005920	membrane protein, putative	0.398903	0	1	7	29	387	0.813	0.881	0.701	0.933	0.315	0.729	4	0.477
BBOV_II001530	hypothetical protein	0.006546	0	0	0	0	475	0.989	0.961	0.707	0.161	0.097	0.583	3	0.935
BBOV_II001600	60S ribosome subunit biogenesis protein NIP7, putative	0.002031	0	0	0	0	180	0.889	0.328	0.845	0.076	0.128	0.453	-3	0.26
BBOV_II006380	Thioredoxin family protein	0.999417	19	1	181	203	224	0.841	0.535	0.77	0.898	0.837	0.776	5	0.401
BBOV_IV001780	hypothetical protein	0.002627	0	0	0	0	968	0.216	0.356	0.735	0.728	0.791	0.565	3	0.781
BBOV_IV001440	Rab geranylgeranyltransferase, beta subunit	0.000782	0	0	0	0	457	0.96	0.977	0.881	0.095	0.507	0.684	4	0.471
BBOV_I003290	hypothetical protein	0.000456	0	0	0	0	277	0.722	0.612	0.338	0.086	0.108	0.373	-3	0.132
BBOV_IV005960	conserved hypothetical protein	0.000704	0	0	0	0	262	0.623	0.39	0.751	0.03	0.05	0.369	-3	0.274
BBOV_III011430	hypothetical protein	0.000987	0	0	0	0	666	0.546	0.325	0.561	0.025	0.035	0.298	-3	0.513
BBOV_III007760	conserved hypothetical protein	0.010412	0	0	0	0	250	0.921	0.623	0.871	0.796	0.826	0.807	5	0.638
BBOV_II005020	cell cycle regulator protein, putative	0.000575	0	0	0	0	183	0.875	0.286	0.197	0.043	0.075	0.295	-4	0.19
BBOV_IV002070	proliferating cell nuclear antigen 1	0.001374	0	0	0	0	277	0.828	0.44	0.781	0.143	0.149	0.468	-3	0.303
BBOV_III005190	conserved hypothetical protein	0.090533	0	0	0	0	248	0.509	0.941	0.76	0.922	0.942	0.815	5	0.296
BBOV_IV004550	ribosomal protein L38e, putative	0.000539	0	0	0	0	79	0.382	0.249	0.212	0.042	0.066	0.19	-5	0.352
BBOV_I004480	chaperonin, 10 kDa domain containing protein	0.000573	0	0	0	0	104	0.435	0.486	0.228	0.12	0.116	0.277	-5	0.211
BBOV_IV006150	conserved hypothetical protein	0.000322	0	0	0	0	1414	0.89	0.931	0.453	0.05	0.099	0.485	-3	0.247
BBOV_III006480	Spherical Body Protein 2 truncated copy 8 (SBP2)	0.496565	0	0	0	0	285	0.809	0.952	0.869	0.18	0.234	0.609	3	0.577
BBOV_II004520	hypothetical protein	0.006747	0	10	7	1395	1824	0.31	0.901	0.595	0.812	0.326	0.589	3	0.788
BBOV_IV006190	hypothetical protein	0.00089	0	0	0	0	734	0.902	0.927	0.343	0.9	0.87	0.788	4	0.438
BBOV_IV010740	hypothetical protein	0.377428	0	0	0	0	682	0.859	0.848	0.307	0.802	0.628	0.689	4	0.235
BBOV_IV009560	conserved hypothetical protein	0.003871	0	0	0	0	578	0.884	0.262	0.743	0.087	0.124	0.42	-3	0.35
BBOV_III003550	hypothetical protein	0.003262	0	0	0	0	543	0.898	0.925	0.907	0.215	0.212	0.631	3	0.102
BBOV_II005170	hypothetical protein	0.001173	0	0	0	0	424	0.879	0.754	0.651	0.16	0.132	0.515	3	0.359
BBOV_III000970	40S ribosomal protein S12P, putative	0.000659	0	0	0	0	145	0.739	0.291	0.689	0.024	0.054	0.359	-3	0.176
BBOV_II005580	hypothetical protein	0.000976	0	10	115	504	530	0.989	0.947	0.855	0.603	0.217	0.722	4	0.767
BBOV_III002000	BOP1NT (NUC169) domain containing protein	0.000558	0	0	0	0	689	0.226	0.393	0.446	0.02	0.069	0.231	-5	0.217
BBOV_III011730	GCC2 and GCC3 domain containing protein	0.002752	0	8	1744	2161	2472	0.242	0.722	0.786	0.392	0.163	0.461	-3	0.409
BBOV_I003160	60S ribosomal protein L19, putative	0.000772	0	0	0	0	181	0.827	0.513	0.735	0.053	0.122	0.45	3	0.617
BBOV_IV000160	serine/threonine protein phosphatase 5	0.002655	0	0	0	0	545	0.815	0.876	0.168	0.899	0.852	0.722	4	0.295
BBOV_IV006820	hypothetical protein	0.996892	19	0	0	0	170	0.543	0.81	0.786	0.961	0.979	0.816	5	0.256
BBOV_III001210	membrane protein, putative	0.545546	19	8	7	278	310	0.202	0.146	0.582	0.029	0.134	0.219	-4	0.747
BBOV_III008800	vacuolar protein sorting-associated protein 26 family protein	0.370054	0	0	0	0	299	0.907	0.947	0.899	0.351	0.258	0.672	3	0.109
BBOV_III009960	ubiquitin-conjugating enzyme E2, putative	0.002915	0	0	0	0	155	0.894	0.742	0.774	0.029	0.048	0.497	3	0.505
BBOV_III002840	conserved hypothetical protein	0.002416	0	0	0	0	331	0.908	0.883	0.286	0.101	0.087	0.453	-3	0.301
BBOV_I000580	hypothetical protein	0.002255	0	0	0	0	275	0.931	0.945	0.681	0.638	0.22	0.683	4	0.095
BBOV_III007610	membrane protein, putative	0.951796	22	1	95	114	386	0.224	0.826	0.921	0.956	0.955	0.776	4	0.739
BBOV_II000020	membrane protein, putative	0.565815	22	10	7	340	378	0.895	0.883	0.194	0.077	0.171	0.444	-3	0.959
BBOV_III006460	Spherical Body Protein 2 truncated copy 7 (SBP2)	0.4035	0	0	0	0	290	0.633	0.764	0.878	0.158	0.2	0.527	3	0.5
BBOV_III006850	hypothetical protein	0.452184	0	0	0	0	540	0.908	0.73	0.775	0.122	0.701	0.647	4	0.602
BBOV_II007440	ubiquinone biosynthesis O-methyltransferase family protein	0.001975	0	0	0	0	556	0.973	0.903	0.371	0.934	0.823	0.801	4	0.234
BBOV_III002620	ankyrin repeat family protein	0.001128	0	0	0	0	480	0.676	0.588	0.2	0.163	0.227	0.371	-3	0.429
BBOV_I002840	hypothetical protein	0.890885	26	1	7	24	748	0.075	0.07	0.839	0.938	0.895	0.563	3	0.52
BBOV_III010320	membrane protein, putative	0.72931	22	2	5	699	713	0.812	0.758	0.823	0.83	0.845	0.814	5	0.246
BBOV_II002870	hypothetical protein	0.578886	19	1	483	505	546	0.865	0.871	0.705	0.885	0.938	0.853	5	0.271
BBOV_IV004860	hypothetical protein	0.000836	0	0	0	0	1827	0.586	0.142	0.63	0.091	0.109	0.312	-3	0.579
BBOV_IV001600	glucose-6-phosphate dehydrogenase-6-phosphogluconolactonase	0.00041	0	0	0	0	806	0.681	0.21	0.194	0.048	0.05	0.237	-4	0.439
BBOV_IV010950	tyrosyl-tRNA synthetase, putative	0.101305	0	1	12	34	605	0.875	0.544	0.462	0.166	0.118	0.433	-3	0.443
BBOV_II002530	hypothetical protein	0.011673	0	0	0	0	544	0.503	0.776	0.84	0.913	0.937	0.794	5	0.263
BBOV_I002880	hypothetical protein	0.000798	0	0	0	0	389	0.868	0.471	0.494	0.031	0.023	0.377	-4	0.146
BBOV_III009510	NAC domain containing protein	0.000412	0	0	0	0	207	0.686	0.462	0.436	0.04	0.048	0.334	-4	0.341
BBOV_IV002040	ubiquitin-conjugating enzyme E2	0.001457	0	0	0	0	147	0.794	0.589	0.442	0.029	0.043	0.379	-3	0.518
BBOV_I001310	membrane protein, putative	0.53122	22	9	9	334	371	0.861	0.856	0.501	0.766	0.821	0.761	5	0.915
BBOV_III011780	conserved hypothetical protein	0.001775	0	0	0	0	647	0.791	0.287	0.879	0.431	0.676	0.613	3	0.272
BBOV_III009570	hypothetical protein	0.001409	0	0	0	0	167	0.851	0.321	0.197	0.075	0.116	0.312	-4	0.243
BBOV_III007970	hypothetical protein	0.001634	0	0	0	0	174	0.86	0.476	0.837	0.24	0.694	0.621	3	0.558
BBOV_IV000440	conserved hypothetical protein	0.001466	0	0	0	0	463	0.442	0.165	0.762	0.123	0.166	0.332	-4	0.664
BBOV_IV011410	ATP-dependent RNA helicase, putative	0.00101	0	0	0	0	678	0.875	0.885	0.84	0.847	0.304	0.75	4	0.527
BBOV_IV001800	histone deacetylase, putative	0.000605	0	0	0	0	1654	0.253	0.078	0.287	0.097	0.176	0.178	-5	0.455
BBOV_III000750	hypothetical protein	0.035905	0	0	0	0	281	0.899	0.342	0.721	0.098	0.128	0.438	-3	0.182
BBOV_IV006640	hypothetical protein	0.001546	0	0	0	0	269	0.875	0.909	0.707	0.854	0.631	0.795	5	0.465
BBOV_II003070	conserved hypothetical protein	0.00101	0	0	0	0	337	0.91	0.683	0.812	0.141	0.278	0.565	3	0.821
BBOV_III010040	dynamin central region family protein	0.023939	0	0	0	0	675	0.883	0.92	0.815	0.094	0.119	0.566	3	0.402
BBOV_IV005980	hypothetical protein	0.29571	0	0	0	0	494	0.813	0.857	0.888	0.955	0.956	0.894	5	0.173
BBOV_IV006330	hypothetical protein	0.000388	0	0	0	0	84	0.932	0.946	0.757	0.096	0.106	0.567	3	0.494
BBOV_II000290	hypothetical protein	0.001247	0	0	0	0	186	0.827	0.902	0.656	0.111	0.202	0.54	3	0.359
BBOV_III008330	hypothetical protein	0.001056	0	0	0	0	400	0.196	0.252	0.425	0.096	0.124	0.219	-5	0.243
BBOV_III008370	metallopeptidase M24 family protein	0.000516	0	0	0	0	624	0.821	0.483	0.815	0.117	0.169	0.481	-3	0.229
BBOV_III008010	conserved hypothetical protein	0.06623	0	1	4	21	91	0.25	0.217	0.201	0.924	0.879	0.494	-3	0.693
BBOV_IV004680	SET domain containing protein	0.002215	0	0	0	0	885	0.766	0.829	0.584	0.112	0.152	0.489	3	0.245
BBOV_IV007110	ubiquitin-conjugating enzyme E2, putative	0.001647	0	0	0	0	151	0.642	0.563	0.272	0.055	0.071	0.321	-3	0.475
BBOV_III008190	hypothetical protein	0.001032	0	1	360	379	391	0.763	0.796	0.293	0.107	0.126	0.417	-3	0.781
BBOV_III001730	hypothetical protein	0.022983	0	1	80	102	172	0.683	0.627	0.507	0.162	0.218	0.439	3	0.5
BBOV_III001890	membrane protein, putative	0.013171	0	1	144	166	187	0.913	0.883	0.836	0.353	0.632	0.723	4	0.333
BBOV_IV010490	succinly CoA-ligase beta subunit, putative	0.001037	0	0	0	0	436	0.881	0.826	0.849	0.669	0.614	0.768	5	0.304
BBOV_III004620	ATP synthase subunit C family protein	0.001026	0	2	86	150	156	0.341	0.896	0.73	0.102	0.174	0.449	-3	0.769
BBOV_I000190	conserved hypothetical protein	0.000559	0	5	41	175	177	0.893	0.446	0.718	0.057	0.122	0.447	-3	0.884
BBOV_II006060	lariat-debranching enzyme, putative	0.009959	0	0	0	0	384	0.631	0.305	0.837	0.611	0.414	0.56	3	0.254
BBOV_III010810	ribosomal protein S8 family protein	0.001674	0	0	0	0	130	0.585	0.501	0.302	0.115	0.159	0.332	-3	0.313
BBOV_II006240	conserved hypothetical protein	0.003229	0	0	0	0	178	0.942	0.89	0.325	0.105	0.231	0.499	-3	0.572
BBOV_IV004500	GTP1/OBG containing protein	0.000507	0	0	0	0	195	0.59	0.767	0.67	0.061	0.087	0.435	3	0.139
BBOV_III010790	conserved hypothetical protein	0.000254	0	0	0	0	119	0.699	0.335	0.834	0.052	0.115	0.407	-3	0.225
BBOV_IV007560	hypothetical protein	0.005456	0	0	0	0	409	0.846	0.967	0.495	0.88	0.472	0.732	3	0.224
BBOV_II002610	chain A of Ap4a hydrolase protein, putative	0.002733	0	0	0	0	148	0.68	0.765	0.882	0.817	0.912	0.811	5	0.407
BBOV_I004390	arginyl-tRNA synthetase, putative	0.613161	25	1	7	26	669	0.251	0.121	0.914	0.94	0.896	0.624	3	0.742
BBOV_III001290	membrane protein, putative	0.472811	0	10	9	349	378	0.895	0.883	0.403	0.204	0.226	0.522	-3	0.895
BBOV_III000860	conserved hypothetical protein	0.00613	0	0	0	0	260	0.843	0.913	0.51	0.88	0.884	0.806	5	0.769
BBOV_I002340	phosphoadenosine phosphosulfate reductase family domain containing protein	0.000668	0	0	0	0	253	0.121	0.421	0.211	0.087	0.103	0.189	-5	0.231
BBOV_IV005130	ribosomal processing protein, putative	0.000409	0	0	0	0	468	0.947	0.91	0.837	0.107	0.127	0.586	3	0.388
BBOV_IV005970	hypothetical protein	0.000346	0	0	0	0	240	0.207	0.363	0.184	0.038	0.047	0.168	-5	0.114
BBOV_IV004000	conserved hypothetical protein	0.001267	0	0	0	0	2155	0.782	0.209	0.832	0.064	0.099	0.397	-3	0.368
BBOV_IV010830	hypothetical protein	0.001937	0	0	0	0	264	0.264	0.642	0.162	0.111	0.1	0.256	-4	0.102
BBOV_II002770	membrane protein, putativve	0.901659	21	1	7	24	189	0.839	0.475	0.458	0.973	0.944	0.738	3	0.455
BBOV_III010770	hypothetical protein	0.003642	0	0	0	0	1086	0.404	0.54	0.571	0.553	0.314	0.476	3	0.863
BBOV_III010480	replication factor-a protein 1 (rpa1) family protein	0.002037	0	0	0	0	684	0.622	0.354	0.266	0.103	0.116	0.292	-4	0.24
BBOV_IV003550	hypothetical protein	0.384822	0	0	0	0	117	0.927	0.896	0.531	0.362	0.084	0.56	3	0.317
BBOV_II000740	Spherical Body Protein 2 (SBP2)	0.335398	0	1	13	35	2248	0.342	0.878	0.761	0.203	0.216	0.48	-3	0.134
BBOV_IV003360	conserved hypothetical protein	0.01715	0	0	0	0	532	0.809	0.71	0.871	0.948	0.831	0.834	5	0.203
BBOV_IV010180	zinc finger, C3HC4 type domain containing protein	0.000821	0	5	13	246	1151	0.542	0.115	0.814	0.103	0.151	0.345	-3	0.525
BBOV_II006820	variant erythrocyte surface antigen-1, beta subunit	0.392361	0	1	880	902	943	0.38	0.8	0.129	0.905	0.832	0.609	3	0.698
BBOV_II006630	hypothetical protein	0.465724	0	0	0	0	612	0.418	0.491	0.848	0.74	0.855	0.67	3	0.099
BBOV_I000710	protein phosphatase 2C, putative	0.154256	0	0	0	0	578	0.106	0.038	0.662	0.935	0.944	0.537	3	0.207
BBOV_III000370	hypothetical protein	0.009301	0	0	0	0	381	0.734	0.905	0.819	0.175	0.676	0.662	4	0.653
BBOV_III001440	hypothetical protein	0.000697	0	0	0	0	230	0.467	0.625	0.782	0.078	0.317	0.454	-3	0.29
BBOV_III007370	protein kinase domain containing protein	0.008121	0	0	0	0	642	0.091	0.143	0.438	0.112	0.121	0.181	-5	0.234
BBOV_IV009670	hypothetical protein	0.000243	0	0	0	0	311	0.896	0.892	0.262	0.073	0.11	0.447	-3	0.405
BBOV_IV012120	membrane protein, putative	0.736739	24	10	9	343	372	0.806	0.774	0.199	0.13	0.309	0.444	-3	0.853
BBOV_II001560	hypothetical protein	0.000566	0	0	0	0	412	0.381	0.526	0.76	0.037	0.063	0.353	-3	0.637
BBOV_I000560	conserved hypothetical protein	0.001771	0	0	0	0	245	0.526	0.288	0.68	0.098	0.119	0.342	-3	0.509
BBOV_II000230	putative serine esterase domain containing protein	0.001053	0	0	0	0	543	0.896	0.731	0.922	0.624	0.392	0.713	4	0.306
BBOV_IV002890	hypothetical protein	0.00027	0	0	0	0	122	0.443	0.449	0.19	0.023	0.034	0.228	-5	0.177
BBOV_II006180	hypothetical protein	0.004245	0	1	828	850	871	0.112	0.115	0.196	0.787	0.5	0.342	-3	0.364
BBOV_III009600	hypothetical protein	0.001412	0	0	0	0	573	0.616	0.764	0.242	0.656	0.469	0.549	3	0.267
BBOV_I002590	conserved hypothetical protein	0.003095	0	0	0	0	336	0.126	0.698	0.173	0.851	0.851	0.54	3	0.228
BBOV_IV004050	iron sulfur cluster assembly protein nifU-like, putative	0.00122	0	0	0	0	160	0.943	0.962	0.646	0.74	0.218	0.702	4	0.306
BBOV_II006860	WD domain, G-beta repeat containing protein	0.0004	0	0	0	0	400	0.791	0.877	0.291	0.056	0.097	0.422	-3	0.143
BBOV_III004040	Dullard-like phosphatase domain containing protein	0.000451	0	0	0	0	278	0.761	0.236	0.861	0.086	0.226	0.434	-3	0.28
BBOV_III010190	conserved hypothetical protein	0.032686	0	0	0	0	500	0.769	0.661	0.798	0.974	0.924	0.825	5	0.194
BBOV_II006360	Proliferating cell nuclear antigen	0.002097	0	0	0	0	264	0.83	0.824	0.371	0.138	0.137	0.46	-3	0.187
BBOV_IV006560	cyclin 4	0.000636	0	0	0	0	370	0.659	0.34	0.344	0.053	0.089	0.297	-4	0.374
BBOV_IV002710	hypothetical protein	0.076421	0	0	0	0	1384	0.923	0.953	0.293	0.862	0.777	0.762	4	0.878
BBOV_IV002020	hypothetical protein	0.000843	0	0	0	0	241	0.225	0.19	0.412	0.082	0.079	0.198	-5	0.176
BBOV_I001090	hypothetical protein	0.440265	0	0	0	0	290	0.281	0.139	0.859	0.855	0.846	0.596	3	0.877
BBOV_III006990	kelch repeat containing protein	0.001312	0	0	0	0	475	0.19	0.139	0.269	0.031	0.026	0.131	-5	0.11
BBOV_III000770	conserved hypothetical protein	0.000872	0	0	0	0	250	0.895	0.882	0.199	0.126	0.123	0.445	-3	0.284
BBOV_III010950	conserved hypothetical protein	0.000745	0	0	0	0	263	0.345	0.866	0.423	0.069	0.1	0.361	-4	0.102
BBOV_II004260	ran binding-like protein 1	0.000319	0	0	0	0	208	0.928	0.549	0.658	0.076	0.073	0.457	3	0.348
BBOV_IV005280	succinate dehydrogenase iron-sulfur subunit, putative	0.000759	0	0	0	0	281	0.447	0.25	0.746	0.128	0.194	0.353	-4	0.688
BBOV_III003370	hypothetical protein	0.000595	0	0	0	0	308	0.748	0.16	0.649	0.1	0.119	0.355	-3	0.179
BBOV_IV010350	histidine acid phosphatase superfamily protein	0.155952	0	0	0	0	1277	0.809	0.869	0.124	0.862	0.766	0.686	4	0.687
BBOV_IV008020	conserved hypothetical protein	0.000331	0	0	0	0	586	0.351	0.603	0.416	0.044	0.101	0.303	-4	0.512
BBOV_I002190	thiodoxin reductase, putative	0.217163	0	1	7	26	559	0.455	0.307	0.364	0.451	0.597	0.435	-4	0.236
BBOV_III009160	ER lumen protein retaining receptor	0.007678	0	4	41	204	223	0.987	0.854	0.522	0.654	0.45	0.693	4	0.751
BBOV_I003150	hypothetical protein	0.350469	0	0	0	0	197	0.816	0.718	0.793	0.208	0.163	0.54	3	0.445
BBOV_II001500	membrane protein, putative	0.40226	0	1	5	27	301	0.922	0.902	0.865	0.832	0.831	0.87	5	0.261
BBOV_IV011140	hypothetical protein	0.000669	0	0	0	0	112	0.618	0.761	0.132	0.045	0.128	0.337	-3	0.284
BBOV_IV010590	DNA mismatch repair protein, putative	0.002965	0	0	0	0	766	0.787	0.82	0.822	0.911	0.786	0.825	5	0.291
BBOV_II005650	conserved hypothetical protein	0.001045	0	0	0	0	284	0.866	0.838	0.585	0.04	0.072	0.48	3	0.761
BBOV_I002330	flavodoxin and oxidoreductase NAD-binding domain containing protein	0.484509	0	0	0	0	661	0.955	0.893	0.85	0.971	0.969	0.928	5	0.383
BBOV_II002910	chain A of Ap4 hydrolase, putative	0.00267	0	1	10	30	148	0.676	0.355	0.795	0.824	0.92	0.714	4	0.388
BBOV_II002850	chain A of Ap4a hydrolase protein, putative	0.00267	0	1	10	30	148	0.676	0.355	0.802	0.826	0.92	0.716	4	0.389
BBOV_I001000	PET112 family, N terminal region domain containing protein	0.227979	0	0	0	0	646	0.749	0.699	0.814	0.943	0.961	0.833	5	0.253
BBOV_II006690	sodium/hydrogen exchanger 1	0.094738	0	5	7	164	745	0.139	0.412	0.767	0.936	0.92	0.635	3	0.662
BBOV_I003460	GTP binding protein, putative	0.00137	0	0	0	0	355	0.972	0.952	0.425	0.031	0.058	0.488	-3	0.249
BBOV_I000900	conserved hypothetical protein	0.000554	0	0	0	0	375	0.804	0.496	0.477	0.029	0.031	0.367	-4	0.359
BBOV_II004050	u5 small nuclear ribonuclear protein, putative	0.000322	0	0	0	0	999	0.978	0.932	0.811	0.209	0.678	0.722	4	0.305
BBOV_I001190	variant erythrocyte surface antigen-1, beta subunit	0.005188	0	0	0	0	123	0.417	0.176	0.629	0.04	0.088	0.27	-4	0.532
BBOV_I004610	SAC3/GANP family domain containing protein	0.002005	0	0	0	0	605	0.305	0.546	0.322	0.152	0.165	0.298	-4	0.328
BBOV_III000350	conserved hypothetical protein	0.000823	0	0	0	0	693	0.483	0.357	0.579	0.064	0.082	0.313	-4	0.658
BBOV_III001680	pyridine nucleotide-disulphide oxidoreductase domain containing protein	0.001933	0	0	0	0	610	0.837	0.752	0.893	0.136	0.189	0.561	3	0.177
BBOV_III006000	SET domain containing protein	0.000482	0	0	0	0	866	0.91	0.871	0.608	0.022	0.042	0.491	3	0.307
BBOV_III002980	conserved hypothetical protein	0.001212	0	1	223	245	496	0.812	0.746	0.633	0.114	0.164	0.494	3	0.695
BBOV_III010080	protein kinase domain containing protein	0.000779	0	0	0	0	561	0.701	0.315	0.306	0.036	0.05	0.282	-4	0.286
BBOV_IV011550	aspartyl aminopeptidase, putative	0.000579	0	0	0	0	429	0.795	0.955	0.228	0.117	0.202	0.459	-3	0.323
BBOV_II006220	hypothetical protein	0.004173	0	0	0	0	1129	0.605	0.223	0.735	0.293	0.246	0.42	-3	0.653
BBOV_IV000220	conserved hypothetical protein	0.001336	0	0	0	0	4381	0.518	0.126	0.809	0.616	0.754	0.565	4	0.512
BBOV_IV009780	conserved hypothetical protein	0.000739	0	0	0	0	486	0.264	0.723	0.229	0.44	0.391	0.409	-4	0.252
BBOV_IV000990	hypothetical protein	0.002815	0	0	0	0	172	0.355	0.722	0.689	0.055	0.098	0.384	-3	0.158
BBOV_III008540	Dcp1-like decapping family protein	0.00076	0	0	0	0	385	0.166	0.271	0.845	0.054	0.127	0.293	-4	0.114
BBOV_III004930	hypothetical protein	0.000546	0	5	43	349	373	0.93	0.987	0.761	0.089	0.275	0.608	3	0.931
BBOV_I003780	DNL zinc finger domain containing protein	0.000865	0	0	0	0	152	0.45	0.307	0.474	0.759	0.129	0.424	-4	0.21
BBOV_IV005700	50S ribosomal protein L13, putative	0.026067	0	0	0	0	240	0.523	0.457	0.427	0.084	0.159	0.33	-4	0.148
BBOV_III000250	conserved hypothetical protein	0.001305	0	0	0	0	474	0.891	0.86	0.859	0.07	0.07	0.55	3	0.27
BBOV_IV006350	hypothetical protein	0.001026	0	0	0	0	655	0.796	0.831	0.358	0.078	0.133	0.439	-3	0.81
BBOV_IV010190	ribosomal protein L1, putative	0.000491	0	0	0	0	360	0.861	0.874	0.728	0.095	0.102	0.532	3	0.175
BBOV_II001540	vacuolar ATP synthase subunit d, putative	0.000586	0	0	0	0	374	0.418	0.622	0.768	0.672	0.181	0.532	3	0.902
BBOV_I004960	triose phosphate/phosphate translocator, putative	0.00255	0	8	7	311	352	0.037	0.115	0.844	0.907	0.546	0.49	3	0.926
BBOV_II001830	hypothetical protein	0.001579	0	0	0	0	140	0.702	0.788	0.475	0.119	0.105	0.438	-3	0.396
BBOV_IV009440	signal recognition particle SRP9 subunit, putative	0.007894	0	0	0	0	102	0.485	0.622	0.267	0.391	0.197	0.392	-4	0.325
BBOV_I003580	UDP-N-acetylglucosamine pyrophosphorylase, putative	0.003214	0	0	0	0	428	0.331	0.134	0.237	0.074	0.101	0.175	-5	0.306
BBOV_II003290	WD domain, G-beta repeat containing protein	0.0022	0	0	0	0	611	0.267	0.394	0.204	0.105	0.172	0.228	-5	0.251
BBOV_III005440	hypothetical protein	0.001223	0	0	0	0	415	0.781	0.766	0.509	0.046	0.087	0.438	3	0.363
BBOV_III005080	DHHC zinc finger domain containing protein	0.001086	0	4	81	303	397	0.85	0.546	0.465	0.063	0.111	0.407	-3	0.531
BBOV_III009380	conserved hypothetical protein	0.000737	0	0	0	0	301	0.72	0.812	0.789	0.041	0.049	0.482	3	0.145
BBOV_I003270	membrane protein, putative	0.793263	21	1	188	210	248	0.652	0.893	0.805	0.947	0.928	0.845	5	0.195
BBOV_IV000180	hypothetical protein	0.00057	0	0	0	0	158	0.753	0.778	0.166	0.083	0.096	0.375	-3	0.356
BBOV_V000110	rpoC2-N-terminal	0.00278	0	0	0	0	355	0.987	0.919	0.644	0.088	0.071	0.542	3	0.315
BBOV_III008080	hypothetical protein	0.000806	0	0	0	0	215	0.827	0.844	0.152	0.049	0.032	0.381	-3	0.712
BBOV_I003760	hypothetical protein	0.000719	0	0	0	0	250	0.831	0.732	0.369	0.228	0.196	0.471	-3	0.14
BBOV_II007030	conserved hypothetical protein	0.000527	0	0	0	0	333	0.026	0.041	0.264	0.026	0.038	0.079	-5	0.347
BBOV_IV002400	hypothetical protein	0.000979	0	0	0	0	231	0.333	0.195	0.748	0.137	0.227	0.328	-4	0.136
BBOV_I000690	hypothetical protein	0.000921	0	0	0	0	1164	0.631	0.901	0.729	0.089	0.108	0.492	3	0.408
BBOV_IV009770	conserved hypothetical protein	0.004625	0	0	0	0	382	0.734	0.785	0.427	0.111	0.134	0.438	-3	0.262
BBOV_II004670	endonuclease/exonuclease/phosphatase family protein	0.000862	0	0	0	0	597	0.662	0.377	0.874	0.064	0.085	0.412	-3	0.146
BBOV_II001980	DNA-directed RNA polymerase, beta subunit, putative	0.000614	0	0	0	0	1283	0.944	0.95	0.29	0.35	0.508	0.608	3	0.381
BBOV_III006020	ATP-dependent protease La family protein	0.002961	0	0	0	0	1122	0.585	0.84	0.343	0.876	0.806	0.69	4	0.452
BBOV_III007650	WD domain, G-beta repeat containing protein	0.001748	0	0	0	0	528	0.469	0.742	0.468	0.088	0.128	0.379	-4	0.147
BBOV_IV007210	succinate dehydrogenase alpha subunit, putative	0.001241	0	0	0	0	624	0.794	0.762	0.825	0.109	0.115	0.521	3	0.495
BBOV_IV005250	conserved hypothetical protein	0.000318	0	0	0	0	288	0.814	0.855	0.905	0.017	0.031	0.524	3	0.565
BBOV_IV005310	hypothetical protein	0.006309	0	0	0	0	131	0.85	0.853	0.178	0.066	0.122	0.414	-3	0.195
BBOV_III002380	hypothetical protein	0.000678	0	0	0	0	448	0.778	0.735	0.161	0.512	0.329	0.503	3	0.209
BBOV_IV001890	hypothetical protein	0.00108	0	0	0	0	150	0.283	0.243	0.567	0.06	0.087	0.248	-4	0.299
BBOV_IV011760	orotidine 5'-phosphate decarboxylase, putative	0.005764	0	0	0	0	299	0.836	0.578	0.608	0.169	0.174	0.473	3	0.359
BBOV_II001580	hypothetical protein	0.00491	0	0	0	0	521	0.914	0.841	0.823	0.102	0.257	0.587	3	0.882
BBOV_IV008450	hypothetical protein	0.002411	0	0	0	0	358	0.659	0.759	0.29	0.167	0.186	0.412	-3	0.18
BBOV_IV007700	hypothetical protein	0.204655	0	1	16	38	202	0.689	0.639	0.214	0.114	0.122	0.356	-3	0.215
BBOV_III005740	protein kinase domain containing protein	0.003434	0	0	0	0	359	0.739	0.322	0.774	0.784	0.837	0.691	4	0.351
BBOV_I001360	membrane protein, putative	0.781348	29	2	89	138	160	0.606	0.325	0.833	0.791	0.402	0.591	3	0.67
BBOV_II004820	hypothetical protein	0.001395	0	0	0	0	495	0.618	0.189	0.713	0.039	0.066	0.325	-3	0.351
BBOV_I000080	protein transport protein sec61, putative	0.029492	0	8	39	463	480	0.97	0.959	0.844	0.071	0.101	0.589	3	0.858
BBOV_IV006910	DEAD box RNA helicase, putative	0.001918	0	0	0	0	457	0.259	0.19	0.297	0.041	0.121	0.182	-5	0.192
BBOV_III010240	tRNA binding domain containing protein	0.001518	0	0	0	0	385	0.663	0.34	0.846	0.846	0.772	0.693	4	0.103
BBOV_II004870	hypothetical protein	0.000989	0	0	0	0	897	0.402	0.601	0.497	0.165	0.169	0.367	-4	0.425
BBOV_IV006900	inosine-5'-monophosphate dehydrogenase, putative	0.000597	0	0	0	0	505	0.661	0.561	0.522	0.095	0.155	0.399	3	0.429
BBOV_III002460	ribose 5-phosphate isomerase A family protein	0.000833	0	0	0	0	240	0.515	0.888	0.289	0.115	0.145	0.39	-3	0.205
BBOV_II003190	BolA-like protein	0.001098	0	0	0	0	86	0.865	0.49	0.611	0.061	0.057	0.417	-3	0.293
BBOV_III001620	membrane protein, putative	0.035799	0	1	13	35	263	0.718	0.55	0.123	0.062	0.094	0.309	-3	0.226
BBOV_IV007760	GTPase, putative	0.001702	0	0	0	0	622	0.662	0.45	0.716	0.816	0.843	0.697	4	0.219
BBOV_IV009250	hypothetical protein	0.001026	0	0	0	0	518	0.165	0.148	0.165	0.69	0.464	0.326	-4	0.287
BBOV_III010850	hypothetical protein	0.000491	0	0	0	0	1164	0.695	0.825	0.476	0.11	0.211	0.463	-3	0.709
BBOV_IV010900	hypothetical protein	0.001467	0	0	0	0	675	0.037	0.139	0.094	0.057	0.093	0.084	-5	0.201
BBOV_IV008140	ABC transporter ATP-binding protein	0.391462	0	1	13	35	880	0.648	0.81	0.826	0.251	0.177	0.542	3	0.315
BBOV_II000730	hypothetical protein	0.199833	0	0	0	0	176	0.405	0.957	0.848	0.14	0.199	0.51	-3	0.32
BBOV_III001130	hypothetical protein	0.001346	0	0	0	0	259	0.663	0.93	0.234	0.08	0.219	0.425	-3	0.572
BBOV_III002040	conserved hypothetical protein	0.00048	0	0	0	0	256	0.666	0.712	0.536	0.049	0.078	0.408	3	0.472
BBOV_III004390	hypothetical protein	0.001265	0	0	0	0	114	0.477	0.618	0.715	0.068	0.112	0.398	-3	0.556
BBOV_II000320	hypothetical protein	0.000602	0	0	0	0	851	0.898	0.935	0.515	0.036	0.117	0.5	3	0.312
BBOV_III008830	hypothetical protein	0.00215	0	1	210	232	394	0.205	0.791	0.472	0.083	0.127	0.336	-4	0.23
BBOV_II000670	hypothetical protein	0.311321	0	1	13	32	219	0.563	0.934	0.712	0.118	0.182	0.502	3	0.248
BBOV_IV002650	exosome component 10, putative	0.000484	0	0	0	0	879	0.553	0.619	0.51	0.072	0.079	0.367	3	0.413
BBOV_III004430	conserved hypothetical protein	0.003305	0	0	0	0	160	0.904	0.787	0.334	0.08	0.116	0.444	-3	0.511
BBOV_IV006810	hypothetical protein	0.001588	0	0	0	0	778	0.725	0.792	0.722	0.919	0.437	0.719	4	0.257
BBOV_II004830	membrane protein, putative	0.981048	20	1	378	400	414	0.302	0.624	0.249	0.951	0.925	0.61	3	0.394
BBOV_II002790	1-phosphatidylinositol 4-kinase, putative	0.000531	0	0	0	0	1220	0.785	0.851	0.434	0.127	0.118	0.463	-3	0.683
BBOV_II005310	single-strand binding protein, putative	0.940294	24	1	7	29	224	0.523	0.832	0.233	0.812	0.846	0.649	4	0.141
BBOV_III011750	GTP-binding protein LepA family protein	0.253726	0	0	0	0	705	0.844	0.704	0.841	0.968	0.903	0.852	5	0.348
BBOV_III000510	patatin-like phospholipase family protein	0.215362	0	0	0	0	1263	0.759	0.874	0.527	0.848	0.856	0.773	5	0.419
BBOV_IV010820	hypothetical protein	0.003141	0	0	0	0	165	0.953	0.922	0.785	0.086	0.149	0.579	3	0.733
BBOV_I000530	conserved hypothetical protein	0.000352	0	0	0	0	196	0.711	0.23	0.84	0.721	0.776	0.656	4	0.497
BBOV_IV000020	membrane protein, putative	0.917946	23	10	12	341	372	0.903	0.9	0.667	0.226	0.724	0.684	4	0.945
BBOV_IV011610	hypothetical protein	0.002366	0	0	0	0	135	0.334	0.182	0.282	0.055	0.11	0.193	-5	0.355
BBOV_IV003290	Elongation factor Tu-like protein	0.000445	0	0	0	0	1222	0.845	0.368	0.727	0.093	0.096	0.426	-3	0.449
BBOV_IV004150	RNA recognition motif (RRM)-containing protein	0.000315	0	0	0	0	129	0.893	0.696	0.772	0.042	0.055	0.492	3	0.141
BBOV_II000710	hypothetical protein	0.270961	0	0	0	0	306	0.248	0.728	0.693	0.15	0.188	0.401	-3	0.413
BBOV_IV003020	hypothetical protein	0.000583	0	0	0	0	355	0.271	0.343	0.33	0.024	0.088	0.211	-5	0.159
BBOV_III005510	hypothetical protein	0.000534	0	0	0	0	320	0.712	0.505	0.233	0.068	0.137	0.331	-3	0.723
BBOV_IV011460	ATPase AAA type domain containing protein	0.002928	0	0	0	0	707	0.895	0.836	0.528	0.132	0.119	0.502	3	0.371
BBOV_IV010700	ubiquitin-conjugating enzyme, putative	0.00116	0	0	0	0	197	0.792	0.747	0.819	0.025	0.04	0.485	3	0.448
BBOV_III007080	N-acetylglucosaminyl-phosphatidylinositol de-n-acetylase, putative	0.468368	0	0	0	0	253	0.037	0.139	0.79	0.794	0.786	0.509	3	0.249
BBOV_IV009710	G-patch domain containing protein	0.000703	0	0	0	0	158	0.79	0.533	0.191	0.054	0.085	0.331	-3	0.747
BBOV_I004540	hypothetical protein	0.000607	0	0	0	0	236	0.963	0.878	0.842	0.044	0.024	0.55	3	0.7
BBOV_III006290	N2227-like family protein	0.00048	0	0	0	0	413	0.801	0.505	0.551	0.105	0.108	0.414	3	0.517
BBOV_IV001420	membrane protein, putative	0.039083	0	5	10	738	781	0.737	0.348	0.536	0.596	0.747	0.593	4	0.544
BBOV_IV002600	hypothetical protein	0.008609	0	0	0	0	241	0.803	0.682	0.294	0.065	0.17	0.403	-3	0.281
BBOV_III009540	hypothetical protein	0.004026	0	0	0	0	1171	0.9	0.853	0.855	0.889	0.808	0.861	5	0.699
BBOV_IV002830	variant erythrocyte surface antigen-1, beta subunit	0.019366	0	2	217	848	889	0.453	0.134	0.857	0.323	0.8	0.513	-3	0.835
BBOV_IV009990	conserved hypothetical protein	0.00098	0	0	0	0	777	0.904	0.931	0.604	0.046	0.069	0.511	3	0.543
BBOV_IV008200	membrane protein, putative	0.847498	22	1	198	217	222	0.911	0.876	0.464	0.9	0.907	0.812	4	0.24
BBOV_IV007940	variant erythrocyte surface antigen-1, alpha subunit	0.412685	0	0	0	0	132	0.237	0.353	0.22	0.865	0.928	0.521	-3	0.825
BBOV_II001680	hypothetical protein	0.00191	0	0	0	0	294	0.819	0.782	0.264	0.064	0.128	0.411	-3	0.162
BBOV_IV010810	ankyrin repeat containing protein	0.000835	0	0	0	0	247	0.25	0.121	0.108	0.609	0.243	0.266	-4	0.378
BBOV_III008740	hypothetical protein	0.000393	0	0	0	0	703	0.23	0.285	0.308	0.054	0.072	0.19	-5	0.299
BBOV_II000690	hypothetical protein	0.263467	0	1	13	32	201	0.611	0.962	0.798	0.121	0.178	0.534	3	0.244
BBOV_I002400	cysteinyl-tRNA synthetase, putative	0.00237	0	0	0	0	662	0.469	0.467	0.259	0.914	0.881	0.598	-3	0.466
BBOV_III007400	RNA polymerase Rpb1, domain containing protein	0.002175	0	0	0	0	1541	0.928	0.845	0.391	0.053	0.114	0.466	-3	0.51
BBOV_II006390	membrane protein, putative	0.292136	0	0	0	0	677	0.315	0.692	0.68	0.849	0.829	0.673	4	0.28
BBOV_IV011070	phospholipase C gamma 1, putative	0.001252	0	0	0	0	1027	0.343	0.123	0.309	0.081	0.156	0.202	-5	0.217
BBOV_IV002480	hypothetical protein	0.000808	0	0	0	0	320	0.867	0.696	0.225	0.156	0.221	0.433	-3	0.118
BBOV_III006270	DNA / pantothenate metabolism flavoprotein	0.001978	0	0	0	0	298	0.897	0.883	0.552	0.075	0.144	0.51	3	0.305
BBOV_IV008760	conserved hypothetical protein	0.001475	0	0	0	0	267	0.233	0.123	0.243	0.061	0.078	0.148	-5	0.23
BBOV_IV010170	hypothetical protein	0.000593	0	0	0	0	468	0.777	0.368	0.277	0.045	0.099	0.313	-4	0.17
BBOV_III002600	1-deoxy-D-xylulose-5-phosphate synthase family protein	0.008803	0	0	0	0	686	0.83	0.778	0.61	0.321	0.206	0.549	3	0.43
BBOV_II001410	variant erythrocyte surface antigen-1, alpha subunit	0.021769	0	1	1232	1254	1303	0.601	0.115	0.228	0.838	0.691	0.495	3	0.859
BBOV_II005430	cAMP-dependent protein kinase regulatory subunit, putative	0.000872	0	0	0	0	317	0.798	0.573	0.791	0.069	0.153	0.477	3	0.213
BBOV_III001370	Mak16 family protein	0.002898	0	0	0	0	226	0.161	0.167	0.585	0.132	0.145	0.238	-4	0.806
BBOV_I002140	ADP-ribosylation factor-like protein 2, putative	0.001489	0	0	0	0	189	0.329	0.515	0.717	0.12	0.109	0.358	-3	0.289
BBOV_I000260	hypothetical protein	0.000896	0	0	0	0	884	0.94	0.828	0.897	0.078	0.099	0.568	3	0.33
BBOV_III007410	membrane protein, putative	0.818307	33	1	210	232	243	0.087	0.04	0.27	0.664	0.772	0.367	-3	0.275
BBOV_III011090	hypothetical protein	0.000574	0	0	0	0	431	0.352	0.129	0.215	0.1	0.141	0.187	-5	0.85
BBOV_II003330	hypothetical protein	0.000739	0	0	0	0	988	0.919	0.739	0.241	0.038	0.031	0.394	-3	0.441
BBOV_I000660	hypothetical protein	0.001189	0	0	0	0	703	0.633	0.715	0.694	0.085	0.148	0.455	3	0.3
BBOV_II001810	hypothetical protein	0.000652	0	0	0	0	1195	0.787	0.648	0.322	0.145	0.194	0.419	-3	0.825
BBOV_III003840	hypothetical protein	0.00233	0	0	0	0	738	0.697	0.556	0.309	0.076	0.117	0.351	-3	0.8
BBOV_IV009570	zinc finger protein, putative	0.000711	0	0	0	0	319	0.466	0.175	0.201	0.094	0.079	0.203	-5	0.347
BBOV_IV003460	peptide chain release factor subunit 1	0.000328	0	0	0	0	430	0.525	0.666	0.838	0.038	0.048	0.423	3	0.269
BBOV_IV003620	hypothetical protein	0.002736	0	0	0	0	1093	0.603	0.403	0.825	0.797	0.354	0.596	3	0.349
BBOV_II006000	conserved hypothetical protein	0.001768	0	0	0	0	164	0.344	0.668	0.46	0.147	0.169	0.358	-4	0.171
BBOV_II004720	conserved hypothetical protein	0.001027	0	0	0	0	428	0.674	0.947	0.776	0.128	0.116	0.528	3	0.147
BBOV_II006550	hypothetical protein	0.000364	0	0	0	0	162	0.726	0.926	0.525	0.07	0.177	0.485	3	0.667
BBOV_III011980	membrane protein, putative	0.099949	0	10	7	339	367	0.831	0.92	0.188	0.73	0.722	0.678	4	0.916
BBOV_IV009450	conserved hypothetical protein	0.001117	0	0	0	0	361	0.492	0.868	0.765	0.154	0.209	0.498	-3	0.361
BBOV_III005590	hypothetical protein	0.254898	0	0	0	0	162	0.283	0.254	0.545	0.149	0.173	0.281	-4	0.203
BBOV_I004180	membrane protein, putative	0.193094	0	3	7	107	115	0.825	0.875	0.842	0.924	0.611	0.815	5	0.731
BBOV_I002970	phosphatidylinositol 3- and 4-kinase domain containing protein	0.001913	0	0	0	0	1151	0.685	0.3	0.3	0.149	0.183	0.323	-4	0.407
BBOV_III004220	ADP-ribosylation factor family protein	0.001074	0	0	0	0	180	0.724	0.741	0.469	0.059	0.092	0.417	-3	0.484
BBOV_III009840	hypothetical protein	0.000366	0	0	0	0	212	0.89	0.184	0.426	0.063	0.079	0.328	-4	0.166
BBOV_II000780	dihydrofolate reductase/thymidilate synthase	0.010475	0	0	0	0	511	0.315	0.186	0.88	0.742	0.878	0.6	3	0.317
BBOV_III008070	hypothetical protein	0.003204	0	0	0	0	63	0.872	0.865	0.395	0.109	0.109	0.47	-3	0.5
BBOV_II004790	hypothetical protein	0.002581	0	0	0	0	210	0.709	0.906	0.699	0.26	0.203	0.555	3	0.113
BBOV_II003470	conserved hypothetical protein	0.000534	0	1	80	102	171	0.044	0.35	0.325	0.041	0.08	0.168	-5	0.227
BBOV_IV010450	ribosomal protein L17, putative	0.000289	0	0	0	0	265	0.312	0.759	0.128	0.081	0.118	0.28	-4	0.197
BBOV_IV002470	membrane protein, putative	0.945516	18	1	991	1013	1016	0.882	0.796	0.799	0.861	0.878	0.843	5	0.234
BBOV_III006520	Spherical Body Protein 2 truncated copy 10 (SBP2)	0.441401	0	0	0	0	236	0.605	0.922	0.804	0.177	0.217	0.545	3	0.597
BBOV_IV004180	hypothetical protein	0.000744	0	0	0	0	257	0.201	0.824	0.236	0.057	0.07	0.278	-4	0.22
BBOV_IV009120	conserved hypothetical protein	0.001552	0	0	0	0	197	0.303	0.846	0.458	0.096	0.324	0.405	-4	0.493
BBOV_III001170	40S ribosomal protein S17, putative	0.033646	0	2	7	71	145	0.037	0.115	0.072	0.765	0.483	0.294	-4	0.329
BBOV_III001140	40S ribosomal protein S17, putative	0.033646	0	2	7	71	145	0.037	0.115	0.072	0.765	0.483	0.294	-4	0.329
BBOV_II004320	conserved hypothetical protein	0.000577	0	0	0	0	205	0.688	0.656	0.792	0.051	0.06	0.449	3	0.184
BBOV_II003810	WD domain, G-beta repeat containing protein	0.011335	0	0	0	0	324	0.745	0.842	0.301	0.855	0.669	0.682	4	0.156
BBOV_IV007500	hypothetical protein	0.00127	0	0	0	0	477	0.681	0.788	0.23	0.066	0.062	0.365	-3	0.207
BBOV_IV007950	variant erythrocyte surface antigen-1, alpha subunit	0.066842	0	0	0	0	819	0.594	0.862	0.728	0.92	0.459	0.713	4	0.658
BBOV_IV002490	hypothetical protein	0.001255	0	0	0	0	219	0.238	0.158	0.156	0.036	0.041	0.126	-5	0.352
BBOV_I001560	protein kinase domain containing protein	0.0007	0	0	0	0	543	0.686	0.56	0.302	0.078	0.106	0.346	-3	0.24
BBOV_I005120	variant erythrocyte surface antigen-1, beta subunit	0.000607	0	1	51	73	116	0.941	0.896	0.407	0.023	0.068	0.467	-3	0.568
BBOV_II003180	NLI interacting factor-like phosphatase family protein	0.002089	0	1	7	29	299	0.855	0.796	0.415	0.201	0.675	0.588	3	0.176
BBOV_I005160	variant erythrocyte surface antigen-1, beta subunit	0.000547	0	1	51	73	116	0.934	0.896	0.428	0.023	0.067	0.47	-3	0.508
BBOV_III000630	conserved hypothetical protein	0.222025	0	8	10	382	403	0.52	0.625	0.444	0.08	0.69	0.472	3	0.86
BBOV_III005830	Spherical Body Protein 2 truncated copy 4 (SBP2)	0.185037	0	0	0	0	208	0.515	0.296	0.668	0.129	0.168	0.355	-3	0.731
BBOV_IV000070	hypothetical protein	0.172566	0	0	0	0	98	0.275	0.619	0.194	0.89	0.829	0.561	3	0.336
BBOV_IV010240	hypothetical protein	0.072359	0	1	5	25	83	0.238	0.526	0.454	0.879	0.893	0.598	3	0.527
BBOV_III001010	hypothetical protein	0.004896	0	0	0	0	514	0.716	0.84	0.786	0.222	0.157	0.544	3	0.737
BBOV_III004740	conserved hypothetical protein	0.00052	0	0	0	0	212	0.692	0.804	0.311	0.877	0.625	0.662	4	0.419
BBOV_II002780	arginyl-tRNA synthetase, putative	0.003184	0	0	0	0	581	0.893	0.929	0.804	0.158	0.156	0.588	3	0.423
BBOV_IV012110	hypothetical protein	0.903947	29	2	89	148	170	0.745	0.349	0.527	0.868	0.742	0.646	4	0.729
BBOV_IV005200	glycerol-3-phosphate-acyltransferase, putative	0.003889	0	4	10	492	593	0.68	0.723	0.805	0.788	0.778	0.755	5	0.506
BBOV_III008700	DNA repair protein rhp16, putative	0.001628	0	0	0	0	1289	0.763	0.72	0.754	0.726	0.334	0.659	4	0.335
BBOV_III010630	ubiquitin carboxyl-terminal hydrolase, family 1 protein	0.001457	0	0	0	0	275	0.769	0.869	0.236	0.084	0.078	0.407	-3	0.22
BBOV_IV012170	hypothetical protein	0.926193	24	2	87	131	159	0.303	0.073	0.264	0.945	0.925	0.502	-3	0.601
BBOV_II002540	glyceraldehyde-3-phosphate dehydrogenase protein	0.002643	0	0	0	0	337	0.477	0.501	0.808	0.768	0.366	0.584	3	0.312
BBOV_II003510	conserved hypothetical protein	0.000422	0	0	0	0	410	0.301	0.306	0.258	0.037	0.053	0.191	-5	0.626
BBOV_I003390	hypothetical protein	0.000603	0	0	0	0	142	0.719	0.245	0.413	0.026	0.04	0.289	-4	0.18
BBOV_III011160	hypothetical protein	0.000528	0	0	0	0	87	0.05	0.06	0.102	0.103	0.118	0.087	-5	0.341
BBOV_IV000340	membrane protein, putative	0.592462	25	10	12	352	379	0.646	0.139	0.833	0.705	0.704	0.605	4	0.837
BBOV_II002970	conserved hypothetical protein	0.001445	0	0	0	0	91	0.345	0.072	0.119	0.081	0.098	0.143	-5	0.265
BBOV_III000830	membrane protein, putative	0.818223	26	1	7	29	124	0.891	0.815	0.204	0.814	0.666	0.678	4	0.373
BBOV_II001670	hypothetical protein	0.007159	0	0	0	0	710	0.138	0.126	0.65	0.211	0.195	0.264	-4	0.269
BBOV_IV010610	ribonucleoside-diphosphate reductase small subunit, putative	0.001503	0	1	174	196	339	0.279	0.242	0.489	0.055	0.121	0.237	-5	0.797
BBOV_III004100	conserved hypothetical protein	0.000788	0	0	0	0	428	0.235	0.069	0.699	0.076	0.102	0.236	-4	0.922
BBOV_II004020	40S ribosomal protein S20	0.000618	0	0	0	0	120	0.119	0.432	0.219	0.017	0.04	0.165	-5	0.249
BBOV_III000950	sec63 domain containing protein	0.000389	0	0	0	0	2133	0.811	0.825	0.411	0.064	0.042	0.431	-3	0.307
BBOV_I001980	membrane protein, putative	0.950479	22	1	156	178	179	0.197	0.865	0.295	0.925	0.917	0.64	3	0.805
BBOV_IV003920	hypothetical protein	0.275732	0	0	0	0	275	0.765	0.266	0.758	0.945	0.903	0.727	4	0.321
BBOV_I002950	transcription factor, putative	0.009803	0	0	0	0	136	0.751	0.717	0.696	0.929	0.889	0.796	5	0.295
BBOV_IV002180	hypothetical protein	0.004584	0	0	0	0	596	0.819	0.822	0.807	0.868	0.85	0.833	5	0.146
BBOV_I004500	antioxidant, AhpC/TSA family	0.003097	0	0	0	0	254	0.845	0.689	0.51	0.183	0.13	0.471	3	0.195
BBOV_III004720	splicing factor 3B subunit 10 (SF3b10), putative	0.00136	0	0	0	0	87	0.554	0.805	0.158	0.048	0.034	0.32	-3	0.508
BBOV_I005080	conserved hypothetical protein	0.000841	0	0	0	0	195	0.118	0.102	0.095	0.007	0.019	0.068	-5	0.27
BBOV_I000780	hypothetical protein	0.059024	0	0	0	0	336	0.75	0.915	0.659	0.143	0.084	0.51	3	0.735
BBOV_I002410	hypothetical protein	0.005658	0	0	0	0	320	0.677	0.933	0.775	0.657	0.476	0.704	4	0.3
BBOV_III004180	membrane protein, putative	0.468134	0	1	364	386	387	0.376	0.841	0.853	0.928	0.893	0.778	4	0.603
BBOV_IV001460	adrenodoxin-type ferredoxin, putative	0.158673	0	0	0	0	173	0.854	0.783	0.693	0.546	0.148	0.605	4	0.263
BBOV_IV000500	hypothetical protein	0.001937	0	0	0	0	779	0.879	0.788	0.865	0.075	0.225	0.566	3	0.142
BBOV_IV008260	co-chaperone GrpE, putative	0.000692	0	0	0	0	258	0.797	0.813	0.338	0.406	0.162	0.503	-3	0.415
BBOV_II000050	membrane protein, putative	0.978875	22	2	2	131	160	0.123	0.081	0.502	0.956	0.929	0.518	3	0.754
BBOV_III009480	hypothetical protein	0.001652	0	0	0	0	239	0.447	0.222	0.803	0.187	0.154	0.363	-4	0.319
BBOV_IV011950	hypothetical protein	0.000852	0	0	0	0	419	0.52	0.278	0.282	0.271	0.173	0.305	-4	0.263
BBOV_IV009470	hypothetical protein	0.000655	0	0	0	0	346	0.88	0.821	0.784	0.174	0.116	0.555	3	0.533
BBOV_III011610	RNA pseudouridylate synthase family protein	0.004297	0	0	0	0	465	0.45	0.445	0.855	0.096	0.157	0.401	-4	0.189
BBOV_IV008040	hypothetical protein	0.002619	0	0	0	0	232	0.293	0.177	0.334	0.044	0.095	0.189	-5	0.468
BBOV_I000470	ImpB/MucB/SamB family protein	0.002161	0	0	0	0	1246	0.818	0.529	0.723	0.159	0.749	0.596	4	0.322
BBOV_III009040	hypothetical protein	0.001572	0	0	0	0	481	0.8	0.873	0.125	0.296	0.157	0.45	-3	0.17
BBOV_IV011520	DnaJ domain containing protein	0.00098	0	1	246	265	379	0.182	0.185	0.282	0.143	0.133	0.185	-5	0.26
BBOV_IV004300	conserved hypothetical protein	0.002615	0	1	96	118	128	0.772	0.76	0.56	0.079	0.136	0.461	3	0.582
BBOV_III010820	conserved hypothetical protein	0.000344	0	0	0	0	477	0.943	0.89	0.332	0.118	0.152	0.487	-3	0.85
BBOV_IV011530	hypothetical protein	0.001002	0	0	0	0	354	0.475	0.161	0.488	0.064	0.088	0.255	-5	0.181
BBOV_III011720	hypothetical protein	0.001085	0	0	0	0	219	0.628	0.86	0.496	0.362	0.573	0.584	3	0.122
BBOV_III001860	hypothetical protein	0.000785	0	0	0	0	1107	0.23	0.229	0.815	0.22	0.7	0.439	-3	0.223
BBOV_IV004790	membrane protein, putative	0.394428	0	0	0	0	115	0.111	0.078	0.284	0.811	0.385	0.334	-4	0.832
BBOV_IV005920	endonuclease/exonuclease/phosphatase, putative	0.00107	0	0	0	0	753	0.753	0.868	0.865	0.043	0.037	0.513	3	0.172
BBOV_IV007170	hypothetical protein	0.000645	0	0	0	0	322	0.759	0.534	0.108	0.094	0.104	0.32	-3	0.204
BBOV_III010060	adenine nucleotide translocase	0.015384	0	4	112	292	300	0.251	0.412	0.236	0.116	0.205	0.244	-5	0.734
BBOV_IV009220	hypothetical protein	0.000749	0	0	0	0	361	0.526	0.438	0.223	0.073	0.099	0.272	-4	0.216
BBOV_IV005240	hypothetical protein	0.00061	0	0	0	0	943	0.944	0.869	0.332	0.061	0.108	0.463	-3	0.495
BBOV_II000650	hypothetical protein	0.009681	0	0	0	0	141	0.665	0.606	0.212	0.496	0.149	0.426	-3	0.31
BBOV_I002380	hypothetical protein	0.288302	0	1	7	29	673	0.707	0.785	0.194	0.785	0.859	0.666	4	0.112
BBOV_III008510	hypothetical protein	0.000244	0	0	0	0	393	0.283	0.556	0.349	0.377	0.147	0.342	-4	0.179
BBOV_III008420	hypothetical protein	0.006651	0	0	0	0	502	0.848	0.88	0.592	0.133	0.261	0.543	3	0.201
BBOV_III007510	hypothetical protein	0.001732	0	0	0	0	418	0.13	0.19	0.138	0.906	0.58	0.389	-3	0.202
BBOV_IV009530	asparaginyl-tRNA synthetase, putative	0.001024	0	0	0	0	557	0.445	0.204	0.224	0.114	0.095	0.216	-5	0.458
BBOV_IV000930	hypothetical protein	0.000999	0	0	0	0	397	0.107	0.041	0.217	0.06	0.136	0.112	-5	0.501
BBOV_III011630	conserved hypothetical protein	0.000709	0	0	0	0	384	0.786	0.343	0.297	0.371	0.186	0.397	-4	0.347
BBOV_I004800	conserved hypothetical protein	0.000647	0	0	0	0	1099	0.037	0.115	0.198	0.129	0.13	0.122	-5	0.482
BBOV_IV004390	hypothetical protein	0.000903	0	0	0	0	102	0.821	0.699	0.344	0.056	0.068	0.398	-3	0.265
BBOV_III004210	membrane protein, putative	0.797434	18	1	214	233	270	0.415	0.689	0.748	0.921	0.902	0.735	4	0.896
BBOV_III009410	MYG1 protein, putative	0.001429	0	0	0	0	321	0.172	0.123	0.523	0.831	0.875	0.505	3	0.355
BBOV_III009900	conserved hypothetical protein	0.002046	0	0	0	0	126	0.814	0.945	0.731	0.122	0.075	0.537	3	0.23
BBOV_I003260	hypothetical protein	0.00156	0	0	0	0	247	0.06	0.045	0.789	0.911	0.835	0.528	3	0.15
BBOV_IV009210	signal recognition particle SRP54 protein, putative	0.000979	0	0	0	0	499	0.473	0.691	0.164	0.111	0.147	0.317	-4	0.502
BBOV_III007100	membrane protein, putative	0.210368	0	1	2	24	279	0.106	0.388	0.309	0.626	0.066	0.299	-4	0.368
BBOV_IV000810	ATP-dependent helicase, putative	0.001725	0	0	0	0	706	0.878	0.685	0.413	0.087	0.112	0.435	-3	0.363
BBOV_IV008950	casein kinase II beta 4 subunit, putative	0.001037	0	0	0	0	242	0.331	0.791	0.499	0.048	0.063	0.346	-4	0.278
BBOV_IV011180	conserved hypothetical protein	0.000823	0	0	0	0	271	0.9	0.624	0.169	0.061	0.081	0.367	-3	0.721
BBOV_III001250	40S ribosomal protein S17, putative	0.000536	0	0	0	0	132	0.168	0.1	0.093	0.021	0.038	0.084	-5	0.255
BBOV_II007850	membrane protein, putative	0.929791	22	2	79	133	158	0.156	0.08	0.186	0.95	0.911	0.457	-3	0.663
BBOV_IV011880	conserved hypothetical protein	0.001334	0	0	0	0	937	0.111	0.111	0.256	0.088	0.091	0.131	-5	0.439
BBOV_I001550	conserved hypothetical protein	0.001018	0	0	0	0	176	0.066	0.324	0.496	0.111	0.146	0.229	-5	0.263
BBOV_I003320	conserved hypothetical protein	0.000971	0	0	0	0	366	0.909	0.923	0.266	0.752	0.626	0.695	4	0.274
BBOV_IV010010	hypothetical protein	0.18828	0	1	7	29	417	0.725	0.776	0.156	0.246	0.172	0.415	-3	0.688
BBOV_IV010110	clathrin coat adaptor subunit, putative	0.007799	0	0	0	0	474	0.797	0.62	0.442	0.816	0.858	0.707	4	0.173
BBOV_III002550	protein prenyltransferase alpha subunit repeat domain containing protein	0.00044	0	0	0	0	348	0.588	0.723	0.431	0.061	0.062	0.373	-3	0.447
BBOV_IV008540	helicase, putative	0.004362	0	0	0	0	317	0.706	0.4	0.735	0.43	0.376	0.529	-3	0.34
BBOV_II006590	hypothetical protein	0.002162	0	0	0	0	1824	0.503	0.867	0.172	0.757	0.704	0.601	4	0.843
BBOV_IV000430	tetratricopeptide repeat (TPR) domain containing protein	0.000509	0	0	0	0	885	0.216	0.358	0.146	0.052	0.064	0.167	-5	0.901
BBOV_IV002510	hypothetical protein	0.00108	0	0	0	0	229	0.037	0.139	0.068	0.029	0.047	0.064	-5	0.331
BBOV_I004590	hypothetical protein	0.000593	0	0	0	0	373	0.145	0.073	0.205	0.104	0.123	0.13	-5	0.197
BBOV_III006130	Ser/Thr protein phosphatase family protein	0.00031	0	0	0	0	301	0.168	0.106	0.332	0.078	0.119	0.161	-5	0.379
BBOV_II007320	50S ribosomal subunit L24, putative	0.014112	0	0	0	0	200	0.702	0.787	0.344	0.147	0.346	0.465	-3	0.166
BBOV_IV008270	regulator of ribosome biosynthesis, putative	0.001233	0	0	0	0	238	0.811	0.671	0.359	0.068	0.072	0.396	-3	0.264
BBOV_II007600	small nuclear ribonucleoprotein G, putative	0.000855	0	0	0	0	80	0.56	0.139	0.783	0.029	0.062	0.315	-3	0.275
BBOV_IV011080	hypothetical protein	0.000437	0	1	399	421	477	0.754	0.107	0.33	0.128	0.114	0.287	-4	0.375
BBOV_IV004520	conserved hypothetical protein	0.00322	0	0	0	0	132	0.414	0.828	0.298	0.174	0.269	0.397	-4	0.585
BBOV_III003190	hypothetical protein	0.000253	0	0	0	0	103	0.238	0.16	0.206	0.014	0.027	0.129	-5	0.397
BBOV_IV006270	conserved hypothetical protein	0.005833	0	0	0	0	300	0.381	0.705	0.188	0.911	0.872	0.611	3	0.212
BBOV_III006180	ubiquitin carboxyl-terminal hydrolase family protein	0.001368	0	0	0	0	713	0.452	0.937	0.202	0.283	0.116	0.398	-4	0.355
BBOV_IV010480	mitogen activated protein kinase, putative	0.00049	0	0	0	0	506	0.222	0.387	0.39	0.059	0.081	0.228	-5	0.174
BBOV_III000740	hypothetical protein	0.336713	0	5	156	336	463	0.171	0.3	0.622	0.874	0.883	0.57	3	0.696
BBOV_II001490	vacuolar ATPase subunit B	0.001848	0	0	0	0	498	0.829	0.77	0.804	0.049	0.087	0.508	3	0.424
BBOV_IV006110	hypothetical protein	0.000493	0	0	0	0	302	0.247	0.128	0.352	0.13	0.116	0.195	-5	0.17
BBOV_I000860	hexokinase	0.003773	0	0	0	0	487	0.45	0.211	0.743	0.127	0.149	0.336	-4	0.368
BBOV_IV000710	cytochrome c oxidase subunit 2a, putative	0.000924	0	1	207	229	270	0.559	0.785	0.846	0.31	0.318	0.564	3	0.161
BBOV_I001540	histone-like transcription factor (CBF/NF-Y) and archaeal histone domain containing protein	0.001132	0	0	0	0	295	0.924	0.825	0.502	0.046	0.087	0.477	3	0.313
BBOV_II000010	hypothetical protein	0.821245	24	1	99	132	158	0.051	0.103	0.174	0.95	0.929	0.441	-3	0.825
BBOV_IV010870	conserved hypothetical protein	0.045111	0	0	0	0	1109	0.465	0.705	0.829	0.897	0.927	0.765	4	0.624
BBOV_II001300	lipoamide acyltransferase component of branched-chain alpha-keto acid dehydrogenase complex, mitochondrial precursor, putative	0.001621	0	0	0	0	417	0.647	0.54	0.785	0.847	0.683	0.7	5	0.151
BBOV_III003860	hypothetical protein	0.001583	0	1	524	541	542	0.276	0.16	0.231	0.066	0.13	0.173	-5	0.766
BBOV_III007010	hypothetical protein	0.004223	0	0	0	0	177	0.776	0.89	0.503	0.593	0.377	0.628	4	0.179
BBOV_IV011110	hypothetical protein	0.000759	0	0	0	0	248	0.373	0.866	0.148	0.245	0.13	0.352	-4	0.799
BBOV_I003640	DnaK family domain containing protein	0.370282	0	1	13	32	861	0.339	0.705	0.769	0.342	0.171	0.465	-3	0.273
BBOV_I000680	conserved hypothetical protein	0.029271	0	0	0	0	427	0.802	0.681	0.336	0.813	0.786	0.684	4	0.319
BBOV_II007530	hypothetical protein	0.000784	0	3	10	104	134	0.303	0.236	0.186	0.395	0.112	0.246	-5	0.865
BBOV_IV000240	hypothetical protein	0.00077	0	0	0	0	227	0.345	0.542	0.434	0.05	0.115	0.297	-4	0.794
BBOV_I001460	secretory protein, putative	0.000609	0	0	0	0	429	0.08	0.115	0.505	0.81	0.27	0.356	-3	0.406
BBOV_III008610	hypothetical protein	0.000292	0	0	0	0	164	0.772	0.907	0.889	0.049	0.022	0.528	3	0.836
BBOV_III010440	3'-5' exonuclease domain containing protein	0.002026	0	0	0	0	230	0.371	0.214	0.358	0.71	0.286	0.388	-4	0.337
BBOV_IV007690	ATP binding protein, putative	0.002003	0	0	0	0	348	0.201	0.244	0.155	0.614	0.805	0.404	-3	0.28
BBOV_III005790	Spherical Body Protein 2 truncated copy 3 (SBP2)	0.139997	0	1	13	35	242	0.3	0.659	0.621	0.139	0.168	0.377	-3	0.533
BBOV_II005560	cyclic nucleotide-binding domain containing protein	0.002904	0	0	0	0	1832	0.026	0.037	0.163	0.675	0.741	0.328	-3	0.321
BBOV_IV005910	RNB-like protein	0.00191	0	0	0	0	983	0.737	0.314	0.498	0.799	0.863	0.642	3	0.221
BBOV_III004190	hypothetical protein	0.006784	0	0	0	0	854	0.862	0.894	0.906	0.918	0.858	0.888	5	0.755
BBOV_I001850	hypothetical protein	0.003052	0	2	63	218	242	0.716	0.905	0.27	0.049	0.101	0.408	-3	0.367
BBOV_II001070	hypothetical protein	0.002137	0	0	0	0	477	0.073	0.033	0.664	0.671	0.333	0.355	-3	0.581
BBOV_IV001720	hypothetical protein	0.001825	0	0	0	0	1567	0.546	0.123	0.138	0.432	0.138	0.275	-4	0.797
BBOV_IV010730	hypothetical protein	0.071904	0	0	0	0	120	0.287	0.805	0.256	0.736	0.391	0.495	-3	0.305
BBOV_IV001980	hypothetical protein, conserved	0.006243	0	0	0	0	127	0.166	0.677	0.227	0.177	0.138	0.277	-4	0.254
BBOV_I000380	conserved hypothetical protein	0.195323	0	0	0	0	91	0.243	0.195	0.789	0.795	0.868	0.578	3	0.34
BBOV_IV009350	flavodoxin domain containing protein	0.01124	0	0	0	0	623	0.218	0.544	0.265	0.784	0.678	0.498	3	0.373
BBOV_IV004330	DegP protease, putative	0.002618	0	0	0	0	536	0.29	0.171	0.214	0.752	0.239	0.333	-4	0.201
BBOV_IV008500	Ser/Arg-rich splicing factor, putative	0.001262	0	0	0	0	188	0.687	0.788	0.397	0.065	0.083	0.404	-3	0.317
BBOV_III003560	40S ribosomal protein S27, putative	0.001124	0	0	0	0	82	0.862	0.848	0.774	0.036	0.049	0.514	3	0.359
BBOV_III009460	conserved hypothetical protein	0.000648	0	0	0	0	265	0.159	0.041	0.257	0.039	0.08	0.115	-5	0.752
BBOV_III009550	conserved hypothetical protein	0.006867	0	0	0	0	153	0.286	0.177	0.786	0.137	0.418	0.361	-4	0.319
BBOV_IV004830	conserved hypothetical protein	0.004927	0	0	0	0	2696	0.158	0.199	0.691	0.041	0.049	0.228	-4	0.352
BBOV_II002800	ribosomal protein L13, putative	0.001608	0	0	0	0	202	0.227	0.715	0.207	0.677	0.37	0.439	-3	0.516
BBOV_III008140	hypothetical protein	0.00072	0	0	0	0	433	0.874	0.413	0.831	0.142	0.117	0.475	-3	0.369
BBOV_IV004670	hypothetical protein	0.001262	0	0	0	0	880	0.069	0.121	0.157	0.119	0.119	0.117	-5	0.74
BBOV_IV005460	60S ribosomal protein L11, putative	0.00088	0	0	0	0	171	0.444	0.258	0.272	0.407	0.137	0.304	-5	0.281
BBOV_III004850	tubulin beta chain	0.001853	0	0	0	0	441	0.464	0.71	0.614	0.874	0.895	0.711	4	0.287
BBOV_IV005800	hypothetical protein	0.000944	0	0	0	0	400	0.543	0.206	0.463	0.056	0.061	0.266	-4	0.233
BBOV_III006730	hypothetical protein	0.000637	0	0	0	0	437	0.112	0.139	0.194	0.079	0.079	0.121	-5	0.421
BBOV_IV006450	conserved hypothetical protein	0.893341	21	1	173	195	205	0.829	0.802	0.199	0.559	0.853	0.648	4	0.276
BBOV_IV011040	retinoblastoma A associated protein, putative	0.001073	0	0	0	0	454	0.809	0.882	0.582	0.49	0.174	0.587	3	0.195
BBOV_IV006710	DnaJ domain containing protein	0.000464	0	0	0	0	341	0.675	0.746	0.614	0.112	0.223	0.474	3	0.799
BBOV_II006620	hypothetical protein	0.241203	0	1	7	29	591	0.82	0.943	0.802	0.85	0.866	0.856	5	0.157
BBOV_III008160	hypothetical protein	0.00127	0	0	0	0	741	0.55	0.189	0.356	0.067	0.084	0.249	-4	0.283
BBOV_IV007810	U2 splicing factor subunit, putative	0.000569	0	0	0	0	251	0.422	0.464	0.692	0.041	0.094	0.343	-4	0.438
BBOV_III007000	pyruvate kinase, putative	0.001704	0	0	0	0	509	0.555	0.785	0.335	0.341	0.199	0.443	-3	0.184
BBOV_II003110	60S ribosomal protein L12 protein, putative	0.001111	0	0	0	0	165	0.733	0.494	0.346	0.158	0.171	0.38	-4	0.423
BBOV_III009240	hypothetical protein	0.000813	0	0	0	0	355	0.397	0.316	0.264	0.787	0.588	0.47	-3	0.809
BBOV_III005630	Spherical Body Protein 2 truncated copy 2 (SBP2)	0.2791	0	0	0	0	286	0.337	0.143	0.747	0.187	0.206	0.324	-4	0.155
BBOV_IV011000	hypothetical protein	0.006193	0	0	0	0	477	0.598	0.955	0.672	0.108	0.127	0.492	3	0.572
BBOV_IV000200	variant erythrocyte surface antigen-1, beta subunit	0.002678	0	1	13	35	334	0.105	0.088	0.732	0.734	0.887	0.509	3	0.583
BBOV_III010030	DNA repair helicase rad25 family protein	0.001872	0	0	0	0	770	0.247	0.078	0.17	0.089	0.172	0.151	-5	0.251
BBOV_II003120	hypothetical protein	0.000929	0	0	0	0	268	0.69	0.704	0.782	0.117	0.19	0.497	3	0.91
BBOV_IV002220	hypothetical protein	0.000424	0	0	0	0	329	0.513	0.375	0.22	0.057	0.118	0.257	-4	0.388
BBOV_III002360	membrane protein, putative	0.200058	0	10	7	340	367	0.275	0.51	0.25	0.037	0.102	0.235	-4	0.943
BBOV_III002770	SNF2 family N-terminal domain containing protein	0.001313	0	0	0	0	860	0.592	0.292	0.704	0.131	0.113	0.366	-3	0.519
BBOV_II006100	rhomboid 4	0.271602	0	5	7	218	314	0.757	0.387	0.618	0.664	0.24	0.533	3	0.453
BBOV_I002050	hypothetical protein	0.001246	0	0	0	0	376	0.037	0.115	0.067	0.053	0.081	0.071	-5	0.217
BBOV_I003410	ribosomal protein L21 domain containing protein	0.383889	0	1	4	23	236	0.739	0.876	0.833	0.95	0.926	0.865	5	0.186
BBOV_I004020	nucleolar GTP-binding protein 2, putative	0.000566	0	0	0	0	671	0.146	0.186	0.176	0.03	0.085	0.125	-5	0.391
BBOV_IV005010	conserved hypothetical protein	0.004757	0	0	0	0	1450	0.677	0.156	0.231	0.789	0.84	0.539	3	0.227
BBOV_I002370	conserved hypothetical protein	0.001049	0	0	0	0	310	0.63	0.666	0.576	0.111	0.082	0.413	3	0.187
BBOV_II003090	hypothetical protein	0.000929	0	0	0	0	488	0.95	0.84	0.75	0.102	0.134	0.555	3	0.648
BBOV_II004240	hypothetical protein	0.000897	0	1	53	72	94	0.807	0.887	0.229	0.07	0.057	0.41	-3	0.346
BBOV_IV008070	phosphoglycerate kinase	0.00069	0	0	0	0	415	0.183	0.841	0.329	0.074	0.146	0.315	-4	0.434
BBOV_III011680	hypothetical protein	0.00052	0	0	0	0	634	0.5	0.682	0.177	0.122	0.091	0.314	-3	0.753
BBOV_III007840	dnaJ domain containing protein	0.386225	0	1	13	32	387	0.08	0.198	0.16	0.145	0.216	0.16	-5	0.322
BBOV_II004880	MIZ zinc finger domain containing protein	0.002475	0	0	0	0	485	0.666	0.824	0.761	0.914	0.826	0.798	5	0.174
BBOV_IV007160	conserved hypothetical protein	0.001212	0	0	0	0	1477	0.806	0.879	0.822	0.117	0.356	0.596	3	0.325
BBOV_IV005590	hypothetical protein	0.018005	0	0	0	0	477	0.73	0.423	0.347	0.362	0.315	0.435	-4	0.22
BBOV_II004460	hypothetical protein	0.000755	0	0	0	0	478	0.383	0.363	0.414	0.155	0.134	0.29	-5	0.211
BBOV_II003710	hypothetical protein	0.000669	0	0	0	0	227	0.263	0.123	0.448	0.074	0.098	0.201	-5	0.201
BBOV_III000450	cytosine deaminase, putative	0.001071	0	0	0	0	191	0.865	0.811	0.538	0.091	0.123	0.486	3	0.192
BBOV_I004350	membrane protein, putative	0.001032	0	4	23	270	302	0.206	0.139	0.794	0.132	0.092	0.273	-4	0.859
BBOV_I004580	GTP-binding protein engA, putative	0.001123	0	0	0	0	353	0.686	0.884	0.439	0.557	0.125	0.538	3	0.351
BBOV_IV010260	conserved hypothetical protein	0.000813	0	0	0	0	114	0.611	0.432	0.105	0.035	0.055	0.248	-4	0.785
BBOV_III009920	RNA polymerase Rpb5, N-terminal domain containing protein	0.000632	0	0	0	0	205	0.844	0.873	0.205	0.059	0.081	0.412	-3	0.211
BBOV_I000360	hypothetical protein	0.000415	0	0	0	0	423	0.42	0.231	0.211	0.119	0.24	0.244	-5	0.629
BBOV_III001780	hypothetical protein	0.000775	0	0	0	0	254	0.761	0.405	0.282	0.029	0.057	0.307	-4	0.183
BBOV_II000240	glucose-6-phosphate isomerase protein	0.000672	0	0	0	0	554	0.736	0.596	0.406	0.085	0.122	0.389	-3	0.323
BBOV_IV000010	membrane protein, putative	0.84748	24	2	91	136	144	0.211	0.252	0.355	0.958	0.921	0.539	-3	0.656
BBOV_II004890	peptidase M16 inactive domain containing protein	0.027979	0	0	0	0	1166	0.761	0.9	0.862	0.183	0.247	0.591	3	0.488
BBOV_IV008830	hypothetical protein	0.025795	0	0	0	0	94	0.384	0.882	0.256	0.114	0.094	0.346	-4	0.266
BBOV_II007050	hypothetical protein	0.00097	0	2	39	129	143	0.182	0.208	0.514	0.081	0.099	0.217	-4	0.682
BBOV_IV006670	hypothetical protein	0.005843	0	0	0	0	177	0.601	0.74	0.547	0.674	0.482	0.609	4	0.718
BBOV_IV001580	conserved hypothetical protein	0.003357	0	0	0	0	1063	0.697	0.847	0.681	0.706	0.159	0.618	4	0.78
BBOV_IV005160	centrin 3, putative	0.000614	0	0	0	0	161	0.959	0.897	0.163	0.038	0.087	0.429	-3	0.611
BBOV_III002790	hypothetical protein	0.04645	0	0	0	0	686	0.149	0.156	0.336	0.914	0.915	0.494	-3	0.384
BBOV_II003030	hypothetical protein	0.001112	0	0	0	0	314	0.234	0.156	0.195	0.086	0.148	0.164	-5	0.279
BBOV_II007810	variant erythrocyte surface antigen-1, alpha subunit	0.08179	0	1	220	237	1209	0.423	0.621	0.189	0.77	0.816	0.564	3	0.743
BBOV_II006150	hypothetical protein	0.006041	0	1	21	43	97	0.554	0.531	0.24	0.038	0.042	0.281	-3	0.316
BBOV_IV011190	conserved hypothetical protein	0.001398	0	1	44	66	287	0.278	0.51	0.238	0.122	0.143	0.258	-4	0.352
BBOV_III008780	membrane protein, putative	0.022152	0	4	4	526	612	0.037	0.139	0.335	0.826	0.834	0.434	-3	0.478
BBOV_IV008110	nuclear cap-binding protein, putative	0.000795	0	0	0	0	172	0.123	0.815	0.194	0.074	0.046	0.25	-4	0.223
BBOV_III004130	hypothetical protein	0.041722	0	0	0	0	794	0.603	0.21	0.764	0.864	0.789	0.646	4	0.747
BBOV_IV005630	membrane protein, putative	0.147813	0	10	9	375	405	0.37	0.525	0.336	0.232	0.706	0.434	-3	0.943
BBOV_III010860	hypothetical protein	0.068933	0	0	0	0	622	0.037	0.115	0.58	0.186	0.372	0.258	-4	0.363
BBOV_II003950	CGI-141 protein-like protein, putative	0.03457	0	4	5	115	135	0.206	0.115	0.653	0.008	0.08	0.212	-4	0.936
BBOV_I000540	preprocathepsin c precursor, putative	0.001626	0	0	0	0	546	0.684	0.266	0.192	0.827	0.25	0.444	-3	0.305
BBOV_III003450	membrane protein, putative	0.037656	0	2	21	83	129	0.213	0.335	0.495	0.751	0.255	0.41	-4	0.828
BBOV_III002830	60S ribosomal protein L32, putative	0.000486	0	0	0	0	132	0.593	0.953	0.392	0.069	0.066	0.415	-3	0.418
BBOV_III002660	hypothetical protein	0.150813	0	0	0	0	582	0.555	0.625	0.846	0.82	0.804	0.73	5	0.22
BBOV_II006400	hypothetical protein	0.001454	0	0	0	0	279	0.177	0.13	0.718	0.021	0.03	0.215	-4	0.162
BBOV_I002220	hypothetical protein	0.969668	22	0	0	0	657	0.826	0.943	0.621	0.942	0.932	0.853	5	0.78
BBOV_I004710	membrane protein, putative	0.412823	0	4	172	314	324	0.092	0.121	0.755	0.772	0.788	0.506	3	0.879
BBOV_IV000490	acyl CoA binding protein	0.001562	0	0	0	0	88	0.807	0.833	0.782	0.051	0.139	0.522	3	0.782
BBOV_III009280	conserved hypothetical protein	0.000876	0	0	0	0	461	0.216	0.2	0.202	0.07	0.133	0.164	-5	0.248
BBOV_III008440	hypothetical protein	0.000586	0	0	0	0	157	0.58	0.233	0.793	0.095	0.079	0.356	-3	0.319
BBOV_II000510	transcription factor S-II protein, putative	0.238667	0	0	0	0	109	0.132	0.095	0.267	0.634	0.767	0.379	-3	0.211
BBOV_III010780	conserved hypothetical protein	0.008817	0	0	0	0	279	0.259	0.76	0.854	0.47	0.605	0.59	3	0.617
BBOV_IV008770	hypothetical protein	0.341226	0	0	0	0	1281	0.467	0.178	0.799	0.87	0.861	0.635	3	0.445
BBOV_III005200	ThiF family protein	0.000878	0	1	27	49	342	0.425	0.208	0.467	0.048	0.068	0.243	-5	0.429
BBOV_I003970	small GTP-binding and elongation factor Tu GTP binding domain containing protein	0.000682	0	0	0	0	726	0.901	0.803	0.546	0.694	0.574	0.704	5	0.216
BBOV_I002460	hypothetical protein	0.459858	0	0	0	0	411	0.41	0.218	0.845	0.908	0.902	0.657	3	0.19
BBOV_III009630	conserved hypothetical protein	0.005777	0	0	0	0	353	0.085	0.485	0.713	0.784	0.22	0.457	-3	0.218
BBOV_IV002900	elongation factor P, putative	0.001334	0	0	0	0	132	0.252	0.135	0.576	0.123	0.113	0.24	-4	0.277
BBOV_III001930	hypothetical protein	0.00149	0	0	0	0	439	0.103	0.173	0.428	0.167	0.159	0.206	-5	0.767
BBOV_III010000	hypothetical protein	0.001004	0	0	0	0	655	0.354	0.188	0.242	0.142	0.197	0.225	-5	0.852
BBOV_III008990	pentatricopeptide repeat domain containing protein	0.000927	0	0	0	0	357	0.256	0.549	0.145	0.077	0.107	0.227	-4	0.86
BBOV_III006380	conserved hypothetical protein	0.000817	0	0	0	0	256	0.659	0.838	0.226	0.053	0.065	0.368	-3	0.848
BBOV_II006570	conserved hypothetical protein	0.000537	0	0	0	0	165	0.065	0.139	0.117	0.098	0.12	0.108	-5	0.653
BBOV_IV007860	hypothetical protein	0.000471	0	0	0	0	130	0.673	0.499	0.655	0.047	0.071	0.389	-3	0.13
BBOV_IV001570	hypothetical protein	0.002536	0	0	0	0	1260	0.884	0.896	0.232	0.91	0.873	0.759	4	0.419
BBOV_III003520	conserved hypothetical protein	0.002102	0	0	0	0	548	0.7	0.86	0.228	0.943	0.849	0.716	4	0.345
BBOV_I000600	ABC transporter, ATP-binding domain containing protein	0.001867	0	4	30	228	541	0.188	0.086	0.321	0.133	0.146	0.175	-5	0.539
BBOV_II004290	conserved hypothetical protein	0.001162	0	0	0	0	1181	0.293	0.461	0.213	0.152	0.69	0.362	-4	0.828
BBOV_I003310	ankyrin repeat domain containing protein	0.001085	0	0	0	0	726	0.134	0.088	0.132	0.029	0.075	0.092	-5	0.575
BBOV_IV001850	hypothetical protein	0.001005	0	0	0	0	85	0.822	0.343	0.716	0.052	0.086	0.404	-3	0.2
BBOV_IV002300	DNA primase, large subunit	0.00051	0	0	0	0	520	0.894	0.908	0.746	0.746	0.659	0.791	5	0.492
BBOV_I000730	hypothetical protein	0.00144	0	0	0	0	567	0.127	0.378	0.364	0.544	0.193	0.321	-4	0.41
BBOV_IV009540	hypothetical protein	0.00091	0	0	0	0	366	0.84	0.596	0.697	0.401	0.146	0.536	3	0.544
BBOV_III010100	hypothetical protein	0.001938	0	0	0	0	329	0.81	0.764	0.718	0.815	0.776	0.777	5	0.09
BBOV_III010960	aminotransferase, classes I and II family protein	0.001165	0	0	0	0	409	0.197	0.183	0.283	0.079	0.083	0.165	-5	0.502
BBOV_II001740	hypothetical protein	0.000912	0	0	0	0	1138	0.168	0.345	0.427	0.048	0.147	0.227	-5	0.344
BBOV_IV005450	40S ribosomal protein S18, putative	0.000615	0	0	0	0	154	0.853	0.841	0.388	0.132	0.151	0.473	-3	0.458
BBOV_IV005770	deoxyuridine 5'-triphosphate nucleotidohydrolase, putative	0.001773	0	0	0	0	159	0.773	0.653	0.447	0.093	0.087	0.411	-3	0.15
BBOV_IV002230	U3 small nucleolar ribonucleoprotein protein IMP3-like protein	0.000476	0	0	0	0	195	0.167	0.14	0.196	0.053	0.052	0.122	-5	0.629
BBOV_I004170	glycerol kinase, putative	0.002599	0	0	0	0	503	0.87	0.864	0.795	0.857	0.823	0.842	5	0.387
BBOV_IV002500	pentatricopeptide repeat domain containing protein	0.001246	0	0	0	0	1067	0.498	0.954	0.841	0.491	0.158	0.588	-3	0.78
BBOV_III002090	40S ribosomal protein S30, putative	0.000966	0	0	0	0	60	0.797	0.815	0.218	0.054	0.111	0.399	-3	0
BBOV_V000440	hypothetical protein	0.000387	0	0	0	0	173	0.751	0.75	0.16	0.749	0.125	0.507	3	0.292
BBOV_IV002700	membrane protein, putative	0.001428	0	2	4	61	852	0.037	0.139	0.147	0.016	0.057	0.079	-5	0.666
BBOV_III002690	dimethyladenosine transferase, putative	0.000884	0	0	0	0	246	0.359	0.288	0.256	0.126	0.176	0.241	-5	0.325
BBOV_III004400	ATP synthase, Delta/Epsilon chain, beta-sandwich domain containing protein	0.024391	0	0	0	0	154	0.505	0.54	0.35	0.078	0.134	0.321	-3	0.353
BBOV_IV007300	hypothetical protein	0.008611	0	0	0	0	167	0.779	0.868	0.2	0.155	0.099	0.42	-3	0.137
BBOV_II002150	hypothetical protein	0.000455	0	0	0	0	539	0.343	0.349	0.217	0.112	0.175	0.239	-5	0.293
BBOV_II001420	membrane protein, putative	0.580603	29	7	13	453	602	0.526	0.77	0.658	0.764	0.249	0.593	4	0.825
BBOV_IV001830	phospholipid-translocating P-type ATPase	0.362732	0	8	265	1053	1098	0.238	0.191	0.138	0.751	0.356	0.335	-4	0.673
BBOV_III011010	tRNA synthetase class II core domain containing protein	0.002122	0	0	0	0	439	0.172	0.118	0.208	0.224	0.173	0.179	-5	0.23
BBOV_IV008590	hypothetical protein	0.00113	0	0	0	0	622	0.236	0.644	0.186	0.132	0.14	0.268	-4	0.197
BBOV_IV006960	conserved hypothetical protein	0.001093	0	0	0	0	93	0.286	0.218	0.708	0.104	0.12	0.287	-4	0.356
BBOV_IV003260	hypothetical protein	0.002418	0	0	0	0	949	0.734	0.835	0.561	0.812	0.191	0.627	4	0.639
BBOV_IV001970	hypothetical protein, conserved	0.001098	0	0	0	0	306	0.779	0.459	0.324	0.77	0.75	0.616	3	0.362
BBOV_IV000950	N-acetylglucosamine-1-phosphate transferase	0.156121	0	8	5	261	285	0.412	0.301	0.546	0.969	0.957	0.637	3	0.903
BBOV_III002210	hypothetical protein	0.003889	0	0	0	0	519	0.56	0.205	0.181	0.678	0.17	0.359	-3	0.351
BBOV_III010280	hypothetical protein	0.001629	0	0	0	0	1187	0.802	0.647	0.156	0.039	0.08	0.345	-3	0.363
BBOV_IV008740	conserved hypothetical protein	0.000552	0	0	0	0	699	0.477	0.855	0.793	0.162	0.132	0.484	-3	0.754
BBOV_III010550	hypothetical protein	0.057811	0	0	0	0	302	0.302	0.736	0.78	0.524	0.369	0.542	3	0.396
BBOV_IV002790	conserved hypothetical protein	0.000975	0	0	0	0	1667	0.055	0.048	0.237	0.14	0.212	0.138	-5	0.645
BBOV_II002160	HORMA domain containing protein	0.000748	0	0	0	0	349	0.538	0.225	0.65	0.087	0.145	0.329	-3	0.191
BBOV_IV003560	glutamine cyclotransferase, putative	0.001585	0	0	0	0	201	0.39	0.657	0.654	0.28	0.307	0.458	-3	0.114
BBOV_III000270	signal peptidase, putative	0.001529	0	0	0	0	183	0.473	0.123	0.128	0.037	0.047	0.162	-5	0.224
BBOV_II006990	conserved hypothetical protein	0.364976	0	10	7	456	475	0.092	0.1	0.147	0.721	0.062	0.224	-4	0.87
BBOV_IV011210	hypothetical protein	0.001108	0	0	0	0	414	0.68	0.146	0.152	0.06	0.11	0.23	-4	0.228
BBOV_IV009070	tubulin, putative	0.020877	0	0	0	0	498	0.302	0.695	0.711	0.88	0.881	0.694	4	0.314
BBOV_II006040	nucleolar protein NOP5, putative	0.004274	0	0	0	0	439	0.42	0.726	0.659	0.817	0.848	0.694	4	0.627
BBOV_II003800	hypothetical protein	0.000369	0	0	0	0	285	0.037	0.139	0.06	0.056	0.069	0.072	-5	0.483
BBOV_III004970	GTP1/OBG family protein	0.004415	0	0	0	0	384	0.231	0.927	0.311	0.104	0.152	0.345	-4	0.291
BBOV_III002120	hypothetical protein	0.001026	0	0	0	0	548	0.425	0.154	0.254	0.07	0.112	0.203	-5	0.348
BBOV_IV008600	RNAse P protein subunit domain containing protein	0.000909	0	0	0	0	173	0.037	0.139	0.144	0.036	0.065	0.084	-5	0.26
BBOV_IV004980	hypothetical protein	0.000644	0	0	0	0	567	0.908	0.977	0.589	0.061	0.124	0.532	3	0.7
BBOV_I002940	RNA helicase, putative	0.000636	0	0	0	0	1156	0.407	0.874	0.151	0.136	0.154	0.344	-4	0.405
BBOV_II001570	hypothetical protein	0.016498	0	0	0	0	471	0.61	0.531	0.353	0.938	0.842	0.655	4	0.303
BBOV_II004800	hypothetical protein	0.013861	0	0	0	0	203	0.873	0.212	0.723	0.191	0.133	0.426	-3	0.794
BBOV_III002820	tubulin alpha chain, putative	0.00794	0	0	0	0	447	0.513	0.78	0.708	0.878	0.863	0.748	5	0.366
BBOV_I003090	elongation factor 2, EF-2	0.000951	0	0	0	0	833	0.276	0.14	0.264	0.085	0.089	0.171	-5	0.28
BBOV_II003430	peptide chain release factor 2, putative	0.057844	0	0	0	0	281	0.844	0.814	0.385	0.81	0.805	0.732	4	0.347
BBOV_IV007050	chromatin assembly factor 1 subunit B, putative	0.011441	0	0	0	0	694	0.328	0.338	0.504	0.294	0.252	0.343	-4	0.117
BBOV_III000550	ribosomal protein L15, putative	0.001141	0	0	0	0	204	0.209	0.815	0.849	0.025	0.04	0.388	-3	0.227
BBOV_IV004700	developmentally regulated GTP-binding protein 1, putative	0.000821	0	0	0	0	366	0.037	0.139	0.144	0.035	0.054	0.082	-5	0.17
BBOV_I003880	SmORF	0.437579	0	0	0	0	244	0.643	0.892	0.888	0.97	0.971	0.873	5	0.158
BBOV_IV004310	hypothetical protein	0.001424	0	0	0	0	589	0	0.032	0.164	0.824	0.844	0.373	-3	0.121
BBOV_I001300	membrane protein, putative	0.96342	20	2	87	130	158	0.705	0.131	0.832	0.981	0.968	0.723	4	0.647
BBOV_III011310	hypothetical protein	0.210144	0	0	0	0	441	0.63	0.292	0.257	0.137	0.074	0.278	-4	0.121
BBOV_IV000120	3' exoribonuclease family, domain 1 containing protein	0.001489	0	0	0	0	196	0.278	0.315	0.32	0.108	0.107	0.226	-5	0.143
BBOV_III005130	Brix domain containing protein	0.00119	0	0	0	0	368	0.281	0.322	0.174	0.027	0.044	0.17	-5	0.203
BBOV_I002740	200 kDa antigen p200	0.129164	0	0	0	0	1023	0.762	0.242	0.825	0.095	0.157	0.416	-3	0.759
BBOV_IV007000	hypothetical protein	0.004335	0	0	0	0	491	0.792	0.853	0.365	0.251	0.263	0.505	-3	0.227
BBOV_I003490	myosin A	0.001953	0	0	0	0	837	0.484	0.219	0.59	0.05	0.114	0.291	-4	0.657
BBOV_III005930	hypothetical protein	0.002203	0	0	0	0	241	0.814	0.385	0.203	0.221	0.201	0.365	-4	0.457
BBOV_III000640	hydrolase, NUDIX family protein	0.001178	0	0	0	0	201	0.274	0.569	0.641	0.051	0.071	0.321	-3	0.217
BBOV_III006930	membrane protein, hypothetical	0.226121	0	1	2	24	279	0.106	0.388	0.371	0.043	0.049	0.191	-5	0.471
BBOV_II005570	phosphate transporter, putative	0.101799	0	10	7	539	547	0.1	0.088	0.286	0.838	0.22	0.306	-4	0.812
BBOV_III001630	regulator of chromosome condensation (RCC1) domain containing protein	0.001762	0	0	0	0	519	0.449	0.283	0.257	0.707	0.669	0.473	-3	0.16
BBOV_IV004290	tubulin alpha chain	0.017412	0	0	0	0	440	0.22	0.571	0.651	0.813	0.833	0.618	4	0.493
BBOV_IV009600	DNA directed RNA polymerase	0.011035	0	0	0	0	2016	0.553	0.539	0.201	0.795	0.728	0.563	4	0.59
BBOV_III010730	hypothetical protein	0.180802	0	5	4	189	216	0.402	0.172	0.36	0.878	0.862	0.535	-3	0.603
BBOV_IV003950	conserved hypothetical protein	0.004396	0	0	0	0	197	0.215	0.272	0.16	0.176	0.702	0.305	-4	0.55
BBOV_III009080	DNA polymerase family B, exonuclease domain containing protein	0.003903	0	0	0	0	2346	0.015	0.119	0.619	0.804	0.477	0.407	-3	0.427
BBOV_I004600	geranylgeranyl transferase type II beta subunit, putative	0.00042	0	0	0	0	329	0.419	0.293	0.525	0.089	0.148	0.295	-4	0.59
BBOV_II006280	TLD family protein	0.001703	0	0	0	0	471	0.088	0.172	0.186	0.097	0.122	0.133	-5	0.467
BBOV_IV008660	proteasome subunit beta 7, putative	0.000864	0	0	0	0	271	0.784	0.205	0.385	0.139	0.098	0.322	-4	0.181
BBOV_IV000250	glucosamine--fructose-6-phosphate aminotransferase	0.000847	0	0	0	0	723	0.176	0.192	0.563	0.161	0.148	0.248	-4	0.347
BBOV_I000230	40S ribosomal protein S5, putative	0.000843	0	0	0	0	192	0.149	0.096	0.215	0.042	0.065	0.113	-5	0.731
BBOV_IV009640	DNA repair and recombination protein RAD54-like, putative	0.001973	0	0	0	0	824	0.742	0.558	0.239	0.109	0.14	0.358	-3	0.27
BBOV_III003600	protein kinase domain containing protein	0.001281	0	0	0	0	473	0.591	0.162	0.62	0.094	0.107	0.315	-3	0.251
BBOV_III006910	conserved hypothetical protein	0.000852	0	0	0	0	596	0.403	0.395	0.733	0.298	0.123	0.39	-4	0.755
BBOV_IV003340	hypothetical protein	0.000823	0	0	0	0	433	0.866	0.822	0.293	0.082	0.048	0.422	-3	0.72
BBOV_IV011120	hypothetical protein	0.000693	0	0	0	0	673	0.518	0.978	0.832	0.032	0.071	0.486	3	0.433
BBOV_II006980	hypothetical protein	0.000268	0	0	0	0	491	0.777	0.3	0.332	0.143	0.163	0.343	-4	0.143
BBOV_IV010670	DnaJ domain containing protein	0.001025	0	0	0	0	133	0.354	0.226	0.199	0.14	0.193	0.222	-5	0.556
BBOV_III003360	membrane protein, putative	0.382603	0	11	117	743	780	0.724	0.187	0.804	0.924	0.889	0.706	4	0.65
BBOV_II000890	hypothetical protein	0.008184	0	0	0	0	360	0.72	0.459	0.813	0.855	0.832	0.736	4	0.556
BBOV_II001270	conserved hypothetical protein	0.003914	0	0	0	0	618	0.536	0.798	0.767	0.741	0.579	0.684	5	0.189
BBOV_IV002910	Ras-related protein Rab-5	0.000989	0	0	0	0	222	0.268	0.092	0.184	0.021	0.022	0.117	-5	0.378
BBOV_III005270	hypothetical protein	0.00448	0	0	0	0	604	0.69	0.237	0.647	0.77	0.446	0.558	3	0.153
BBOV_IV009180	hypothetical protein	0.0015	0	0	0	0	137	0.134	0.158	0.145	0.048	0.075	0.112	-5	0.579
BBOV_IV009880	PBS lyase HEAT-like repeat domain containing protein	0.000432	0	0	0	0	332	0.555	0.276	0.258	0.049	0.083	0.244	-4	0.88
BBOV_I001100	membrane protein, putative	0.734663	25	11	68	439	447	0.186	0.952	0.784	0.884	0.833	0.728	4	0.901
BBOV_II005290	ADP-ribosylation factor, putative	0.088886	0	0	0	0	253	0.173	0.146	0.22	0.199	0.121	0.172	-5	0.222
BBOV_IV005660	variant erythrocyte surface antigen-1, alpha subunit	0.000348	0	0	0	0	377	0.106	0.139	0.437	0.187	0.167	0.207	-5	0.462
BBOV_II007130	hypothetical protein	0.000255	0	0	0	0	867	0.147	0.084	0.409	0.061	0.139	0.168	-5	0.863
BBOV_I001450	RNA recognition motif domain containing protein	0.016102	0	0	0	0	279	0.836	0.956	0.243	0.347	0.77	0.63	3	0.286
BBOV_IV001100	hypothetical protein	0.000702	0	0	0	0	460	0.521	0.484	0.374	0.044	0.068	0.298	-4	0.23
BBOV_II007500	transcription initiation factor TFIIB, putative	0.000827	0	0	0	0	253	0.195	0.736	0.154	0.054	0.048	0.237	-4	0.24
BBOV_III004380	ATPase domain containing protein	0.0006	0	0	0	0	874	0.327	0.172	0.226	0.067	0.09	0.176	-5	0.35
BBOV_I001110	membrane protein, putative	0.734663	25	10	71	438	440	0.186	0.952	0.782	0.88	0.833	0.727	4	0.86
BBOV_III000620	hydrolase, NUDIX family protein	0.000845	0	0	0	0	204	0.213	0.141	0.223	0.054	0.067	0.14	-5	0.22
BBOV_III009140	conserved hypothetical protein	0.002693	0	0	0	0	818	0.037	0.169	0.691	0.081	0.048	0.205	-4	0.199
BBOV_III003990	hypothetical protein	0.001479	0	0	0	0	327	0.26	0.498	0.557	0.725	0.509	0.51	3	0.204
BBOV_IV010970	hypothetical protein	0.00146	0	0	0	0	919	0.09	0.024	0.422	0.105	0.139	0.156	-5	0.495
BBOV_I004640	conserved hypothetical protein	0.001242	0	1	7	29	243	0.345	0.101	0.102	0.023	0.085	0.131	-5	0.626
BBOV_II005200	hypothetical protein	0.000695	0	0	0	0	196	0.641	0.543	0.15	0.295	0.237	0.373	-3	0.501
BBOV_III004010	hypothetical protein	0.000272	0	0	0	0	773	0.7	0.744	0.207	0.044	0.076	0.354	-3	0.72
BBOV_III000140	conserved hypothetical protein	0.001809	0	0	0	0	177	0.67	0.912	0.219	0.737	0.214	0.55	3	0.247
BBOV_III006670	hypothetical protein	0.001726	0	0	0	0	713	0.062	0.149	0.693	0.231	0.161	0.259	-4	0.242
BBOV_III002280	methionine aminopeptidase, type II family protein	0.001618	0	0	0	0	432	0.336	0.109	0.403	0.599	0.465	0.382	-4	0.272
BBOV_III002200	hypothetical protein	0.000802	0	0	0	0	320	0.142	0.765	0.166	0.338	0.17	0.316	-4	0.198
BBOV_IV010120	glycerophosphoryl diester phosphodiesterase, putative	0.000626	0	0	0	0	353	0.211	0.516	0.289	0.094	0.078	0.238	-4	0.18
BBOV_III011080	hypothetical protein	0.001495	0	0	0	0	373	0.013	0.066	0.137	0.043	0.027	0.057	-5	0.335
BBOV_II000430	hypothetical protein	0.000287	0	2	116	424	432	0.553	0.245	0.599	0.069	0.09	0.311	-3	0.28
BBOV_IV003640	DNA gyrase A subunit, putative	0.042055	0	1	20	42	1051	0.932	0.798	0.828	0.128	0.087	0.555	3	0.305
BBOV_II001040	membrane protein, putative	0.016832	0	9	10	580	598	0.08	0.139	0.07	0.244	0.305	0.168	-5	0.863
BBOV_II001650	40S ribosomal protein S3 protein, putative	0.000646	0	0	0	0	223	0.412	0.19	0.131	0.069	0.126	0.186	-5	0.256
BBOV_III002330	variant erythrocyte surface antigen-1, alpha subunit	0.042378	0	2	247	1254	1304	0.521	0.462	0.693	0.794	0.772	0.648	4	0.836
BBOV_V000360	rps13	0.001411	0	0	0	0	221	0.494	0.353	0.83	0.108	0.075	0.372	-4	0.265
BBOV_IV003760	actin-related protein, putative	0.001356	0	0	0	0	463	0.727	0.838	0.62	0.813	0.84	0.768	5	0.416
BBOV_I001700	chaperone clpB, putative	0.001276	0	0	0	0	833	0.218	0.681	0.229	0.866	0.257	0.45	-3	0.542
BBOV_II005870	hypothetical protein	0.001274	0	0	0	0	366	0.112	0.109	0.322	0.049	0.048	0.128	-5	0.373
BBOV_I003960	conserved hypothetical protein	0.000745	0	0	0	0	511	0.898	0.443	0.37	0.055	0.061	0.365	-4	0.605
BBOV_IV010570	hypothetical protein	0.025327	0	0	0	0	1169	0.134	0.082	0.223	0.817	0.806	0.412	-3	0.314
BBOV_III000560	nonclathrin coat protein zeta2-cop-related protein, putative	0.002272	0	0	0	0	191	0.712	0.849	0.534	0.726	0.277	0.62	4	0.215
BBOV_V000420	rps3	0.000251	0	0	0	0	237	0.096	0.158	0.182	0.098	0.035	0.114	-5	0.287
BBOV_IV011700	hypothetical protein	0.00374	0	0	0	0	202	0.424	0.606	0.616	0.138	0.201	0.397	-3	0.757
BBOV_III005100	MJ0570-related uncharacterized domain containing protein	0.003739	0	0	0	0	249	0.872	0.825	0.795	0.747	0.712	0.79	5	0.204
BBOV_IV012050	conserved hypothetical protein	0.000744	0	0	0	0	565	0.115	0.146	0.451	0.064	0.054	0.166	-5	0.332
BBOV_III004880	hypothetical protein	0.012656	0	0	0	0	418	0.693	0.314	0.746	0.102	0.149	0.401	-3	0.893
BBOV_II001170	KE2 family protein, putative	0.000879	0	0	0	0	109	0.037	0.139	0.192	0.035	0.021	0.085	-5	0.884
BBOV_III006960	nucleolar protein,Nop52 family protein	0.000858	0	0	0	0	491	0.08	0.1	0.196	0.065	0.117	0.112	-5	0.75
BBOV_I002080	hypothetical protein	0.000846	0	0	0	0	514	0.122	0.094	0.251	0.418	0.22	0.221	-5	0.226
BBOV_IV009840	hypothetical protein	0.000398	0	0	0	0	223	0.721	0.815	0.798	0.11	0.135	0.516	3	0.8
BBOV_II007800	membrane protein, putative	0.157714	0	8	7	276	313	0.234	0.334	0.221	0.018	0.079	0.177	-5	0.841
BBOV_IV010560	lysophospholipase, putative	0.003544	0	0	0	0	384	0.713	0.806	0.664	0.633	0.598	0.683	5	0.288
BBOV_II003650	thioredoxin, putative	0.003204	0	0	0	0	103	0.64	0.463	0.228	0.11	0.121	0.312	-4	0.29
BBOV_III007470	conserved hypothetical protein	0.002522	0	0	0	0	601	0.259	0.612	0.769	0.074	0.082	0.359	-3	0.214
BBOV_II007840	membrane protein, putative	0.882998	22	9	7	306	361	0.229	0.139	0.192	0.073	0.143	0.155	-5	0.881
BBOV_III005230	ATP-dependent metalloprotease FtsH family protein	0.001232	0	0	0	0	797	0.791	0.734	0.759	0.163	0.168	0.523	3	0.46
BBOV_IV002580	hypothetical protein	0.000843	0	0	0	0	421	0.678	0.553	0.268	0.106	0.159	0.353	-3	0.629
BBOV_IV007880	hypothetical protein	0.000782	0	0	0	0	415	0.242	0.117	0.573	0.101	0.102	0.227	-4	0.144
BBOV_III010140	hypothetical protein	0.000525	0	0	0	0	598	0.772	0.653	0.778	0.039	0.059	0.46	3	0.772
BBOV_III003180	ribosomal protein L1, putative	0.000474	0	0	0	0	217	0.454	0.153	0.839	0.076	0.25	0.354	-4	0.408
BBOV_III009700	membrane protein, putative	0.003474	0	8	12	343	371	0.614	0.825	0.12	0.134	0.129	0.364	-3	0.839
BBOV_IV010600	hypothetical protein	0.001164	0	0	0	0	274	0.893	0.556	0.601	0.808	0.752	0.722	5	0.136
BBOV_IV011790	phosphatidylglycerophosphate synthase, putative	0.000626	0	0	0	0	518	0.151	0.806	0.172	0.175	0.138	0.288	-4	0.35
BBOV_IV007510	conserved hypothetical protein	0.00062	0	0	0	0	277	0.65	0.755	0.53	0.099	0.13	0.433	3	0.224
BBOV_I002900	hypothetical protein	0.043467	0	0	0	0	351	0.078	0.121	0.766	0.544	0.707	0.443	3	0.397
BBOV_III004060	hypothetical protein	0.021374	0	0	0	0	985	0.506	0.784	0.732	0.897	0.817	0.747	5	0.363
BBOV_II007710	ubiquitin-activating enzyme E1, putative	0.000452	0	0	0	0	1007	0.243	0.254	0.709	0.114	0.148	0.294	-4	0.242
BBOV_I002440	hypothetical protein	0.00349	0	0	0	0	282	0.211	0.184	0.475	0.589	0.827	0.457	-3	0.132
BBOV_III008970	vacuolar protein sorting 29, putative	0.003082	0	0	0	0	215	0.2	0.136	0.143	0.161	0.216	0.171	-5	0.105
BBOV_III001260	Met-10+ like-protein	0.002552	0	0	0	0	344	0.344	0.221	0.386	0.159	0.111	0.244	-5	0.404
BBOV_III008090	hypothetical protein	0.001388	0	0	0	0	1340	0.489	0.783	0.823	0.124	0.241	0.492	-3	0.69
BBOV_III009420	hypothetical protein	0.000695	0	0	0	0	296	0.737	0.361	0.588	0.097	0.088	0.374	-3	0.215
BBOV_I001900	conserved hypothetical protein	0.071195	0	0	0	0	183	0.387	0.339	0.254	0.929	0.928	0.567	-3	0.662
BBOV_IV005230	hypothetical protein	0.003221	0	0	0	0	983	0.617	0.222	0.782	0.135	0.16	0.383	-3	0.4
BBOV_IV009910	hypothetical protein	0.001663	0	0	0	0	785	0.908	0.928	0.252	0.701	0.784	0.715	4	0.242
BBOV_II001230	hypothetical protein	0.001298	0	0	0	0	607	0.932	0.895	0.687	0.06	0.079	0.531	3	0.288
BBOV_I000280	peptidylprolyl isomerase, putative	0.000998	0	0	0	0	460	0.133	0.142	0.166	0.382	0.451	0.255	-5	0.166
BBOV_III011130	hypothetical protein	0.000981	0	0	0	0	868	0.248	0.264	0.111	0.109	0.136	0.174	-5	0.611
BBOV_IV002780	hypothetcial protein	0.000488	0	12	255	875	920	0.793	0.715	0.78	0.063	0.168	0.504	3	0.876
BBOV_I004060	conserved hypothetical protein	0.004183	0	0	0	0	159	0.818	0.77	0.783	0.455	0.223	0.61	3	0.178
BBOV_II001730	smc family/structural maintenance of chromosome	0.001574	0	0	0	0	1213	0.32	0.085	0.533	0.789	0.272	0.4	-3	0.85
BBOV_IV003890	hypothetical protein	0.406678	0	1	134	156	188	0.782	0.208	0.341	0.859	0.408	0.52	-3	0.452
BBOV_I004330	hypothetical protein	0.010265	0	0	0	0	879	0.283	0.054	0.361	0.787	0.811	0.459	-3	0.483
BBOV_IV003490	heat shock protein 70	0.003249	0	0	0	0	654	0.181	0.357	0.778	0.862	0.838	0.603	3	0.27
BBOV_II006950	acyltransferase family protein	0.002153	0	2	13	77	278	0.106	0.115	0.245	0.144	0.15	0.152	-5	0.209
BBOV_IV003420	XPA-binding protein 1	0.001359	0	0	0	0	299	0.91	0.531	0.194	0.084	0.084	0.361	-3	0.588
BBOV_III002930	hypothetical protein	0.001223	0	0	0	0	808	0.822	0.867	0.796	0.722	0.226	0.687	4	0.647
BBOV_II003240	conserved hypothetical protein	0.000399	0	0	0	0	274	0.23	0.261	0.633	0.082	0.095	0.26	-4	0.134
BBOV_III000760	adenylosuccinate lyase, putative	0.000336	0	0	0	0	477	0.12	0.114	0.491	0.061	0.108	0.179	-5	0.673
BBOV_II003340	conserved hypothetical protein	0.000467	0	0	0	0	208	0.957	0.846	0.277	0.067	0.093	0.448	-3	0.241
BBOV_III006770	membrane protein, putative	0.953113	33	2	13	705	757	0.151	0.804	0.222	0.105	0.122	0.281	-4	0.211
BBOV_II006760	clathrin coat assembly protein, putative	0.002837	0	0	0	0	435	0.187	0.121	0.136	0.884	0.897	0.445	-3	0.153
BBOV_II005510	ATP-dependent DNA helicase, RecQ family protein	0.000608	0	0	0	0	832	0.604	0.743	0.627	0.108	0.143	0.445	3	0.277
BBOV_IV011850	DNA gyrase subunit B, putative	0.245409	0	1	13	35	944	0.517	0.783	0.658	0.194	0.261	0.483	3	0.409
BBOV_II004620	hypothetical protein	0.017519	0	0	0	0	218	0.213	0.709	0.652	0.93	0.894	0.68	4	0.208
BBOV_III008930	LCCL domain containing protein	0.009397	0	0	0	0	1169	0.517	0.341	0.773	0.731	0.245	0.521	3	0.175
BBOV_I003930	lipoate-protein ligase A, putative	0.003189	0	0	0	0	374	0.891	0.83	0.524	0.137	0.139	0.504	3	0.335
BBOV_II005880	hypothetical protein	0.003183	0	0	0	0	481	0.036	0.134	0.387	0.272	0.184	0.203	-5	0.28
BBOV_I000850	conserved hypothetical protein	0.002068	0	0	0	0	265	0.247	0.328	0.238	0.777	0.825	0.483	-3	0.278
BBOV_II006510	conserved hypothetical protein	0.997158	17	1	1501	1523	1537	0.703	0.137	0.811	0.891	0.891	0.687	4	0.2
BBOV_IV004120	ZPR1 zinc-finger domain containing protein	0.000978	0	0	0	0	453	0.157	0.139	0.353	0.095	0.173	0.183	-5	0.258
BBOV_III004370	hypothetical protein	0.000825	0	0	0	0	403	0.912	0.928	0.282	0.021	0.029	0.434	-3	0.871
BBOV_II005110	hypothetical protein	0.000786	0	0	0	0	155	0.498	0.197	0.235	0.431	0.664	0.405	-4	0.203
BBOV_II004570	40S ribosomal protein S11, putative	0.00051	0	0	0	0	156	0.196	0.139	0.213	0.048	0.077	0.135	-5	0.267
BBOV_III011870	HIT domain containing protein	0.296877	0	0	0	0	180	0.236	0.48	0.774	0.882	0.858	0.646	3	0.15
BBOV_III003130	protein kinase domain containing protein	0.002464	0	0	0	0	380	0.134	0.62	0.675	0.08	0.09	0.32	-3	0.587
BBOV_II002360	conserved hypothetical protein	0.001288	0	0	0	0	1105	0.18	0.444	0.446	0.109	0.13	0.262	-5	0.89
BBOV_II000360	DNA topoisomerase, putative	0.001151	0	0	0	0	878	0.198	0.153	0.203	0.268	0.193	0.203	-5	0.314
BBOV_II002620	u6 snRNA-associated sm-like protein Lsm2, putative	0.007299	0	0	0	0	99	0.232	0.12	0.218	0.072	0.156	0.16	-5	0.414
BBOV_II002860	u6 snRNA-associated sm-like protein Lsm2, putative	0.007299	0	0	0	0	99	0.232	0.12	0.218	0.072	0.156	0.16	-5	0.414
BBOV_II002900	u6 snRNA-associated sm-like protein, putative	0.007299	0	0	0	0	99	0.232	0.12	0.218	0.072	0.156	0.16	-5	0.414
BBOV_IV002950	conserved hypothetical protein	0.000898	0	0	0	0	565	0.515	0.826	0.158	0.28	0.131	0.382	-3	0.352
BBOV_III010900	actin family protein	0.002091	0	0	0	0	366	0.624	0.259	0.208	0.791	0.68	0.512	3	0.283
BBOV_IV010310	RNA helicase, putative	0.000266	0	0	0	0	1065	0.057	0.186	0.132	0.032	0.032	0.088	-5	0.417
BBOV_II007000	conserved hypothetical protein	0.459389	0	11	5	420	557	0.644	0.455	0.797	0.88	0.92	0.739	4	0.79
BBOV_II004480	SPOC domain containing protein	0.002065	0	0	0	0	219	0.215	0.279	0.347	0.738	0.22	0.36	-4	0.206
BBOV_IV007710	conserved hypothetical protein	0.001558	0	0	0	0	70	0.372	0.227	0.143	0.046	0.149	0.187	-5	0.519
BBOV_II004770	hypothetical protein	0.000764	0	0	0	0	331	0.256	0.135	0.34	0.105	0.051	0.177	-5	0.133
BBOV_II003590	mago nashi protein, putative	0.000285	0	2	163	211	218	0.423	0.802	0.228	0.285	0.146	0.377	-4	0.603
BBOV_III004240	dnaK family protein	0.00256	0	0	0	0	755	0.711	0.534	0.493	0.743	0.491	0.594	3	0.498
BBOV_III010520	ribosomal protein L21, putative	0.002225	0	0	0	0	160	0.838	0.705	0.243	0.035	0.054	0.375	-3	0.398
BBOV_II004330	conserved hypothetical protein	0.002163	0	2	73	134	254	0.767	0.444	0.263	0.066	0.066	0.321	-4	0.236
BBOV_III001120	GDP dissociation inhibitor rabGDI, putative	0.001794	0	0	0	0	455	0.449	0.296	0.318	0.822	0.844	0.546	-3	0.269
BBOV_IV000850	conserved hypothetical protein	0.001469	0	0	0	0	437	0.74	0.696	0.152	0.061	0.092	0.348	-3	0.237
BBOV_II003660	conserved hypothetical protein	0.001182	0	0	0	0	292	0.496	0.927	0.206	0.826	0.199	0.531	-3	0.162
BBOV_IV010430	conserved hypothetical protein	0.00113	0	0	0	0	442	0.213	0.313	0.2	0.099	0.122	0.189	-5	0.254
BBOV_III001450	Ham1 family protein	0.000319	0	0	0	0	210	0.701	0.316	0.352	0.143	0.169	0.336	-4	0.34
BBOV_III004730	hypothetical protein	0.002026	0	0	0	0	647	0.446	0.499	0.332	0.105	0.169	0.31	-5	0.225
BBOV_IV011650	acylphosphatase, putative	0.001419	0	0	0	0	97	0.823	0.953	0.715	0.75	0.203	0.689	4	0.324
BBOV_III003800	SCP-like extracellular protein family protein	0.001221	0	0	0	0	181	0.244	0.835	0.472	0.076	0.096	0.345	-4	0.217
BBOV_IV008990	Rab2	0.001044	0	0	0	0	217	0.549	0.677	0.553	0.838	0.856	0.695	5	0.243
BBOV_II004730	membrane protein, putative	0.467017	0	0	0	0	510	0.257	0.183	0.707	0.822	0.645	0.523	3	0.17
BBOV_I004980	NADH dehydrogenase, putative	0.005516	0	0	0	0	560	0.335	0.633	0.744	0.706	0.851	0.654	4	0.356
BBOV_II000590	hypothetical protein	0.003092	0	0	0	0	213	0.74	0.609	0.338	0.087	0.101	0.375	-3	0.202
BBOV_III008890	conserved hypothetical protein	0.001742	0	0	0	0	118	0.829	0.211	0.517	0.712	0.266	0.507	3	0.337
BBOV_III003330	U1 zinc finger family protein	0.001197	0	0	0	0	128	0.107	0.709	0.365	0.775	0.763	0.544	3	0.33
BBOV_IV002090	RuvB-like 2 DNA helicase	0.001415	0	0	0	0	488	0.365	0.904	0.58	0.182	0.165	0.439	-3	0.207
BBOV_III001650	ubiquitin carboxyl-terminal hydrolase family protein	0.000611	0	0	0	0	1073	0.896	0.549	0.633	0.113	0.115	0.461	3	0.332
BBOV_I003220	hypothetical protein	0.000592	0	0	0	0	215	0.607	0.396	0.16	0.077	0.088	0.266	-4	0.591
BBOV_III007530	ribosomal protein S4e, putative	0.000383	0	0	0	0	262	0.174	0.191	0.18	0.071	0.075	0.138	-5	0.201
BBOV_III008980	Clp amino terminal domain containing protein	0.0705	0	0	0	0	1005	0.487	0.879	0.646	0.928	0.928	0.774	4	0.347
BBOV_III007300	hypothetical protein	0.008924	0	0	0	0	512	0.289	0.19	0.626	0.892	0.851	0.57	3	0.165
BBOV_III004980	conserved hypothetical protein	0.003326	0	0	0	0	575	0.389	0.65	0.15	0.882	0.887	0.592	3	0.319
BBOV_III001800	hypothetical protein	0.003094	0	0	0	0	414	0.926	0.704	0.259	0.113	0.111	0.423	-3	0.263
BBOV_III006190	conserved hypothetical protein	0.001562	0	0	0	0	127	0.901	0.818	0.451	0.099	0.141	0.482	-3	0.267
BBOV_III004580	hypothetical protein	0.00069	0	0	0	0	252	0.033	0.069	0.168	0.572	0.109	0.19	-4	0.201
BBOV_IV010690	protein kinase domain containing protein	0.007177	0	0	0	0	1371	0.538	0.176	0.779	0.149	0.187	0.366	-3	0.475
BBOV_IV011560	endonuclease/exonuclease/phosphatase family protein	0.006269	0	1	12	34	495	0.352	0.469	0.387	0.808	0.772	0.558	-3	0.265
BBOV_IV000720	hypothetical protein	0.003054	0	1	225	244	245	0.257	0.275	0.102	0.278	0.576	0.298	-4	0.773
BBOV_IV008350	hypothetical protein	0.001295	0	0	0	0	533	0.508	0.2	0.316	0.784	0.723	0.506	3	0.283
BBOV_II007140	5'-3' exoribonuclease (XRN2), putative	0.003084	0	0	0	0	1388	0.499	0.196	0.154	0.195	0.18	0.245	-5	0.463
BBOV_III006170	conserved hypothetical protein	0.001774	0	0	0	0	178	0.431	0.878	0.198	0.276	0.177	0.392	-4	0.156
BBOV_IV009680	hypothetical protein	0.000754	0	0	0	0	659	0.39	0.166	0.303	0.063	0.102	0.205	-5	0.654
BBOV_II004740	hypothetical protein	0.000484	0	0	0	0	139	0.344	0.29	0.141	0.032	0.024	0.166	-5	0.901
BBOV_I000090	ATP synthase subunit E containing protein	0.000298	0	0	0	0	208	0.096	0.115	0.795	0.031	0.029	0.213	-4	0.466
BBOV_II002480	hypothetical protein	0.006635	0	0	0	0	1619	0.373	0.252	0.289	0.84	0.835	0.518	-3	0.254
BBOV_II000420	hypothetical protein	0.001898	0	0	0	0	335	0.214	0.162	0.781	0.084	0.132	0.275	-4	0.209
BBOV_IV003130	hypothetical protein	0.001696	0	0	0	0	658	0.265	0.084	0.207	0.102	0.155	0.163	-5	0.319
BBOV_III000570	conserved hypothetical protein	0.000854	0	0	0	0	210	0.203	0.299	0.21	0.127	0.139	0.196	-5	0.486
BBOV_IV007320	conserved hypothetical protein	0.000782	0	0	0	0	140	0.103	0.132	0.181	0.045	0.049	0.102	-5	0.193
BBOV_II007040	eukaryotic translation initiation factor 2, beta, putative	0.000605	0	0	0	0	238	0.155	0.444	0.291	0.017	0.044	0.19	-5	0.254
BBOV_III000010	membrane protein, putative	0.244281	0	10	7	342	371	0.069	0.121	0.112	0.026	0.064	0.078	-5	0.873
BBOV_III004490	hypothetical protein	0.072871	0	0	0	0	416	0.297	0.276	0.747	0.852	0.867	0.608	3	0.096
BBOV_III009780	hypothetical protein	0.001544	0	0	0	0	134	0.36	0.221	0.193	0.086	0.178	0.208	-5	0.554
BBOV_III007150	conserved hypothetical protein	0.000863	0	0	0	0	262	0.675	0.217	0.248	0.067	0.072	0.256	-4	0.898
BBOV_III011760	conserved hypothetical protein	0.009881	0	0	0	0	402	0.3	0.665	0.19	0.82	0.252	0.445	-3	0.122
BBOV_III006970	NifU-like domain containing protein	0.001903	0	0	0	0	123	0.211	0.57	0.126	0.064	0.068	0.208	-4	0.264
BBOV_III004900	ABC transporter family protein	0.000965	0	4	21	186	472	0.037	0.139	0.158	0.085	0.183	0.12	-5	0.582
BBOV_IV003930	hypothetical protein	0.008772	0	0	0	0	651	0.243	0.121	0.223	0.877	0.758	0.444	-3	0.46
BBOV_III005680	hypothetical protein	0.003119	0	0	0	0	1639	0.095	0.31	0.79	0.529	0.696	0.484	3	0.379
BBOV_II004630	conserved hypothetical protein	0.002155	0	0	0	0	147	0.302	0.109	0.606	0.022	0.039	0.216	-4	0.41
BBOV_IV005810	DNA polymerase I, putative	0.001761	0	0	0	0	1613	0.326	0.158	0.72	0.927	0.92	0.61	3	0.296
BBOV_I002920	hypothetical protein	0.006559	0	0	0	0	791	0.747	0.136	0.216	0.31	0.311	0.344	-4	0.814
BBOV_III002520	nuclear movement family protein	0.002403	0	0	0	0	309	0.073	0.031	0.156	0.133	0.194	0.117	-5	0.243
BBOV_II004530	CG8	0.002313	0	1	100	122	189	0.804	0.575	0.429	0.36	0.175	0.469	-3	0.187
BBOV_III001790	conserved hypothetical protein	0.00162	0	0	0	0	103	0.763	0.234	0.253	0.049	0.061	0.272	-4	0.459
BBOV_II007520	sun-family protein, putative	0.000924	0	0	0	0	368	0.434	0.72	0.393	0.058	0.085	0.338	-4	0.196
BBOV_I001030	ThiF family domain containing protein	0.012742	0	0	0	0	375	0.106	0.076	0.274	0.855	0.872	0.437	-3	0.419
BBOV_II006300	hypothetical protein	0.001292	0	0	0	0	239	0.262	0.115	0.138	0.08	0.081	0.135	-5	0.717
BBOV_IV012060	Putative GTP-ase activating protein for Arf	0.001069	0	0	0	0	371	0.156	0.141	0.115	0.064	0.079	0.111	-5	0.359
BBOV_III007660	hypothetical protein	0.000712	0	0	0	0	3963	0.419	0.848	0.339	0.037	0.051	0.339	-4	0.836
BBOV_III011690	hypothetical protein	0.000595	0	0	0	0	504	0.174	0.307	0.266	0.072	0.162	0.196	-5	0.753
BBOV_II001850	PCI domain containing 26S proteasome non-ATPase regulatory subunit 6 protein, putative	0.000413	0	0	0	0	396	0.812	0.858	0.306	0.05	0.066	0.418	-3	0.852
BBOV_IV002520	RNA processing factor 1, putative	0.000297	0	0	0	0	301	0.514	0.19	0.198	0.025	0.04	0.193	-4	0.154
BBOV_III004510	hypothetical protein	0.095497	0	0	0	0	416	0.564	0.455	0.811	0.883	0.888	0.72	4	0.118
BBOV_IV002880	RNA methylase, putative	0.008392	0	0	0	0	452	0.636	0.611	0.128	0.693	0.516	0.517	4	0.445
BBOV_II005420	hypothetical protein	0.005889	0	5	13	268	423	0.106	0.139	0.183	0.839	0.887	0.431	-3	0.851
BBOV_III005280	SRP54-type protein, GTPase domain containing protein	0.004694	0	0	0	0	566	0.626	0.179	0.327	0.845	0.802	0.556	3	0.467
BBOV_I001400	conserved hypothetical protein	0.0027	0	8	60	365	484	0.195	0.115	0.35	0.067	0.113	0.168	-5	0.853
BBOV_II003530	conserved hypothetical protein	0.000905	0	2	296	355	543	0.147	0.344	0.314	0.173	0.162	0.228	-5	0.561
BBOV_III004890	hypothetical protein	0.000712	0	2	45	99	120	0.388	0.221	0.314	0.036	0.06	0.204	-5	0.599
BBOV_III003970	hypothetical protein	0.000357	0	0	0	0	263	0.344	0.111	0.304	0.056	0.081	0.179	-5	0.821
BBOV_IV002920	diphthine synthase	0.021685	0	0	0	0	268	0.344	0.458	0.746	0.71	0.655	0.583	3	0.228
BBOV_II005670	hypothetical protein	0.002486	0	0	0	0	1096	0.158	0.27	0.559	0.891	0.845	0.545	3	0.65
BBOV_III010010	dnaK protein	0.001913	0	0	0	0	647	0.681	0.388	0.253	0.944	0.947	0.643	3	0.265
BBOV_III000380	conserved hypothetical protein	0.000814	0	0	0	0	428	0.223	0.728	0.525	0.135	0.18	0.358	-3	0.344
BBOV_I003050	conserved hypothetical protein	0.000461	0	7	44	245	250	0.09	0.131	0.325	0.05	0.044	0.128	-5	0.84
BBOV_I002620	conserved hypothetical protein	0.0004	0	0	0	0	170	0.484	0.788	0.371	0.042	0.069	0.351	-4	0.887
BBOV_II004200	membrane protein, putative	0.414716	0	9	15	328	358	0.037	0.139	0.254	0.083	0.191	0.141	-5	0.812
BBOV_IV011020	hypothetical protein	0.001039	0	0	0	0	339	0.509	0.53	0.834	0.021	0.028	0.384	3	0.239
BBOV_II003420	p36 protein	0.000362	0	0	0	0	212	0.725	0.73	0.15	0.113	0.081	0.36	-3	0.347
BBOV_II000500	Rad2 endonuclease, putative	0.006761	0	0	0	0	1002	0.158	0.109	0.274	0.111	0.175	0.165	-5	0.384
BBOV_IV010140	hypothetical protein	0.004455	0	0	0	0	327	0.782	0.298	0.562	0.764	0.807	0.643	4	0.408
BBOV_IV000970	hypothetical protein	0.000628	0	0	0	0	171	0.567	0.172	0.357	0.048	0.071	0.243	-4	0.296
BBOV_III008630	ubiquitin carboxyl-terminal hydrolase family protein	0.000426	0	0	0	0	496	0.298	0.111	0.138	0.145	0.142	0.167	-5	0.215
BBOV_III002870	signal peptidase family protein	0.401015	0	1	5	27	171	0.394	0.499	0.163	0.83	0.789	0.535	-3	0.191
BBOV_IV006300	hypothetical protein	0.014755	0	0	0	0	129	0.263	0.603	0.153	0.194	0.19	0.281	-4	0.459
BBOV_I003400	hypothetical protein	0.633818	31	1	7	29	232	0.074	0.088	0.146	0.103	0.135	0.109	-5	0.218
BBOV_IV000860	conserved hypothetical protein	0.005552	0	0	0	0	269	0.233	0.326	0.271	0.834	0.299	0.393	-4	0.349
BBOV_I004190	cAMP-dependent protein kinase	0.002454	0	0	0	0	416	0.3	0.17	0.272	0.846	0.85	0.488	-3	0.219
BBOV_II000480	hypothetical protein	0.001496	0	0	0	0	194	0.348	0.881	0.201	0.034	0.067	0.306	-4	0.353
BBOV_II005920	ubiquitin fusion degradation protein, putative	0.00091	0	0	0	0	258	0.081	0.115	0.199	0.226	0.146	0.153	-5	0.18
BBOV_II004690	eukaryotic membrane protein, putative	0.002082	0	3	496	720	739	0.195	0.676	0.699	0.556	0.328	0.491	3	0.65
BBOV_V000340	rps12	0.000997	0	0	0	0	123	0.285	0.146	0.315	0.068	0.078	0.178	-5	0.179
BBOV_IV010210	membrane protein, putative	0.659651	24	5	5	342	372	0.565	0.629	0.728	0.938	0.91	0.754	5	0.571
BBOV_III010840	inorganic pyrophosphatase family protein	0.010387	0	0	0	0	300	0.61	0.217	0.253	0.695	0.351	0.425	-3	0.129
BBOV_III000190	p68 RNA helicase protein, putative	0.00487	0	0	0	0	568	0.176	0.807	0.234	0.846	0.812	0.575	3	0.317
BBOV_II002050	DNA-directed RNA polymerase, beta subunit family protein	0.003466	0	0	0	0	1207	0.303	0.861	0.771	0.694	0.153	0.556	3	0.241
BBOV_IV000050	membrane protein, putative	0.002577	0	10	13	354	399	0.037	0.139	0.073	0.021	0.018	0.058	-5	0.776
BBOV_III008290	hypothetical protein	0.004375	0	0	0	0	436	0.323	0.695	0.208	0.935	0.8	0.592	3	0.762
BBOV_II000260	hypothetical protein	0.002777	0	0	0	0	557	0.236	0.321	0.347	0.152	0.478	0.307	-5	0.954
BBOV_IV007250	tubulin gamma chain	0.001038	0	0	0	0	453	0.371	0.115	0.156	0.81	0.829	0.456	-3	0.377
BBOV_II004040	conserved hypothetical protein	0.000706	0	0	0	0	722	0.628	0.22	0.271	0.131	0.122	0.274	-4	0.404
BBOV_III010930	nuclear transport factor domain containing protein	0.000634	0	0	0	0	124	0.097	0.32	0.204	0.346	0.304	0.254	-5	0.182
BBOV_IV006930	hypothetical protein	0.000352	0	0	0	0	159	0.105	0.074	0.121	0.024	0.053	0.075	-5	0.226
BBOV_II006010	conserved unknown domain containing membrane protein	0.161855	0	3	7	141	396	0.037	0.139	0.218	0.018	0.652	0.213	-4	0.346
BBOV_III002250	ATPase associated with various cellular activities (AAA) family protein	0.002842	0	0	0	0	4334	0.115	0.049	0.114	0.851	0.89	0.404	-3	0.604
BBOV_III007460	conserved hypothetical protein	0.002049	0	1	60	82	123	0.159	0.179	0.076	0.034	0.059	0.101	-5	0.645
BBOV_I003540	RNB-like domain containing protein	0.001818	0	0	0	0	951	0.172	0.079	0.199	0.102	0.074	0.125	-5	0.348
BBOV_II000580	hypothetical protein	0.001147	0	0	0	0	234	0.194	0.917	0.235	0.135	0.167	0.33	-4	0.401
BBOV_I002690	hypothetical protein	0.003641	0	0	0	0	401	0.1	0.564	0.228	0.02	0.056	0.194	-4	0.521
BBOV_II002040	hypothetical protein	0.002026	0	0	0	0	380	0.653	0.947	0.557	0.246	0.247	0.53	3	0.151
BBOV_II003640	transportin, putative	0.001025	0	0	0	0	916	0.347	0.451	0.602	0.053	0.087	0.308	-4	0.878
BBOV_III005580	hypothetical protein	0.00049	0	0	0	0	361	0.652	0.223	0.179	0.269	0.169	0.298	-4	0.195
BBOV_I003800	hypothetical protein	0.000484	0	0	0	0	95	0.068	0.107	0.641	0.156	0.168	0.228	-4	0.335
BBOV_II001470	hypothetical protein	0.00048	0	0	0	0	292	0.648	0.911	0.768	0.132	0.146	0.521	3	0.178
BBOV_I001860	histone H3, putative	0.000289	0	0	0	0	136	0.284	0.183	0.17	0.015	0.063	0.143	-5	0.675
BBOV_I001810	histone H3, putative	0.000289	0	0	0	0	136	0.284	0.183	0.17	0.015	0.063	0.143	-5	0.675
BBOV_III011260	hypothetical protein	0.003057	0	0	0	0	337	0.133	0.089	0.167	0.092	0.378	0.172	-5	0.794
BBOV_I000420	conserved hypothetical protein	0.000517	0	0	0	0	1736	0.121	0.145	0.115	0.035	0.03	0.089	-5	0.91
BBOV_III008570	hypothetical protein	0.008736	0	0	0	0	815	0.095	0.163	0.744	0.853	0.767	0.524	3	0.163
BBOV_III007440	hypothetical protein	0.003834	0	0	0	0	572	0.28	0.52	0.222	0.166	0.157	0.269	-4	0.555
BBOV_I002540	fumarate hydratase, putative	0.00194	0	0	0	0	576	0	0.061	0.17	0.746	0.749	0.345	-3	0.263
BBOV_III006550	hypothetical protein	0.001113	0	0	0	0	717	0	0.021	0.229	0.868	0.862	0.396	-3	0.411
BBOV_III002230	tetratricopeptide repeat domain containing protein	0.000831	0	0	0	0	546	0.227	0.363	0.171	0.063	0.1	0.185	-5	0.758
BBOV_IV008300	protein kinase domain containing protein	0.000511	0	0	0	0	225	0.104	0.121	0.085	0.121	0.135	0.113	-5	0.329
BBOV_V000410	rpl16	0.000335	0	0	0	0	142	0.275	0.171	0.302	0.034	0.058	0.168	-5	0.317
BBOV_III010620	ribosomal L29e protein family protein	0.000258	0	0	0	0	59	0.234	0.166	0.293	0.018	0.06	0.154	-5	0
BBOV_I005510	variant erythrocyte surface antigen-1, putative	0.022074	0	1	119	141	182	0.181	0.086	0.723	0.892	0.832	0.543	3	0.628
BBOV_I001780	conserved hypothetical protein	0.002861	0	1	113	135	200	0.225	0.587	0.566	0.237	0.78	0.479	3	0.379
BBOV_III004030	conserved hypothetical protein	0.00157	0	0	0	0	139	0.756	0.78	0.446	0.111	0.077	0.434	-3	0.312
BBOV_II003750	hypothetical protein	0.000671	0	6	40	237	247	0.768	0.266	0.251	0.065	0.077	0.285	-4	0.88
BBOV_II002080	kelch repeat/BTB/POZ domain containing protein	0.004003	0	0	0	0	531	0.183	0.14	0.675	0.21	0.135	0.269	-4	0.188
BBOV_IV003370	translation elongation factor-1 beta subunit	0.002104	0	0	0	0	240	0.273	0.237	0.17	0.739	0.837	0.451	-3	0.269
BBOV_II003620	hypothetical protein	0.001032	0	0	0	0	255	0.138	0.161	0.363	0.027	0.037	0.145	-5	0.283
BBOV_I000140	membrane protein, putative	0.000369	0	0	0	0	189	0.333	0.915	0.288	0.138	0.126	0.36	-4	0.367
BBOV_II002690	transcriptional regulator, putative	0.000337	0	0	0	0	895	0.041	0.036	0.759	0.162	0.208	0.241	-4	0.268
BBOV_III006280	dual specificity phosphatase, catalytic domain containing protein	0.005762	0	0	0	0	345	0.104	0.12	0.321	0.927	0.829	0.46	-3	0.259
BBOV_III001020	hypothetical protein	0.003754	0	0	0	0	837	0.571	0.546	0.791	0.884	0.881	0.735	5	0.351
BBOV_III008230	hypothetical protein	0.001733	0	0	0	0	350	0.618	0.103	0.431	0.285	0.421	0.372	-4	0.195
BBOV_I003480	hypothetical protein	0.000444	0	0	0	0	245	0.52	0.319	0.095	0.104	0.133	0.234	-4	0.188
BBOV_II001690	hypothetical protein	0.000437	0	0	0	0	768	0.037	0.139	0.115	0.071	0.096	0.092	-5	0.812
BBOV_IV000210	hypothetical protein	0.052356	0	10	112	466	499	0.367	0.199	0.759	0.325	0.224	0.375	-4	0.827
BBOV_I004550	hypothetical protein	0.002616	0	0	0	0	276	0.206	0.201	0.253	0.186	0.195	0.208	-5	0.197
BBOV_IV011640	hypothetical protein	0.000322	0	0	0	0	269	0.147	0.044	0.748	0.041	0.088	0.214	-4	0.206
BBOV_IV004480	glycerol-3-phosphate dehydrogenase, putative	0.004335	0	0	0	0	354	0.171	0.178	0.193	0.806	0.846	0.439	-3	0.455
BBOV_III004520	hypothetical protein	0.003714	0	1	58	80	82	0.596	0.468	0.225	0.029	0.047	0.273	-4	0.375
BBOV_III008220	hypothetical protein	0.002465	0	0	0	0	242	0.7	0.561	0.287	0.899	0.612	0.612	4	0.476
BBOV_IV002550	DNA repair endonuclease, putative	0.001844	0	0	0	0	1168	0.278	0.076	0.169	0.105	0.077	0.141	-5	0.395
BBOV_III003150	pumilio-family RNA binding repeat domain containing protein	0.00135	0	0	0	0	498	0.215	0.121	0.399	0.114	0.165	0.203	-5	0.905
BBOV_IV009460	hypothetical protein	0.001104	0	0	0	0	298	0.204	0.201	0.319	0.039	0.043	0.161	-5	0.135
BBOV_IV008330	hypothetical protein	0.00054	0	0	0	0	384	0.173	0.47	0.057	0.098	0.12	0.184	-5	0.291
BBOV_I001570	hypothetical protein	0.000404	0	0	0	0	619	0.13	0.175	0.114	0.045	0.081	0.109	-5	0.842
BBOV_V000150	clpC	0.000337	0	0	0	0	541	0.518	0.46	0.175	0.24	0.095	0.298	-4	0.401
BBOV_III002530	tryptophanyl-tRNA synthetase family protein	0.00238	0	0	0	0	587	0.747	0.713	0.298	0.726	0.814	0.66	4	0.279
BBOV_III001100	40S ribosomal protein S12, putative	0.001386	0	0	0	0	167	0.188	0.445	0.561	0.813	0.413	0.484	-3	0.539
BBOV_III004470	hypothetical protein	0.081351	0	0	0	0	417	0.432	0.245	0.753	0.895	0.879	0.641	3	0.149
BBOV_I002980	thiolase, N-terminal and C-terminal domain containing protein	0.053749	0	0	0	0	381	0.505	0.2	0.401	0.94	0.881	0.585	3	0.312
BBOV_IV003790	ATP binding family protein	0.00143	0	0	0	0	297	0.084	0.145	0.145	0.711	0.835	0.384	-3	0.302
BBOV_IV003840	ATP binding family protein, putative	0.00143	0	0	0	0	297	0.084	0.145	0.145	0.711	0.835	0.384	-3	0.302
BBOV_IV010340	phosphotyrosyl phosphatase activator, putative	0.00081	0	0	0	0	284	0.256	0.137	0.173	0.068	0.078	0.142	-5	0.549
BBOV_IV009580	dephospho-CoA kinase, putative	0.026481	0	3	7	90	289	0.212	0.111	0.212	0.145	0.168	0.17	-5	0.369
BBOV_II005690	C2 domain containing protein	0.000567	0	1	1272	1293	1294	0.92	0.859	0.447	0.135	0.138	0.5	-3	0.276
BBOV_III003460	conserved hypothetical protein	0.0004	0	0	0	0	924	0.514	0.85	0.138	0.032	0.043	0.315	-3	0.24
BBOV_IV006290	ribosomal protein L29, putative	0.348208	0	0	0	0	175	0.522	0.618	0.154	0.239	0.168	0.34	-3	0.637
BBOV_II003400	hypothetical protein	0.00172	0	0	0	0	944	0.114	0.065	0.171	0.079	0.474	0.181	-5	0.169
BBOV_I000400	ATPase, AAA family domain containing protein	0.001371	0	0	0	0	671	0.29	0.615	0.231	0.125	0.148	0.282	-4	0.225
BBOV_IV007240	seryl-tRNA synthetase, putative	0.000831	0	0	0	0	502	0.042	0.031	0.212	0.14	0.136	0.112	-5	0.297
BBOV_IV009700	hypothetical protein	0.003634	0	7	26	324	329	0.15	0.117	0.303	0.078	0.068	0.143	-5	0.8
BBOV_IV009330	hypothetical protein	0.001642	0	0	0	0	439	0.621	0.141	0.888	0.106	0.111	0.373	-3	0.799
BBOV_III001110	40S ribosomal protein S19, putative	0.001325	0	0	0	0	171	0.156	0.135	0.206	0.04	0.055	0.118	-5	0.67
BBOV_I003610	WD domain, G-beta repeat domain containing protein	0.000793	0	0	0	0	524	0.102	0.291	0.425	0.33	0.535	0.337	-4	0.112
BBOV_I003720	conserved hypothetical protein	0.005509	0	1	13	35	655	0.181	0.233	0.503	0.276	0.169	0.272	-4	0.258
BBOV_III008470	protein phosphatase inhibitor family protein	0.000967	0	0	0	0	94	0.164	0.059	0.442	0.058	0.255	0.196	-5	0.252
BBOV_II007360	Thioredoxin-like protein 2	0.000934	0	0	0	0	202	0.228	0.33	0.255	0.09	0.583	0.297	-4	0.255
BBOV_II007430	thioredoxin-like protein 2	0.000934	0	0	0	0	202	0.228	0.33	0.263	0.09	0.564	0.295	-4	0.244
BBOV_I001470	adenosine deaminase, putative	0.000925	0	0	0	0	362	0.704	0.756	0.511	0.069	0.07	0.422	3	0.262
BBOV_I004320	hypothetical protein	0.012582	0	0	0	0	566	0.609	0.139	0.416	0.065	0.134	0.273	-4	0.924
BBOV_IV007430	hypothetical protein	0.004294	0	0	0	0	280	0.312	0.755	0.282	0.84	0.886	0.615	3	0.202
BBOV_II003720	conserved hypothetical protein	0.000809	0	0	0	0	644	0.197	0.217	0.232	0.063	0.064	0.155	-5	0.766
BBOV_IV006220	membrane protein, putative	0.270059	0	0	0	0	544	0.588	0.17	0.434	0.889	0.864	0.589	3	0.433
BBOV_IV003470	conserved hypothetical protein	0.18636	0	0	0	0	114	0.049	0.031	0.158	0.67	0.316	0.245	-4	0.686
BBOV_II000180	hypothetical protein	0.023855	0	1	1174	1196	1238	0.132	0.188	0.681	0.891	0.798	0.538	3	0.438
BBOV_IV008090	ribosomal protein L35	0.00028	0	0	0	0	123	0.386	0.363	0.127	0.058	0.056	0.198	-5	0.312
BBOV_IV006890	peptidyl-prolyl cis-trans isomerase, putative	0.002954	0	0	0	0	508	0.308	0.276	0.462	0.863	0.906	0.563	-3	0.391
BBOV_III002590	tRNA (guanine-N1)-methyltransferase family protein	0.00112	0	0	0	0	203	0.772	0.917	0.447	0.029	0.022	0.437	-3	0.212
BBOV_IV005080	conserved hypothetical protein	0.000575	0	0	0	0	729	0.157	0.158	0.162	0.109	0.136	0.144	-5	0.237
BBOV_IV009510	conserved hypothetical protein	0.000481	0	0	0	0	296	0.887	0.657	0.2	0.034	0.069	0.369	-3	0.535
BBOV_IV007630	hypothetical protein	0.000432	0	0	0	0	441	0.288	0.214	0.323	0.057	0.084	0.193	-5	0.622
BBOV_IV012150	variant erythrocyte surface antigen-1, beta subunit	0.019689	0	0	0	0	194	0.532	0.172	0.217	0.084	0.14	0.229	-4	0.316
BBOV_I003910	variant erythrocyte surface antigen-1, alpha subunit	0.005998	0	1	1254	1276	1318	0.172	0.172	0.466	0.883	0.909	0.52	-3	0.856
BBOV_III007570	conserved hypothetical protein	0.002309	0	0	0	0	582	0.863	0.887	0.392	0.84	0.792	0.755	4	0.791
BBOV_III009590	phenylalanyl-tRNA synthetase, beta subunit family protein	0.001218	0	0	0	0	600	0.422	0.521	0.194	0.097	0.123	0.271	-4	0.251
BBOV_III003050	conserved hypothetical protein	0.001118	0	0	0	0	1700	0.469	0.572	0.723	0.124	0.154	0.408	-3	0.253
BBOV_II001090	root hair defective 3 GTP binding protein, putative	0.000836	0	1	745	767	828	0.61	0.123	0.542	0.075	0.082	0.286	-3	0.753
BBOV_II000800	hypothetical protein	0.000476	0	0	0	0	787	0.571	0.839	0.797	0.227	0.14	0.515	3	0.23
BBOV_I002100	hypothetical protein	0.008035	0	0	0	0	155	0.069	0.121	0.034	0.019	0.029	0.054	-5	0.645
BBOV_IV011500	hypothetical protein	0.002719	0	0	0	0	363	0.363	0.117	0.202	0.367	0.577	0.325	-4	0.662
BBOV_IV000790	fructose-1,6-bisphosphate aldolase	0.001047	0	0	0	0	358	0.82	0.566	0.208	0.104	0.156	0.371	-3	0.328
BBOV_III001500	translation elongation factor Tu	0.287147	0	0	0	0	473	0.753	0.308	0.753	0.783	0.588	0.637	4	0.198
BBOV_IV011030	hypothetical protein	0.068127	0	0	0	0	617	0.735	0.619	0.545	0.56	0.746	0.641	5	0.157
BBOV_IV012130	variant erythrocyte surface antigen-1, alpha subunit	0.007585	0	0	0	0	293	0.702	0.573	0.128	0.21	0.203	0.363	-3	0.411
BBOV_III001040	conserved hypothetical protein	0.007414	0	0	0	0	122	0.477	0.291	0.195	0.182	0.304	0.29	-5	0.297
BBOV_IV003410	mitochondrial phosphate transporter	0.004505	0	0	0	0	338	0.239	0.183	0.157	0.012	0.048	0.128	-5	0.364
BBOV_III003220	hypothetical protein	0.002941	0	0	0	0	247	0.263	0.277	0.59	0.641	0.546	0.463	3	0.173
BBOV_IV006760	methionine aminopeptidase, putative	0.001517	0	0	0	0	376	0.125	0.171	0.725	0.823	0.793	0.527	3	0.147
BBOV_II003300	pumilio-family RNA binding repeat containing protein	0.001127	0	0	0	0	656	0.11	0.198	0.583	0.572	0.206	0.334	-3	0.605
BBOV_III011000	hypothetical protein	0.000664	0	0	0	0	360	0.057	0.117	0.729	0.018	0.024	0.189	-4	0.165
BBOV_III001580	60S ribosomal protein L23, putative	0.000525	0	0	0	0	154	0.752	0.282	0.197	0.022	0.059	0.262	-4	0.353
BBOV_IV000450	conserved hypothetical protein	0.000369	0	0	0	0	393	0.541	0.241	0.128	0.13	0.131	0.234	-4	0.893
BBOV_II007220	exportin 1, putative	0.000367	0	0	0	0	1186	0.391	0.498	0.09	0.135	0.142	0.251	-5	0.9
BBOV_II004420	formin homology 2 domain containing protein	0.000353	0	0	0	0	1509	0.717	0.436	0.857	0.123	0.67	0.561	3	0.469
BBOV_II007590	sec23 protein	0.005566	0	0	0	0	770	0.811	0.613	0.476	0.154	0.293	0.469	-3	0.287
BBOV_IV008470	ATP synthase F1 delta subunit, putative	0.003357	0	0	0	0	225	0.111	0.54	0.152	0.786	0.547	0.427	3	0.519
BBOV_III001080	hypothetical protein	0.002401	0	0	0	0	75	0.138	0.04	0.148	0.095	0.198	0.124	-5	0.362
BBOV_II006520	hypothetical protein	0.002317	0	0	0	0	226	0.291	0.218	0.193	0.104	0.057	0.173	-5	0.558
BBOV_II003050	receptor for activated C kinase, RACK protein	0.002262	0	0	0	0	322	0.643	0.657	0.664	0.149	0.248	0.472	3	0.165
BBOV_I003170	nuclear prelamin A recognition factor-like, putative	0.001286	0	0	0	0	583	0.258	0.72	0.582	0.085	0.084	0.346	-3	0.576
BBOV_III010590	ribosomal L18p/L5e family protein	0.000997	0	0	0	0	308	0.754	0.914	0.627	0.134	0.122	0.51	3	0.311
BBOV_I000300	actin	0.000903	0	0	0	0	376	0.479	0.322	0.167	0.31	0.257	0.307	-5	0.313
BBOV_III001810	regulator of nonsense transcripts, putative	0.000728	0	0	0	0	1086	0.133	0.192	0.344	0.109	0.141	0.184	-5	0.246
BBOV_II001890	Histone H3, putative	0.000305	0	0	0	0	136	0.284	0.165	0.161	0.015	0.06	0.137	-5	0.636
BBOV_II003760	conserved hypothetical protein	0.00241	0	11	36	461	520	0.356	0.354	0.194	0.107	0.36	0.274	-5	0.817
BBOV_I004200	DEAD/DEAH box helicase and helicase conserved C-terminal domain containing protein	0.001589	0	0	0	0	433	0.21	0.062	0.6	0.031	0.104	0.201	-4	0.409
BBOV_I003430	DEAD/DEAH box helicase and helicase conserved C-terminal domain containing protein	0.000959	0	0	0	0	783	0.12	0.067	0.495	0.02	0.049	0.15	-5	0.283
BBOV_IV004140	hypothetical protein	0.000592	0	1	39	61	71	0.175	0.13	0.205	0.026	0.036	0.114	-5	0.399
BBOV_III000780	Rab1b	0.001846	0	0	0	0	221	0.592	0.254	0.581	0.862	0.885	0.635	4	0.167
BBOV_II002520	hypothetical protein	0.001387	0	0	0	0	467	0.651	0.428	0.281	0.174	0.139	0.335	-4	0.237
BBOV_IV009490	hypothetical protein	0.000593	0	0	0	0	428	0.352	0.145	0.709	0.051	0.085	0.268	-4	0.114
BBOV_IV009420	ribosome biogenesis Brix protein, putative	0.00024	0	0	0	0	281	0.338	0.752	0.089	0.02	0.033	0.246	-4	0.329
BBOV_I003770	glycyl-tRNA synthetase, putative	0.233937	0	0	0	0	733	0.423	0.425	0.658	0.852	0.814	0.634	3	0.329
BBOV_IV004170	membrane protein, putative	0.058001	0	3	10	112	158	0.504	0.007	0.117	0.161	0.501	0.258	-3	0.707
BBOV_I001520	conserved hypothetical protein	0.04676	0	2	13	863	888	0.869	0.874	0.765	0.171	0.15	0.566	3	0.241
BBOV_II003130	elongation factor Tu GTP binding domain containing protein	0.013775	0	0	0	0	995	0.03	0.051	0.553	0.933	0.881	0.49	3	0.348
BBOV_IV006200	hypothetical protein	0.009045	0	0	0	0	1554	0.093	0.141	0.762	0.895	0.807	0.54	3	0.233
BBOV_II000340	hypothetical protein	0.00193	0	0	0	0	398	0.099	0.071	0.263	0.052	0.072	0.111	-5	0.22
BBOV_IV008390	hypothetical protein	0.001629	0	0	0	0	420	0.497	0.385	0.249	0.475	0.213	0.364	-5	0.377
BBOV_II006020	hypothetical protein	0.001291	0	1	123	145	213	0.506	0.405	0.259	0.057	0.105	0.266	-4	0.313
BBOV_IV008490	prefoldin subunit, putative	0.001175	0	0	0	0	188	0.194	0.156	0.171	0.073	0.128	0.144	-5	0.567
BBOV_II005590	hypothetical protein	0.130471	0	4	10	153	663	0.073	0.089	0.514	0.605	0.784	0.413	3	0.868
BBOV_IV001750	hypothetical protein	0.00125	0	0	0	0	261	0.189	0.819	0.229	0.243	0.128	0.322	-4	0.634
BBOV_IV001930	conserved hypothetical protein	0.000717	0	0	0	0	1006	0.459	0.539	0.496	0.128	0.209	0.366	-4	0.367
BBOV_II000190	ATPase, AAA family	0.000667	0	0	0	0	363	0.205	0.429	0.141	0.038	0.102	0.183	-5	0.391
BBOV_III006050	conserved hypothetical protein	0.000627	0	0	0	0	329	0.517	0.212	0.153	0.089	0.08	0.21	-4	0.875
BBOV_II003060	hypothetical protein	0.000524	0	0	0	0	1201	0.126	0.121	0.749	0.394	0.692	0.416	-3	0.787
BBOV_III008750	tRNA synthetases class I (W and Y) family protein	0.15871	0	0	0	0	388	0.545	0.646	0.755	0.284	0.225	0.491	3	0.501
BBOV_I003520	endonuclease/exonuclease/phosphatase family domain containing protein	0.008329	0	0	0	0	630	0.16	0.107	0.193	0.693	0.328	0.296	-4	0.335
BBOV_II007420	hypothetical protein	0.00221	0	5	62	381	413	0.613	0.901	0.233	0.024	0.032	0.361	-3	0.916
BBOV_II007350	hypothetical protein	0.002131	0	5	56	380	412	0.613	0.901	0.234	0.024	0.033	0.361	-3	0.919
BBOV_IV003190	ubiquitin / ribosomal protein CEP52	0.00206	0	0	0	0	131	0.778	0.426	0.162	0.095	0.178	0.328	-4	0.183
BBOV_IV009790	actin, putative	0.001317	0	0	0	0	382	0.226	0.112	0.312	0.832	0.789	0.454	-3	0.354
BBOV_IV006940	hypothetical protein	0.001306	0	0	0	0	146	0.865	0.769	0.148	0.112	0.114	0.402	-3	0.799
BBOV_IV002390	ubiquitin family domain containing protein	0.001172	0	0	0	0	507	0.862	0.716	0.62	0.221	0.149	0.514	3	0.498
BBOV_IV007650	conserved hypothetical protein	0.000738	0	0	0	0	441	0.157	0.757	0.884	0.108	0.139	0.409	-3	0.553
BBOV_III010350	MCM2/3/5 family protein	0.000494	0	0	0	0	918	0.24	0.305	0.16	0.052	0.044	0.16	-5	0.549
BBOV_II006650	Ribosomal RNA assembly protein mis3, putative	0.000272	0	0	0	0	342	0.226	0.133	0.377	0.02	0.023	0.156	-5	0.601
BBOV_III008240	hypothetical protein	0.000259	0	2	21	69	103	0.325	0.186	0.186	0.019	0.035	0.15	-5	0.794
BBOV_I004460	prohibitin, putative	0.18337	0	1	12	34	276	0.366	0.508	0.118	0.639	0.265	0.379	-3	0.456
BBOV_IV000380	optic atrophy protein family, putative	0.010291	0	0	0	0	154	0.069	0.121	0.28	0.081	0.108	0.132	-5	0.656
BBOV_II004270	splicing factor 3b, subunit 3, 130kD, putative	0.004133	0	0	0	0	1169	0.535	0.149	0.215	0.161	0.137	0.239	-4	0.218
BBOV_III006720	sybindin-like family protein	0.003404	0	0	0	0	147	0.342	0.132	0.171	0.873	0.355	0.375	-4	0.328
BBOV_II004710	hypothetical protein	0.000914	0	0	0	0	1926	0.181	0.461	0.163	0.046	0.053	0.181	-5	0.753
BBOV_IV001010	conserved hypothetical protein	0.000877	0	0	0	0	722	0.124	0.084	0.123	0.288	0.256	0.175	-5	0.407
BBOV_IV007490	pre-mRNA splicing factor, putative	0.000747	0	0	0	0	202	0.097	0.069	0.2	0.129	0.144	0.128	-5	0.407
BBOV_IV002140	splicing factor 3B subunit 2	0.000257	0	0	0	0	552	0.037	0.139	0.095	0.035	0.039	0.069	-5	0.163
BBOV_III008110	hypothetical protein	0.110415	0	0	0	0	551	0.435	0.706	0.426	0.863	0.846	0.655	3	0.36
BBOV_IV000830	hypothetical protein	0.004717	0	1	186	205	247	0.773	0.648	0.584	0.733	0.344	0.616	4	0.272
BBOV_III010650	conserved hypothetical protein	0.002404	0	0	0	0	278	0.217	0.153	0.463	0.235	0.211	0.256	-5	0.148
BBOV_IV003600	ribosomal protein L7/L12	0.001983	0	0	0	0	221	0.481	0.151	0.556	0.776	0.838	0.56	3	0.183
BBOV_IV003810	adenosine kinase	0.001761	0	1	65	87	339	0.219	0.259	0.255	0.771	0.597	0.42	-3	0.374
BBOV_III006700	hypothetical protein	0.001387	0	0	0	0	247	0.075	0.28	0.126	0.031	0.087	0.12	-5	0.518
BBOV_III004160	hypothetical protein	0.47357	0	0	0	0	826	0.294	0.24	0.171	0.447	0.714	0.373	-4	0.687
BBOV_IV008580	conserved hypothetical protein	0.161181	0	0	0	0	1002	0.094	0.066	0.765	0.876	0.903	0.541	3	0.364
BBOV_II000460	hypothetical protein	0.010893	0	0	0	0	133	0.623	0.113	0.226	0.783	0.787	0.506	3	0.496
BBOV_IV010420	ribosomal protein L15, putative	0.008973	0	0	0	0	336	0.357	0.561	0.221	0.427	0.32	0.377	-4	0.203
BBOV_III003760	WD domain, G-beta repeat containing protein	0.008616	0	0	0	0	308	0.141	0.347	0.582	0.852	0.841	0.553	3	0.169
BBOV_III006090	hypothetical protein	0.002681	0	0	0	0	420	0.183	0.139	0.178	0.792	0.818	0.422	-3	0.277
BBOV_IV011270	lactate dehydrogenase	0.001577	0	0	0	0	330	0.675	0.728	0.15	0.112	0.122	0.357	-3	0.391
BBOV_IV005560	GMP reductase, putative	0.000665	0	0	0	0	327	0.203	0.423	0.626	0.843	0.763	0.572	3	0.36
BBOV_II004310	hypothetical protein	0.00065	0	0	0	0	1146	0.035	0.031	0.101	0.877	0.567	0.322	-3	0.229
BBOV_IV003830	hypothetical protein	0.000562	0	0	0	0	145	0.344	0.171	0.208	0.644	0.162	0.306	-4	0.345
BBOV_III000940	conserved hypothetical protein	0.008816	0	1	154	176	210	0.126	0.159	0.179	0.079	0.122	0.133	-5	0.552
BBOV_IV009650	ubiquitin-conjugating enzyme subunit, putative	0.002116	0	0	0	0	191	0.534	0.697	0.369	0.048	0.053	0.34	-3	0.542
BBOV_IV011690	hypothetical protein	0.001439	0	0	0	0	684	0.129	0.127	0.228	0.815	0.686	0.397	-3	0.256
BBOV_I004680	DHHC zinc finger domain containing protein	0.001301	0	2	51	122	165	0.078	0.065	0.685	0.072	0.159	0.212	-4	0.809
BBOV_IV001500	variant erythrocyte surface antigen-1, alpha subunit	0.001183	0	1	1274	1296	1338	0.556	0.237	0.132	0.073	0.142	0.228	-4	0.814
BBOV_I003070	transcriptional regulator, Sir2 family domain containing protein	0.000575	0	0	0	0	656	0.243	0.138	0.242	0.071	0.092	0.157	-5	0.271
BBOV_III002420	DHHC zinc finger domain containing protein	0.006814	0	4	12	221	350	0.12	0.031	0.66	0.08	0.171	0.212	-4	0.581
BBOV_IV002320	SET domain containing protein	0.004368	0	0	0	0	799	0.219	0.365	0.772	0.769	0.839	0.593	3	0.389
BBOV_IV002720	transcription factor TFIIB subunit, putative	0.003203	0	0	0	0	519	0.396	0.161	0.311	0.06	0.128	0.211	-5	0.383
BBOV_III004920	exonuclease family protein	0.002307	0	0	0	0	308	0.347	0.738	0.735	0.411	0.249	0.496	-3	0.258
BBOV_IV005260	conserved hypothetical protein	0.001102	0	0	0	0	183	0.06	0.228	0.696	0.677	0.211	0.374	-3	0.438
BBOV_II007150	mac/perforin domain containing protein	0.000881	0	0	0	0	752	0.212	0.251	0.12	0.148	0.189	0.184	-5	0.197
BBOV_IV005990	hypothetical protein	0.000808	0	0	0	0	86	0.556	0.626	0.178	0.066	0.061	0.297	-3	0.9
BBOV_II001290	spc97 / spc98 family protein	0.000597	0	0	0	0	548	0.151	0.115	0.345	0.036	0.036	0.137	-5	0.752
BBOV_III008380	eukaryotic translation initiation factor 3 subunit 8, putative	0.000394	0	0	0	0	966	0.012	0.032	0.652	0.037	0.069	0.16	-4	0.753
BBOV_I001890	hypothetical protein	0.004205	0	2	20	79	123	0.149	0.191	0.176	0.266	0.225	0.201	-5	0.189
BBOV_I000350	protein kinase domain containing protein	0.001924	0	0	0	0	391	0.079	0.064	0.27	0.208	0.254	0.175	-5	0.225
BBOV_III000290	hypothetical protein	0.00118	0	1	49	67	85	0.625	0.43	0.234	0.036	0.055	0.276	-4	0.582
BBOV_IV009340	hypothetical protein	0.000664	0	0	0	0	169	0.104	0.105	0.07	0.126	0.181	0.117	-5	0.761
BBOV_III008500	ribosomal protein S27a family protein	0.000508	0	0	0	0	156	0.23	0.178	0.116	0.375	0.416	0.263	-5	0.219
BBOV_II002590	membrane protein, putative	0.4338	0	0	0	0	233	0.218	0.379	0.35	0.14	0.319	0.281	-5	0.483
BBOV_IV001690	aspartyl-tRNA synthetase, putative	0.173485	0	0	0	0	557	0.627	0.313	0.298	0.809	0.726	0.555	3	0.236
BBOV_III000330	hypothetical protein	0.006897	0	0	0	0	635	0.149	0.064	0.155	0.11	0.193	0.134	-5	0.667
BBOV_IV002960	conserved hypothetical protein	0.001349	0	0	0	0	727	0.195	0.758	0.245	0.806	0.812	0.563	3	0.224
BBOV_IV007740	hypothetical protein	0.003941	0	0	0	0	113	0.254	0.127	0.099	0.154	0.079	0.143	-5	0.197
BBOV_III001270	variant erythrocyte surface antigen-1, beta subunit	0.003243	0	0	0	0	793	0.006	0.031	0.709	0.969	0.911	0.525	3	0.715
BBOV_IV004650	karyopherin beta, putative	0.001489	0	0	0	0	1101	0.084	0.139	0.466	0.1	0.177	0.193	-5	0.83
BBOV_III011820	hypothetical protein	0.008644	0	0	0	0	771	0.246	0.101	0.752	0.767	0.527	0.479	3	0.551
BBOV_II007170	phenylalanine-tRNA ligase, putative	0.001392	0	0	0	0	448	0.369	0.253	0.193	0.128	0.18	0.225	-5	0.387
BBOV_III003690	hypothetical protein	0.000955	0	0	0	0	167	0.163	0.21	0.662	0.103	0.081	0.244	-4	0.489
BBOV_IV008630	hypothetical protein	0.000392	0	0	0	0	314	0.351	0.441	0.81	0.105	0.11	0.363	-4	0.317
BBOV_I002280	membrane protein, putative	0.879788	22	5	4	159	185	0.2	0.263	0.157	0.89	0.817	0.465	-3	0.668
BBOV_III011880	membrane protein, putative	0.036501	0	1	9	31	2031	0.29	0.554	0.174	0.705	0.477	0.44	-3	0.139
BBOV_IV011960	HSP60 fold T-complex protein 1, putative	0.001326	0	0	0	0	538	0.086	0.045	0.13	0.16	0.156	0.115	-5	0.525
BBOV_IV009750	hypothetical protein	0.001221	0	0	0	0	132	0.081	0.277	0.254	0.049	0.059	0.144	-5	0.227
BBOV_II005800	hypothetical protein	0.000492	0	0	0	0	298	0.556	0.543	0.472	0.697	0.429	0.539	3	0.216
BBOV_IV002800	ATP-NAD-dependent kinase, putative	0.000318	0	0	0	0	375	0.335	0.198	0.258	0.055	0.065	0.182	-5	0.212
BBOV_V000170	hypothetical protein	0.000282	0	2	13	86	115	0.037	0.139	0.087	0.017	0.017	0.059	-5	0.752
BBOV_III005870	ThiF family protein	0.005624	0	0	0	0	1009	0.733	0.555	0.717	0.732	0.705	0.688	5	0.359
BBOV_IV008130	hypothetical protein	0.00289	0	2	97	156	173	0.135	0.16	0.193	0.072	0.129	0.138	-5	0.865
BBOV_IV001390	prolyl-tRNA synthetase, putative	0.001303	0	0	0	0	705	0.512	0.248	0.109	0.735	0.763	0.473	3	0.188
BBOV_IV008210	conserved hypothetical protein	0.000585	0	0	0	0	1596	0.414	0.764	0.475	0.173	0.138	0.393	-4	0.757
BBOV_III005300	hypothetical protein	0.000435	0	0	0	0	610	0.218	0.139	0.143	0.027	0.081	0.122	-5	0.542
BBOV_IV011050	WD40 repeat myosin-like protein, putative	0.013162	0	0	0	0	1651	0.778	0.884	0.391	0.898	0.894	0.769	4	0.37
BBOV_IV010840	nucleolar protein Nop56, putative	0.004653	0	0	0	0	569	0.061	0.378	0.109	0.902	0.873	0.465	-3	0.408
BBOV_II003690	hypothetical protein	0.004579	0	0	0	0	1478	0.832	0.832	0.176	0.508	0.261	0.522	3	0.177
BBOV_I003840	variant erythrocyte surface antigen-1, alpha subunit	0.003098	0	1	1238	1260	1313	0.533	0.217	0.42	0.498	0.436	0.421	-4	0.801
BBOV_II000520	hypothetical protein	0.00085	0	0	0	0	310	0.155	0.378	0.206	0.822	0.786	0.469	-3	0.116
BBOV_III007350	hypothetical protein	0.000505	0	0	0	0	99	0.211	0.094	0.155	0.023	0.021	0.101	-5	0.343
BBOV_II001930	mRNA processing-related protein, putative	0.003486	0	0	0	0	388	0.117	0.083	0.48	0.46	0.326	0.293	-5	0.244
BBOV_I002360	hypothetical protein	0.001686	0	0	0	0	230	0.817	0.8	0.221	0.73	0.51	0.616	4	0.199
BBOV_III006310	conserved hypothetical protein	0.000938	0	0	0	0	314	0.134	0.195	0.197	0.892	0.851	0.454	-3	0.288
BBOV_I004990	ankyrin repeat domain containing protein	0.000734	0	0	0	0	1165	0.005	0.008	0.151	0.019	0.035	0.044	-5	0.614
BBOV_II005790	u1 snRNP, putative	0.014191	0	0	0	0	247	0.11	0.075	0.237	0.877	0.829	0.426	-3	0.119
BBOV_III011910	hypothetical protein	0.006337	0	10	21	367	483	0.078	0.031	0.131	0.08	0.137	0.091	-5	0.751
BBOV_II006070	conserved hypothetical protein	0.006185	0	5	109	352	406	0.924	0.849	0.815	0.144	0.183	0.583	3	0.406
BBOV_I004430	DNA repair protein, putative	0.002158	0	0	0	0	1313	0.338	0.554	0.227	0.175	0.226	0.304	-4	0.448
BBOV_I000790	hypothetical protein	0.000931	0	0	0	0	603	0.519	0.239	0.187	0.044	0.078	0.213	-4	0.257
BBOV_IV004030	conserved hypothetical protein	0.00067	0	0	0	0	437	0.287	0.946	0.276	0.184	0.148	0.368	-4	0.299
BBOV_III006150	ribosomal protein S9, putative	0.000634	0	0	0	0	683	0.155	0.737	0.785	0.184	0.138	0.4	-3	0.339
BBOV_I000760	membrane protein, putative	0.016988	0	4	31	174	189	0.214	0.103	0.079	0.032	0.052	0.096	-5	0.863
BBOV_II000280	hypothetical protein	0.000717	0	0	0	0	728	0.048	0.115	0.237	0.053	0.061	0.103	-5	0.858
BBOV_IV010130	conserved hypothetical protein	0.00064	0	0	0	0	1083	0.452	0.656	0.265	0.073	0.112	0.312	-4	0.562
BBOV_IV009520	phosphatidylinositol 4 kinase, putative	0.000626	0	0	0	0	1143	0.312	0.146	0.66	0.03	0.045	0.239	-4	0.243
BBOV_III000610	hypothetical protein	0.000549	0	0	0	0	2247	0.521	0.17	0.091	0.1	0.099	0.196	-4	0.809
BBOV_I003810	DNA mismatch repair enzyme, putative	0.000479	0	0	0	0	791	0.075	0.049	0.567	0.049	0.086	0.165	-4	0.43
BBOV_III008550	hypothetical protein	0.003627	0	0	0	0	356	0.456	0.189	0.485	0.222	0.42	0.354	-5	0.438
BBOV_IV005530	WD domain, G-beta repeat containing protein	0.002817	0	0	0	0	763	0.141	0.482	0.164	0.1	0.147	0.207	-5	0.192
BBOV_I002800	conserved hypothetical protein	0.001446	0	0	0	0	281	0.826	0.504	0.214	0.323	0.2	0.413	-3	0.312
BBOV_II005700	calcium ATPase SERCA-like, putative	0.001244	0	8	75	1006	1028	0.396	0.356	0.246	0.052	0.135	0.237	-5	0.471
BBOV_III007670	calpain family cysteine protease domain containing protein	0.000866	0	0	0	0	894	0.136	0.129	0.747	0.673	0.303	0.398	-3	0.141
BBOV_III002400	SOH1 family protein	0.000702	0	0	0	0	125	0.037	0.115	0.077	0.032	0.039	0.06	-5	0.757
BBOV_III005290	nucleoside diphosphate kinase family protein	0.000387	0	0	0	0	148	0.416	0.759	0.123	0.211	0.149	0.332	-4	0.315
BBOV_II005150	hypothetical protein	0.05609	0	1	21	40	84	0.047	0.558	0.233	0.009	0.071	0.184	-4	0.253
BBOV_III005430	hypothetical protein	0.001954	0	0	0	0	704	0.027	0.045	0.372	0.029	0.085	0.112	-5	0.444
BBOV_IV008900	mitochondrial transport complex Tim10, putative	0.001431	0	0	0	0	77	0.37	0.015	0.092	0.046	0.078	0.12	-5	0.599
BBOV_IV009010	hypothetical protein	0.000991	0	0	0	0	418	0	0.145	0.393	0.056	0.077	0.134	-5	0.245
BBOV_III007180	hypothetical protein	0.000805	0	3	286	428	436	0.8	0.557	0.219	0.08	0.148	0.361	-3	0.754
BBOV_IV006680	RNA recognition motif containing protein	0.003159	0	0	0	0	382	0.007	0.019	0.489	0.038	0.075	0.126	-5	0.12
BBOV_I001940	conserved hypothetical protein	0.001438	0	0	0	0	295	0.408	0.755	0.088	0.093	0.075	0.284	-4	0.934
BBOV_II005270	myb-like DNA-binding domain containing protein	0.000905	0	0	0	0	489	0.317	0.212	0.148	0.033	0.054	0.153	-5	0.732
BBOV_III008200	dehydrogenase E1 component family protein	0.000821	0	0	0	0	447	0.43	0.736	0.711	0.109	0.166	0.43	-3	0.32
BBOV_III005550	conserved hypothetical protein	0.000473	0	2	142	201	380	0.307	0.208	0.158	0.052	0.106	0.166	-5	0.857
BBOV_IV000690	polynucleotide kinase 3'-phosphatase, putative	0.000393	0	0	0	0	434	0.079	0.193	0.19	0.057	0.035	0.111	-5	0.27
BBOV_II006730	mannose-1-phosphate guanyltransferase, putative	0.00382	0	0	0	0	417	0.194	0.083	0.547	0.773	0.215	0.362	-3	0.144
BBOV_II005380	hypothetical protein	0.000318	0	0	0	0	445	0.069	0.089	0.466	0.073	0.063	0.152	-5	0.293
BBOV_II000090	hypothetical protein	0.003873	0	8	61	364	483	0.186	0.111	0.163	0.063	0.097	0.124	-5	0.774
BBOV_IV008840	50S ribosomal protein L4, putative	0.002936	0	0	0	0	364	0.267	0.853	0.556	0.864	0.769	0.662	4	0.279
BBOV_III006430	protein kinase domain containing protein	0.002396	0	0	0	0	599	0.146	0.136	0.358	0.133	0.176	0.19	-5	0.469
BBOV_III004690	hypothetical protein	0.000477	0	0	0	0	276	0.176	0.062	0.189	0.069	0.093	0.118	-5	0.187
BBOV_II005910	hypothetical protein	0.001119	0	0	0	0	148	0.382	0.376	0.12	0.066	0.102	0.209	-5	0.277
BBOV_IV009830	hypothetical protein	0.000936	0	0	0	0	52	0.253	0.518	0.495	0.052	0.049	0.273	-4	0
BBOV_IV005330	conserved hypothetical protein	0.000787	0	0	0	0	598	0.676	0.184	0.161	0.052	0.102	0.235	-4	0.856
BBOV_IV009110	GMP synthase, putative	0.000739	0	0	0	0	528	0.129	0.125	0.192	0.805	0.812	0.413	-3	0.3
BBOV_II005940	rhomboid 4	0.000503	0	6	215	471	641	0.782	0.673	0.261	0.041	0.078	0.367	-3	0.695
BBOV_IV000480	50S ribosomal protein L33	0.012398	0	1	20	42	103	0.151	0.106	0.221	0.037	0.088	0.121	-5	0.234
BBOV_I004900	hypothetical protein	0.000607	0	0	0	0	574	0.32	0.342	0.259	0.778	0.328	0.405	-4	0.461
BBOV_IV004800	prefoldin subunit 6, putative	0.000547	0	0	0	0	111	0.048	0.115	0.196	0.038	0.012	0.082	-5	0.666
BBOV_II007730	hypothetical protein	0.000517	0	0	0	0	323	0.097	0.107	0.51	0.094	0.171	0.196	-4	0.215
BBOV_III002650	conserved hypothetical protein	0.00049	0	1	270	292	324	0.408	0.634	0.574	0.173	0.458	0.449	-3	0.517
BBOV_IV007730	cysteine protease 2	0.0014	0	1	44	66	445	0.053	0.077	0.25	0.064	0.116	0.112	-5	0.249
BBOV_II005330	DNA primase small subunit, putative	0.000684	0	0	0	0	350	0.63	0.626	0.261	0.049	0.077	0.329	-3	0.409
BBOV_IV006980	hypothetical protein	0.00062	0	0	0	0	291	0.008	0.058	0.284	0.061	0.074	0.097	-5	0.16
BBOV_II007400	conserved hypothetical protein	0.00035	0	0	0	0	233	0.002	0.063	0.128	0.023	0.026	0.048	-5	0.177
BBOV_III011200	hypothetical protein	0.00035	0	0	0	0	586	0.175	0.22	0.194	0.105	0.122	0.163	-5	0.715
BBOV_I000490	hypothetical protein	0.041583	0	0	0	0	296	0.069	0.121	0.142	0.098	0.392	0.164	-5	0.822
BBOV_II003500	hypothetical protein	0.005018	0	0	0	0	483	0	0.056	0.759	0.83	0.528	0.435	3	0.255
BBOV_IV006050	hypothetical protein	0.004351	0	0	0	0	111	0.278	0.605	0.209	0.833	0.778	0.541	3	0.183
BBOV_IV008790	hypothetical protein	0.002463	0	1	55	77	84	0	0.033	0.148	0.017	0.034	0.046	-5	0.781
BBOV_IV011350	hypothetical protein	0.001834	0	0	0	0	723	0.214	0.226	0.459	0.099	0.258	0.251	-5	0.201
BBOV_II000550	mannosyltransferase (PIG-M) containing domain	0.001713	0	7	118	386	402	0.111	0.111	0.217	0.055	0.052	0.109	-5	0.916
BBOV_II007080	hypothetical protein	0.001386	0	0	0	0	268	0.094	0.115	0.083	0.08	0.121	0.099	-5	0.845
BBOV_IV009970	triose phosphate/phosphate translocator, putative	0.001165	0	5	147	445	451	0.448	0.924	0.355	0.768	0.138	0.527	-3	0.821
BBOV_I001490	hypothetical protein	0.000973	0	0	0	0	511	0.048	0.055	0.206	0.063	0.059	0.086	-5	0.26
BBOV_III010380	hypothetical protein	0.000508	0	0	0	0	837	0.112	0.076	0.16	0.073	0.123	0.109	-5	0.281
BBOV_II005950	rhomboid 4	0.000503	0	7	215	569	629	0.782	0.673	0.261	0.04	0.078	0.367	-3	0.694
BBOV_IV005490	conserved hypothetical protein	0.442848	0	2	15	299	433	0.681	0.712	0.719	0.266	0.464	0.568	3	0.387
BBOV_IV011400	transporter, putative	0.002698	0	11	54	440	457	0.49	0.204	0.181	0.084	0.084	0.209	-5	0.876
BBOV_III002500	fatty acyl-CoA synthetase family protein	0.002037	0	0	0	0	663	0.01	0.017	0.293	0.76	0.775	0.371	-3	0.323
BBOV_II002370	conserved hypothetical protein	0.001057	0	0	0	0	525	0.165	0.155	0.171	0.058	0.072	0.124	-5	0.121
BBOV_IV007830	serine/threonine protein kinase, putative	0.001053	0	0	0	0	628	0.074	0.542	0.54	0.515	0.466	0.427	3	0.146
BBOV_IV001250	hypothetical protein	0.00092	0	0	0	0	136	0.853	0.822	0.451	0.1	0.101	0.465	-3	0.237
BBOV_IV000870	hypothetical protein	0.000414	0	1	97	119	302	0.162	0.259	0.152	0.044	0.072	0.138	-5	0.894
BBOV_III000080	hypothetical protein	0.004047	0	8	61	367	485	0.139	0.139	0.158	0.066	0.099	0.12	-5	0.804
BBOV_III001390	hypothetical protein	0.001822	0	0	0	0	581	0.224	0.577	0.428	0.77	0.205	0.441	-3	0.395
BBOV_IV011450	hypothetical protein	0.000544	0	0	0	0	553	0.556	0.392	0.678	0.13	0.16	0.383	-3	0.636
BBOV_III002470	conserved hypothetical protein	0.000375	0	0	0	0	687	0.67	0.783	0.155	0.114	0.122	0.369	-3	0.622
BBOV_II006900	flavoprotein domain containing protein	0.008889	0	0	0	0	190	0.268	0.158	0.122	0.825	0.837	0.442	-3	0.239
BBOV_II006870	WD domain, G-beta repeat containing protein	0.005242	0	0	0	0	830	0.113	0.16	0.286	0.877	0.921	0.471	-3	0.301
BBOV_III006980	ankyrin repeat domain containing protein	0.004625	0	0	0	0	1003	0.121	0.129	0.179	0.831	0.701	0.392	-3	0.649
BBOV_III010530	conserved hypothetical protein	0.002721	0	0	0	0	368	0.109	0.211	0.47	0.896	0.848	0.507	-3	0.193
BBOV_IV003540	ribosomal protein S2	0.001377	0	0	0	0	269	0.009	0.005	0.677	0.603	0.437	0.346	-3	0.203
BBOV_III000210	hypothetical protein	0.001318	0	0	0	0	595	0.037	0.115	0.033	0.022	0.043	0.05	-5	0.137
BBOV_III009880	armadillo/beta-catenin-like repeat domain containing protein	0.001135	0	0	0	0	539	0.069	0.139	0.073	0.051	0.028	0.072	-5	0.916
BBOV_II000220	oligosaccharyl transferase STT3 subunit, putative	0.001064	0	11	44	520	717	0.224	0.117	0.585	0.718	0.809	0.491	3	0.845
BBOV_IV006320	hypothetical protein	0.000735	0	0	0	0	185	0.088	0.077	0.208	0.038	0.029	0.088	-5	0.575
BBOV_I001530	helicase, putative	0.000462	0	0	0	0	1798	0.081	0.095	0.109	0.152	0.46	0.179	-5	0.352
BBOV_IV009930	hypothetical protein	0.000375	0	0	0	0	804	0.295	0.563	0.19	0.141	0.169	0.272	-4	0.837
BBOV_I003820	hypothetical protein	0.243486	0	0	0	0	149	0.116	0.031	0.171	0.117	0.124	0.112	-5	0.637
BBOV_IV007840	hypothetical protein	0.010714	0	1	10	32	88	0.146	0.137	0.107	0.148	0.196	0.147	-5	0.373
BBOV_IV008520	protein kinase, putative	0.001721	0	0	0	0	659	0.095	0.145	0.479	0.835	0.815	0.474	-3	0.556
BBOV_I003200	hypothetical protein	0.001206	0	4	103	205	217	0.165	0.181	0.184	0.169	0.429	0.226	-5	0.637
BBOV_III001980	conserved hypothetical protein	0.000729	0	0	0	0	298	0.486	0.527	0.215	0.739	0.206	0.435	-3	0.192
BBOV_II005930	rhomboid 4	0.000647	0	4	368	722	783	0.648	0.446	0.209	0.043	0.08	0.285	-4	0.49
BBOV_IV001530	hypothetical protein	0.000378	0	0	0	0	256	0.115	0.674	0.183	0.029	0.023	0.205	-4	0.271
BBOV_III003490	conserved hypothetical protein	0.011394	0	0	0	0	421	0.464	0.176	0.726	0.23	0.209	0.361	-4	0.28
BBOV_VI000020	cytochrome c oxidase subunit III	0.009575	0	6	25	227	228	0.421	0.038	0.46	0.729	0.252	0.38	-4	0.795
BBOV_I002870	conserved hypothetical protein	0.005617	0	0	0	0	447	0.661	0.659	0.087	0.108	0.144	0.332	-3	0.205
BBOV_IV002670	conserved hypothetcial protein	0.003862	0	0	0	0	574	0.233	0.267	0.792	0.417	0.395	0.421	-4	0.28
BBOV_IV003380	kinesin, putative	0.003641	0	0	0	0	618	0.582	0.399	0.223	0.823	0.877	0.581	3	0.346
BBOV_II004010	N-acetyltransferase, putative	0.003195	0	0	0	0	172	0.538	0.176	0.285	0.128	0.115	0.248	-4	0.743
BBOV_III001570	acetyltransferase, GNAT family protein	0.00168	0	0	0	0	233	0.198	0.594	0.188	0.155	0.114	0.25	-4	0.223
BBOV_IV003050	conserved hypothetical protein	0.001605	0	0	0	0	443	0.024	0.164	0.142	0.796	0.766	0.378	-3	0.641
BBOV_III000500	eukaryotic translation initiation factor 3 subunit 7, putative	0.00158	0	0	0	0	547	0.318	0.082	0.766	0.86	0.831	0.571	3	0.17
BBOV_II000390	variant erythrocyte surface antigen-1, alpha subunit	0.000843	0	1	1273	1295	1338	0.067	0.035	0.173	0.056	0.103	0.087	-5	0.858
BBOV_IV008170	hypothetical protein	0.001821	0	0	0	0	588	0.361	0.673	0.21	0.726	0.749	0.544	3	0.263
BBOV_IV012070	peptidyl-prolyl cis-trans isomerase, putative	0.001221	0	0	0	0	200	0.096	0.045	0.192	0.055	0.071	0.092	-5	0.204
BBOV_I000170	protein kinase domain containing protein	0.000843	0	0	0	0	423	0.142	0.12	0.732	0.188	0.218	0.28	-4	0.358
BBOV_IV001230	protein serine/threonine kinase 1	0.000674	0	0	0	0	487	0.024	0.315	0.184	0.016	0.032	0.114	-5	0.257
BBOV_II002220	hypothetical protein	0.000547	0	0	0	0	1527	0.147	0.109	0.167	0.104	0.136	0.133	-5	0.87
BBOV_II001260	DNA-directed RNA polymerase subunit I, putative	0.000294	0	0	0	0	154	0.02	0.082	0.417	0.049	0.082	0.13	-5	0.198
BBOV_III004340	hypothetical protein	0.002852	0	0	0	0	511	0.094	0.119	0.172	0.667	0.768	0.364	-3	0.619
BBOV_IV004110	conserved hypothetical protein	0.00148	0	0	0	0	660	0.089	0.14	0.68	0.048	0.07	0.205	-4	0.283
BBOV_IV010660	conserved hypothetical protein	0.001474	0	0	0	0	138	0.087	0.063	0.11	0.089	0.125	0.095	-5	0.215
BBOV_IV010300	hypothetical protein	0.000648	0	1	197	214	215	0.055	0.121	0.113	0.054	0.106	0.09	-5	0.763
BBOV_III002070	conserved hypothetical protein	0.00045	0	0	0	0	944	0.088	0.041	0.147	0.15	0.186	0.122	-5	0.401
BBOV_V000130	rpoB	0.000435	0	1	13	30	971	0.25	0.348	0.07	0.158	0.135	0.192	-5	0.201
BBOV_IV007910	variant erythrocyte surface antigen-1, alpha subunit	0.377992	0	1	1167	1189	1231	0.084	0.041	0.122	0.755	0.641	0.329	-3	0.891
BBOV_III009990	hypothetical protein	0.123347	0	0	0	0	943	0.051	0.66	0.344	0.756	0.836	0.529	3	0.363
BBOV_II004360	conserved hypothetical protein	0.002058	0	0	0	0	245	0.152	0.173	0.131	0.18	0.25	0.177	-5	0.297
BBOV_II002450	hypothetical protein	0.00166	0	0	0	0	487	0.108	0.182	0.407	0.722	0.387	0.361	-4	0.326
BBOV_III003620	conserved hypothetical protein	0.000962	0	7	47	583	668	0.22	0.608	0.259	0.092	0.177	0.271	-4	0.531
BBOV_V000390	hypothetical protein	0.000802	0	0	0	0	152	0.405	0.214	0.476	0.823	0.739	0.531	-3	0.252
BBOV_IV002750	eIF-4A-like DEAD family RNA helicase, putative	0.00079	0	0	0	0	472	0.173	0.148	0.193	0.04	0.051	0.121	-5	0.245
BBOV_II002550	cytochrome C1 precursor protein, putative	0.000595	0	1	361	383	397	0.099	0.046	0.329	0.049	0.093	0.123	-5	0.423
BBOV_III004150	hypothetical protein	0.002511	0	0	0	0	228	0.879	0.777	0.651	0.136	0.284	0.545	3	0.277
BBOV_III001150	variant erythrocyte surface antigen-1, beta subunit	0.002158	0	0	0	0	864	0.791	0.546	0.338	0.836	0.735	0.649	4	0.665
BBOV_IV000740	Sec 24 protein transport protein, putative	0.003176	0	0	0	0	835	0.073	0.132	0.261	0.059	0.039	0.113	-5	0.307
BBOV_II003850	hypothetical protein	0.002989	0	0	0	0	376	0	0.017	0.465	0.903	0.452	0.367	-4	0.14
BBOV_III011410	hypothetical protein	0.002496	0	0	0	0	610	0.066	0.047	0.212	0.675	0.842	0.368	-3	0.18
BBOV_I004240	conserved hypothetical protein	0.001947	0	0	0	0	1006	0.52	0.617	0.431	0.809	0.277	0.531	3	0.464
BBOV_III002540	conserved hypothetical protein	0.001317	0	0	0	0	205	0.232	0.226	0.198	0.099	0.127	0.176	-5	0.237
BBOV_IV008530	ribosomal protein L31, putative	0.000522	0	0	0	0	118	0.116	0.19	0.229	0.035	0.06	0.126	-5	0.323
BBOV_II001460	mov34/MPN/PAD-1 family protein	0.000473	0	0	0	0	314	0.072	0.057	0.204	0.054	0.108	0.099	-5	0.487
BBOV_III007110	variant erythrocyte surface antigen-1 family protein	0.036382	0	1	835	857	897	0.073	0.061	0.524	0.788	0.818	0.453	3	0.635
BBOV_III005020	hypothetical protein	0.007786	0	0	0	0	752	0.459	0.145	0.227	0.83	0.825	0.497	-3	0.861
BBOV_V000430	rpl2	0.002539	0	0	0	0	242	0.473	0.461	0.617	0.099	0.137	0.357	-4	0.166
BBOV_III009370	hypothetical protein	0.002277	0	0	0	0	295	0.199	0.168	0.162	0.091	0.138	0.152	-5	0.53
BBOV_III002010	hypothetical protein	0.002074	0	0	0	0	1093	0.316	0.134	0.196	0.669	0.776	0.418	-3	0.768
BBOV_IV006700	hypothetical protein	0.001674	0	0	0	0	146	0.125	0.062	0.143	0.08	0.071	0.096	-5	0.644
BBOV_III009580	hypothetical protein	0.000815	0	0	0	0	653	0.856	0.729	0.681	0.252	0.191	0.542	3	0.23
BBOV_I001720	conserved hypothetical protein	0.000416	0	1	192	214	218	0.037	0.115	0.124	0.048	0.042	0.073	-5	0.724
BBOV_II001870	RNA recognition motif containing protein	0.000394	0	0	0	0	253	0.497	0.599	0.233	0.233	0.153	0.343	-4	0.162
BBOV_III001720	Rab7	0.020396	0	0	0	0	233	0.159	0.136	0.407	0.696	0.356	0.351	-4	0.387
BBOV_II000490	hypothetical protein	0.012017	0	0	0	0	82	0.247	0.031	0.22	0.054	0.074	0.125	-5	0.81
BBOV_III002920	RecF/RecN/SMC N terminal domain containing protein	0.001189	0	0	0	0	1205	0.168	0.773	0.442	0.318	0.192	0.379	-4	0.665
BBOV_II001900	Histone H2A protein	0.000598	0	0	0	0	141	0.164	0.551	0.304	0.024	0.089	0.226	-4	0.278
BBOV_IV007600	hypothetical protein	0.000363	0	0	0	0	303	0.106	0.038	0.778	0.163	0.08	0.233	-4	0.2
BBOV_III005860	Spherical Body Protein 2 truncated copy 6 (SBP2)	0.370496	0	1	13	35	240	0.3	0.659	0.486	0.114	0.161	0.344	-4	0.695
BBOV_I004260	conserved hypothetical protein	0.007983	0	0	0	0	152	0.796	0.496	0.757	0.093	0.145	0.457	-3	0.189
BBOV_IV005430	hypothetical protein	0.002588	0	0	0	0	892	0.634	0.47	0.129	0.281	0.759	0.455	-3	0.789
BBOV_IV009080	chromo-helicase DNA-binding protein, putative	0.002536	0	0	0	0	1729	0.007	0.047	0.149	0.034	0.048	0.057	-5	0.469
BBOV_II007260	conserved hypothetical protein	0.001871	0	1	90	112	269	0.445	0.286	0.262	0.028	0.033	0.211	-5	0.287
BBOV_IV007040	hypothetical protein	0.002369	0	0	0	0	401	0.103	0.448	0.239	0.805	0.743	0.468	-3	0.345
BBOV_II001620	rpn2_yeast 26S proteasome regulatory subunit rpn2, putative	0.001538	0	0	0	0	1022	0.098	0.055	0.156	0.082	0.156	0.109	-5	0.807
BBOV_IV010720	hypothetical protein	0.001061	0	0	0	0	383	0.156	0.101	0.16	0.052	0.05	0.104	-5	0.385
BBOV_III005690	hypothetical protein	0.000933	0	0	0	0	455	0.253	0.202	0.453	0.809	0.829	0.509	-3	0.223
BBOV_II007480	26S proteasome regulatory subunit, putative	0.000817	0	0	0	0	312	0.103	0.058	0.163	0.046	0.11	0.096	-5	0.442
BBOV_I002520	hypothetical protein	0.000589	0	0	0	0	388	0.069	0.139	0.116	0.038	0.07	0.086	-5	0.824
BBOV_III009390	RIO1 family protein	0.000528	0	0	0	0	461	0.172	0.142	0.23	0.135	0.222	0.18	-5	0.329
BBOV_III000520	PHD-finger family protein	0.000507	0	0	0	0	2204	0.063	0.438	0.294	0.028	0.023	0.169	-5	0.427
BBOV_III009640	phosphomannose isomerase type I family protein	0.000494	0	0	0	0	464	0.282	0.201	0.45	0.102	0.113	0.23	-5	0.251
BBOV_III010340	conserved hypothetical protein	0.007349	0	0	0	0	193	0.122	0.383	0.226	0.703	0.367	0.36	-4	0.293
BBOV_IV007610	conserved hypothetical portein	0.004754	0	0	0	0	195	0.382	0.718	0.165	0.827	0.824	0.583	3	0.197
BBOV_IV008690	Sac domain-containing inositol phosphatase 3, putative	0.002047	0	0	0	0	778	0.603	0.552	0.737	0.722	0.835	0.69	5	0.316
BBOV_IV009890	DnaJ chaperone, putative	0.001839	0	0	0	0	422	0.019	0.017	0.203	0.909	0.895	0.409	-3	0.249
BBOV_III006780	small GTP-binding protein, putative	0.001191	0	0	0	0	241	0.164	0.136	0.206	0.226	0.149	0.176	-5	0.318
BBOV_III001510	DNA topoisomerase family protein	0.00077	0	0	0	0	633	0.564	0.445	0.771	0.104	0.15	0.407	-3	0.323
BBOV_I003980	hypothetical protein	0.000425	0	0	0	0	854	0.108	0.076	0.218	0.074	0.2	0.135	-5	0.31
BBOV_III008940	radical SAM domain containing protein	0.000412	0	0	0	0	336	0.667	0.374	0.099	0.064	0.086	0.258	-4	0.277
BBOV_I002700	hypothetical protein	0.005173	0	0	0	0	462	0.09	0.07	0.447	0.029	0.065	0.14	-5	0.349
BBOV_IV009390	hypothetical protein	0.001953	0	1	23	40	77	0.104	0.105	0.111	0.028	0.043	0.078	-5	0.39
BBOV_III009670	dihydroorotase, putative	0.00183	0	0	0	0	351	0.096	0.143	0.093	0.175	0.136	0.129	-5	0.161
BBOV_III002390	hypothetical protein	0.000955	0	0	0	0	815	0.083	0.088	0.131	0.416	0.186	0.181	-5	0.783
BBOV_III000400	prenyltransferase, UbiA family protein	0.000605	0	4	110	333	388	0.083	0.048	0.199	0.051	0.073	0.091	-5	0.739
BBOV_IV007330	hypothetical protein	0.000265	0	0	0	0	686	0.192	0.306	0.633	0.093	0.101	0.265	-4	0.91
BBOV_I004280	hypothetical protein	0.004607	0	0	0	0	682	0.078	0.069	0.7	0.377	0.702	0.385	-3	0.266
BBOV_III004670	conserved hypothetical protein	0.002029	0	0	0	0	232	0.545	0.075	0.27	0.221	0.232	0.269	-4	0.125
BBOV_III011140	hypothetical protein	0.00092	0	0	0	0	220	0.701	0.677	0.514	0.141	0.094	0.425	3	0.224
BBOV_IV003300	programmed cell death protein 2, putative	0.000806	0	0	0	0	358	0.33	0.768	0.179	0.054	0.068	0.28	-4	0.19
BBOV_IV000680	hypothetical protein	0.000421	0	0	0	0	842	0.108	0.275	0.247	0.106	0.172	0.182	-5	0.924
BBOV_II005470	gliding-associated protein 45, putative	0.000387	0	0	0	0	191	0.026	0.031	0.121	0.053	0.022	0.051	-5	0.333
BBOV_II000750	myb-like DNA-binding domain containing protein	0.00027	0	0	0	0	1801	0.057	0.192	0.094	0.718	0.349	0.282	-4	0.371
BBOV_III011520	CRAL/TRIO domain containing protein	0.002559	0	0	0	0	318	0.129	0.096	0.172	0.819	0.807	0.405	-3	0.366
BBOV_IV009950	mu1 adaptin	0.001752	0	0	0	0	439	0.197	0.258	0.148	0.549	0.286	0.288	-4	0.107
BBOV_IV001190	histidyl-tRNA synthetase, putative	0.00173	0	0	0	0	913	0.788	0.611	0.167	0.553	0.209	0.466	3	0.648
BBOV_III007500	hypothetical protein	0.001458	0	0	0	0	366	0.121	0.391	0.153	0.714	0.784	0.433	-3	0.266
BBOV_IV005520	mitogen-activated protein kinase, putative	0.001257	0	0	0	0	584	0.41	0.271	0.467	0.105	0.069	0.264	-5	0.323
BBOV_III007680	RuvB DNA helicase, putative	0.001079	0	0	0	0	494	0.135	0.087	0.244	0.76	0.563	0.358	-3	0.349
BBOV_II003600	hypothetical protein	0.000979	0	0	0	0	530	0.587	0.132	0.229	0.682	0.73	0.472	3	0.161
BBOV_IV011390	hypothetical protein	0.000964	0	0	0	0	248	0.284	0.342	0.16	0.155	0.156	0.219	-5	0.803
BBOV_IV011820	ribosomal protein L23, putative	0.00085	0	0	0	0	241	0.09	0.088	0.19	0.775	0.191	0.267	-4	0.181
BBOV_III009680	Glutamate/Leucine/Phenylalanine/Valine dehydrogenase family protein	0.000722	0	0	0	0	1025	0.101	0.128	0.232	0.099	0.122	0.136	-5	0.304
BBOV_III007120	hypothetical protein	0.000463	0	0	0	0	596	0.746	0.779	0.205	0.62	0.092	0.488	3	0.69
BBOV_IV006460	ribonucleoside-diphosphate reductase beta subunit, putative	0.00043	0	0	0	0	329	0.101	0.185	0.353	0.06	0.044	0.149	-5	0.486
BBOV_II005530	hypothetical protein	0.000256	0	0	0	0	2237	0.056	0.054	0.093	0.068	0.054	0.065	-5	0.752
BBOV_II007660	hypothetical protein	0.000242	0	0	0	0	255	0.069	0.139	0.138	0.043	0.051	0.088	-5	0.597
BBOV_IV010400	conserved hypothetical protein	0.037496	0	0	0	0	611	0.098	0.059	0.147	0.735	0.812	0.37	-3	0.894
BBOV_IV000060	variant erythrocyte surface antigen-1, alpha subunit	0.0253	0	0	0	0	785	0	0.014	0.771	0.116	0.08	0.196	-4	0.735
BBOV_II004850	hypothetical protein	0.003432	0	1	56	78	179	0.114	0.116	0.139	0.05	0.057	0.095	-5	0.323
BBOV_IV010270	bromodomain/ankyrin repeat containing protein	0.002362	0	0	0	0	486	0.418	0.647	0.669	0.315	0.215	0.453	-3	0.256
BBOV_IV006800	hypothetical protein	0.001752	0	5	159	373	393	0.309	0.053	0.22	0.186	0.197	0.193	-5	0.664
BBOV_III007480	hypothetical protein	0.001434	0	7	21	389	484	0.637	0.533	0.22	0.012	0.02	0.284	-3	0.853
BBOV_III011290	hypothetical protein	0.006192	0	0	0	0	403	0.808	0.916	0.762	0.376	0.171	0.607	3	0.153
BBOV_IV011830	hypothetical protein	0.001603	0	0	0	0	456	0.004	0.01	0.221	0.789	0.764	0.358	-3	0.312
BBOV_III008490	surp module family protein	0.001459	0	0	0	0	717	0.106	0.225	0.081	0.033	0.037	0.096	-5	0.269
BBOV_IV003400	peptidyl-prolyl isomerase	0.000998	0	0	0	0	248	0.511	0.274	0.138	0.814	0.419	0.431	-3	0.278
BBOV_IV011260	pre-mRNA splicing factor 18, putative	0.000428	0	0	0	0	285	0.048	0.115	0.114	0.043	0.046	0.073	-5	0.903
BBOV_II006130	conserved hypothetical protein	0.019966	0	0	0	0	832	0.08	0.402	0.207	0.059	0.092	0.168	-5	0.907
BBOV_I004470	conserved hypothetical protein	0.011118	0	0	0	0	352	0.098	0.049	0.141	0.804	0.191	0.257	-4	0.203
BBOV_III001550	conserved hypothetical protein	0.010066	0	0	0	0	744	0.43	0.789	0.17	0.108	0.368	0.373	-4	0.582
BBOV_IV010250	PRY domain containing protein	0.004396	0	0	0	0	411	0.117	0.09	0.278	0.637	0.676	0.36	-3	0.325
BBOV_II007450	DNA topoisomerase	0.000464	0	0	0	0	701	0.066	0.044	0.228	0.036	0.057	0.086	-5	0.329
BBOV_III011030	yippee putative zinc-binding protein	0.000425	0	0	0	0	130	0.743	0.963	0.774	0.041	0.086	0.521	3	0.177
BBOV_III002290	cytochrome c oxidase assembly protein, putative	0.000409	0	8	107	440	443	0.357	0.803	0.756	0.808	0.655	0.676	4	0.847
BBOV_III008020	hypothetical protein	0.003199	0	2	166	242	249	0.212	0.146	0.523	0.767	0.436	0.417	-3	0.571
BBOV_III011180	WD domain, G-beta repeat containing protein	0.00281	0	0	0	0	1005	0.293	0.179	0.232	0.233	0.17	0.221	-5	0.229
BBOV_IV003910	hypothetical protein	0.001981	0	0	0	0	2387	0.007	0.743	0.649	0.392	0.769	0.512	3	0.493
BBOV_I000410	formate/nitrite transporter family protein, putative	0.001655	0	6	33	264	279	0.307	0.349	0.173	0.059	0.15	0.208	-5	0.933
BBOV_III009320	hypothetical protein	0.000959	0	0	0	0	112	0.486	0.381	0.083	0.064	0.055	0.214	-5	0.197
BBOV_III011710	hypothetical protein	0.000715	0	0	0	0	148	0.909	0.836	0.19	0.079	0.1	0.423	-3	0.779
BBOV_IV010390	glutamate dehydrogenase, putative	0.000583	0	0	0	0	455	0.069	0.027	0.157	0.076	0.222	0.11	-5	0.426
BBOV_II005140	hypothetical protein	0.000392	0	0	0	0	446	0.037	0.048	0.174	0.086	0.105	0.09	-5	0.162
BBOV_IV005340	WD domain, G-beta repeat containing protein	0.000331	0	0	0	0	533	0.654	0.523	0.573	0.1	0.149	0.4	3	0.225
BBOV_III010540	Zinc finger C-x8-C-x5-C-x3-H type domain containing protein	0.009445	0	0	0	0	439	0.012	0.072	0.81	0.056	0.048	0.2	-4	0.225
BBOV_III001310	membrane protein, putative	0.004106	0	10	13	346	391	0.069	0.139	0.036	0.07	0.034	0.07	-5	0.782
BBOV_IV005190	hypothetical protein	0.002179	0	0	0	0	270	0.731	0.893	0.534	0.147	0.117	0.484	3	0.339
BBOV_IV011470	conserved hypothetical protein	0.002028	0	0	0	0	565	0.684	0.824	0.11	0.345	0.247	0.442	-3	0.66
BBOV_II005540	hypothetical protein	0.001733	0	0	0	0	206	0.545	0.156	0.097	0.816	0.863	0.495	3	0.239
BBOV_I004110	ribosomal protein L17, putative	0.001347	0	0	0	0	194	0.098	0.136	0.186	0.099	0.119	0.128	-5	0.208
BBOV_II007110	60S ribosomal protein L27, putative	0.001309	0	0	0	0	84	0.788	0.559	0.61	0.144	0.264	0.473	3	0.452
BBOV_I002290	4-methyl-5(B-hydroxyethyl)-thiazol monophosphate biosynthesis enzyme, putative	0.000965	0	0	0	0	195	0.823	0.809	0.695	0.127	0.157	0.522	3	0.21
BBOV_IV005400	elongation factor G 2, mitochondrial precursor, putative	0.00072	0	0	0	0	537	0.605	0.192	0.132	0.711	0.779	0.484	3	0.269
BBOV_IV009030	hypothetical protein	0.000665	0	0	0	0	850	0.075	0.068	0.722	0.039	0.079	0.197	-4	0.388
BBOV_III008870	hypothetical protein	0.000579	0	0	0	0	407	0.043	0.075	0.363	0.048	0.076	0.121	-5	0.449
BBOV_IV009290	26S protease regulatory subunit 4, putative	0.000464	0	0	0	0	438	0	0.391	0.486	0.011	0.054	0.188	-5	0.347
BBOV_II007680	UMP-CMP kinase, putative	0.000433	0	0	0	0	204	0.158	0.129	0.114	0.711	0.774	0.377	-3	0.499
BBOV_IV011150	RNA polymerase rpc34 subunit containing protein	0.000239	0	0	0	0	293	0.1	0.088	0.149	0.126	0.14	0.121	-5	0.276
BBOV_III010760	hypothetical protein	0.259631	0	0	0	0	456	0.044	0.098	0.153	0.757	0.465	0.303	-4	0.266
BBOV_I000370	XPG N-terminal domain and XPG I-region domain containing protein	0.013207	0	0	0	0	672	0.139	0.088	0.162	0.31	0.336	0.207	-5	0.37
BBOV_III008840	ataxin-2 N-terminal region domain containing protein	0.001659	0	0	0	0	538	0.342	0.898	0.384	0.237	0.146	0.401	-4	0.248
BBOV_II005260	conserved hypothetical protein	0.001508	0	0	0	0	286	0.248	0.195	0.2	0.79	0.771	0.441	-3	0.343
BBOV_IV003200	hypothetical protein	0.001284	0	0	0	0	420	0.146	0.777	0.169	0.199	0.527	0.364	-3	0.21
BBOV_III011240	NLI interacting factor-like phosphatase family protein	0.001009	0	0	0	0	531	0	0.096	0.211	0.145	0.115	0.113	-5	0.299
BBOV_IV005890	coatomer beta subunit, putative	0.00061	0	0	0	0	873	0.748	0.932	0.562	0.111	0.1	0.491	3	0.339
BBOV_II000160	hypothetical protein	0.000568	0	0	0	0	120	0.735	0.721	0.223	0.458	0.204	0.468	-3	0.39
BBOV_IV006880	60S ribosomal protein L24, putative	0.000536	0	0	0	0	192	0.08	0.047	0.264	0.859	0.828	0.416	-3	0.785
BBOV_III007550	protein kinase domain containing protein	0.003502	0	0	0	0	484	0.004	0.112	0.16	0.094	0.127	0.099	-5	0.313
BBOV_II007510	conserved hypothetical protein	0.001023	0	0	0	0	172	0.126	0.102	0.153	0.293	0.806	0.296	-4	0.311
BBOV_IV006730	single stranded G-strand telomeric DNA-binding protein, putative	0.000305	0	0	0	0	196	0.263	0.732	0.587	0.138	0.122	0.368	-3	0.299
BBOV_III003960	hypothetical protein	0.072836	0	0	0	0	439	0.18	0.203	0.267	0.315	0.234	0.24	-5	0.276
BBOV_III005730	conserved hypothetical protein	0.002202	0	0	0	0	1148	0.549	0.81	0.594	0.12	0.158	0.446	3	0.524
BBOV_IV009620	hypothetical protein	0.001599	0	10	15	803	1201	0.033	0.031	0.127	0.074	0.113	0.076	-5	0.775
BBOV_II006330	conserved hypothetical protein	0.001533	0	0	0	0	81	0.537	0.423	0.236	0.073	0.153	0.284	-4	0.148
BBOV_IV006550	ras-related protein Rab11A	0.001191	0	0	0	0	212	0.465	0.28	0.184	0.777	0.388	0.419	-4	0.354
BBOV_III002720	WD domain, G-beta repeat containing protein	0.001158	0	0	0	0	704	0.064	0.155	0.155	0.035	0.113	0.104	-5	0.245
BBOV_I003700	hypothetical protein	0.00087	0	4	317	418	452	0.126	0.117	0.409	0.247	0.134	0.207	-5	0.51
BBOV_II006230	protein kinase CK2 regulatory subunit CK2B1	0.000687	0	0	0	0	245	0.131	0.291	0.604	0.045	0.029	0.22	-4	0.161
BBOV_II001280	DHHC zinc finger domain/ankyrin repeat containing protein	0.006282	0	4	244	552	608	0.294	0.194	0.188	0.049	0.15	0.175	-5	0.623
BBOV_III003210	protein kinase domain containing protein	0.001618	0	0	0	0	543	0.116	0.326	0.145	0.072	0.069	0.146	-5	0.365
BBOV_III003020	conserved hypothetical protein	0.001094	0	0	0	0	223	0.171	0.09	0.112	0.032	0.022	0.085	-5	0.788
BBOV_IV001210	conserved hypothetical protein	0.00106	0	0	0	0	282	0.114	0.25	0.773	0.114	0.129	0.276	-4	0.239
BBOV_II004550	conserved hypothetical protein	0.000436	0	0	0	0	100	0.037	0.115	0.065	0.032	0.028	0.055	-5	0.772
BBOV_IV000350	variant erythrocyte surface antigen-1, beta subunit	0.027074	0	1	107	129	150	0.111	0.435	0.696	0.145	0.137	0.305	-4	0.313
BBOV_IV008820	hypothetical protein	0.002859	0	0	0	0	234	0.442	0.177	0.449	0.092	0.083	0.249	-5	0.505
BBOV_III007870	conserved hypothetical protein	0.002545	0	0	0	0	237	0.192	0.472	0.274	0.151	0.163	0.25	-5	0.253
BBOV_I004570	CSL zinc finger domain containing protein	0.001034	0	0	0	0	97	0.265	0.292	0.53	0.034	0.075	0.239	-4	0.229
BBOV_II005640	glycosyltransferase family protein 28	0.002477	0	0	0	0	159	0.221	0.116	0.191	0.186	0.243	0.191	-5	0.435
BBOV_IV001940	hypothetical protein	0.001159	0	0	0	0	2196	0.092	0.239	0.175	0.133	0.142	0.156	-5	0.318
BBOV_III008170	hypothetical protein	0.000793	0	0	0	0	943	0.259	0.105	0.19	0.134	0.26	0.19	-5	0.328
BBOV_III011270	asparaginyl-tRNA synthetase family protein	0.000685	0	0	0	0	605	0.146	0.081	0.163	0.098	0.181	0.134	-5	0.215
BBOV_II000810	ATP-dependent DNA helicase, RecQ family protein	0.000611	0	0	0	0	1325	0.074	0.095	0.238	0.751	0.824	0.396	-3	0.48
BBOV_IV004640	hypothetical protein	0.0006	0	0	0	0	260	0.096	0.057	0.163	0.579	0.653	0.31	-3	0.12
BBOV_III002730	conserved hypothetical protein	0.004878	0	0	0	0	654	0.174	0.227	0.199	0.743	0.695	0.408	-3	0.479
BBOV_I004670	hypothetical protein	0.001625	0	0	0	0	136	0.192	0.118	0.777	0.091	0.104	0.256	-4	0.159
BBOV_IV011220	hypothetical protein	0.00115	0	2	90	417	429	0.036	0.041	0.568	0.023	0.061	0.146	-4	0.205
BBOV_III008300	V-type ATPase 116kDa subunit family protein	0.001024	0	6	466	878	927	0.391	0.756	0.111	0.803	0.61	0.534	3	0.755
BBOV_IV010860	histone acetyltransferase protein, putative	0.000647	0	0	0	0	439	0.026	0.009	0.651	0.195	0.328	0.242	-4	0.19
BBOV_III006040	RNA polymerase Rpb4 family protein	0.000303	0	0	0	0	129	0.145	0.261	0.317	0.035	0.025	0.157	-5	0.691
BBOV_IV004420	conserved hypothetical protein	0.011717	0	0	0	0	280	0.869	0.847	0.696	0.756	0.376	0.709	4	0.183
BBOV_II002030	39S ribosomal protein L47, mitochondrial precursor	0.003135	0	0	0	0	234	0.121	0.094	0.684	0.168	0.199	0.253	-4	0.691
BBOV_IV010780	conserved hypothetical protein	0.001354	0	0	0	0	158	0.927	0.877	0.27	0.415	0.052	0.508	-3	0.237
BBOV_III011490	anti-silencing protein, ASF1-like family protein	0.001321	0	0	0	0	270	0.493	0.234	0.57	0.168	0.495	0.392	-4	0.069
BBOV_IV011900	hypothetical protein	0.00125	0	0	0	0	733	0.035	0.053	0.656	0.075	0.053	0.174	-4	0.326
BBOV_IV005850	conserved hypothetical protein	0.00101	0	0	0	0	448	0.061	0.122	0.515	0.072	0.099	0.174	-4	0.254
BBOV_III000360	translation elongation factor G, putative	0.000717	0	0	0	0	741	0.018	0.08	0.32	0.165	0.163	0.149	-5	0.175
BBOV_II007270	EXS family protein	0.000673	0	9	437	803	846	0.209	0.181	0.203	0.349	0.202	0.229	-5	0.8
BBOV_II005490	DEAD/DEAH box helicase family protein	0.000506	0	0	0	0	670	0.124	0.279	0.188	0.046	0.053	0.138	-5	0.377
BBOV_IV004960	tRNA-His guanylyltransferase, putative	0.000417	0	0	0	0	324	0.487	0.181	0.198	0.076	0.064	0.201	-5	0.198
BBOV_III008210	hypothetical protein	0.102878	0	0	0	0	333	0.178	0.115	0.799	0.222	0.229	0.309	-4	0.788
BBOV_III007060	membrane protein, putative	0.006104	0	2	15	69	841	0.106	0.007	0.163	0.139	0.133	0.11	-5	0.438
BBOV_IV010540	ribosome biogeneisis subunit NOP10, putative	0.003508	0	0	0	0	57	0.735	0.467	0.383	0.15	0.187	0.384	-4	0
BBOV_III000440	hypothetical protein	0.001693	0	0	0	0	740	0.636	0.678	0.053	0.047	0.057	0.294	-3	0.332
BBOV_II001770	myb-like DNA-binding/DnaJ domain containing protein	0.001485	0	0	0	0	647	0.132	0.048	0.196	0.162	0.153	0.138	-5	0.824
BBOV_I002470	hypothetical protein	0.001456	0	0	0	0	212	0.723	0.713	0.194	0.091	0.09	0.362	-3	0.376
BBOV_IV005300	hypothetical protein	0.001338	0	0	0	0	283	0.118	0.312	0.138	0.133	0.095	0.159	-5	0.251
BBOV_II005610	hypothetical protein	0.107367	0	4	13	1102	1124	0.135	0.184	0.372	0.376	0.192	0.252	-5	0.813
BBOV_II006160	guanylate kinase, putative	0.003762	0	0	0	0	194	0.081	0.092	0.143	0.721	0.851	0.378	-3	0.687
BBOV_II002260	variant erythrocyte surface antigen-1, alpha subunit	0.003392	0	1	1198	1220	1262	0.117	0.102	0.192	0.802	0.807	0.404	-3	0.786
BBOV_IV009850	phosphomannomutase, putative	0.001167	0	0	0	0	246	0.113	0.051	0.116	0.7	0.565	0.309	-3	0.224
BBOV_III001460	hypothetical protein	0.000921	0	0	0	0	1315	0.118	0.094	0.228	0.051	0.107	0.12	-5	0.721
BBOV_IV004100	GTP-binding protein, putative	0.000859	0	0	0	0	260	0.097	0.078	0.106	0.598	0.287	0.233	-4	0.356
BBOV_IV010650	cell division control protein 2, putative	0.000678	0	0	0	0	295	0.832	0.699	0.352	0.209	0.358	0.49	-3	0.271
BBOV_II003140	conserved hypothetical protein	0.000561	0	0	0	0	301	0.088	0.069	0.205	0.026	0.036	0.085	-5	0.319
BBOV_IV012090	hypothetical protein	0.000447	0	10	29	385	441	0.559	0.105	0.125	0.121	0.107	0.203	-4	0.907
BBOV_IV004280	conserved hypothetical protein	0.008914	0	0	0	0	1093	0.123	0.146	0.267	0.588	0.507	0.326	-3	0.447
BBOV_IV000960	fatty acyl-CoA synthetase 3	0.005226	0	0	0	0	681	0.015	0.055	0.671	0.814	0.261	0.363	-3	0.392
BBOV_II006350	hypothtetical protein	0.002531	0	0	0	0	595	0.164	0.094	0.401	0.124	0.373	0.231	-5	0.315
BBOV_IV003610	hypothetical protein	0.001526	0	0	0	0	836	0	0.034	0.254	0.248	0.653	0.238	-4	0.231
BBOV_III002320	variant erythrocyte surface antigen-1, beta subunit	0.00138	0	1	1110	1132	1173	0.011	0.022	0.069	0.351	0.119	0.114	-5	0.542
BBOV_IV005500	hypothetical protein	0.000815	0	0	0	0	111	0.174	0.132	0.226	0.066	0.064	0.132	-5	0.502
BBOV_II004210	hypothetical protein	0.002708	0	1	81	112	139	0.1	0.145	0.282	0.078	0.098	0.141	-5	0.553
BBOV_III007810	hypothetical protein	0.002338	0	0	0	0	433	0.722	0.247	0.361	0.214	0.18	0.345	-4	0.46
BBOV_III011040	thioredoxin domain containing protein	0.001786	0	0	0	0	128	0.234	0.161	0.209	0.145	0.097	0.169	-5	0.219
BBOV_III010180	hypothetical protein	0.001417	0	0	0	0	653	0.946	0.947	0.285	0.198	0.18	0.511	-3	0.301
BBOV_I004120	hypothetical protein	0.001126	0	0	0	0	600	0.254	0.925	0.198	0.089	0.113	0.316	-4	0.805
BBOV_IV002000	conserved hypothetical protein	0.00089	0	0	0	0	443	0.121	0.059	0.767	0.559	0.196	0.34	-3	0.163
BBOV_IV008000	hypothetical protein	0.019426	0	0	0	0	326	0.019	0.071	0.138	0.597	0.741	0.313	-3	0.319
BBOV_II001610	hypothetical protein	0.003083	0	0	0	0	453	0.621	0.141	0.769	0.127	0.117	0.355	-3	0.15
BBOV_II002380	hypothetical protein	0.001619	0	0	0	0	371	0.125	0.103	0.182	0.264	0.549	0.245	-4	0.088
BBOV_III003790	conserved hypothetical protein	0.001363	0	10	70	402	436	0.234	0.492	0.197	0.048	0.125	0.219	-5	0.902
BBOV_III004680	hypothetical protein	0.000787	0	0	0	0	371	0.068	0.095	0.114	0.019	0.03	0.065	-5	0.551
BBOV_II003020	hypothetical protein	0.001752	0	0	0	0	262	0.053	0.097	0.177	0.112	0.324	0.153	-5	0.163
BBOV_IV009900	conserved hypothetical protein	0.001169	0	0	0	0	541	0.066	0.075	0.6	0.454	0.197	0.278	-4	0.108
BBOV_III011060	hypothetical protein	0.000742	0	0	0	0	789	0.11	0.46	0.099	0.083	0.117	0.174	-5	0.271
BBOV_II007390	Ser/Thr protein kinase, putative	0.000551	0	0	0	0	286	0.01	0.065	0.194	0.016	0.041	0.065	-5	0.183
BBOV_III010160	hypothetical protein	0.000492	0	0	0	0	431	0.274	0.424	0.216	0.091	0.178	0.237	-5	0.9
BBOV_IV005420	hypothetical protein	0.000346	0	0	0	0	275	0.11	0.139	0.044	0.069	0.11	0.094	-5	0.535
BBOV_III009830	hypothetical protein	0.000886	0	0	0	0	1593	0.29	0.108	0.122	0.051	0.06	0.126	-5	0.878
BBOV_III008650	methionine aminopeptidase, putative	0.000551	0	0	0	0	330	0.129	0.63	0.685	0.756	0.193	0.479	3	0.23
BBOV_II006970	WD domain, G-beta repeat containing protein	0.000327	0	0	0	0	430	0.157	0.265	0.631	0.065	0.063	0.236	-4	0.143
BBOV_IV009160	conserved hypothetical protein	0.00089	0	0	0	0	265	0.001	0.032	0.172	0.03	0.336	0.114	-5	0.216
BBOV_II003560	conserved hypothetical protein	0.000888	0	6	69	696	877	0.123	0.293	0.297	0.03	0.043	0.157	-5	0.549
BBOV_II001140	hypothetical protein	0.000367	0	0	0	0	863	0.057	0.052	0.089	0.026	0.074	0.06	-5	0.608
BBOV_IV006210	conserved hypothetical protein	0.000249	0	0	0	0	991	0.575	0.332	0.402	0.128	0.129	0.313	-4	0.804
BBOV_II000210	conserved hypothetical protein	0.002634	0	1	499	521	524	0.554	0.87	0.205	0.736	0.263	0.526	3	0.24
BBOV_II004350	LETM1-like protein, putative	0.00144	0	0	0	0	815	0.768	0.799	0.487	0.793	0.786	0.727	4	0.48
BBOV_I002890	suppressor Mra1 family domain containing protein	0.001349	0	0	0	0	188	0.099	0.465	0.125	0.234	0.215	0.228	-5	0.376
BBOV_III010700	hypothetical protein	0.000866	0	0	0	0	331	0.246	0.935	0.39	0.686	0.436	0.539	-3	0.252
BBOV_III008410	conserved hypothetical protein	0.00421	0	0	0	0	439	0.415	0.861	0.623	0.12	0.11	0.426	-3	0.268
BBOV_III005170	hypothetical protein	0.001505	0	0	0	0	734	0.142	0.318	0.746	0.75	0.752	0.542	3	0.219
BBOV_III009020	ubiquinone/menaquinone biosynthesis methyltransferases family protein	0.000846	0	0	0	0	309	0.358	0.205	0.174	0.402	0.14	0.256	-5	0.317
BBOV_II007830	variant erythrocyte surface antigen-1, beta subunit	0.009031	0	0	0	0	146	0	0.01	0.16	0.036	0.071	0.055	-5	0.462
BBOV_III006890	conserved hypothetical protein	0.001043	0	0	0	0	1902	0.386	0.509	0.252	0.12	0.102	0.274	-4	0.745
BBOV_IV006310	41K blood stage antigen precursor 41-3	0.000842	0	0	0	0	321	0.196	0.119	0.23	0.159	0.125	0.166	-5	0.474
BBOV_IV008120	hypothetical protein	0.000495	0	0	0	0	197	0.037	0.139	0.04	0.034	0.038	0.058	-5	0.661
BBOV_II006840	alpha/beta hydrolase protein, putative	0.003093	0	0	0	0	348	0.445	0.381	0.231	0.233	0.189	0.296	-5	0.235
BBOV_III007290	HesB-like domain containing protein	0.002643	0	0	0	0	200	0.115	0.13	0.189	0.102	0.152	0.138	-5	0.324
BBOV_IV002810	2-C-methyl-D-erythritol 2,4-cyclodiphosphate synthase, putative	0.001273	0	0	0	0	199	0.971	0.94	0.381	0.116	0.11	0.504	-3	0.432
BBOV_IV000110	hypothetical protein	0.00049	0	10	26	384	440	0.221	0.105	0.115	0.118	0.104	0.133	-5	0.906
BBOV_III000720	hypothetical protein	0.000256	0	0	0	0	251	0.066	0.054	0.088	0.115	0.087	0.082	-5	0.813
BBOV_IV006770	hypothetical protein	0.000135	0	0	0	0	446	0.308	0.473	0.687	0.148	0.18	0.359	-4	0.129
BBOV_IV008240	small nuclear ribonucleoprotein Sm subunit, putative	0.002582	0	0	0	0	125	0.755	0.631	0.547	0.141	0.151	0.445	3	0.213
BBOV_II004900	conserved hypothetical protein	0.001137	0	3	184	261	895	0.089	0.06	0.78	0.054	0.067	0.21	-4	0.395
BBOV_I000960	hypothetical protein	0.000748	0	0	0	0	237	0.838	0.716	0.341	0.122	0.132	0.43	-3	0.171
BBOV_III005660	hypothetical protein	0.00056	0	0	0	0	1014	0.478	0.135	0.229	0.067	0.14	0.21	-5	0.753
BBOV_III006440	thymidylate kinase, putative	0.009761	0	0	0	0	237	0.271	0.21	0.099	0.453	0.337	0.274	-5	0.324
BBOV_III005370	hypothetical protein	0.008002	0	0	0	0	794	0.347	0.794	0.82	0.47	0.809	0.648	3	0.741
BBOV_II002710	proteasome A-type and B-type family protein	0.000887	0	0	0	0	217	0.048	0.032	0.296	0.113	0.108	0.119	-5	0.307
BBOV_III002050	conserved hypothetical protein	0.000795	0	0	0	0	300	0.114	0.798	0.191	0.113	0.14	0.271	-4	0.246
BBOV_I002720	PA14 domain containing protein	0.032977	0	1	19	41	886	0.069	0.121	0.056	0.052	0.059	0.071	-5	0.183
BBOV_II006090	NPL4 family protein	0.004963	0	0	0	0	480	0.603	0.834	0.181	0.593	0.357	0.514	3	0.336
BBOV_II007190	dihydroorotate dehydrogenase	0.002795	0	0	0	0	415	0.702	0.676	0.628	0.819	0.811	0.727	5	0.176
BBOV_II000850	hypothetical protein	0.001508	0	0	0	0	572	0.201	0.344	0.218	0.098	0.104	0.193	-5	0.478
BBOV_II006250	conserved hypothetical protein	0.000962	0	0	0	0	314	0.467	0.147	0.509	0.197	0.456	0.355	-4	0.298
BBOV_V000380	rps8	0.000318	0	0	0	0	113	0.08	0.077	0.211	0.053	0.033	0.091	-5	0.202
BBOV_I004790	hypothetical protein	0.00027	0	0	0	0	472	0.12	0.207	0.108	0.101	0.12	0.131	-5	0.864
BBOV_II004600	hypothetical protein	0.001226	0	0	0	0	191	0.114	0.121	0.168	0.025	0.079	0.101	-5	0.168
BBOV_IV002280	MORN repeat domain containing protein	0.001062	0	0	0	0	347	0.038	0.072	0.272	0.232	0.199	0.163	-5	0.146
BBOV_I003100	conserved hypothetical protein	0.001045	0	0	0	0	452	0.124	0.113	0.326	0.35	0.407	0.264	-5	0.243
BBOV_IV004530	hypothetical protein	0.000344	0	0	0	0	930	0.037	0.139	0.108	0.045	0.042	0.074	-5	0.717
BBOV_IV001120	GTP-ase activating domain containing protein	0.004141	0	0	0	0	311	0.071	0.174	0.479	0.306	0.533	0.313	-4	0.201
BBOV_III001960	hypothetical protein	0.00192	0	0	0	0	637	0.062	0.834	0.63	0.286	0.369	0.436	-3	0.747
BBOV_II003010	PCI domain containing protein	0.00134	0	0	0	0	379	0.094	0.098	0.148	0.05	0.149	0.108	-5	0.873
BBOV_V000120	rpoC1	0.000716	0	0	0	0	567	0.277	0.434	0.492	0.157	0.1	0.292	-5	0.219
BBOV_III003640	conserved hypothetical protein	0.000705	0	0	0	0	316	0.14	0.118	0.261	0.089	0.095	0.141	-5	0.127
BBOV_II002350	helicase with zinc finger motif protein, putative	0.000698	0	0	0	0	1113	0.041	0.479	0.516	0.093	0.092	0.244	-4	0.329
BBOV_IV005610	tubulin-specific chaperone, putative	0.000616	0	0	0	0	265	0.219	0.153	0.196	0.539	0.123	0.246	-4	0.18
BBOV_IV002170	hypothetical protein	0.000584	0	0	0	0	460	0.794	0.183	0.783	0.131	0.131	0.404	-3	0.249
BBOV_IV008780	hypothetical protein	0.000553	0	0	0	0	319	0.27	0.123	0.285	0.073	0.105	0.171	-5	0.391
BBOV_IV000940	hypothetical protein	0.433472	0	0	0	0	954	0.239	0.539	0.748	0.761	0.774	0.612	4	0.598
BBOV_I005110	variant erythrocyte surface antigen-1, alpha subunit	0.064153	0	1	1076	1098	1140	0.068	0.04	0.685	0.118	0.138	0.21	-4	0.807
BBOV_I001350	hypothetical protein	0.006103	0	7	49	279	315	0	0.078	0.159	0.316	0.162	0.143	-5	0.678
BBOV_IV006610	conserved hypothetical protein	0.002275	0	0	0	0	344	0.174	0.185	0.195	0.358	0.741	0.331	-4	0.26
BBOV_IV001560	hypothetical protein	0.001712	0	0	0	0	380	0.693	0.718	0.812	0.14	0.157	0.504	3	0.176
BBOV_III003270	biotin-requiring enzyme family protein	0.001325	0	0	0	0	177	0.321	0.038	0.278	0.192	0.131	0.192	-5	0.133
BBOV_III008250	hypothetical protein	0.000876	0	0	0	0	93	0.109	0.061	0.153	0.185	0.257	0.153	-5	0.389
BBOV_IV001920	hypothetical protein	0.000721	0	0	0	0	220	0.069	0.139	0.139	0.029	0.056	0.086	-5	0.87
BBOV_IV010920	GTP-binding nuclear protein Ran	0.000523	0	0	0	0	211	0.21	0.051	0.148	0.616	0.821	0.369	-3	0.234
BBOV_II002510	replication factor C3 protein, putative	0.001851	0	0	0	0	348	0.118	0.368	0.16	0.292	0.164	0.22	-5	0.306
BBOV_III001340	hypothetical protein	0.001345	0	0	0	0	240	0.129	0.094	0.34	0.14	0.118	0.164	-5	0.762
BBOV_IV008410	hypothetical protein	0.000738	0	0	0	0	1178	0.298	0.094	0.159	0.088	0.106	0.149	-5	0.224
BBOV_III005900	apurinic endonuclease (APN1) family protein	0.000368	0	0	0	0	374	0	0.043	0.163	0.028	0.056	0.058	-5	0.452
BBOV_IV005720	conserved hypothetical protein	0.004337	0	0	0	0	333	0.331	0.862	0.386	0.336	0.219	0.427	-4	0.291
BBOV_III000490	hypothetical protein	0.00233	0	0	0	0	345	0	0.066	0.161	0.163	0.15	0.108	-5	0.293
BBOV_III004800	DNA polymerase alpha subunit B family protein	0.000783	0	0	0	0	425	0.175	0.209	0.193	0.344	0.272	0.239	-5	0.227
BBOV_III010300	SMC family, C-terminal domain containing protein	0.00074	0	0	0	0	1346	0.165	0.031	0.309	0.053	0.079	0.127	-5	0.812
BBOV_I004380	conserved hypothetical protein	0.000467	0	0	0	0	225	0.587	0.393	0.342	0.063	0.08	0.293	-4	0.221
BBOV_III004250	SCO1/SenC family protein	0.000256	0	0	0	0	245	0.669	0.128	0.223	0.573	0.52	0.423	3	0.176
BBOV_IV011300	hypothetical protein	0.00271	0	0	0	0	210	0.704	0.847	0.694	0.303	0.314	0.572	3	0.416
BBOV_II001780	RNA-binding protein P22H7.02c, putative	0.002433	0	0	0	0	702	0.116	0.144	0.107	0.658	0.306	0.266	-4	0.15
BBOV_III003110	variant erythrocyte surface antigen-1, alpha subunit	0.002216	0	1	57	79	135	0.089	0.07	0.158	0.149	0.181	0.129	-5	0.498
BBOV_IV004950	hypothetical protein	0.001054	0	0	0	0	374	0.112	0.502	0.125	0.253	0.164	0.231	-4	0.647
BBOV_I002760	conserved hypothetical protein	0.000373	0	0	0	0	395	0.008	0.052	0.547	0.052	0.121	0.156	-4	0.136
BBOV_IV000360	membrane protein, putative	0.180101	0	9	79	418	426	0.071	0.056	0.089	0.09	0.123	0.086	-5	0.856
BBOV_IV009800	ribosomal protein L11, putative	0.024164	0	0	0	0	178	0.175	0.463	0.138	0.26	0.647	0.337	-4	0.221
BBOV_I004290	8-oxoguanine DNA glycosylase, putative	0.016234	0	0	0	0	266	0.184	0.056	0.211	0.219	0.18	0.17	-5	0.207
BBOV_IV000700	conserved hypothetical protein	0.002174	0	0	0	0	2591	0.081	0.115	0.136	0.076	0.175	0.117	-5	0.928
BBOV_IV011100	hypothetical protein	0.001332	0	0	0	0	804	0.155	0.113	0.375	0.092	0.084	0.164	-5	0.757
BBOV_III007600	phospholipid-translocating P-type ATPase, flippase family protein	0.007388	0	10	102	1251	1326	0.629	0.839	0.651	0.11	0.088	0.463	3	0.484
BBOV_II002740	proteolipid subunit c, putative	0.007367	0	4	15	161	173	0.07	0.038	0.089	0.176	0.135	0.102	-5	0.924
BBOV_IV010770	hypothetical protein	0.00351	0	0	0	0	1104	0.27	0.091	0.151	0.857	0.223	0.318	-4	0.642
BBOV_II001510	hypothetical protein	0.002316	0	0	0	0	951	0.003	0.03	0.577	0.033	0.036	0.136	-4	0.519
BBOV_IV005140	hypothetical protein	0.000762	0	0	0	0	322	0.19	0.175	0.735	0.035	0.027	0.232	-4	0.456
BBOV_IV000310	CAAX metallo endopeptidase, putative	0.000279	0	5	89	376	448	0.047	0.035	0.073	0.732	0.091	0.196	-4	0.929
BBOV_III010260	hypothetical protein	0.002118	0	0	0	0	548	0.051	0.076	0.279	0.223	0.182	0.162	-5	0.099
BBOV_IV004450	conserved hypothetical protein	0.00039	0	0	0	0	870	0.043	0.067	0.109	0.019	0.038	0.055	-5	0.138
BBOV_II000680	Spherical Body Protein 2 truncated copy 12 (SBP2)	0.29209	0	1	13	32	388	0.436	0.881	0.405	0.137	0.168	0.405	-4	0.421
BBOV_III006030	hypothetical protein	0.006421	0	0	0	0	402	0	0.022	0.662	0.535	0.768	0.397	3	0.284
BBOV_II001320	hypothetical protein	0.001968	0	0	0	0	901	0.082	0.064	0.232	0.09	0.098	0.113	-5	0.315
BBOV_II001220	triosephosphate isomerase protein, putative	0.001241	0	0	0	0	253	0.231	0.109	0.131	0.279	0.15	0.18	-5	0.506
BBOV_III007980	hypothetical protein	0.000931	0	0	0	0	1648	0.402	0.767	0.386	0.614	0.296	0.493	-3	0.388
BBOV_III003540	conserved hypothetical protein	0.000277	0	0	0	0	125	0.033	0.139	0.062	0.05	0.05	0.067	-5	0.553
BBOV_II000840	hypothetical protein	0.001061	0	0	0	0	235	0.204	0.078	0.734	0.461	0.795	0.454	-3	0.178
BBOV_IV008560	hypothetical protein	0.000966	0	0	0	0	441	0.305	0.685	0.306	0.765	0.205	0.453	-3	0.383
BBOV_IV008370	hypothetical protein	0.000705	0	0	0	0	262	0.098	0.164	0.215	0.103	0.169	0.15	-5	0.35
BBOV_III003250	hypothetical protein	0.000697	0	0	0	0	380	0.443	0.239	0.403	0.752	0.195	0.406	-4	0.463
BBOV_IV009920	proteasome 26S regulatory subunit, putative	0.000561	0	0	0	0	1008	0.328	0.288	0.119	0.022	0.045	0.16	-5	0.855
BBOV_II004400	K+ channel tetramerisation domain containing protein	0.004466	0	0	0	0	277	0.378	0.102	0.208	0.065	0.053	0.161	-5	0.126
BBOV_III011530	hypothetical protein	0.002247	0	0	0	0	132	0.691	0.437	0.189	0.137	0.267	0.344	-4	0.141
BBOV_III006690	adaptin N terminal domain containing protein	0.001292	0	0	0	0	882	0.106	0.139	0.079	0.036	0.043	0.081	-5	0.515
BBOV_III003580	hydrolase, NUDIX family protein	0.00088	0	0	0	0	450	0.025	0.083	0.119	0.107	0.346	0.136	-5	0.253
BBOV_III009400	hypothetical protein	0.000683	0	0	0	0	265	0.024	0.031	0.245	0.025	0.061	0.077	-5	0.22
BBOV_III002260	conserved hypothetical protein	0.000632	0	0	0	0	234	0.548	0.883	0.73	0.123	0.14	0.485	3	0.326
BBOV_IV000590	conserved hypothetical protein	0.002823	0	3	395	486	526	0.102	0.075	0.101	0.361	0.851	0.298	-4	0.356
BBOV_IV001630	cleavage and polyadenylation specifity factor	0.001058	0	0	0	0	709	0.012	0.019	0.675	0.084	0.119	0.182	-4	0.393
BBOV_IV011630	hypothetical protein	0.000852	0	0	0	0	460	0.152	0.67	0.734	0.519	0.425	0.5	3	0.179
BBOV_IV011340	hypothetical protein	0.000694	0	0	0	0	204	0.004	0.004	0.183	0.007	0.016	0.043	-5	0.201
BBOV_III002990	DNA-dependent RNA polymerase, putative	0.000457	0	0	0	0	1088	0.566	0.378	0.122	0.408	0.212	0.337	-4	0.628
BBOV_IV001400	translation initiation factor eIF epsilon subunit, putative	0.010646	0	0	0	0	654	0.268	0.214	0.254	0.775	0.329	0.368	-4	0.289
BBOV_II005030	hypothetical protein	0.001609	0	0	0	0	242	0.033	0.121	0.11	0.066	0.078	0.082	-5	0.442
BBOV_III011790	aconitate hydratase 1 family protein	0.001091	0	0	0	0	908	0.123	0.648	0.14	0.607	0.265	0.357	-3	0.451
BBOV_III003720	conserved hypothetical protein	0.000663	0	0	0	0	542	0.19	0.069	0.145	0.025	0.04	0.094	-5	0.892
BBOV_II001590	hypothetical protein	0.000426	0	0	0	0	566	0.326	0.266	0.187	0.014	0.018	0.162	-5	0.789
BBOV_IV003510	ribosomal protein S14, putative	0.0003	0	0	0	0	112	0.086	0.044	0.133	0.349	0.132	0.149	-5	0.299
BBOV_IV007420	membrane protein, putative	0.199826	0	1	12	34	255	0.2	0.268	0.081	0.265	0.255	0.214	-5	0.254
BBOV_II002810	t-SNARE protein, putative	0.002193	0	1	276	298	301	0.327	0.789	0.484	0.061	0.073	0.347	-4	0.944
BBOV_II002250	tyrosyl-tRNA synthetase, putative	0.001949	0	0	0	0	418	0.05	0.046	0.191	0.223	0.619	0.226	-4	0.509
BBOV_II005010	hypothetical protein	0.001716	0	0	0	0	336	0.022	0.148	0.171	0.075	0.091	0.101	-5	0.699
BBOV_I005300	variant erythrocyte surface antigen-1, putative	0.001174	0	1	1049	1071	1112	0.152	0.077	0.067	0.306	0.087	0.138	-5	0.722
BBOV_II002920	conserved hypothetical protein	0.001055	0	0	0	0	115	0.065	0.071	0.186	0.05	0.047	0.084	-5	0.269
BBOV_IV001220	conserved hypothetical protein	0.000769	0	0	0	0	424	0.637	0.896	0.197	0.128	0.159	0.403	-3	0.287
BBOV_II006430	14-3-3 protein	0.000683	0	0	0	0	256	0.048	0.115	0.11	0.037	0.064	0.075	-5	0.931
BBOV_I003590	kelch repeat and K+ channel tetramerisation domain containing protein	0.000598	0	0	0	0	569	0.045	0.083	0.233	0.063	0.112	0.107	-5	0.264
BBOV_V000280	hypothetical protein	0.000518	0	2	58	101	121	0.037	0.139	0.066	0.019	0.027	0.058	-5	0.72
BBOV_II007210	hypothetical protein	0.002988	0	0	0	0	1166	0.491	0.333	0.796	0.227	0.114	0.392	-4	0.162
BBOV_III003230	WD domain, G-beta repeat domain containing protein	0.001836	0	0	0	0	367	0.125	0.092	0.555	0.16	0.197	0.226	-4	0.137
BBOV_IV011320	conserved hypothetical protein	0.000558	0	0	0	0	197	0.221	0.344	0.292	0.154	0.145	0.231	-5	0.232
BBOV_V000190	hypothetical protein	0.000535	0	2	24	89	120	0.048	0.115	0.094	0.034	0.03	0.064	-5	0.741
BBOV_I004760	U6 snRNA-associated Sm-like protein LSm4, putative	0.004325	0	0	0	0	104	0.868	0.75	0.808	0.171	0.176	0.555	3	0.31
BBOV_II006540	hypothetical protein	0.001234	0	1	1100	1122	1128	0.142	0.128	0.742	0.17	0.076	0.252	-4	0.208
BBOV_I004510	variant erythrocyte surface antigen-1, beta subunit	0.000978	0	1	1030	1052	1093	0.019	0.016	0.088	0.128	0.097	0.07	-5	0.783
BBOV_IV002030	conserved hypothetical protein	0.000703	0	0	0	0	727	0.763	0.863	0.758	0.074	0.073	0.506	3	0.675
BBOV_II002140	hypothetical protein	0.000534	0	0	0	0	104	0.007	0.031	0.161	0.071	0.027	0.059	-5	0.525
BBOV_II006210	hypothetical protein	0.003282	0	0	0	0	692	0.004	0.01	0.311	0.471	0.771	0.313	-4	0.247
BBOV_II007310	hypothetical protein	0.001167	0	0	0	0	801	0.037	0.1	0.311	0.754	0.742	0.389	-3	0.2
BBOV_II002960	adaptin N terminal region family protein	0.00116	0	0	0	0	923	0.033	0.09	0.14	0.04	0.057	0.072	-5	0.544
BBOV_III006740	phosphatidylinositol 3- and 4-kinase family protein	0.000538	0	0	0	0	627	0.384	0.348	0.329	0.608	0.158	0.365	-4	0.237
BBOV_I003630	glycine cleavage T-protein (aminomethyl transferase) domain containing protein	0.000478	0	0	0	0	732	0.126	0.41	0.76	0.077	0.109	0.296	-4	0.227
BBOV_IV008230	mitochondrial inner membrane translocase subunit TIM44, putative	0.000459	0	0	0	0	395	0.72	0.863	0.206	0.192	0.152	0.427	-3	0.506
BBOV_III003830	conserved hypothetical protein	0.002206	0	0	0	0	130	0.481	0.838	0.222	0.73	0.355	0.525	-3	0.363
BBOV_IV003580	hypothetical protein	0.002	0	0	0	0	2820	0.005	0.005	0.147	0.563	0.434	0.231	-4	0.588
BBOV_IV011370	PK4 protein kinase	0.001694	0	1	399	421	1033	0.229	0.183	0.214	0.361	0.189	0.235	-5	0.177
BBOV_IV004760	hypothetical protein	0.001546	0	0	0	0	611	0.356	0.475	0.146	0.052	0.135	0.233	-5	0.611
BBOV_II005180	u4/u6.u5 tri-snRNP-associated 65 kDa protein, putative	0.001084	0	0	0	0	470	0.027	0.059	0.159	0.016	0.061	0.064	-5	0.14
BBOV_I003650	FHA domain containing protein	0.00099	0	0	0	0	638	0.127	0.166	0.524	0.786	0.376	0.396	-3	0.072
BBOV_IV008570	hypothetical protein	0.000373	0	0	0	0	1177	0.122	0.108	0.12	0.111	0.163	0.125	-5	0.861
BBOV_III001920	hypothetical protein	0.000344	0	4	476	722	774	0.146	0.094	0.655	0.459	0.442	0.359	-4	0.213
BBOV_III000930	FAD-dependent glycerol-3-phosphate dehydrogenase, putative	0.091127	0	0	0	0	619	0.647	0.578	0.208	0.648	0.852	0.587	4	0.231
BBOV_I000180	histone-like transcription factor domain containing protein	0.001209	0	0	0	0	396	0.148	0.066	0.586	0.758	0.154	0.342	-3	0.233
BBOV_II007740	hydrolase, TatD family protein	0.000325	0	0	0	0	319	0.517	0.254	0.426	0.584	0.432	0.443	-3	0.433
BBOV_II005960	conserved hypothetical protein	0.000803	0	0	0	0	257	0.378	0.57	0.316	0.114	0.094	0.294	-4	0.379
BBOV_IV009960	hypothetical protein	0.000779	0	0	0	0	299	0.054	0.154	0.182	0.128	0.119	0.127	-5	0.773
BBOV_II007630	conserved hypothetical protein	0.00071	0	0	0	0	195	0.161	0.205	0.105	0.082	0.063	0.123	-5	0.892
BBOV_III009200	proteasome A-type and B-type family protein	0.000501	0	0	0	0	236	0.203	0.081	0.185	0.183	0.15	0.16	-5	0.224
BBOV_II004300	small GTP-binding protein sar1	0.014171	0	0	0	0	197	0.932	0.865	0.257	0.562	0.201	0.563	3	0.421
BBOV_IV001310	conserved hypothetical protein	0.011661	0	1	20	39	354	0.069	0.121	0.132	0.078	0.081	0.096	-5	0.272
BBOV_I003730	conserved hypothetical protein	0.002478	0	0	0	0	465	0.079	0.081	0.151	0.031	0.04	0.076	-5	0.122
BBOV_IV010460	GTPase subfamily protein	0.001443	0	0	0	0	826	0.076	0.131	0.462	0.244	0.232	0.229	-5	0.275
BBOV_IV007410	hypothetical protein	0.001404	0	0	0	0	447	0.112	0.049	0.304	0.087	0.103	0.131	-5	0.698
BBOV_II002990	hypothetical protein	0.001102	0	0	0	0	326	0.023	0.047	0.397	0.113	0.111	0.138	-5	0.31
BBOV_III003740	conserved hypothetical protein	0.000673	0	0	0	0	1025	0.091	0.139	0.197	0.098	0.116	0.128	-5	0.817
BBOV_III002100	Sec1 family protein	0.000435	0	0	0	0	556	0.022	0.043	0.173	0.6	0.437	0.255	-4	0.4
BBOV_II003380	conserved hypothetical protein	0.00043	0	0	0	0	527	0.128	0.695	0.12	0.09	0.114	0.229	-4	0.741
BBOV_IV002540	hypothetical protein	0.000293	0	0	0	0	229	0.262	0.434	0.213	0.126	0.097	0.226	-5	0.102
BBOV_IV007350	conserved hypothetical protein	0.005557	0	0	0	0	220	0.193	0.092	0.2	0.254	0.6	0.268	-4	0.626
BBOV_IV005170	DNA-directed RNA polymerase II, putative	0.001568	0	0	0	0	175	0.715	0.822	0.168	0.109	0.12	0.387	-3	0.163
BBOV_IV002370	leucyl-tRNA synthetase, putative	0.021325	0	1	7	29	782	0.231	0.272	0.099	0.091	0.3	0.199	-5	0.355
BBOV_II005250	phosphatidylinositol synthase, putative	0.005179	0	4	20	187	208	0.139	0.131	0.114	0.049	0.1	0.107	-5	0.87
BBOV_II005460	hypothetical protein	0.003003	0	0	0	0	186	0.145	0.154	0.331	0.165	0.171	0.193	-5	0.237
BBOV_III000280	Plasmodium falciparum CPW-WPC domain containing protein	0.001966	0	0	0	0	323	0.27	0.254	0.242	0.136	0.1	0.2	-5	0.207
BBOV_IV003880	conserved hypothetical protein	0.001583	0	0	0	0	707	0.603	0.766	0.512	0.131	0.074	0.417	3	0.431
BBOV_III002850	adaptin N terminal region domain containing protein	0.001239	0	0	0	0	831	0.095	0.237	0.118	0.126	0.108	0.137	-5	0.639
BBOV_II000540	hypothetical protein	0.001086	0	0	0	0	300	0.529	0.183	0.377	0.096	0.518	0.341	-3	0.525
BBOV_IV001680	ribosomal protein L34, putative	0.000651	0	0	0	0	157	0.749	0.318	0.631	0.073	0.08	0.37	-3	0.705
BBOV_I000150	conserved hypothetical protein	0.000384	0	0	0	0	389	0.094	0.766	0.207	0.659	0.756	0.496	3	0.341
BBOV_IV001900	origin recognition complex subunit 1	0.000361	0	0	0	0	617	0.68	0.364	0.516	0.078	0.065	0.341	-3	0.582
BBOV_IV001300	DNA excision repair helicase	0.001401	0	0	0	0	822	0.455	0.38	0.117	0.838	0.486	0.455	-4	0.293
BBOV_II004580	conserved hypothetical protein	0.001344	0	0	0	0	210	0.148	0.718	0.111	0.326	0.217	0.304	-4	0.276
BBOV_I005130	variant erythrocyte surface antigen-1, beta subunit	0.000978	0	1	1103	1125	1166	0.019	0.016	0.088	0.12	0.095	0.068	-5	0.703
BBOV_I002030	conserved hypothetical protein	0.000931	0	0	0	0	311	0.006	0.01	0.176	0.056	0.044	0.058	-5	0.357
BBOV_I002350	RNA binding protein, putative	0.000301	0	0	0	0	163	0.234	0.197	0.203	0.112	0.15	0.179	-5	0.208
BBOV_II004960	RNA recognition motif (RRM)-containing protein	0.002199	0	0	0	0	383	0.008	0.02	0.39	0.016	0.06	0.099	-5	0.206
BBOV_II000310	trehalose-6-phosphate synthase domain containing protein, putative	0.001618	0	0	0	0	958	0.694	0.663	0.6	0.178	0.152	0.457	3	0.35
BBOV_III010830	hypothetical protein	0.000843	0	0	0	0	722	0.394	0.649	0.491	0.474	0.541	0.51	-3	0.275
BBOV_I003140	base excision DNA repair protein, HhH-GPD family domain containing protein	0.004012	0	0	0	0	205	0.131	0.114	0.121	0.047	0.063	0.095	-5	0.187
BBOV_III010210	conserved hypothetical protein	0.002494	0	0	0	0	188	0.635	0.149	0.292	0.149	0.069	0.259	-4	0.309
BBOV_III003770	hypothetical protein	0.002459	0	0	0	0	188	0	0.027	0.531	0.018	0.059	0.127	-4	0.307
BBOV_IV007460	conserved hypothetical protein	0.001404	0	0	0	0	447	0.112	0.049	0.329	0.087	0.103	0.136	-5	0.757
BBOV_III007320	hypothetical protein	0.001282	0	0	0	0	235	0.24	0.332	0.747	0.185	0.223	0.345	-4	0.375
BBOV_IV003570	DHHC zinc finger domain containing protein	0.001215	0	4	21	196	308	0.106	0.493	0.112	0.024	0.037	0.154	-5	0.629
BBOV_IV002970	TATA-box binding protein	0.001072	0	0	0	0	277	0.056	0.095	0.512	0.045	0.059	0.153	-4	0.158
BBOV_III010740	1-deoxy-D-xylulose 5-phosphate reductoisomerase family protein	0.001011	0	0	0	0	447	0.074	0.093	0.108	0.129	0.149	0.111	-5	0.463
BBOV_IV009410	rRNA methyltransferase, putative	0.000863	0	0	0	0	339	0.249	0.59	0.125	0.038	0.04	0.208	-4	0.256
BBOV_IV002610	hypothetical protein	0.000692	0	0	0	0	320	0.034	0.07	0.106	0.017	0.02	0.049	-5	0.77
BBOV_III004590	RNA recognition motif domain containing protein	0.00067	0	0	0	0	643	0.172	0.935	0.246	0.068	0.076	0.299	-4	0.211
BBOV_III009500	conserved hypothetical protein	0.000608	0	0	0	0	578	0.032	0.026	0.725	0.305	0.443	0.306	-4	0.765
BBOV_I004340	pre-mRNA splicing factor RNA helicase, putative	0.000592	0	0	0	0	703	0.009	0.011	0.16	0.04	0.063	0.057	-5	0.393
BBOV_III000340	hypothetical protein	0.007207	0	0	0	0	174	0.043	0.091	0.213	0.566	0.212	0.225	-4	0.185
BBOV_III003470	CW-type zinc finger family protein	0.003157	0	0	0	0	680	0.101	0.079	0.161	0.191	0.208	0.148	-5	0.165
BBOV_III005250	hypothetical protein	0.001406	0	0	0	0	271	0.156	0.267	0.322	0.072	0.144	0.192	-5	0.128
BBOV_III006240	YT521-B-like family protein	0.00088	0	0	0	0	427	0.042	0.07	0.116	0.053	0.054	0.067	-5	0.213
BBOV_I002500	conserved hypothetical protein	0.000672	0	0	0	0	187	0.069	0.121	0.058	0.044	0.058	0.07	-5	0.815
BBOV_II002210	hypothetical protein	0.000591	0	0	0	0	185	0.259	0.174	0.184	0.031	0.049	0.139	-5	0.704
BBOV_I003080	hypothetical protein	0.000349	0	0	0	0	166	0.055	0.135	0.049	0.053	0.067	0.072	-5	0.233
BBOV_II006660	hypothetical protein	0.000322	0	0	0	0	213	0.048	0.115	0.05	0.046	0.075	0.067	-5	0.46
BBOV_IV007190	dihydrolipoamide dehydrogenase, putative	0.002419	0	0	0	0	481	0.429	0.195	0.156	0.137	0.111	0.206	-5	0.287
BBOV_IV010080	ribosomal protein S18, putative	0.001072	0	0	0	0	336	0.042	0.05	0.316	0.239	0.116	0.153	-5	0.795
BBOV_III006230	uracil-DNA glycosylase family protein	0.00105	0	0	0	0	287	0.119	0.093	0.242	0.746	0.179	0.276	-4	0.24
BBOV_II004590	hypothetical protein	0.00076	0	0	0	0	395	0.163	0.386	0.197	0.129	0.191	0.213	-5	0.715
BBOV_III003910	conserved hypothetical protein	0.000356	0	0	0	0	243	0.339	0.191	0.437	0.05	0.069	0.217	-5	0.262
BBOV_III008060	hypothetical protein	0.00855	0	0	0	0	169	0.526	0.668	0.261	0.675	0.752	0.576	4	0.293
BBOV_III010230	conserved hypothetical protein	0.003571	0	0	0	0	413	0.119	0.086	0.33	0.178	0.208	0.184	-5	0.302
BBOV_IV006020	asparagine synthase, putative	0.001151	0	1	133	155	654	0.783	0.243	0.229	0.489	0.244	0.398	-4	0.431
BBOV_IV009270	hypothetical protein	0.000701	0	0	0	0	454	0.229	0.33	0.207	0.158	0.167	0.218	-5	0.177
BBOV_III002800	hypothetical protein	0.002982	0	1	35	54	86	0.034	0.017	0.054	0.083	0.117	0.061	-5	0.271
BBOV_III009150	conserved hypothetical protein	0.002859	0	0	0	0	209	0.751	0.385	0.178	0.174	0.329	0.363	-4	0.521
BBOV_III006560	ribosomal protein L15, putative	0.001887	0	0	0	0	147	0.081	0.881	0.209	0.099	0.088	0.272	-4	0.126
BBOV_IV011490	hypothetical protein	0.001804	0	0	0	0	179	0.082	0.154	0.231	0.149	0.146	0.152	-5	0.475
BBOV_VI000060	cytochrome b	0.00064	0	9	24	356	363	0.063	0.053	0.073	0.082	0.063	0.067	-5	0.905
BBOV_III003650	hypothetical protein	0.000575	0	3	198	339	351	0.282	0.243	0.146	0.207	0.103	0.196	-5	0.427
BBOV_III009430	glycoprotease family protein	0.093448	0	0	0	0	406	0.686	0.44	0.482	0.357	0.25	0.443	-4	0.235
BBOV_IV004630	hypothetical protein	0.00234	0	0	0	0	108	0.524	0.846	0.246	0.117	0.14	0.375	-3	0.157
BBOV_IV006230	U2 small nuclear ribonucleoprotein A', putative	0.001181	0	0	0	0	221	0.828	0.767	0.294	0.061	0.093	0.409	-3	0.229
BBOV_IV008510	conserved hypothetical protein	0.001122	0	0	0	0	120	0.304	0.109	0.195	0.079	0.079	0.153	-5	0.282
BBOV_II001110	HEAT repeat containing protein	0.001018	0	0	0	0	818	0	0.016	0.28	0.037	0.073	0.081	-5	0.716
BBOV_IV002450	prohibitin	0.339676	0	0	0	0	273	0.252	0.624	0.252	0.118	0.179	0.285	-4	0.626
BBOV_III005490	tRNA pseudouridine synthase A family protein	0.001897	0	0	0	0	248	0.315	0.283	0.344	0.136	0.312	0.278	-5	0.203
BBOV_II000870	ATP-dependent metalloprotease FtsH family protein	0.001634	0	0	0	0	706	0.225	0.259	0.78	0.812	0.299	0.475	-3	0.417
BBOV_IV008870	hypothetical protein	0.001189	0	0	0	0	192	0.002	0.02	0.122	0.113	0.061	0.064	-5	0.634
BBOV_III001770	conserved hypothetical protein	0.000865	0	0	0	0	612	0.102	0.145	0.146	0.149	0.156	0.14	-5	0.36
BBOV_III001710	DEAD/DEAH box helicase domain containing protein	0.0005	0	0	0	0	1996	0.136	0.132	0.709	0.095	0.138	0.242	-4	0.597
BBOV_IV010040	DNA replication licensing factor MCM5, putative	0.004979	0	0	0	0	777	0.058	0.042	0.188	0.537	0.762	0.317	-3	0.524
BBOV_III009760	amidase family protein	0.00112	0	1	40	62	591	0.133	0.155	0.712	0.008	0.033	0.208	-4	0.498
BBOV_IV008880	conserved hypothetical protein	0.000425	0	0	0	0	215	0.138	0.118	0.205	0.02	0.039	0.104	-5	0.675
BBOV_IV005050	hypothetical protein	0.002654	0	0	0	0	535	0.006	0.015	0.167	0.082	0.22	0.098	-5	0.373
BBOV_III004310	60S ribosomal protein L37e, putative	0.000786	0	0	0	0	98	0.262	0.131	0.185	0.109	0.212	0.18	-5	0.21
BBOV_III001610	SFT-2 like family protein	0.000627	0	4	30	150	166	0.092	0.047	0.096	0.021	0.023	0.056	-5	0.876
BBOV_III010150	conserved hypothetical protein	0.00061	0	0	0	0	663	0.619	0.417	0.746	0.17	0.119	0.414	-3	0.288
BBOV_IV000460	protein phosphatase 2C, putative	0.008926	0	0	0	0	324	0.066	0.056	0.155	0.064	0.108	0.09	-5	0.223
BBOV_IV000390	conserved hypothetical protein	0.005907	0	0	0	0	579	0.225	0.774	0.313	0.522	0.169	0.401	-3	0.184
BBOV_I003040	conserved hypothetical protein	0.005064	0	0	0	0	569	0.266	0.752	0.354	0.128	0.138	0.328	-4	0.408
BBOV_II000960	hypothetical protein	0.003995	0	0	0	0	151	0.629	0.559	0.661	0.04	0.065	0.391	3	0.173
BBOV_III005890	translation initiation factor eIF-6 family protein	0.003523	0	0	0	0	262	0.465	0.189	0.215	0.088	0.103	0.212	-5	0.244
BBOV_III007960	hypothetical protein	0.001427	0	0	0	0	674	0.03	0.026	0.172	0.086	0.147	0.092	-5	0.088
BBOV_II003820	sf-assemblin/beta giardin family protein	0.001327	0	0	0	0	345	0.172	0.108	0.194	0.03	0.065	0.114	-5	0.823
BBOV_IV006370	hypothetical protein	0.001297	0	0	0	0	99	0.506	0.502	0.254	0.031	0.082	0.275	-3	0.225
BBOV_II002600	hypothetical protein	0.000796	0	0	0	0	456	0.423	0.21	0.129	0.075	0.096	0.187	-5	0.322
BBOV_III002440	DnaJ domain containing protein	0.000627	0	0	0	0	688	0.093	0.077	0.1	0.114	0.168	0.11	-5	0.398
BBOV_III010720	hypothetical protein	0.000319	0	0	0	0	301	0.106	0.038	0.167	0.05	0.064	0.085	-5	0.176
BBOV_IV002440	cytochrome oxidase biogenesis protein 1-1 (OXA1), putative	0.003478	0	4	161	363	408	0.198	0.357	0.358	0.168	0.149	0.246	-5	0.575
BBOV_IV004620	hypothetical protein	0.002527	0	0	0	0	215	0.374	0.713	0.434	0.81	0.294	0.525	-3	0.281
BBOV_I004850	hypothetical protein	0.002016	0	0	0	0	450	0	0.164	0.685	0.039	0.039	0.185	-4	0.319
BBOV_III003000	hypothetical protein	0.001547	0	4	70	206	234	0.01	0.003	0.132	0.079	0.063	0.057	-5	0.937
BBOV_III004770	hypothetical protein	0.001476	0	0	0	0	229	0.169	0.063	0.278	0.1	0.11	0.144	-5	0.155
BBOV_IV002150	Tetratricopeptide repeat protein 1 (TPR)	0.001225	0	0	0	0	229	0.024	0.059	0.178	0.059	0.085	0.081	-5	0.488
BBOV_II005440	hypothetical protein	0.00119	0	0	0	0	816	0.456	0.264	0.211	0.255	0.284	0.294	-5	0.155
BBOV_IV011440	conserved hypothetical protein	0.000888	0	0	0	0	516	0.415	0.231	0.438	0.086	0.101	0.254	-5	0.337
BBOV_III010970	cytochrome c oxidase subunit Vb, putative	0.000741	0	0	0	0	275	0.398	0.304	0.189	0.065	0.093	0.21	-5	0.121
BBOV_III006010	Sm domain containing protein	0.000733	0	0	0	0	159	0.533	0.351	0.249	0.1	0.078	0.262	-4	0.185
BBOV_IV001870	hypothetical protein	0.060817	0	0	0	0	524	0.15	0.053	0.469	0.218	0.255	0.229	-5	0.167
BBOV_III004290	RNA polymerases N / 8 kDa subunit family protein	0.002251	0	0	0	0	73	0.37	0.897	0.14	0.175	0.262	0.369	-4	0.462
BBOV_IV001740	hypothetical protein	0.001793	0	0	0	0	155	0.007	0.031	0.092	0.028	0.04	0.04	-5	0.626
BBOV_II002400	hypothetical protein	0.001604	0	0	0	0	1006	0.15	0.279	0.091	0.065	0.055	0.128	-5	0.333
BBOV_I003440	tetratricopeptide repeat domain containing protein	0.001329	0	0	0	0	796	0.901	0.783	0.287	0.364	0.488	0.565	-3	0.706
BBOV_I002130	hypothetical protein	0.000966	0	0	0	0	465	0.065	0.101	0.271	0.096	0.079	0.122	-5	0.827
BBOV_II003040	protein phosphatase 1, regulatory (inhibitor) subunit 7, putative	0.000379	0	0	0	0	259	0.187	0.471	0.154	0.048	0.058	0.184	-5	0.234
BBOV_I000310	FAD binding domain containing protein	0.005198	0	0	0	0	470	0.398	0.516	0.15	0.689	0.757	0.502	3	0.314
BBOV_IV010580	hypothetical protein	0.002635	0	0	0	0	189	0.417	0.789	0.571	0.759	0.256	0.558	3	0.299
BBOV_II005240	SNAP protein, putative	0.001002	0	0	0	0	282	0.195	0.225	0.175	0.086	0.1	0.156	-5	0.825
BBOV_III006350	mRNA capping enzyme, large subunit family protein	0.000964	0	0	0	0	717	0.074	0.126	0.442	0.129	0.19	0.192	-5	0.398
BBOV_IV006040	hypothetical protein	0.000961	0	0	0	0	337	0.626	0.714	0.748	0.114	0.174	0.475	3	0.297
BBOV_IV002690	conserved hypothetical protein	0.00084	0	0	0	0	1209	0.046	0.042	0.143	0.067	0.101	0.08	-5	0.745
BBOV_III001430	hypothetical protein	0.00038	0	0	0	0	229	0.078	0.091	0.118	0.138	0.051	0.095	-5	0.416
BBOV_III004530	conserved hypothetical protein	0.000244	0	0	0	0	639	0.092	0.094	0.718	0.355	0.17	0.286	-4	0.265
BBOV_I000620	hypothetical protein	0.002541	0	0	0	0	327	0.351	0.123	0.31	0.067	0.067	0.184	-5	0.48
BBOV_III005530	hypothetical protein	0.000878	0	3	24	198	230	0.17	0.126	0.102	0.093	0.097	0.118	-5	0.913
BBOV_III005340	hypothetical protein	0.000684	0	0	0	0	918	0.132	0.12	0.182	0.069	0.09	0.119	-5	0.721
BBOV_IV002010	conserved hypothetical protein	0.000649	0	0	0	0	319	0.074	0.056	0.108	0.027	0.024	0.058	-5	0.719
BBOV_II006560	protein with DnaJ domain, DNJ1/SIS1 family	0.000482	0	0	0	0	323	0.078	0.102	0.108	0.119	0.733	0.228	-4	0.188
BBOV_III002610	peptidase family M3 containing protein	0.000442	0	0	0	0	507	0.104	0.078	0.097	0.031	0.035	0.069	-5	0.469
BBOV_IV000980	hypothetical protein	0.00025	0	0	0	0	919	0.038	0.047	0.055	0.088	0.071	0.06	-5	0.821
BBOV_IV008650	hypothetical protein	0.332371	0	0	0	0	187	0.343	0.201	0.44	0.131	0.153	0.254	-5	0.285
BBOV_I001580	conserved hypothetical protein	0.003662	0	0	0	0	120	0.263	0.324	0.245	0.057	0.048	0.187	-5	0.265
BBOV_IV010030	polyubiquitin, putative	0.00206	0	0	0	0	233	0.746	0.426	0.192	0.099	0.186	0.33	-4	0.348
BBOV_II005850	5'-3' exonuclease, N-terminal resolvase-like domain, putative	0.001686	0	0	0	0	346	0.143	0.139	0.081	0.237	0.175	0.155	-5	0.346
BBOV_III000320	conserved hypothetical protein	0.001565	0	0	0	0	512	0.05	0.026	0.312	0.549	0.709	0.329	-3	0.091
BBOV_III002630	hypothetical protein	0.001271	0	0	0	0	201	0.012	0.065	0.154	0.125	0.145	0.1	-5	0.409
BBOV_III005940	WD domain, G-beta repeat containing protein	0.001261	0	0	0	0	742	0.187	0.105	0.244	0.264	0.286	0.217	-5	0.107
BBOV_III009940	membrane protein, putative	0.001141	0	9	20	346	380	0.144	0.083	0.058	0.011	0.013	0.062	-5	0.868
BBOV_III004810	hypothetical protein	0.000984	0	0	0	0	783	0.097	0.495	0.143	0.071	0.137	0.189	-5	0.622
BBOV_I002310	hypothetical protein	0.000859	0	0	0	0	470	0.045	0.048	0.531	0.144	0.246	0.203	-4	0.363
BBOV_IV010220	hypothetical protein	0.000849	0	0	0	0	639	0.115	0.072	0.752	0.131	0.15	0.244	-4	0.757
BBOV_IV008460	hypothetical protein	0.000686	0	0	0	0	577	0.058	0.156	0.309	0.131	0.113	0.153	-5	0.11
BBOV_II007180	Sma protein, putative	0.000589	0	0	0	0	1538	0.632	0.117	0.837	0.068	0.07	0.345	-3	0.252
BBOV_IV003780	conserved hypothetical protein	0.000562	0	0	0	0	162	0.302	0.141	0.177	0.452	0.142	0.243	-5	0.324
BBOV_III010890	deoxyhypusine synthase, putative	0.00049	0	0	0	0	370	0.149	0.127	0.273	0.07	0.059	0.136	-5	0.405
BBOV_IV009980	ribosomal protein S16, putative	0.000271	0	0	0	0	210	0.035	0.043	0.181	0.103	0.095	0.091	-5	0.172
BBOV_III005120	hypothetical protein	0.005105	0	0	0	0	251	0.151	0.166	0.206	0.355	0.323	0.24	-5	0.183
BBOV_III002030	WD domain, G-beta repeat containing protein	0.001251	0	0	0	0	404	0.314	0.089	0.339	0.154	0.159	0.211	-5	0.199
BBOV_III004050	conserved hypothetical protein	0.001071	0	0	0	0	92	0.097	0.061	0.25	0.047	0.061	0.103	-5	0.441
BBOV_IV000130	aldo-keto reductase	0.000789	0	0	0	0	658	0.092	0.098	0.161	0.177	0.177	0.141	-5	0.303
BBOV_III006830	CAF1 family ribonuclease containing protein	0.000337	0	0	0	0	374	0.311	0.251	0.115	0.182	0.257	0.223	-5	0.213
BBOV_II006490	hypothetical protein	0.002913	0	0	0	0	135	0.442	0.12	0.242	0.106	0.144	0.211	-5	0.284
BBOV_II003410	conserved hypothetical protein	0.002465	0	0	0	0	521	0.132	0.117	0.142	0.444	0.35	0.237	-5	0.302
BBOV_I005040	conserved hypothetical protein	0.002483	0	11	36	478	490	0.078	0.229	0.25	0.091	0.14	0.158	-5	0.867
BBOV_I005070	conserved hypothetical protein	0.002483	0	11	36	478	490	0.078	0.229	0.25	0.091	0.14	0.158	-5	0.867
BBOV_IV006590	conserved hypothetical protein	0.001557	0	1	10	29	118	0.669	0.343	0.185	0.1	0.066	0.273	-4	0.38
BBOV_IV008640	hypothetical protein	0.001468	0	0	0	0	599	0.193	0.217	0.51	0.019	0.029	0.194	-4	0.184
BBOV_I002170	conserved hypothetical protein	0.001098	0	0	0	0	730	0.153	0.099	0.208	0.088	0.114	0.132	-5	0.828
BBOV_III000540	hypothetical protein	0.001053	0	0	0	0	793	0.047	0.031	0.117	0.036	0.069	0.06	-5	0.74
BBOV_III003160	hypothetical protein	0.000987	0	0	0	0	172	0.121	0.095	0.793	0.021	0.049	0.216	-4	0.346
BBOV_IV001360	signal recognition particle SRP19 subunit	0.000773	0	0	0	0	129	0.637	0.288	0.17	0.128	0.116	0.268	-4	0.406
BBOV_II004370	hypothetical protein	0.000495	0	0	0	0	1316	0.002	0.107	0.248	0.317	0.127	0.16	-5	0.213
BBOV_I002750	hypothetical protein	0.002324	0	1	76	98	118	0.113	0.073	0.577	0.142	0.194	0.22	-4	0.438
BBOV_III010090	hypothetical protein	0.001898	0	0	0	0	342	0.116	0.093	0.215	0.694	0.173	0.258	-4	0.254
BBOV_IV000900	hypothetical protein	0.001095	0	0	0	0	117	0.83	0.775	0.785	0.143	0.167	0.54	3	0.414
BBOV_I003510	hypothetical protein	0.000729	0	0	0	0	280	0	0.017	0.336	0.027	0.037	0.083	-5	0.258
BBOV_IV008930	conserved hypothetical protein	0.000674	0	0	0	0	333	0.074	0.15	0.204	0.083	0.099	0.122	-5	0.196
BBOV_IV001820	clathrin heavy chain	0.000543	0	0	0	0	1676	0.245	0.109	0.244	0.18	0.198	0.195	-5	0.746
BBOV_II006850	hypothetical protein	0.000421	0	2	31	146	230	0.109	0.083	0.168	0.027	0.024	0.082	-5	0.758
BBOV_IV001430	membrane protein, putative	0.004705	0	3	15	109	176	0.259	0.028	0.091	0.447	0.612	0.287	-4	0.318
BBOV_III003900	hypothetical protein	0.002277	0	0	0	0	1163	0.294	0.051	0.151	0.042	0.061	0.12	-5	0.775
BBOV_IV001110	hypothetical protein	0.001109	0	0	0	0	198	0.449	0.262	0.189	0.045	0.093	0.208	-5	0.347
BBOV_III007880	hypothetical protein	0.000886	0	0	0	0	1139	0.146	0.168	0.752	0.061	0.08	0.241	-4	0.611
BBOV_I004070	phosphatidylinositol transfer protein domain containing protein	0.018419	0	0	0	0	641	0.254	0.134	0.778	0.286	0.241	0.339	-4	0.153
BBOV_II003260	prenyltransferase, UbiA family protein	0.016498	0	5	112	297	312	0.111	0.116	0.242	0.175	0.211	0.171	-5	0.662
BBOV_I003230	hypothetical protein	0.003897	0	0	0	0	2892	0.334	0.274	0.363	0.049	0.068	0.218	-5	0.768
BBOV_IV006080	40S ribosomal protein S15, putative	0.001187	0	0	0	0	219	0.046	0.117	0.223	0.334	0.16	0.176	-5	0.459
BBOV_IV008310	choline/ethanolamine kinase, putative	0.000935	0	0	0	0	396	0.293	0.157	0.643	0.144	0.131	0.274	-4	0.347
BBOV_III004320	hypothetical protein	0.000599	0	0	0	0	146	0.806	0.414	0.386	0.05	0.087	0.349	-4	0.378
BBOV_IV003160	conserved hypothetical protein	0.005477	0	5	59	279	302	0	0.024	0.182	0.025	0.019	0.05	-5	0.83
BBOV_IV006860	cytosolic glycoprotein FP21, putative	0.003606	0	0	0	0	161	0.702	0.615	0.632	0.086	0.24	0.455	3	0.53
BBOV_III000700	variant erythrocyte surface antigen-1, beta subunit	0.000909	0	1	1083	1105	1146	0.011	0.015	0.057	0.079	0.081	0.049	-5	0.749
BBOV_IV000820	cytochrome c oxidase assembly protein Cox11 subunit	0.000843	0	1	107	129	289	0.299	0.434	0.73	0.139	0.238	0.368	-4	0.201
BBOV_IV002120	hypothetical protein	0.00064	0	0	0	0	683	0.057	0.03	0.28	0.21	0.378	0.191	-5	0.642
BBOV_II007070	hypothetical protein	0.000548	0	0	0	0	353	0.14	0.171	0.146	0.08	0.056	0.119	-5	0.311
BBOV_I001950	protein kinase domain containing protein	0.000281	0	0	0	0	580	0.409	0.649	0.242	0.083	0.206	0.318	-4	0.352
BBOV_II002420	seroreactive antigen BMN1-9B	0.003367	0	0	0	0	438	0.178	0.178	0.186	0.144	0.181	0.173	-5	0.226
BBOV_III000460	hypothetical protein	0.002364	0	0	0	0	220	0.033	0.054	0.071	0.382	0.114	0.131	-5	0.458
BBOV_II001210	hypothetical protein	0.001821	0	0	0	0	456	0.004	0.009	0.416	0.044	0.053	0.105	-5	0.421
BBOV_I004010	actin, putative	0.001626	0	0	0	0	405	0.597	0.265	0.181	0.151	0.323	0.303	-4	0.314
BBOV_II006410	hypothetical protein	0.001368	0	0	0	0	278	0.281	0.377	0.269	0.048	0.068	0.209	-5	0.164
BBOV_III008120	60S acidic ribosomal protein p1, putative	0.000918	0	0	0	0	118	0.337	0.505	0.17	0.054	0.078	0.229	-4	0.305
BBOV_IV000550	conserved hypothetical protein	0.000619	0	0	0	0	175	0.25	0.941	0.109	0.081	0.071	0.29	-4	0.871
BBOV_IV007400	MIF4G domain containing protein	0.000603	0	0	0	0	367	0.102	0.718	0.197	0.115	0.172	0.261	-4	0.839
BBOV_III009690	hypothetical protein	0.009867	0	0	0	0	1359	0.072	0.075	0.337	0.218	0.259	0.192	-5	0.42
BBOV_IV003530	hypothetical protein	0.003193	0	0	0	0	463	0.18	0.128	0.117	0.091	0.087	0.121	-5	0.103
BBOV_III003120	hypothetical protein	0.002208	0	0	0	0	73	0.873	0.841	0.289	0.126	0.168	0.459	-3	0.783
BBOV_IV002100	hypothetical protein	0.001099	0	1	133	155	228	0.258	0.211	0.123	0.233	0.193	0.204	-5	0.405
BBOV_IV001260	mitochondrial processing peptidase beta subunit	0.000794	0	0	0	0	514	0.04	0.036	0.542	0.324	0.38	0.264	-4	0.234
BBOV_IV004730	histamine-releasing factor, putative	0.002564	0	0	0	0	175	0.137	0.476	0.797	0.139	0.149	0.34	-4	0.617
BBOV_III003590	carbamoyl phosphate synthetase	0.001899	0	0	0	0	1632	0.069	0.055	0.238	0.078	0.068	0.102	-5	0.387
BBOV_II004100	ClpB, putative	0.001588	0	0	0	0	931	0.036	0.083	0.755	0.047	0.039	0.192	-4	0.515
BBOV_IV002310	undecaprenyl pyrophosphate synthetase, putative	0.001406	0	0	0	0	229	0.161	0.149	0.111	0.092	0.103	0.123	-5	0.42
BBOV_III009300	hypothetical protein	0.001135	0	0	0	0	383	0.12	0.178	0.106	0.038	0.144	0.117	-5	0.821
BBOV_III007750	hypothetical protein	0.001062	0	0	0	0	52	0.105	0.227	0.139	0.057	0.039	0.113	-5	0
BBOV_IV007770	hypothetical protein	0.000869	0	0	0	0	308	0.136	0.18	0.108	0.76	0.793	0.395	-3	0.21
BBOV_III009890	hypothetical protein	0.023154	0	0	0	0	139	0.157	0.071	0.211	0.145	0.528	0.222	-4	0.127
BBOV_II003970	hypothetical protein	0.00432	0	0	0	0	541	0.505	0.155	0.331	0.226	0.213	0.286	-4	0.208
BBOV_II004390	mitochondrial carrier protein, putative	0.00409	0	2	20	94	280	0.11	0.111	0.205	0.018	0.049	0.099	-5	0.252
BBOV_IV007220	hypothetical protein	0.00284	0	1	188	210	757	0.001	0.016	0.166	0.032	0.042	0.051	-5	0.472
BBOV_I000510	protein phosphatase 2C domain containing protein	0.001076	0	0	0	0	474	0.143	0.089	0.23	0.198	0.757	0.283	-4	0.291
BBOV_III008910	hypothetical protein	0.00094	0	1	240	262	267	0.116	0.202	0.128	0.061	0.073	0.116	-5	0.761
BBOV_III002180	conserved hypothetical protein	0.000237	0	0	0	0	195	0.005	0.054	0.183	0.036	0.056	0.067	-5	0.452
BBOV_III006410	membrane protein, putative	0.003001	0	5	20	227	238	0.033	0.028	0.058	0.017	0.056	0.038	-5	0.928
BBOV_III006940	SNF2 family N-terminal domain containing protein	0.001669	0	0	0	0	1744	0.097	0.055	0.354	0.106	0.116	0.146	-5	0.369
BBOV_I000550	hypothetical protein	0.001479	0	0	0	0	260	0.011	0.031	0.181	0.188	0.159	0.114	-5	0.528
BBOV_II006910	SNF7 family protein	0.001011	0	0	0	0	232	0.033	0.031	0.049	0.05	0.051	0.043	-5	0.462
BBOV_IV001520	DNA ligase I	0.000606	0	0	0	0	773	0.054	0.071	0.18	0.029	0.035	0.074	-5	0.477
BBOV_II002170	gar1 protein RNA binding region containing protein	0.006669	0	0	0	0	189	0.003	0.11	0.372	0.07	0.217	0.154	-5	0.194
BBOV_III005980	diphthamide biosynthesis protein 2-related domain containing protein	0.003642	0	0	0	0	447	0.242	0.187	0.23	0.369	0.28	0.262	-5	0.305
BBOV_III000730	hypothetical protein	0.002361	0	2	33	74	134	0.024	0.048	0.144	0.019	0.046	0.056	-5	0.691
BBOV_IV001290	conserved hypothetical protein	0.001147	0	1	42	60	100	0.077	0.086	0.414	0.019	0.035	0.126	-5	0.26
BBOV_IV007900	hypothetical protein	0.000943	0	0	0	0	128	0.706	0.804	0.196	0.057	0.061	0.365	-3	0.555
BBOV_IV003990	conserved hypothetical protein	0.000335	0	0	0	0	523	0.128	0.13	0.213	0.48	0.545	0.299	-4	0.369
BBOV_II006290	hypothetical protein	0.004681	0	9	12	1037	1310	0.516	0.316	0.246	0.105	0.208	0.278	-4	0.422
BBOV_I002060	hypothetical protein	0.003726	0	1	55	77	113	0.212	0.103	0.192	0.048	0.043	0.12	-5	0.515
BBOV_III011620	hypothetical protein	0.001019	0	0	0	0	525	0.205	0.308	0.772	0.161	0.129	0.315	-4	0.226
BBOV_I001920	hypothetical protein	0.000894	0	0	0	0	736	0.055	0.121	0.11	0.101	0.061	0.09	-5	0.82
[truncated: 1,155 more rows]

## Sheet: Spider_Pos_test
ID	ProteinName	SignalP	CS_pos	No_of_TMs	First_TM	Last_TM	ProtLen	SS3	SS8	Angles	HSE_u	ASA	Average	Consensus	TM_Warning	Test_avg	Type	Test_avg - Average	Test_Misclass
BBOV_IV000520	importin beta subunit, putative	0.663946	21	0	0	0	859	0.179	0.053	0.159	0.155	0.6	0.229	-4	0.925	0.215	Pos_test	-0.014	4
BBOV_IV009860	rhoptry-associated protein 1 (RAP-1)	0.973114	21	0	0	0	565	0.893	0.981	0.955	0.998	0.989	0.963	5	0.835	0.982	Pos_test	0.019	0
BBOV_III006200	hypothetical protein	0.525293	18	0	0	0	240	0.32	0.176	0.249	0.887	0.889	0.504	-3	0.743	0.214	Pos_test	-0.29	4
BBOV_III004330	hypothetical protein	0.904003	20	0	0	0	1125	0.966	0.939	0.962	0.966	0.941	0.955	5	0.732	0.917	Pos_test	-0.038	0
BBOV_III011070	hypothetical protein	0.862081	22	0	0	0	1591	0.921	0.889	0.875	0.939	0.962	0.917	5	0.682	0.957	Pos_test	0.04	0
BBOV_IV007570	hypothetical protein	0.905426	24	0	0	0	302	0.848	0.679	0.824	0.863	0.86	0.815	5	0.503	0.912	Pos_test	0.097	0
BBOV_I003860	SmORF	0.951956	24	0	0	0	138	0.887	0.915	0.882	0.776	0.756	0.843	5	0.493	0.917	Pos_test	0.074	0
BBOV_II004220	SmORF	0.976527	22	0	0	0	211	0.907	0.952	0.78	0.968	0.952	0.912	5	0.414	0.971	Pos_test	0.059	0
BBOV_IV001340	hypothetical protein	0.795821	25	1	7	26	536	0.873	0.954	0.77	0.977	0.858	0.886	5	0.412	0.949	Pos_test	0.063	0
BBOV_II006670	hypothetical protein	0.620113	18	0	0	0	220	0.69	0.626	0.519	0.492	0.528	0.571	4	0.406	0.457	Pos_test	-0.114	3
BBOV_II000030	variant erythrocyte surface antigen-1, alpha subunit	0.740672	20	0	0	0	202	0.921	0.875	0.844	0.841	0.852	0.867	5	0.401	0.575	Pos_test	-0.292	3
BBOV_IV001370	MAC/perforin domain containing protein	0.877446	23	0	0	0	978	0.875	0.94	0.921	0.966	0.939	0.928	5	0.395	0.972	Pos_test	0.044	0
BBOV_I000830	conserved hypothetical protein	0.729456	24	0	0	0	521	0.939	0.936	0.883	0.871	0.847	0.895	5	0.382	0.963	Pos_test	0.068	0
BBOV_IV008940	hypothetical protein	0.565187	18	0	0	0	396	0.415	0.472	0.859	0.88	0.834	0.692	3	0.367	0.971	Pos_test	0.279	0
BBOV_II006080	subtilisin-like protein, putative	0.98765	23	0	0	0	695	0.831	0.957	0.792	0.944	0.954	0.896	5	0.345	0.639	Pos_test	-0.257	2
BBOV_III000410	predicted protein	0.862703	21	0	0	0	1272	0.972	0.963	0.945	0.975	0.888	0.949	5	0.343	0.958	Pos_test	0.009	0
BBOV_III007740	SmORF	0.888664	22	0	0	0	186	0.944	0.962	0.799	0.979	0.976	0.932	5	0.338	0.989	Pos_test	0.057	0
BBOV_II004160	SmORF	0.916389	24	0	0	0	138	0.927	0.928	0.839	0.943	0.905	0.908	5	0.329	0.918	Pos_test	0.01	0
BBOV_III011930	SmORF	0.933543	24	0	0	0	295	0.729	0.918	0.851	0.989	0.973	0.892	5	0.322	0.984	Pos_test	0.092	0
BBOV_III006360	LCCL domain containing protein	0.729826	24	0	0	0	1604	0.922	0.919	0.882	0.421	0.881	0.805	4	0.321	0.913	Pos_test	0.108	0
BBOV_II005760	tRNA synthetases class I protein superfamily	0.852702	21	0	0	0	1162	0.936	0.906	0.475	0.967	0.957	0.848	4	0.32	0.972	Pos_test	0.124	0
BBOV_III010920	hypothetical protein	0.942718	21	0	0	0	1194	0.69	0.787	0.477	0.937	0.908	0.76	4	0.317	0.802	Pos_test	0.042	0
BBOV_IV001700	cell division cycle protein ATPase, putative	0.973269	25	1	7	26	922	0.977	0.944	0.906	0.814	0.234	0.775	4	0.313	0.943	Pos_test	0.168	0
BBOV_II003860	XPG I-region family protein	0.809497	18	0	0	0	501	0.658	0.294	0.189	0.94	0.932	0.603	3	0.308	0.424	Pos_test	-0.179	3
BBOV_II001390	SmORF	0.969254	25	0	0	0	188	0.232	0.774	0.752	0.946	0.963	0.733	4	0.306	0.973	Pos_test	0.24	0
BBOV_II002630	hypothetical protein	0.864703	23	0	0	0	1068	0.659	0.121	0.924	0.946	0.923	0.715	4	0.3	0.953	Pos_test	0.238	0
BBOV_II000060	SmORF	0.962726	22	0	0	0	233	0.969	0.928	0.899	0.992	0.992	0.956	5	0.295	0.994	Pos_test	0.038	0
BBOV_II002010	hypothetical protein	0.978376	20	0	0	0	1294	0.863	0.833	0.888	0.967	0.925	0.895	5	0.294	0.951	Pos_test	0.056	0
BBOV_IV011780	hypothetical protein	0.788107	19	0	0	0	363	0.972	0.968	0.897	0.962	0.919	0.944	5	0.281	0.943	Pos_test	-0.001	0
BBOV_IV006430	SmORF	0.994729	19	0	0	0	123	0.415	0.188	0.309	0.848	0.898	0.532	-3	0.28	0.428	Pos_test	-0.104	3
BBOV_II002880	85 kDa protein	0.927136	36	0	0	0	574	0.76	0.796	0.876	0.864	0.869	0.833	5	0.275	0.817	Pos_test	-0.016	0
BBOV_III010130	pyruvate kinase family protein	0.921667	25	1	2	24	693	0.866	0.61	0.874	0.919	0.874	0.829	5	0.273	0.749	Pos_test	-0.08	1
BBOV_II001120	delta-aminolevulinic acid dehydratase, putative	0.733515	18	0	0	0	495	0.863	0.456	0.343	0.884	0.837	0.677	3	0.272	0.649	Pos_test	-0.028	2
BBOV_I000200	conserved hypothetical protein	0.984664	16	0	0	0	498	0.695	0.332	0.31	0.812	0.821	0.594	3	0.263	0.878	Pos_test	0.284	0
BBOV_II001380	SmORF	0.979909	25	0	0	0	257	0.464	0.78	0.799	0.963	0.966	0.794	4	0.261	0.958	Pos_test	0.164	0
BBOV_III011300	hypothetical protein	0.854594	25	0	0	0	421	0.881	0.791	0.418	0.887	0.844	0.764	4	0.256	0.657	Pos_test	-0.107	2
BBOV_IV007260	hypothetical protein	0.909031	22	0	0	0	1759	0.876	0.523	0.872	0.925	0.873	0.814	5	0.256	0.947	Pos_test	0.133	0
BBOV_IV001180	hypothetical protein	0.881023	27	0	0	0	1207	0.887	0.925	0.888	0.919	0.89	0.902	5	0.253	0.902	Pos_test	0	0
BBOV_II001950	hypothetical protein	0.978376	20	0	0	0	1292	0.879	0.833	0.897	0.971	0.93	0.902	5	0.25	0.955	Pos_test	0.053	0
BBOV_IV007970	SmORF	0.96774	24	0	0	0	283	0.507	0.282	0.852	0.945	0.963	0.71	4	0.246	0.964	Pos_test	0.254	0
BBOV_III003920	50S ribosomal protein L15, putative	0.965316	23	0	0	0	586	0.99	0.972	0.94	0.92	0.877	0.94	5	0.239	0.949	Pos_test	0.009	0
BBOV_II006800	SmORF	0.971448	24	0	0	0	142	0.91	0.916	0.868	0.929	0.919	0.908	5	0.235	0.94	Pos_test	0.032	0
BBOV_I001160	SmORF	0.969578	22	0	0	0	187	0.892	0.944	0.818	0.991	0.968	0.923	5	0.227	0.979	Pos_test	0.056	0
BBOV_IV001670	hypothetical protein	0.574247	29	1	7	29	233	0.322	0.818	0.403	0.546	0.54	0.526	3	0.226	0.627	Pos_test	0.101	2
BBOV_IV001020	DNA-directed RNA polymerase, alpha subunit, putative	0.902687	23	1	5	23	676	0.986	0.744	0.96	0.995	0.978	0.933	5	0.223	0.93	Pos_test	-0.003	0
BBOV_IV000290	conserved membrane protein	0.702603	26	1	7	29	1019	0.909	0.678	0.9	0.923	0.897	0.861	5	0.219	0.911	Pos_test	0.05	0
BBOV_IV007960	SmORF	0.935232	24	0	0	0	192	0.945	0.892	0.891	0.979	0.955	0.932	5	0.216	0.988	Pos_test	0.056	0
BBOV_IV000910	S-adenosyl methyltransferase, putative	0.681449	31	1	13	32	420	0.176	0.122	0.212	0.781	0.249	0.308	-4	0.214	0.792	Pos_test	0.484	1
BBOV_II007160	hypothetical protein	0.94244	25	0	0	0	480	0.758	0.82	0.192	0.93	0.895	0.719	4	0.214	0.68	Pos_test	-0.039	1
BBOV_III007220	membrane protein, putative	0.933607	23	1	5	27	82	0.753	0.763	0.768	0.988	0.972	0.849	5	0.21	0.65	Pos_test	-0.199	2
BBOV_IV008250	conserved hypothetical protein	0.655933	19	0	0	0	266	0.91	0.914	0.767	0.957	0.952	0.9	5	0.208	0.976	Pos_test	0.076	0
BBOV_II007410	erythrocyte membrane-associated antigen	0.72168	17	0	0	0	470	0.619	0.236	0.551	0.862	0.883	0.63	4	0.201	0.915	Pos_test	0.285	0
BBOV_I002670	hypothetical protein	0.505133	23	0	0	0	360	0.545	0.951	0.778	0.768	0.703	0.749	5	0.199	0.89	Pos_test	0.141	0
BBOV_IV011890	WD repeat domain containing protein	0.949819	27	0	0	0	851	0.446	0.78	0.932	0.907	0.891	0.791	4	0.198	0.937	Pos_test	0.146	0
BBOV_I001420	SmORF	0.811193	24	0	0	0	354	0.802	0.842	0.22	0.908	0.859	0.726	4	0.194	0.906	Pos_test	0.18	0
BBOV_III003510	eukaryotic aspartyl protease family protein	0.863995	21	0	0	0	521	0.744	0.876	0.812	0.885	0.823	0.828	5	0.194	0.711	Pos_test	-0.117	1
BBOV_III011340	hypothetical protein	0.970376	27	0	0	0	453	0.616	0.699	0.198	0.869	0.861	0.649	4	0.187	0.926	Pos_test	0.277	0
BBOV_I001180	SmORF	0.938109	24	0	0	0	292	0.916	0.979	0.836	0.991	0.977	0.94	5	0.185	0.988	Pos_test	0.048	0
BBOV_II007820	SmORF	0.965401	24	0	0	0	156	0.96	0.838	0.879	0.989	0.991	0.931	5	0.183	0.99	Pos_test	0.059	0
BBOV_IV007390	hypothetical protein	0.704633	16	0	0	0	837	0.33	0.158	0.595	0.787	0.803	0.535	3	0.17	0.92	Pos_test	0.385	0
BBOV_II004150	SmORF	0.962098	22	0	0	0	264	0.834	0.955	0.725	0.981	0.944	0.888	5	0.167	0.824	Pos_test	-0.064	1
BBOV_III002350	SmORF	0.915791	24	0	0	0	142	0.968	0.954	0.901	0.95	0.954	0.945	5	0.162	0.981	Pos_test	0.036	0
BBOV_II006610	hypothetical protein	0.948363	25	0	0	0	594	0.745	0.86	0.211	0.909	0.915	0.728	4	0.15	0.685	Pos_test	-0.043	1
BBOV_II000400	SmORF	0.975152	24	0	0	0	235	0.952	0.934	0.84	0.987	0.986	0.94	5	0.15	0.987	Pos_test	0.047	0
BBOV_II006880	WD domain/ mitotic checkpoint protein	0.671186	23	0	0	0	356	0.414	0.165	0.238	0.913	0.897	0.525	-3	0.141	0.104	Pos_test	-0.421	5
BBOV_III004950	hypothetical protein	0.827979	22	0	0	0	880	0.937	0.897	0.886	0.994	0.981	0.939	5	0.137	0.966	Pos_test	0.027	0
BBOV_IV004080	membrane protein, putative	0.979759	18	0	0	0	873	0.941	0.917	0.199	0.978	0.958	0.799	4	0.131	0.951	Pos_test	0.152	0
BBOV_II006640	membrane protein, putative	0.711467	30	0	0	0	615	0.394	0.499	0.868	0.952	0.946	0.732	3	0.13	0.762	Pos_test	0.03	1
BBOV_II001200	hypothetical protein	0.976485	17	0	0	0	966	0.863	0.857	0.784	0.869	0.875	0.85	5	0.13	0.858	Pos_test	0.008	0
BBOV_IV012010	conserved hypothetical protein	0.652098	24	0	0	0	734	0.197	0.881	0.918	0.978	0.938	0.782	4	0.125	0.963	Pos_test	0.181	0
BBOV_III008720	membrane protein, putative	0.977731	24	1	5	27	795	0.815	0.896	0.868	0.919	0.861	0.872	5	0.125	0.939	Pos_test	0.067	0
BBOV_II007340	erythrocyte membrane-associated antigen	0.995476	24	0	0	0	478	0.943	0.895	0.92	0.943	0.91	0.922	5	0.123	0.974	Pos_test	0.052	0
BBOV_III011380	hypothetical protein	0.818926	26	0	0	0	422	0.9	0.67	0.704	0.879	0.841	0.799	5	0.117	0.895	Pos_test	0.096	0
BBOV_III011360	hypothetical protein	0.87653	26	1	7	29	425	0.704	0.906	0.8	0.873	0.802	0.817	5	0.111	0.93	Pos_test	0.113	0
BBOV_IV010380	membrane protein, putative	0.984034	21	0	0	0	407	0.951	0.929	0.766	0.978	0.913	0.907	5	0.102	0.966	Pos_test	0.059	0
BBOV_IV010360	aspartyl protease, putative	0.814693	17	0	0	0	532	0.733	0.909	0.95	0.973	0.947	0.902	5	0.099	0.971	Pos_test	0.069	0
BBOV_IV001170	hypothetical protein	0.945451	22	0	0	0	749	0.384	0.651	0.759	0.794	0.868	0.691	4	0.096	0.976	Pos_test	0.285	0
BBOV_III006530	hypothetical protein	0.965699	26	0	0	0	437	0.752	0.828	0.904	0.934	0.936	0.871	5	0.086	0.906	Pos_test	0.035	0
BBOV_III011370	hypothetical protein	0.684376	23	0	0	0	422	0.976	0.893	0.82	0.981	0.943	0.923	5	0.081	0.698	Pos_test	-0.225	2
BBOV_I005650	variant erythrocyte surface antigen-1, putative	0.67915	17	0	0	0	59	0.161	0.504	0.774	0.664	0.789	0.578	4	0	0.375	Pos_test	-0.203	3

## Sheet: Spider_Neg_test
ID	ProteinName	SignalP	CS_pos	No_of_TMs	First_TM	Last_TM	ProtLen	SS3	SS8	Angles	HSE_u	ASA	Average	Consensus	TM_Warning	Test_avg	Type	Test_avg - Average	Test_Misclass
BBOV_III010490	ribosomal protein L24, putative	0.00018	0	0	0	0	218	0.821	0.911	0.556	0.041	0.119	0.49	3	0.228	0.578	Neg_test	0.088	3
BBOV_IV000640	hypothetical protein	0.000186	0	0	0	0	107	0.89	0.791	0.662	0.058	0.038	0.488	3	0.772	0.393	Neg_test	-0.095	2
BBOV_III003780	conserved hypothetical protein	0.138993	0	0	0	0	398	0.834	0.928	0.571	0.854	0.868	0.811	5	0.302	0.579	Neg_test	-0.232	3
BBOV_II005340	cytidine triphosphate synthetase, putative	0.044095	0	0	0	0	554	0.322	0.355	0.831	0.84	0.902	0.65	3	0.249	0.667	Neg_test	0.017	3
BBOV_III000220	protein phosphatase family protein	0.000235	0	0	0	0	806	0.756	0.483	0.6	0.049	0.054	0.388	-3	0.222	0.317	Neg_test	-0.071	1
BBOV_IV008480	conserved hypothetical protein	0.000162	0	0	0	0	124	0.725	0.709	0.327	0.04	0.048	0.37	-3	0.303	0.431	Neg_test	0.061	2
BBOV_IV004320	glutaredoxin-like protein, putative	0.016558	0	0	0	0	129	0.868	0.821	0.562	0.796	0.28	0.665	4	0.341	0.349	Neg_test	-0.316	1
BBOV_III005850	membrane protein, putative	0.062307	0	1	13	35	498	0.146	0.171	0.231	0.87	0.804	0.444	-3	0.642	0.621	Neg_test	0.177	3
BBOV_IV006620	conserved hypothetical protein	0.000159	0	0	0	0	622	0.786	0.22	0.288	0.076	0.167	0.307	-4	0.431	0.436	Neg_test	0.129	2
BBOV_I004490	peptidyl-prolyl cis-trans isomerase, cyclophilin-type	0.135068	0	0	0	0	242	0.196	0.241	0.259	0.123	0.099	0.184	-5	0.221	0.335	Neg_test	0.151	2
BBOV_III004560	membrane protein, putative	0.017259	0	1	12	34	543	0.538	0.644	0.757	0.48	0.23	0.53	3	0.526	0.478	Neg_test	-0.052	2
BBOV_IV002050	nucleosome assembly protein 1	0.000105	0	0	0	0	297	0.221	0.053	0.137	0.051	0.074	0.107	-5	0.337	0.103	Neg_test	-0.004	0
BBOV_III002750	hypothetical protein	0.000226	0	0	0	0	431	0.537	0.361	0.231	0.04	0.022	0.238	-4	0.329	0.211	Neg_test	-0.027	1
BBOV_II001800	hypothetical protein	0.01847	0	0	0	0	244	0.701	0.338	0.373	0.162	0.14	0.343	-4	0.367	0.417	Neg_test	0.074	2
BBOV_IV001280	hypothetical protein	0.014296	0	0	0	0	731	0.159	0.115	0.338	0.061	0.128	0.16	-5	0.801	0.389	Neg_test	0.229	2
BBOV_IV000230	T-complex protein 1 zeta subunit	0.010225	0	0	0	0	538	0.516	0.52	0.489	0.097	0.175	0.359	-3	0.296	0.102	Neg_test	-0.257	0
BBOV_III003980	hypothetical protein	0.000197	0	0	0	0	76	0.098	0.086	0.094	0.064	0.013	0.071	-5	0.263	0.059	Neg_test	-0.012	0
BBOV_IV002640	small nuclear ribonucleoprotein E, putative	0.000182	0	0	0	0	89	0.643	0.214	0.254	0.041	0.033	0.237	-4	0.337	0.239	Neg_test	0.002	0
BBOV_III001400	protein kinase domain containing protein	0.146546	0	0	0	0	571	0.246	0.115	0.283	0.427	0.286	0.271	-5	0.293	0.272	Neg_test	0.001	1
BBOV_IV000080	membrane protein, putative	0.010453	0	16	13	578	622	0.106	0.335	0.08	0.84	0.827	0.438	-3	0.857	0.121	Neg_test	-0.317	0
BBOV_IV001510	variant erythrocyte surface antigen-1, alpha subunit	0.000233	0	1	52	74	141	0.216	0.139	0.225	0.072	0.077	0.146	-5	0.679	0.042	Neg_test	-0.104	0
BBOV_I001790	conserved hypothetical protein	0.000193	0	0	0	0	196	0.194	0.126	0.273	0.076	0.108	0.155	-5	0.854	0.071	Neg_test	-0.084	0
BBOV_I001830	conserved hypothetical protein	0.000193	0	0	0	0	196	0.194	0.126	0.273	0.076	0.108	0.155	-5	0.854	0.071	Neg_test	-0.084	0
BBOV_IV011290	oxidoreductase NAD-binding domain containing protein	0.069504	0	0	0	0	186	0.1	0.158	0.255	0.37	0.716	0.32	-4	0.304	0.187	Neg_test	-0.133	0
BBOV_III010460	hypothetical protein	0.000164	0	1	45	67	174	0.456	0.185	0.277	0.048	0.049	0.203	-5	0.291	0.113	Neg_test	-0.09	0
BBOV_III000680	membrane protein, putative	0.006925	0	16	13	566	607	0.047	0.035	0.1	0.931	0.847	0.392	-3	0.886	0.137	Neg_test	-0.255	0
BBOV_III008030	membrane protein, putative	0.002517	0	16	13	575	626	0.037	0.139	0.056	0.626	0.681	0.308	-3	0.917	0.1	Neg_test	-0.208	0
BBOV_II006720	DnaJ domain containing protein	0.000184	0	1	34	56	577	0.256	0.175	0.253	0.009	0.041	0.147	-5	0.335	0.187	Neg_test	0.04	1
BBOV_IV006740	thioredoxin family protein	0.000168	0	0	0	0	200	0.069	0.121	0.042	0.051	0.043	0.065	-5	0.209	0.078	Neg_test	0.013	0
BBOV_IV011590	hypothetical protein	0.000118	0	0	0	0	98	0.037	0.115	0.059	0.023	0.034	0.054	-5	0.515	0.095	Neg_test	0.041	0
BBOV_III000180	conserved hypothetical protein	0.028508	0	0	0	0	140	0.433	0.573	0.642	0.183	0.143	0.395	-3	0.295	0.349	Neg_test	-0.046	1
BBOV_III000030	membrane protein, putative	0.006706	0	12	13	431	481	0.064	0.121	0.062	0.117	0.044	0.082	-5	0.804	0.102	Neg_test	0.02	0
BBOV_II006680	conserved hypothetical protein	0.000232	0	4	42	196	211	0.417	0.499	0.124	0.163	0.154	0.271	-5	0.896	0.1	Neg_test	-0.171	0
BBOV_I002630	hypothetical protein	0.000155	0	2	34	82	444	0.156	0.561	0.433	0.242	0.414	0.361	-4	0.773	0.282	Neg_test	-0.079	1
BBOV_V000220	EFTU_STAAS Elongation factor Tu, putative	0.000171	0	0	0	0	410	0.458	0.195	0.123	0.735	0.189	0.34	-4	0.148	0.085	Neg_test	-0.255	0
BBOV_III011100	HECT domain containing protein	0.000141	0	0	0	0	1251	0.298	0.135	0.518	0.212	0.248	0.282	-4	0.605	0.354	Neg_test	0.072	2
BBOV_III001880	conserved hypothetical protein	0.00017	0	0	0	0	1722	0.174	0.155	0.087	0.04	0.049	0.101	-5	0.356	0.259	Neg_test	0.158	0
BBOV_IV007820	hypothetical protein	0.000172	0	0	0	0	354	0.399	0.146	0.177	0.037	0.046	0.161	-5	0.249	0.171	Neg_test	0.01	0
BBOV_III007820	conserved hypothetical protein	0.000106	0	0	0	0	333	0.602	0.183	0.633	0.053	0.064	0.307	-3	0.559	0.186	Neg_test	-0.121	0
BBOV_I001060	hypothetical protein	0.000197	0	0	0	0	258	0.106	0.139	0.108	0.121	0.141	0.123	-5	0.76	0.093	Neg_test	-0.03	0
BBOV_I003790	hypothetical protein	0.000139	0	0	0	0	1047	0.005	0.067	0.18	0.083	0.086	0.084	-5	0.436	0.198	Neg_test	0.114	1
BBOV_I004370	conserved hypothetical protein	0.000187	0	0	0	0	444	0.062	0.094	0.49	0.159	0.065	0.174	-5	0.218	0.408	Neg_test	0.234	2
BBOV_III006580	conserved hypothetical protein	0.000227	0	0	0	0	564	0.169	0.176	0.104	0.109	0.084	0.128	-5	0.729	0.079	Neg_test	-0.049	0
BBOV_III005820	ABC transporter family protein	0.000453	0	13	113	1123	1533	0.173	0.11	0.128	0.044	0.031	0.097	-5	0.684	0.052	Neg_test	-0.045	0
BBOV_III009310	hypothetical protein	0.000174	0	0	0	0	185	0.026	0.041	0.05	0.057	0.05	0.045	-5	0.264	0.278	Neg_test	0.233	1
BBOV_III004020	dnaJ domain containing protein	0.000126	0	0	0	0	280	0.194	0.092	0.228	0.047	0.058	0.124	-5	0.863	0.178	Neg_test	0.054	0
BBOV_V000140	hypothetical protein	0.00019	0	0	0	0	100	0.335	0.782	0.461	0.104	0.076	0.352	-4	0.293	0.152	Neg_test	-0.2	0
BBOV_II005090	40S ribosomal protein S15, putative	0.00014	0	0	0	0	147	0.3	0.9	0.14	0.033	0.034	0.281	-4	0.273	0.094	Neg_test	-0.187	0
BBOV_III000260	ribosomal protein Se8, putative	0.000182	0	0	0	0	259	0.037	0.139	0.117	0.056	0.037	0.077	-5	0.191	0.18	Neg_test	0.103	0
BBOV_III000910	conserved hypothetical protein	0.000186	0	0	0	0	499	0.19	0.184	0.208	0.067	0.099	0.15	-5	0.268	0.208	Neg_test	0.058	0
BBOV_III001560	acuolar ATP synthase subunit family protein	0.000154	0	0	0	0	126	0.033	0.031	0.027	0.02	0.047	0.032	-5	0.748	0.065	Neg_test	0.033	0
BBOV_III002140	membrane protein, putative	0.024101	0	12	13	711	772	0.143	0.496	0.167	0.065	0.081	0.19	-5	0.864	0.069	Neg_test	-0.121	0
BBOV_III009060	WD domain, G-beta repeat containing protein	0.000225	0	0	0	0	396	0.19	0.175	0.152	0.08	0.083	0.136	-5	0.13	0.102	Neg_test	-0.034	0
BBOV_I000220	conserved hypothetical protein	0.026541	0	0	0	0	312	0.149	0.113	0.157	0.661	0.719	0.36	-3	0.278	0.151	Neg_test	-0.209	0
BBOV_I002270	conserved hypothetical protein	0.000229	0	0	0	0	659	0.695	0.198	0.343	0.175	0.17	0.316	-4	0.316	0.124	Neg_test	-0.192	0
BBOV_III001280	variant erythrocyte surface antigen-1, alpha subunit	0.424436	0	1	1310	1332	1385	0.132	0.379	0.397	0.679	0.342	0.386	-4	0.84	0.406	Neg_test	0.02	2
BBOV_IV004040	ribosomal protein S11, putative	9.9e-05	0	0	0	0	219	0.764	0.793	0.197	0.122	0.152	0.406	-3	0.143	0.388	Neg_test	-0.018	2
BBOV_II003200	conserved hypothetical protein	0.000237	0	10	39	324	358	0.086	0.139	0.132	0.048	0.038	0.089	-5	0.918	0.101	Neg_test	0.012	0
BBOV_I003620	hypothetical protein	0.002089	0	22	80	1028	1032	0.095	0.051	0.15	0.034	0.019	0.07	-5	0.924	0.06	Neg_test	-0.01	0
BBOV_IV003970	RNA recognition motif containing protein	0.000225	0	0	0	0	187	0.155	0.133	0.166	0.118	0.165	0.147	-5	0.748	0.172	Neg_test	0.025	0
BBOV_III006800	exonuclease family protein	0.013729	0	0	0	0	480	0.032	0.047	0.102	0.124	0.171	0.095	-5	0.4	0.128	Neg_test	0.033	0
BBOV_IV008440	hypothetical protein	0.000185	0	0	0	0	249	0.032	0.016	0.082	0.049	0.041	0.044	-5	0.897	0.069	Neg_test	0.025	0
BBOV_IV000840	hypothetical protein	6.8e-05	0	0	0	0	657	0.057	0.044	0.082	0.095	0.073	0.07	-5	0.448	0.05	Neg_test	-0.02	0
BBOV_I002710	conserved hypothetical protein	0.000122	0	0	0	0	121	0.062	0.046	0.068	0.076	0.048	0.06	-5	0.471	0.057	Neg_test	-0.003	0
BBOV_III002560	hypothetical protein	0.030007	0	0	0	0	179	0.09	0.031	0.185	0.186	0.133	0.125	-5	0.33	0.114	Neg_test	-0.011	0
BBOV_III002160	conserved hypothetical protein	0.000237	0	0	0	0	561	0.02	0.065	0.102	0.106	0.16	0.091	-5	0.16	0.215	Neg_test	0.124	1
BBOV_II000640	translation elongation factor EF-1, subunit alpha protein, putative	0.000236	0	0	0	0	537	0.137	0.154	0.186	0.1	0.094	0.134	-5	0.167	0.048	Neg_test	-0.086	0
BBOV_I000770	adenylate and guanylate cyclase catalytic domain containing protein	0.000728	0	19	110	2186	2446	0.792	0.065	0.158	0.104	0.088	0.241	-4	0.601	0.064	Neg_test	-0.177	0
BBOV_II000120	hypothetical protein	0.00014	0	12	30	544	546	0.043	0.026	0.102	0.14	0.242	0.111	-5	0.766	0.153	Neg_test	0.042	0
BBOV_III011250	conserved hypothetical protein	0.00023	0	0	0	0	413	0.27	0.103	0.114	0.053	0.036	0.115	-5	0.215	0.207	Neg_test	0.092	0
BBOV_IV002730	cation transporting ATPase, putative	0.008959	0	12	20	1236	1246	0.161	0.665	0.085	0.103	0.108	0.224	-4	0.419	0.078	Neg_test	-0.146	0
BBOV_IV008160	hypothetical protein	0.000124	0	0	0	0	769	0.158	0.131	0.176	0.026	0.028	0.104	-5	0.807	0.077	Neg_test	-0.027	0
BBOV_IV001200	DEAD/DEAH box helicase, putative	0.000159	0	0	0	0	618	0.01	0.004	0.151	0.026	0.029	0.044	-5	0.251	0.07	Neg_test	0.026	0
BBOV_III002880	KE2 family protein	0.000228	0	0	0	0	122	0.017	0.028	0.039	0.04	0.05	0.035	-5	0.634	0.058	Neg_test	0.023	0
BBOV_IV006970	T-complex protein 1 eta subunit, putative	0.029564	0	0	0	0	534	0.035	0.048	0.061	0.114	0.127	0.077	-5	0.665	0.044	Neg_test	-0.033	0
BBOV_I000630	hypothetical protein	0.000226	0	0	0	0	166	0.021	0.025	0.071	0.059	0.039	0.043	-5	0.753	0.072	Neg_test	0.029	0
BBOV_III008590	hypothetical protein	0.000227	0	0	0	0	190	0.27	0.137	0.066	0.02	0.038	0.106	-5	0.146	0.069	Neg_test	-0.037	0
BBOV_IV002980	eukaryotic initiation factor 4G middle domain containing protein	0.000172	0	0	0	0	1481	0.002	0.013	0.198	0.036	0.055	0.061	-5	0.24	0.082	Neg_test	0.021	0
BBOV_IV006870	hypothetical protein	0.00015	0	1	39	61	159	0.012	0.051	0.143	0.028	0.06	0.059	-5	0.587	0.104	Neg_test	0.045	0
BBOV_III005500	hypothetical protein	0.018104	0	13	12	1656	2197	0.01	0.046	0.051	0.043	0.088	0.048	-5	0.773	0.041	Neg_test	-0.007	0

## Sheet: Possible_candidates
ID	ProteinName	SignalP	CS_pos	No_of_TMs	First_TM	Last_TM	ProtLen	SS3	SS8	Angles	HSE_u	ASA	Average	Consensus	TM_Warning	Expected
BBOV_II002870	hypothetical protein	0.578886	19	1	483	505	546	0.865	0.871	0.705	0.885	0.938	0.853	5	0.271	No
BBOV_III006340	membrane protein, putative	0.702983	26	1	185	207	212	0.789	0.859	0.923	0.957	0.933	0.892	5	0.4	No
BBOV_III010320	membrane protein, putative	0.72931	22	2	5	699	713	0.812	0.758	0.823	0.83	0.845	0.814	5	0.246	No
BBOV_III011580	membrane protein, putative	0.790756	24	3	7	106	441	0.921	0.581	0.838	0.668	0.786	0.759	5	0.16	No
BBOV_I003270	membrane protein, putative	0.793263	21	1	188	210	248	0.652	0.893	0.805	0.947	0.928	0.845	5	0.195	No
BBOV_II005100	hypothetical protein	0.810221	24	4	7	278	297	0.989	0.988	0.853	0.99	0.965	0.957	5	0.483	No
BBOV_IV008200	membrane protein, putative	0.847498	22	1	198	217	222	0.911	0.876	0.464	0.9	0.907	0.812	4	0.24	No
BBOV_II003910	membrane protein, putative	0.88658	14	6	528	897	1820	0.957	0.939	0.823	0.94	0.908	0.913	5	0.407	No
BBOV_II001790	hypothetical protein	0.921356	20	1	260	279	299	0.838	0.826	0.879	0.808	0.764	0.823	5	0.131	No
BBOV_III007420	membrane protein, putative	0.932039	19	1	505	527	546	0.973	0.921	0.939	0.956	0.953	0.948	5	0.226	No
BBOV_IV006260	GCC2 and GCC3 domain containing protein	0.936453	25	8	2122	2553	2953	0.821	0.898	0.969	0.959	0.956	0.921	5	0.321	No
BBOV_IV002470	membrane protein, putative	0.945516	18	1	991	1013	1016	0.882	0.796	0.799	0.861	0.878	0.843	5	0.234	No
BBOV_II002890	p18 protein	0.947027	24	1	965	984	1027	0.942	0.962	0.898	0.973	0.972	0.949	5	0.321	No
BBOV_I002730	sortilin, putative	0.949856	19	1	770	789	874	0.933	0.893	0.807	0.965	0.978	0.915	5	0.105	No
BBOV_IV004270	conserved, membrane protein, putative	0.964945	29	1	467	489	499	0.96	0.923	0.793	0.927	0.927	0.906	5	0.131	No
BBOV_I003300	membrane protein, putative	0.972805	20	2	344	739	754	0.927	0.868	0.939	0.949	0.938	0.924	5	0.275	No
BBOV_I003210	membrane protein, putative	0.978778	19	1	2166	2188	2236	0.602	0.759	0.845	0.945	0.966	0.823	5	0.191	No
BBOV_IV010470	membrane protein, putative	0.99634	22	1	456	478	479	0.951	0.894	0.6	0.943	0.937	0.865	5	0.225	No
BBOV_II006380	Thioredoxin family protein	0.999417	19	1	181	203	224	0.841	0.535	0.77	0.898	0.837	0.776	5	0.401	No
BBOV_II004050	u5 small nuclear ribonuclear protein, putative	0.000322	0	0	0	0	999	0.978	0.932	0.811	0.209	0.678	0.722	4	0.305	Yes
BBOV_III002060	hypothetical protein	0.00036	0	0	0	0	293	0.904	0.88	0.835	0.385	0.551	0.711	4	0.29	Yes
BBOV_IV002300	DNA primase, large subunit	0.00051	0	0	0	0	520	0.894	0.908	0.746	0.746	0.659	0.791	5	0.492	Yes
BBOV_I003970	small GTP-binding and elongation factor Tu GTP binding domain containing protein	0.000682	0	0	0	0	726	0.901	0.803	0.546	0.694	0.574	0.704	5	0.216	Yes
BBOV_IV006190	hypothetical protein	0.00089	0	0	0	0	734	0.902	0.927	0.343	0.9	0.87	0.788	4	0.438	Yes
BBOV_IV010490	succinly CoA-ligase beta subunit, putative	0.001037	0	0	0	0	436	0.881	0.826	0.849	0.669	0.614	0.768	5	0.304	Yes
BBOV_II000230	putative serine esterase domain containing protein	0.001053	0	0	0	0	543	0.896	0.731	0.922	0.624	0.392	0.713	4	0.306	Yes
BBOV_IV010600	hypothetical protein	0.001164	0	0	0	0	274	0.893	0.556	0.601	0.808	0.752	0.722	5	0.136	Yes
BBOV_IV004050	iron sulfur cluster assembly protein nifU-like, putative	0.00122	0	0	0	0	160	0.943	0.962	0.646	0.74	0.218	0.702	4	0.306	Yes
BBOV_III005050	WD domain, G-beta repeat containing protein	0.001224	0	0	0	0	536	0.826	0.825	0.748	0.672	0.806	0.775	5	0.09	Yes
BBOV_IV003760	actin-related protein, putative	0.001356	0	0	0	0	463	0.727	0.838	0.62	0.813	0.84	0.768	5	0.416	Yes
BBOV_II004350	LETM1-like protein, putative	0.00144	0	0	0	0	815	0.768	0.799	0.487	0.793	0.786	0.727	4	0.48	Yes
BBOV_IV006640	hypothetical protein	0.001546	0	0	0	0	269	0.875	0.909	0.707	0.854	0.631	0.795	5	0.465	Yes
BBOV_IV006810	hypothetical protein	0.001588	0	0	0	0	778	0.725	0.792	0.722	0.919	0.437	0.719	4	0.257	Yes
BBOV_II001300	lipoamide acyltransferase component of branched-chain alpha-keto acid dehydrogenase complex, mitochondrial precursor, putative	0.001621	0	0	0	0	417	0.647	0.54	0.785	0.847	0.683	0.7	5	0.151	Yes
BBOV_IV009910	hypothetical protein	0.001663	0	0	0	0	785	0.908	0.928	0.252	0.701	0.784	0.715	4	0.242	Yes
BBOV_III004850	tubulin beta chain	0.001853	0	0	0	0	441	0.464	0.71	0.614	0.874	0.895	0.711	4	0.287	Yes
BBOV_III010100	hypothetical protein	0.001938	0	0	0	0	329	0.81	0.764	0.718	0.815	0.776	0.777	5	0.09	Yes
BBOV_II007370	3-demethylubiquinone-9 3-methyltransferase	0.001975	0	0	0	0	277	0.973	0.853	0.351	0.873	0.718	0.754	4	0.243	Yes
BBOV_II007440	ubiquinone biosynthesis O-methyltransferase family protein	0.001975	0	0	0	0	556	0.973	0.903	0.371	0.934	0.823	0.801	4	0.234	Yes
BBOV_III010120	DNA polymerase family B family protein	0.002067	0	0	0	0	1478	0.98	0.959	0.914	0.19	0.735	0.756	4	0.352	Yes
BBOV_III003520	conserved hypothetical protein	0.002102	0	0	0	0	548	0.7	0.86	0.228	0.943	0.849	0.716	4	0.345	Yes
BBOV_IV000170	thioredoxin domain containing protein, putative	0.002393	0	0	0	0	209	0.942	0.818	0.824	0.711	0.273	0.714	4	0.218	Yes
BBOV_II004880	MIZ zinc finger domain containing protein	0.002475	0	0	0	0	485	0.666	0.824	0.761	0.914	0.826	0.798	5	0.174	Yes
BBOV_IV001570	hypothetical protein	0.002536	0	0	0	0	1260	0.884	0.896	0.232	0.91	0.873	0.759	4	0.419	Yes
BBOV_I004170	glycerol kinase, putative	0.002599	0	0	0	0	503	0.87	0.864	0.795	0.857	0.823	0.842	5	0.387	Yes
BBOV_IV000160	serine/threonine protein phosphatase 5	0.002655	0	0	0	0	545	0.815	0.876	0.168	0.899	0.852	0.722	4	0.295	Yes
BBOV_II002910	chain A of Ap4 hydrolase, putative	0.00267	0	1	10	30	148	0.676	0.355	0.795	0.824	0.92	0.714	4	0.388	Yes
BBOV_II002850	chain A of Ap4a hydrolase protein, putative	0.00267	0	1	10	30	148	0.676	0.355	0.802	0.826	0.92	0.716	4	0.389	Yes
BBOV_II002610	chain A of Ap4a hydrolase protein, putative	0.002733	0	0	0	0	148	0.68	0.765	0.882	0.817	0.912	0.811	5	0.407	Yes
BBOV_II007190	dihydroorotate dehydrogenase	0.002795	0	0	0	0	415	0.702	0.676	0.628	0.819	0.811	0.727	5	0.176	Yes
BBOV_IV010590	DNA mismatch repair protein, putative	0.002965	0	0	0	0	766	0.787	0.82	0.822	0.911	0.786	0.825	5	0.291	Yes
BBOV_III002130	ATP synthase F1, alpha subunit family protein	0.003079	0	0	0	0	544	0.894	0.813	0.88	0.687	0.654	0.786	5	0.386	Yes
BBOV_III005100	MJ0570-related uncharacterized domain containing protein	0.003739	0	0	0	0	249	0.872	0.825	0.795	0.747	0.712	0.79	5	0.204	Yes
BBOV_III001020	hypothetical protein	0.003754	0	0	0	0	837	0.571	0.546	0.791	0.884	0.881	0.735	5	0.351	Yes
BBOV_IV002180	hypothetical protein	0.004584	0	0	0	0	596	0.819	0.822	0.807	0.868	0.85	0.833	5	0.146	Yes
BBOV_IV009500	DEAD/DEAH box helicase protein family	0.004921	0	0	0	0	681	0.753	0.808	0.818	0.926	0.851	0.831	5	0.418	Yes
BBOV_I002410	hypothetical protein	0.005658	0	0	0	0	320	0.677	0.933	0.775	0.657	0.476	0.704	4	0.3	Yes
BBOV_IV010110	clathrin coat adaptor subunit, putative	0.007799	0	0	0	0	474	0.797	0.62	0.442	0.816	0.858	0.707	4	0.173	Yes
BBOV_III002820	tubulin alpha chain, putative	0.00794	0	0	0	0	447	0.513	0.78	0.708	0.878	0.863	0.748	5	0.366	Yes
BBOV_IV010050	amine oxidase, putative	0.009582	0	0	0	0	1275	0.867	0.859	0.745	0.855	0.774	0.82	5	0.312	Yes
BBOV_I002950	transcription factor, putative	0.009803	0	0	0	0	136	0.751	0.717	0.696	0.929	0.889	0.796	5	0.295	Yes
BBOV_II002530	hypothetical protein	0.011673	0	0	0	0	544	0.503	0.776	0.84	0.913	0.937	0.794	5	0.263	Yes
BBOV_IV004420	conserved hypothetical protein	0.011717	0	0	0	0	280	0.869	0.847	0.696	0.756	0.376	0.709	4	0.183	Yes
BBOV_IV011050	WD40 repeat myosin-like protein, putative	0.013162	0	0	0	0	1651	0.778	0.884	0.391	0.898	0.894	0.769	4	0.37	Yes
BBOV_IV003360	conserved hypothetical protein	0.01715	0	0	0	0	532	0.809	0.71	0.871	0.948	0.831	0.834	5	0.203	Yes
BBOV_III004060	hypothetical protein	0.021374	0	0	0	0	985	0.506	0.784	0.732	0.897	0.817	0.747	5	0.363	Yes
BBOV_III010190	conserved hypothetical protein	0.032686	0	0	0	0	500	0.769	0.661	0.798	0.974	0.924	0.825	5	0.194	Yes
BBOV_IV004770	hypothetical protein	0.043204	0	0	0	0	192	0.925	0.916	0.857	0.841	0.788	0.865	5	0.236	Yes
BBOV_II003430	peptide chain release factor 2, putative	0.057844	0	0	0	0	281	0.844	0.814	0.385	0.81	0.805	0.732	4	0.347	Yes
BBOV_III008980	Clp amino terminal domain containing protein	0.0705	0	0	0	0	1005	0.487	0.879	0.646	0.928	0.928	0.774	4	0.347	Yes
BBOV_III005190	conserved hypothetical protein	0.090533	0	0	0	0	248	0.509	0.941	0.76	0.922	0.942	0.815	5	0.296	Yes
BBOV_III004510	hypothetical protein	0.095497	0	0	0	0	416	0.564	0.455	0.811	0.883	0.888	0.72	4	0.118	Yes
BBOV_III006260	60S acidic ribosomal protein P2 (L12EI)	0.105083	0	0	0	0	112	0.784	0.768	0.735	0.75	0.842	0.776	5	0.295	Yes
BBOV_II003700	LCCL domain-containing protein CCP2, putative	0.116045	0	0	0	0	1597	0.974	0.956	0.945	0.96	0.934	0.954	5	0.356	Yes
BBOV_IV004560	hydroxyacylglutathione hydrolase, putative	0.125699	0	0	0	0	319	0.937	0.654	0.582	0.826	0.74	0.748	5	0.253	Yes
BBOV_IV002290	nucleotide-binding protein 1, putative	0.138241	0	1	12	31	328	0.939	0.76	0.887	0.908	0.702	0.839	5	0.261	Yes
BBOV_III003400	hypothetical protein	0.142813	0	0	0	0	1313	0.789	0.461	0.884	0.903	0.803	0.768	4	0.471	Yes
BBOV_III002660	hypothetical protein	0.150813	0	0	0	0	582	0.555	0.625	0.846	0.82	0.804	0.73	5	0.22	Yes
BBOV_III007260	isocitrate dehydrogenase, NADP-dependent family protein	0.1636	0	0	0	0	446	0.934	0.903	0.664	0.883	0.839	0.845	5	0.417	Yes
BBOV_III000510	patatin-like phospholipase family protein	0.215362	0	0	0	0	1263	0.759	0.874	0.527	0.848	0.856	0.773	5	0.419	Yes
BBOV_I001000	PET112 family, N terminal region domain containing protein	0.227979	0	0	0	0	646	0.749	0.699	0.814	0.943	0.961	0.833	5	0.253	Yes
BBOV_II006620	hypothetical protein	0.241203	0	1	7	29	591	0.82	0.943	0.802	0.85	0.866	0.856	5	0.157	Yes
BBOV_III011750	GTP-binding protein LepA family protein	0.253726	0	0	0	0	705	0.844	0.704	0.841	0.968	0.903	0.852	5	0.348	Yes
BBOV_IV003920	hypothetical protein	0.275732	0	0	0	0	275	0.765	0.266	0.758	0.945	0.903	0.727	4	0.321	Yes
BBOV_IV005980	hypothetical protein	0.29571	0	0	0	0	494	0.813	0.857	0.888	0.955	0.956	0.894	5	0.173	Yes
BBOV_I003410	ribosomal protein L21 domain containing protein	0.383889	0	1	4	23	236	0.739	0.876	0.833	0.95	0.926	0.865	5	0.186	Yes
BBOV_IV003850	ATP-dependent Clp protease proteolytic subunit, putative	0.384548	0	1	7	24	245	0.9	0.911	0.806	0.944	0.873	0.887	5	0.467	Yes
BBOV_III005920	membrane protein, putative	0.398903	0	1	7	29	387	0.813	0.881	0.701	0.933	0.315	0.729	4	0.477	Yes
BBOV_II001500	membrane protein, putative	0.40226	0	1	5	27	301	0.922	0.902	0.865	0.832	0.831	0.87	5	0.261	Yes
BBOV_I003880	SmORF	0.437579	0	0	0	0	244	0.643	0.892	0.888	0.97	0.971	0.873	5	0.158	Yes
BBOV_I003690	thioredoxin, putative	0.449996	0	0	0	0	253	0.889	0.922	0.95	0.845	0.616	0.844	5	0.324	Yes
BBOV_IV007890	aspartyl protease, putative	0.470492	0	0	0	0	463	0.658	0.926	0.877	0.875	0.887	0.845	5	0.244	Yes
BBOV_IV003240	HAD superfamily hydrolase, putative	0.482421	0	1	7	29	306	0.972	0.951	0.881	0.959	0.801	0.913	5	0.327	Yes
BBOV_I002330	flavodoxin and oxidoreductase NAD-binding domain containing protein	0.484509	0	0	0	0	661	0.955	0.893	0.85	0.971	0.969	0.928	5	0.383	Yes
BBOV_III004280	membrane protein, putative	0.76077	20	1	5	23	880	0.627	0.599	0.915	0.977	0.894	0.802	5	0.164	Yes
BBOV_III004780	membrane protein, putative	0.850991	23	1	4	23	254	0.906	0.947	0.77	0.879	0.792	0.859	5	0.098	Yes
BBOV_III000650	hypothetical protein	0.892129	23	0	0	0	1323	0.946	0.868	0.922	0.95	0.966	0.93	5	0.328	Yes
BBOV_II002650	thrombospondin-related anonymous protein	0.913023	26	1	7	29	660	0.923	0.853	0.791	0.925	0.901	0.879	5	0.216	Yes
BBOV_I004730	ribosomal protein L3 domain containing protein	0.936535	23	1	4	26	323	0.964	0.942	0.909	0.983	0.947	0.949	5	0.133	Yes
BBOV_III003710	hypothetical protein	0.939084	26	0	0	0	462	0.866	0.121	0.902	0.944	0.879	0.742	4	0.202	Yes
BBOV_IV006820	hypothetical protein	0.996892	19	0	0	0	170	0.543	0.81	0.786	0.961	0.979	0.816	5	0.256	Yes

## Sheet: Methods_Comparison
ID	ProteinName	SS-Methods	Alt. Method	Average	Agreement
BBOV_I003060	merozoite surface antigen-1 (MSA-1)	0.922	0.9	0.911	Yes
BBOV_IV005980	hypothetical protein	0.894	0.87	0.882	Yes
BBOV_III004140	hypothetical protein	0.832	0.93	0.881	Yes
BBOV_I004730	ribosomal protein L3 domain containing protein	0.949	0.81	0.879	Yes
BBOV_III004780	membrane protein, putative	0.859	0.9	0.879	Yes
BBOV_I003020	merozoite surface antigen-2c (MSA-2c)	0.954	0.8	0.877	Yes
BBOV_I002220	hypothetical protein	0.853	0.9	0.877	Yes
BBOV_I001000	PET112 family, N terminal region domain containing protein	0.833	0.89	0.861	Yes
BBOV_I003880	SmORF	0.873	0.85	0.861	Yes
BBOV_I002330	flavodoxin and oxidoreductase NAD-binding domain containing protein	0.928	0.79	0.859	Yes
BBOV_I003690	thioredoxin, putative	0.844	0.86	0.852	Yes
BBOV_III000510	patatin-like phospholipase family protein	0.773	0.92	0.847	Yes
BBOV_IV003240	HAD superfamily hydrolase, putative	0.913	0.75	0.832	Yes
BBOV_III004280	membrane protein, putative	0.802	0.86	0.831	Yes
BBOV_III007420	membrane protein, putative	0.948	0.71	0.829	Yes
BBOV_II002770	membrane protein, putativve	0.738	0.92	0.829	Yes
BBOV_II006530	membrane protein, putative	0.946	0.7	0.823	Yes
BBOV_III003710	hypothetical protein	0.742	0.88	0.811	Yes
BBOV_IV008550	p-type ATPase	0.901	0.72	0.81	Yes
BBOV_III005190	conserved hypothetical protein	0.815	0.79	0.802	Yes
BBOV_II001790	hypothetical protein	0.823	0.78	0.801	Yes
BBOV_III006340	membrane protein, putative	0.892	0.71	0.801	Yes
BBOV_I004700	acid phosphatase, putative	0.87	0.73	0.8	Yes
BBOV_IV004270	conserved, membrane protein, putative	0.906	0.68	0.793	Yes
BBOV_I002730	sortilin, putative	0.915	0.67	0.792	Yes
BBOV_III011750	GTP-binding protein LepA family protein	0.852	0.73	0.791	Yes
BBOV_II002650	thrombospondin-related anonymous protein	0.879	0.7	0.789	Yes
BBOV_IV003770	Mtn3/RAG1IP-like protein, putative	0.907	0.67	0.788	Yes
BBOV_IV003820	Mtn3/RAG1IP-like protein, putative	0.907	0.67	0.788	Yes
BBOV_I002460	hypothetical protein	0.657	0.92	0.788	Yes
BBOV_I003300	membrane protein, putative	0.924	0.65	0.787	Yes
BBOV_IV003850	ATP-dependent Clp protease proteolytic subunit, putative	0.887	0.68	0.784	Yes
BBOV_II000410	hypothetical protein	0.799	0.77	0.784	Yes
BBOV_III000830	membrane protein, putative	0.678	0.88	0.779	Yes
BBOV_III005840	Spherical Body Protein 2 truncated copy 5 (SBP2)	0.614	0.94	0.777	Yes
BBOV_IV006260	GCC2 and GCC3 domain containing protein	0.921	0.63	0.776	Yes
BBOV_II002890	p18 protein	0.949	0.6	0.774	Yes
BBOV_I003210	membrane protein, putative	0.823	0.72	0.771	Yes
BBOV_IV010740	hypothetical protein	0.689	0.85	0.769	Yes
BBOV_III004190	hypothetical protein	0.888	0.65	0.769	Yes
BBOV_II005100	hypothetical protein	0.957	0.58	0.768	Yes
BBOV_II007790	hypothetical protein	0.865	0.67	0.768	Yes
BBOV_II005310	single-strand binding protein, putative	0.649	0.88	0.764	Yes
BBOV_II006390	membrane protein, putative	0.673	0.85	0.762	Yes
BBOV_I003270	membrane protein, putative	0.845	0.67	0.758	Yes
BBOV_II003700	LCCL domain-containing protein CCP2, putative	0.954	0.56	0.757	Yes
BBOV_I004180	membrane protein, putative	0.815	0.7	0.757	Yes
BBOV_I004360	hypothetical protein	0.948	0.56	0.754	Yes
BBOV_II006380	Thioredoxin family protein	0.776	0.73	0.753	Yes
BBOV_II002870	hypothetical protein	0.853	0.64	0.746	Yes
BBOV_IV006820	hypothetical protein	0.816	0.67	0.743	Yes
BBOV_IV002530	membrane protein, putative	0.8	0.67	0.735	Yes
BBOV_IV004090	conserved membrane protein, putative	0.934	0.52	0.727	Yes
BBOV_II003910	membrane protein, putative	0.913	0.54	0.727	Yes
BBOV_III005030	membrane protein, putative	0.82	0.63	0.725	Yes
BBOV_III011580	membrane protein, putative	0.759	0.69	0.724	Yes
BBOV_I003130	hypothetical protein	0.588	0.86	0.724	Yes
BBOV_III005920	membrane protein, putative	0.729	0.72	0.724	Yes
BBOV_IV002470	membrane protein, putative	0.843	0.6	0.722	Yes
BBOV_III006710	membrane protein, putative	0.736	0.7	0.718	Yes
BBOV_IV003140	conserved hypothetical protein	0.841	0.59	0.716	Yes
BBOV_I001600	pentatricopeptide repeat domain containing protein	0.882	0.55	0.716	Yes
BBOV_I001300	membrane protein, putative	0.723	0.71	0.716	Yes
BBOV_IV003170	hexose transporter	0.87	0.56	0.715	Yes
BBOV_III003400	hypothetical protein	0.768	0.66	0.714	Yes
BBOV_III004060	hypothetical protein	0.747	0.68	0.714	Yes
BBOV_IV007090	conserved hypothetical protein	0.805	0.61	0.708	Yes
BBOV_I001310	membrane protein, putative	0.761	0.65	0.706	Yes
BBOV_II006630	hypothetical protein	0.67	0.74	0.705	Yes
BBOV_II001500	membrane protein, putative	0.87	0.54	0.705	Yes
BBOV_III000930	FAD-dependent glycerol-3-phosphate dehydrogenase, putative	0.587	0.82	0.704	Yes
BBOV_IV010470	membrane protein, putative	0.865	0.53	0.698	Yes
BBOV_IV004560	hydroxyacylglutathione hydrolase, putative	0.748	0.64	0.694	Yes
BBOV_IV000330	membrane protein, putative	0.896	0.49	0.693	No
BBOV_IV007890	aspartyl protease, putative	0.845	0.54	0.693	Yes
BBOV_IV006060	membrane protein, putative	0.639	0.74	0.69	Yes
BBOV_II000770	membrane protein, putative	0.823	0.55	0.686	Yes
BBOV_IV008200	membrane protein, putative	0.812	0.56	0.686	Yes
BBOV_I001980	membrane protein, putative	0.64	0.73	0.685	Yes
BBOV_II005780	membrane protein, putative	0.92	0.44	0.68	No
BBOV_III007260	isocitrate dehydrogenase, NADP-dependent family protein	0.845	0.51	0.677	Yes
BBOV_IV000020	membrane protein, putative	0.684	0.67	0.677	Yes
BBOV_III002890	conserved hypothetical protein	0.483	0.87	0.676	No
BBOV_IV006450	conserved hypothetical protein	0.648	0.7	0.674	Yes
BBOV_III004210	membrane protein, putative	0.735	0.61	0.672	Yes
BBOV_I001110	membrane protein, putative	0.727	0.61	0.668	Yes
BBOV_II000670	hypothetical protein	0.502	0.83	0.666	Yes
BBOV_I001630	membrane protein, putative	0.841	0.49	0.665	No
BBOV_I001100	membrane protein, putative	0.728	0.6	0.664	Yes
BBOV_III010190	conserved hypothetical protein	0.825	0.5	0.662	Yes
BBOV_II000690	hypothetical protein	0.534	0.79	0.662	Yes
BBOV_IV010210	membrane protein, putative	0.754	0.57	0.662	Yes
BBOV_III008800	vacuolar protein sorting-associated protein 26 family protein	0.672	0.64	0.656	Yes
BBOV_III000900	membrane protein, putative	0.66	0.65	0.655	Yes
BBOV_II007000	conserved hypothetical protein	0.739	0.57	0.654	Yes
BBOV_IV006220	membrane protein, putative	0.589	0.72	0.654	Yes
BBOV_IV003920	hypothetical protein	0.727	0.58	0.653	Yes
BBOV_IV004770	hypothetical protein	0.865	0.44	0.652	No
BBOV_II000740	Spherical Body Protein 2 (SBP2)	0.48	0.82	0.65	No
BBOV_III002660	hypothetical protein	0.73	0.57	0.65	Yes
BBOV_III011980	membrane protein, putative	0.678	0.62	0.649	Yes
BBOV_IV008770	hypothetical protein	0.635	0.66	0.647	Yes
BBOV_I002840	hypothetical protein	0.563	0.73	0.646	Yes
BBOV_III008980	Clp amino terminal domain containing protein	0.774	0.51	0.642	Yes
BBOV_III007760	conserved hypothetical protein	0.807	0.47	0.639	No
BBOV_III001890	membrane protein, putative	0.723	0.55	0.637	Yes
BBOV_I003410	ribosomal protein L21 domain containing protein	0.865	0.41	0.637	No
BBOV_IV008140	ABC transporter ATP-binding protein	0.542	0.73	0.636	Yes
BBOV_I005190	variant erythrocyte surface antigen-1, alpha subunit	0.645	0.62	0.633	Yes
BBOV_IV001690	aspartyl-tRNA synthetase, putative	0.555	0.71	0.633	Yes
BBOV_III008010	conserved hypothetical protein	0.494	0.77	0.632	No
BBOV_III009540	hypothetical protein	0.861	0.4	0.631	No
BBOV_III004180	membrane protein, putative	0.778	0.48	0.629	No
BBOV_II000080	membrane protein, putative	0.826	0.43	0.628	No
BBOV_IV001380	membrane protein, putative	0.586	0.67	0.628	Yes
BBOV_III007610	membrane protein, putative	0.776	0.48	0.628	No
BBOV_II006620	hypothetical protein	0.856	0.4	0.628	No
BBOV_III004130	hypothetical protein	0.646	0.61	0.628	Yes
BBOV_III000070	membrane protein, putative	0.84	0.41	0.625	No
BBOV_IV000340	membrane protein, putative	0.605	0.64	0.623	Yes
BBOV_IV006050	hypothetical protein	0.541	0.7	0.621	Yes
BBOV_I003000	merozoite surface antigen-2a2 (MSA-2a2)	0.531	0.7	0.615	Yes
BBOV_I003010	merozoite surface antigen-2a1 (MSA-2a1)	0.531	0.7	0.615	Yes
BBOV_II000050	membrane protein, putative	0.518	0.71	0.614	Yes
BBOV_III006260	60S acidic ribosomal protein P2 (L12EI)	0.776	0.45	0.613	No
BBOV_III009430	glycoprotease family protein	0.443	0.78	0.612	No
BBOV_IV010490	succinly CoA-ligase beta subunit, putative	0.768	0.45	0.609	No
BBOV_II002530	hypothetical protein	0.794	0.42	0.607	No
BBOV_III007080	N-acetylglucosaminyl-phosphatidylinositol de-n-acetylase, putative	0.509	0.7	0.605	Yes
BBOV_III002130	ATP synthase F1, alpha subunit family protein	0.786	0.42	0.603	No
BBOV_IV010240	hypothetical protein	0.598	0.6	0.599	Yes
BBOV_II006510	conserved hypothetical protein	0.687	0.51	0.599	Yes
BBOV_I001390	membrane protein, putative	0.785	0.41	0.598	No
BBOV_IV007520	S1/P1 nuclease, putative	0.535	0.66	0.598	Yes
BBOV_III010420	hypothetical protein	0.924	0.27	0.597	No
BBOV_II001190	hypothetical protein	0.293	0.9	0.597	No
BBOV_IV008580	conserved hypothetical protein	0.541	0.65	0.596	Yes
BBOV_IV001660	membrane protein, putative	0.501	0.69	0.595	Yes
BBOV_III010320	membrane protein, putative	0.814	0.37	0.592	No
BBOV_III001290	membrane protein, putative	0.522	0.66	0.591	Yes
BBOV_IV002710	hypothetical protein	0.762	0.42	0.591	No
BBOV_IV000010	membrane protein, putative	0.539	0.64	0.59	Yes
BBOV_IV012110	hypothetical protein	0.646	0.53	0.588	Yes
BBOV_I002380	hypothetical protein	0.666	0.51	0.588	Yes
BBOV_IV003490	heat shock protein 70	0.603	0.57	0.587	Yes
BBOV_I002990	merozoite surface antigen-2b (MSA-2b)	0.529	0.64	0.585	Yes
BBOV_II007850	membrane protein, putative	0.457	0.71	0.584	No
BBOV_IV011030	hypothetical protein	0.641	0.52	0.581	Yes
BBOV_II004520	hypothetical protein	0.589	0.57	0.579	Yes
BBOV_III010860	hypothetical protein	0.258	0.9	0.579	No
BBOV_II000680	Spherical Body Protein 2 truncated copy 12 (SBP2)	0.405	0.75	0.578	No
BBOV_III003550	hypothetical protein	0.631	0.51	0.571	Yes
BBOV_IV012170	hypothetical protein	0.502	0.64	0.571	Yes
BBOV_IV001420	membrane protein, putative	0.593	0.54	0.567	Yes
BBOV_IV000940	hypothetical protein	0.612	0.52	0.566	Yes
BBOV_II004830	membrane protein, putative	0.61	0.52	0.565	Yes
BBOV_IV004660	hypothetical protein	0.638	0.49	0.564	No
BBOV_I001430	variant erythrocyte surface antigen-1, alpha subunit	0.856	0.27	0.563	No
BBOV_II006040	nucleolar protein NOP5, putative	0.694	0.43	0.562	No
BBOV_I001450	RNA recognition motif domain containing protein	0.63	0.49	0.56	No
BBOV_IV007920	variant erythrocyte surface antigen-1, alpha subunit	0.786	0.33	0.558	No
BBOV_I000710	protein phosphatase 2C, putative	0.537	0.58	0.558	Yes
BBOV_II000020	membrane protein, putative	0.444	0.67	0.557	No
BBOV_I004390	arginyl-tRNA synthetase, putative	0.624	0.49	0.557	No
BBOV_I001200	membrane protein, putative	0.453	0.66	0.556	No
BBOV_II001420	membrane protein, putative	0.593	0.52	0.556	Yes
BBOV_III010760	hypothetical protein	0.303	0.81	0.556	No
BBOV_II004890	peptidase M16 inactive domain containing protein	0.591	0.52	0.555	Yes
BBOV_IV007720	GTP binding protein, putative	0.669	0.44	0.554	No
BBOV_III003360	membrane protein, putative	0.706	0.4	0.553	No
BBOV_II007190	dihydroorotate dehydrogenase	0.727	0.38	0.553	No
BBOV_IV012120	membrane protein, putative	0.444	0.66	0.552	No
BBOV_IV005630	membrane protein, putative	0.434	0.67	0.552	No
BBOV_III002870	signal peptidase family protein	0.535	0.57	0.552	Yes
BBOV_III007570	conserved hypothetical protein	0.755	0.35	0.552	No
BBOV_I000290	membrane protein, putative	0.56	0.54	0.55	Yes
BBOV_IV006810	hypothetical protein	0.719	0.38	0.549	No
BBOV_II005600	ski-interacting protein, putative	0.646	0.45	0.548	No
BBOV_I003770	glycyl-tRNA synthetase, putative	0.634	0.46	0.547	No
BBOV_II002610	chain A of Ap4a hydrolase protein, putative	0.811	0.28	0.546	No
BBOV_II000170	cathepsin C precursor, putative	0.41	0.68	0.545	No
BBOV_II000010	hypothetical protein	0.441	0.65	0.545	No
BBOV_IV007700	hypothetical protein	0.356	0.73	0.543	No
BBOV_I002410	hypothetical protein	0.704	0.38	0.542	No
BBOV_III002370	variant erythrocyte surface antigen-1, alpha subunit	0.902	0.18	0.541	No
BBOV_III008100	hypothetical protein	0.833	0.25	0.541	No
BBOV_III008220	hypothetical protein	0.612	0.47	0.541	No
BBOV_I004400	hypothetical protein	0.79	0.29	0.54	No
BBOV_I002400	cysteinyl-tRNA synthetase, putative	0.598	0.48	0.539	No
BBOV_IV000950	N-acetylglucosamine-1-phosphate transferase	0.637	0.44	0.538	No
BBOV_II006690	sodium/hydrogen exchanger 1	0.635	0.44	0.537	No
BBOV_IV008990	Rab2	0.695	0.38	0.537	No
BBOV_III005860	Spherical Body Protein 2 truncated copy 6 (SBP2)	0.344	0.73	0.537	No
BBOV_II000040	variant erythrocyte surface antigen-1, alpha subunit	0.931	0.14	0.536	No
BBOV_III000630	conserved hypothetical protein	0.472	0.6	0.536	No
BBOV_I001360	membrane protein, putative	0.591	0.48	0.535	No
BBOV_IV000170	thioredoxin domain containing protein, putative	0.714	0.35	0.532	No
BBOV_IV003930	hypothetical protein	0.444	0.62	0.532	No
BBOV_IV005490	conserved hypothetical protein	0.568	0.49	0.529	No
BBOV_II002270	variant erythrocyte surface antigen-1, alpha subunit	0.917	0.14	0.528	No
BBOV_III005790	Spherical Body Protein 2 truncated copy 3 (SBP2)	0.377	0.68	0.528	No
BBOV_IV003360	conserved hypothetical protein	0.834	0.22	0.527	No
BBOV_II001300	lipoamide acyltransferase component of branched-chain alpha-keto acid dehydrogenase complex, mitochondrial precursor, putative	0.7	0.35	0.525	No
BBOV_III003450	membrane protein, putative	0.41	0.64	0.525	No
BBOV_III004510	hypothetical protein	0.72	0.33	0.525	No
BBOV_III006850	hypothetical protein	0.647	0.4	0.524	No
BBOV_III009990	hypothetical protein	0.529	0.52	0.524	Yes
BBOV_I004710	membrane protein, putative	0.506	0.54	0.523	Yes
BBOV_I002740	200 kDa antigen p200	0.416	0.63	0.523	No
BBOV_IV010870	conserved hypothetical protein	0.765	0.28	0.522	No
BBOV_III008110	hypothetical protein	0.655	0.39	0.522	No
BBOV_III004740	conserved hypothetical protein	0.662	0.38	0.521	No
BBOV_III004710	hypothetical protein	0.928	0.11	0.519	No
BBOV_IV006640	hypothetical protein	0.795	0.24	0.518	No
BBOV_III010730	hypothetical protein	0.535	0.5	0.518	Yes
BBOV_III010240	tRNA binding domain containing protein	0.693	0.34	0.516	No
BBOV_II000650	hypothetical protein	0.426	0.6	0.513	No
BBOV_I002280	membrane protein, putative	0.465	0.56	0.513	No
BBOV_III002790	hypothetical protein	0.494	0.53	0.512	No
BBOV_I004170	glycerol kinase, putative	0.842	0.18	0.511	No
BBOV_III011880	membrane protein, putative	0.44	0.58	0.51	No
BBOV_III003120	hypothetical protein	0.459	0.56	0.51	No
BBOV_II004140	variant erythrocyte surface antigen-1, alpha subunit	0.917	0.1	0.509	No
BBOV_IV007760	GTPase, putative	0.697	0.32	0.508	No
BBOV_III003520	conserved hypothetical protein	0.716	0.3	0.508	No
BBOV_IV009910	hypothetical protein	0.715	0.3	0.507	No
BBOV_II004880	MIZ zinc finger domain containing protein	0.798	0.21	0.504	No
BBOV_III011310	hypothetical protein	0.278	0.73	0.504	No
BBOV_III008410	conserved hypothetical protein	0.426	0.58	0.503	No
BBOV_III007090	proteasome A-type and B-type family protein	0.577	0.43	0.503	No
BBOV_IV010730	hypothetical protein	0.495	0.51	0.502	No
BBOV_III000370	hypothetical protein	0.662	0.34	0.501	No
BBOV_IV002180	hypothetical protein	0.833	0.17	0.501	No
BBOV_II005590	hypothetical protein	0.413	0.59	0.501	No
BBOV_IV007030	hypothetical protein	0.6	0.4	0.5	No
BBOV_III008700	DNA repair protein rhp16, putative	0.659	0.34	0.5	No
BBOV_II005420	hypothetical protein	0.431	0.57	0.5	No
BBOV_II000890	hypothetical protein	0.736	0.26	0.498	No
BBOV_IV010590	DNA mismatch repair protein, putative	0.825	0.17	0.497	No
BBOV_III002600	1-deoxy-D-xylulose-5-phosphate synthase family protein	0.549	0.43	0.49	No
BBOV_I000780	hypothetical protein	0.51	0.47	0.49	No
BBOV_III000860	conserved hypothetical protein	0.806	0.17	0.488	No
BBOV_III000780	Rab1b	0.635	0.34	0.488	No
BBOV_IV005200	glycerol-3-phosphate-acyltransferase, putative	0.755	0.22	0.487	No
BBOV_I000680	conserved hypothetical protein	0.684	0.29	0.487	No
BBOV_III005100	MJ0570-related uncharacterized domain containing protein	0.79	0.18	0.485	No
BBOV_III010120	DNA polymerase family B family protein	0.756	0.21	0.483	No
BBOV_II002850	chain A of Ap4a hydrolase protein, putative	0.716	0.25	0.483	No
BBOV_II004790	hypothetical protein	0.555	0.41	0.483	No
BBOV_I003640	DnaK family domain containing protein	0.465	0.5	0.483	No
BBOV_II005570	phosphate transporter, putative	0.306	0.66	0.483	No
BBOV_IV009050	conserved hypothetical protein	0.623	0.34	0.482	No
BBOV_III008420	hypothetical protein	0.543	0.42	0.482	No
BBOV_IV004050	iron sulfur cluster assembly protein nifU-like, putative	0.702	0.26	0.481	No
BBOV_III008290	hypothetical protein	0.592	0.37	0.481	No
BBOV_III008320	50S ribosomal protein L3, putative	0.54	0.42	0.48	No
BBOV_III001730	hypothetical protein	0.439	0.52	0.48	No
BBOV_IV006190	hypothetical protein	0.788	0.17	0.479	No
BBOV_II003180	NLI interacting factor-like phosphatase family protein	0.588	0.37	0.479	No
BBOV_IV003760	actin-related protein, putative	0.768	0.19	0.479	No
BBOV_I002190	thiodoxin reductase, putative	0.435	0.52	0.478	No
BBOV_V000330	hypothetical protein	0.564	0.39	0.477	No
BBOV_II002910	chain A of Ap4 hydrolase, putative	0.714	0.24	0.477	No
BBOV_III005930	hypothetical protein	0.365	0.59	0.477	No
BBOV_III010550	hypothetical protein	0.542	0.41	0.476	No
BBOV_III004160	hypothetical protein	0.373	0.58	0.476	No
BBOV_I000310	FAD binding domain containing protein	0.502	0.45	0.476	No
BBOV_III011420	hypothetical protein	0.578	0.37	0.474	No
BBOV_III004490	hypothetical protein	0.608	0.34	0.474	No
BBOV_IV001190	histidyl-tRNA synthetase, putative	0.466	0.48	0.473	Yes
BBOV_I004050	conserved hypothetical protein	0.673	0.27	0.472	No
BBOV_III003670	hypothetical protein	0.554	0.39	0.472	No
BBOV_III001170	40S ribosomal protein S17, putative	0.294	0.65	0.472	No
BBOV_III001140	40S ribosomal protein S17, putative	0.294	0.65	0.472	No
BBOV_III002360	membrane protein, putative	0.235	0.71	0.472	No
BBOV_I003970	small GTP-binding and elongation factor Tu GTP binding domain containing protein	0.704	0.24	0.472	No
BBOV_III001020	hypothetical protein	0.735	0.21	0.472	No
BBOV_IV006270	conserved hypothetical protein	0.611	0.33	0.471	No
BBOV_IV011850	DNA gyrase subunit B, putative	0.483	0.45	0.467	Yes
BBOV_II004620	hypothetical protein	0.68	0.25	0.465	No
BBOV_II001270	conserved hypothetical protein	0.684	0.24	0.462	No
BBOV_II007110	60S ribosomal protein L27, putative	0.473	0.45	0.462	Yes
BBOV_III009160	ER lumen protein retaining receptor	0.693	0.23	0.461	No
BBOV_IV010050	amine oxidase, putative	0.82	0.1	0.46	No
BBOV_IV011410	ATP-dependent RNA helicase, putative	0.75	0.17	0.46	No
BBOV_III006020	ATP-dependent protease La family protein	0.69	0.23	0.46	No
BBOV_III007100	membrane protein, putative	0.299	0.62	0.46	No
BBOV_III000740	hypothetical protein	0.57	0.35	0.46	No
BBOV_IV006200	hypothetical protein	0.54	0.38	0.46	No
BBOV_IV008690	Sac domain-containing inositol phosphatase 3, putative	0.69	0.23	0.46	No
BBOV_III007280	conserved hypothetical protein	0.568	0.35	0.459	No
BBOV_III005050	WD domain, G-beta repeat containing protein	0.775	0.14	0.458	No
BBOV_II001570	hypothetical protein	0.655	0.26	0.458	No
BBOV_III010840	inorganic pyrophosphatase family protein	0.425	0.49	0.458	Yes
BBOV_IV000210	hypothetical protein	0.375	0.54	0.458	No
BBOV_I000580	hypothetical protein	0.683	0.23	0.457	No
BBOV_II002540	glyceraldehyde-3-phosphate dehydrogenase protein	0.584	0.33	0.457	No
BBOV_III003760	WD domain, G-beta repeat containing protein	0.553	0.36	0.457	No
BBOV_III007970	hypothetical protein	0.621	0.29	0.456	No
BBOV_II002040	hypothetical protein	0.53	0.38	0.455	No
BBOV_V000440	hypothetical protein	0.507	0.4	0.454	No
BBOV_IV001430	membrane protein, putative	0.287	0.62	0.454	No
BBOV_IV002320	SET domain containing protein	0.593	0.31	0.452	No
BBOV_IV009500	DEAD/DEAH box helicase protein family	0.831	0.07	0.451	No
BBOV_II006010	conserved unknown domain containing membrane protein	0.213	0.69	0.451	No
BBOV_IV002570	conserved hypothetical protein	0.587	0.31	0.449	No
BBOV_III005870	ThiF family protein	0.688	0.21	0.449	No
BBOV_I002950	transcription factor, putative	0.796	0.1	0.448	No
BBOV_III001010	hypothetical protein	0.544	0.35	0.447	No
BBOV_II006100	rhomboid 4	0.533	0.36	0.447	No
BBOV_II007810	variant erythrocyte surface antigen-1, alpha subunit	0.564	0.33	0.447	No
BBOV_III002060	hypothetical protein	0.711	0.18	0.446	No
BBOV_II007440	ubiquinone biosynthesis O-methyltransferase family protein	0.801	0.09	0.446	No
BBOV_IV008840	50S ribosomal protein L4, putative	0.662	0.23	0.446	No
BBOV_II006820	variant erythrocyte surface antigen-1, beta subunit	0.609	0.28	0.445	No
BBOV_I000100	conserved hypothetical protein	0.407	0.48	0.444	Yes
BBOV_IV001580	conserved hypothetical protein	0.618	0.27	0.444	No
BBOV_IV004170	membrane protein, putative	0.258	0.63	0.444	No
BBOV_III005020	hypothetical protein	0.497	0.39	0.444	Yes
BBOV_II003310	hypothetical protein	0.573	0.31	0.442	No
BBOV_IV007950	variant erythrocyte surface antigen-1, alpha subunit	0.713	0.17	0.442	No
BBOV_III004240	dnaK family protein	0.594	0.29	0.442	No
BBOV_I003660	aspartate transcarbamoylase, putative	0.614	0.27	0.442	No
BBOV_II003810	WD domain, G-beta repeat containing protein	0.682	0.2	0.441	No
BBOV_IV010600	hypothetical protein	0.722	0.16	0.441	No
BBOV_V000390	hypothetical protein	0.531	0.35	0.441	No
BBOV_III001210	membrane protein, putative	0.219	0.66	0.44	No
BBOV_IV006670	hypothetical protein	0.609	0.27	0.44	No
BBOV_I004060	conserved hypothetical protein	0.61	0.27	0.44	No
BBOV_III001150	variant erythrocyte surface antigen-1, beta subunit	0.649	0.23	0.44	No
BBOV_III009630	conserved hypothetical protein	0.457	0.42	0.439	Yes
BBOV_I002980	thiolase, N-terminal and C-terminal domain containing protein	0.585	0.29	0.438	No
BBOV_IV001470	conserved hypothetical protein	0.425	0.45	0.438	Yes
BBOV_IV002920	diphthine synthase	0.583	0.29	0.436	No
BBOV_I003820	hypothetical protein	0.112	0.76	0.436	No
BBOV_III000140	conserved hypothetical protein	0.55	0.32	0.435	No
BBOV_III001410	hypothetical protein	0.679	0.19	0.434	No
BBOV_IV001570	hypothetical protein	0.759	0.11	0.434	No
BBOV_II005800	hypothetical protein	0.539	0.33	0.434	No
BBOV_III010660	hypothetical protein	0.684	0.18	0.432	No
BBOV_IV000220	conserved hypothetical protein	0.565	0.3	0.432	No
BBOV_II001530	hypothetical protein	0.583	0.28	0.431	No
BBOV_II003430	peptide chain release factor 2, putative	0.732	0.13	0.431	No
BBOV_III011770	hypothetical protein	0.54	0.32	0.43	No
BBOV_IV004570	hypothetical protein	0.28	0.58	0.43	No
BBOV_III001680	pyridine nucleotide-disulphide oxidoreductase domain containing protein	0.561	0.3	0.43	No
BBOV_III005740	protein kinase domain containing protein	0.691	0.17	0.43	No
BBOV_III006270	DNA / pantothenate metabolism flavoprotein	0.51	0.35	0.43	No
BBOV_IV003890	hypothetical protein	0.52	0.34	0.43	No
BBOV_III008750	tRNA synthetases class I (W and Y) family protein	0.491	0.37	0.43	Yes
BBOV_III002330	variant erythrocyte surface antigen-1, alpha subunit	0.648	0.21	0.429	No
BBOV_III010100	hypothetical protein	0.777	0.08	0.428	No
BBOV_II004800	hypothetical protein	0.426	0.43	0.428	Yes
BBOV_IV009120	conserved hypothetical protein	0.405	0.45	0.427	Yes
BBOV_III009410	MYG1 protein, putative	0.505	0.35	0.427	No
BBOV_III001100	40S ribosomal protein S12, putative	0.484	0.37	0.427	Yes
BBOV_IV002810	2-C-methyl-D-erythritol 2,4-cyclodiphosphate synthase, putative	0.504	0.35	0.427	No
BBOV_II004050	u5 small nuclear ribonuclear protein, putative	0.722	0.13	0.426	No
BBOV_III007840	dnaJ domain containing protein	0.16	0.69	0.425	No
BBOV_I003600	conserved hypothetical protein	0.568	0.28	0.424	No
BBOV_I003260	hypothetical protein	0.528	0.32	0.424	No
BBOV_I000380	conserved hypothetical protein	0.578	0.27	0.424	No
BBOV_IV010780	conserved hypothetical protein	0.508	0.34	0.424	No
BBOV_IV010350	histidine acid phosphatase superfamily protein	0.686	0.16	0.423	No
BBOV_II007370	3-demethylubiquinone-9 3-methyltransferase	0.754	0.09	0.422	No
BBOV_IV009470	hypothetical protein	0.555	0.29	0.422	No
BBOV_IV008240	small nuclear ribonucleoprotein Sm subunit, putative	0.445	0.4	0.422	Yes
BBOV_II000870	ATP-dependent metalloprotease FtsH family protein	0.475	0.37	0.422	Yes
BBOV_II000230	putative serine esterase domain containing protein	0.713	0.13	0.421	No
BBOV_IV005910	RNB-like protein	0.642	0.2	0.421	No
BBOV_III006770	membrane protein, putative	0.281	0.56	0.421	No
BBOV_I003950	hypothetical protein	0.401	0.44	0.42	Yes
BBOV_III006930	membrane protein, hypothetical	0.191	0.65	0.42	No
BBOV_III009340	hypothetical protein	0.626	0.21	0.418	No
BBOV_IV010420	ribosomal protein L15, putative	0.377	0.46	0.418	Yes
BBOV_IV009070	tubulin, putative	0.694	0.14	0.417	No
BBOV_IV007560	hypothetical protein	0.732	0.1	0.416	No
BBOV_IV002300	DNA primase, large subunit	0.791	0.04	0.416	No
BBOV_III006190	conserved hypothetical protein	0.482	0.35	0.416	Yes
BBOV_II003370	Sec1 family protein	0.606	0.22	0.413	No
BBOV_II007800	membrane protein, putative	0.177	0.65	0.413	No
BBOV_III005280	SRP54-type protein, GTPase domain containing protein	0.556	0.27	0.413	No
BBOV_III011290	hypothetical protein	0.607	0.22	0.413	No
BBOV_II000440	hypothetical protein	0.694	0.13	0.412	No
BBOV_III010750	hypothetical protein	0.653	0.17	0.412	No
BBOV_II001410	variant erythrocyte surface antigen-1, alpha subunit	0.495	0.33	0.412	Yes
BBOV_III010400	long-chain acyl-CoA synthetase, putative	0.594	0.23	0.412	No
BBOV_IV000160	serine/threonine protein phosphatase 5	0.722	0.1	0.411	No
BBOV_II004290	conserved hypothetical protein	0.362	0.46	0.411	Yes
BBOV_III009580	hypothetical protein	0.542	0.28	0.411	No
BBOV_IV007610	conserved hypothetical portein	0.583	0.24	0.411	No
BBOV_IV003040	hypothetical protein	0.491	0.33	0.41	Yes
BBOV_II000780	dihydrofolate reductase/thymidilate synthase	0.6	0.22	0.41	No
BBOV_III002530	tryptophanyl-tRNA synthetase family protein	0.66	0.16	0.41	No
BBOV_IV000200	variant erythrocyte surface antigen-1, beta subunit	0.509	0.31	0.409	No
BBOV_IV010110	clathrin coat adaptor subunit, putative	0.707	0.11	0.408	No
BBOV_II004350	LETM1-like protein, putative	0.727	0.09	0.408	No
BBOV_I004980	NADH dehydrogenase, putative	0.654	0.16	0.407	No
BBOV_IV010950	tyrosyl-tRNA synthetase, putative	0.433	0.38	0.406	Yes
BBOV_III004850	tubulin beta chain	0.711	0.1	0.405	No
BBOV_IV005810	DNA polymerase I, putative	0.61	0.2	0.405	No
BBOV_III004930	hypothetical protein	0.608	0.2	0.404	No
BBOV_III002930	hypothetical protein	0.687	0.12	0.404	No
BBOV_IV003620	hypothetical protein	0.596	0.21	0.403	No
BBOV_IV003260	hypothetical protein	0.627	0.18	0.403	No
BBOV_II007840	membrane protein, putative	0.155	0.65	0.403	No
BBOV_III001270	variant erythrocyte surface antigen-1, beta subunit	0.525	0.28	0.403	No
BBOV_IV010180	zinc finger, C3HC4 type domain containing protein	0.345	0.46	0.402	Yes
BBOV_II006550	hypothetical protein	0.485	0.32	0.402	Yes
BBOV_IV001460	adrenodoxin-type ferredoxin, putative	0.605	0.2	0.402	No
BBOV_I003320	conserved hypothetical protein	0.695	0.11	0.402	No
BBOV_IV010010	hypothetical protein	0.415	0.39	0.402	Yes
BBOV_III010010	dnaK protein	0.643	0.16	0.402	No
BBOV_IV010820	hypothetical protein	0.579	0.22	0.399	No
BBOV_I002440	hypothetical protein	0.457	0.34	0.399	Yes
BBOV_IV011650	acylphosphatase, putative	0.689	0.11	0.399	No
BBOV_IV004480	glycerol-3-phosphate dehydrogenase, putative	0.439	0.36	0.399	Yes
BBOV_IV001440	Rab geranylgeranyltransferase, beta subunit	0.684	0.11	0.397	No
BBOV_IV010560	lysophospholipase, putative	0.683	0.11	0.397	No
BBOV_I003930	lipoate-protein ligase A, putative	0.504	0.29	0.397	No
BBOV_IV002820	conserved hypothetical protein	0.513	0.28	0.397	No
BBOV_II007550	human hepatopoietin-like protein, putative	0.573	0.22	0.396	No
BBOV_IV006300	hypothetical protein	0.281	0.51	0.396	No
BBOV_II004300	small GTP-binding protein sar1	0.563	0.23	0.396	No
BBOV_III005260	hypothetical protein	0.608	0.18	0.394	No
BBOV_III011630	conserved hypothetical protein	0.397	0.39	0.394	Yes
BBOV_IV004290	tubulin alpha chain	0.618	0.17	0.394	No
BBOV_III000010	membrane protein, putative	0.078	0.71	0.394	No
BBOV_IV004420	conserved hypothetical protein	0.709	0.08	0.394	No
BBOV_III011830	membrane protein, putative	0.615	0.17	0.393	No
BBOV_III001120	GDP dissociation inhibitor rabGDI, putative	0.546	0.24	0.393	No
BBOV_IV001250	hypothetical protein	0.465	0.32	0.393	Yes
BBOV_III002290	cytochrome c oxidase assembly protein, putative	0.676	0.11	0.393	No
BBOV_IV010140	hypothetical protein	0.643	0.14	0.392	No
BBOV_III006310	conserved hypothetical protein	0.454	0.33	0.392	Yes
BBOV_II005580	hypothetical protein	0.722	0.06	0.391	No
BBOV_IV011760	orotidine 5'-phosphate decarboxylase, putative	0.473	0.31	0.391	Yes
BBOV_II004200	membrane protein, putative	0.141	0.64	0.391	No
BBOV_III001390	hypothetical protein	0.441	0.34	0.391	Yes
BBOV_III000560	nonclathrin coat protein zeta2-cop-related protein, putative	0.62	0.16	0.39	No
BBOV_I003400	hypothetical protein	0.109	0.67	0.39	No
BBOV_II004530	CG8	0.469	0.31	0.389	Yes
BBOV_II003090	hypothetical protein	0.555	0.22	0.388	No
BBOV_IV003640	DNA gyrase A subunit, putative	0.555	0.22	0.388	No
BBOV_II005790	u1 snRNP, putative	0.426	0.35	0.388	Yes
BBOV_IV005430	hypothetical protein	0.455	0.32	0.388	Yes
BBOV_IV001780	hypothetical protein	0.565	0.21	0.387	No
BBOV_IV008650	hypothetical protein	0.254	0.52	0.387	No
BBOV_II001540	vacuolar ATP synthase subunit d, putative	0.532	0.24	0.386	No
BBOV_III004880	hypothetical protein	0.401	0.37	0.386	Yes
BBOV_IV011300	hypothetical protein	0.572	0.2	0.386	No
BBOV_IV011770	snf2-related chromatin remodeling factor SRCAP	0.51	0.26	0.385	No
BBOV_II000580	hypothetical protein	0.33	0.44	0.385	Yes
BBOV_III007410	membrane protein, putative	0.367	0.4	0.384	Yes
BBOV_IV009350	flavodoxin domain containing protein	0.498	0.27	0.384	Yes
BBOV_IV011690	hypothetical protein	0.397	0.37	0.384	Yes
BBOV_I001990	hypothetical protein	0.437	0.33	0.384	Yes
BBOV_IV001160	chromatin assembly factor 1 subunit C, putative	0.577	0.19	0.383	No
BBOV_II001580	hypothetical protein	0.587	0.18	0.383	No
BBOV_IV008830	hypothetical protein	0.346	0.42	0.383	Yes
BBOV_II000590	hypothetical protein	0.375	0.39	0.383	Yes
BBOV_III006720	sybindin-like family protein	0.375	0.39	0.383	Yes
BBOV_III003830	conserved hypothetical protein	0.525	0.24	0.383	No
BBOV_IV004630	hypothetical protein	0.375	0.39	0.383	Yes
BBOV_IV002430	factor associated with neutral-sphingomyelinase activation	0.496	0.27	0.383	Yes
BBOV_IV010750	hypothetical protein	0.593	0.17	0.382	No
BBOV_III008780	membrane protein, putative	0.434	0.33	0.382	Yes
BBOV_IV008560	hypothetical protein	0.453	0.31	0.382	Yes
BBOV_III009470	hypothetical protein	0.519	0.24	0.38	No
BBOV_III007890	conserved hypothetical protein	0.539	0.22	0.38	No
BBOV_IV003560	glutamine cyclotransferase, putative	0.458	0.3	0.379	Yes
BBOV_II001040	membrane protein, putative	0.168	0.59	0.379	No
BBOV_I001030	ThiF family domain containing protein	0.437	0.32	0.379	Yes
BBOV_I003380	hypothetical protein	0.673	0.08	0.377	No
BBOV_II006990	conserved hypothetical protein	0.224	0.53	0.377	No
BBOV_III009700	membrane protein, putative	0.364	0.39	0.377	Yes
BBOV_IV005230	hypothetical protein	0.383	0.37	0.377	Yes
BBOV_IV010270	bromodomain/ankyrin repeat containing protein	0.453	0.3	0.377	Yes
BBOV_II006590	hypothetical protein	0.601	0.15	0.376	No
BBOV_II004690	eukaryotic membrane protein, putative	0.491	0.26	0.376	Yes
BBOV_I002290	4-methyl-5(B-hydroxyethyl)-thiazol monophosphate biosynthesis enzyme, putative	0.522	0.23	0.376	No
BBOV_I004960	triose phosphate/phosphate translocator, putative	0.49	0.26	0.375	Yes
BBOV_III007300	hypothetical protein	0.57	0.18	0.375	No
BBOV_III001040	conserved hypothetical protein	0.29	0.46	0.375	Yes
BBOV_IV005010	conserved hypothetical protein	0.539	0.21	0.374	No
BBOV_III008210	hypothetical protein	0.309	0.44	0.374	Yes
BBOV_IV010580	hypothetical protein	0.558	0.19	0.374	No
BBOV_II005710	N(2),N(2)-dimethylguanosine tRNA methyltransferase, putative	0.428	0.32	0.374	Yes
BBOV_III009900	conserved hypothetical protein	0.537	0.21	0.373	No
BBOV_IV011040	retinoblastoma A associated protein, putative	0.587	0.16	0.373	No
BBOV_IV007160	conserved hypothetical protein	0.596	0.15	0.373	No
BBOV_IV002880	RNA methylase, putative	0.517	0.23	0.373	No
BBOV_II000210	conserved hypothetical protein	0.526	0.22	0.373	No
BBOV_IV009140	conserved hypothetical protein	0.544	0.2	0.372	No
BBOV_IV000710	cytochrome c oxidase subunit 2a, putative	0.564	0.18	0.372	No
BBOV_IV008260	co-chaperone GrpE, putative	0.503	0.24	0.371	No
BBOV_IV009600	DNA directed RNA polymerase	0.563	0.18	0.371	No
BBOV_I003720	conserved hypothetical protein	0.272	0.47	0.371	Yes
BBOV_III007980	hypothetical protein	0.493	0.25	0.371	Yes
BBOV_I001700	chaperone clpB, putative	0.45	0.29	0.37	Yes
BBOV_III008580	PCI domain containing protein	0.599	0.14	0.369	No
BBOV_III011050	vacuolar ATPase subunit C family protein	0.349	0.39	0.369	Yes
BBOV_III005220	DEAD/DEAH box domain containing protein	0.604	0.13	0.367	No
BBOV_III011760	conserved hypothetical protein	0.445	0.29	0.367	Yes
BBOV_II006250	conserved hypothetical protein	0.355	0.38	0.367	Yes
BBOV_III002260	conserved hypothetical protein	0.485	0.25	0.367	Yes
BBOV_III011780	conserved hypothetical protein	0.613	0.12	0.366	No
BBOV_IV007510	conserved hypothetical protein	0.433	0.3	0.366	Yes
BBOV_III009550	conserved hypothetical protein	0.361	0.37	0.365	Yes
BBOV_IV007300	hypothetical protein	0.42	0.31	0.365	Yes
BBOV_IV009580	dephospho-CoA kinase, putative	0.17	0.56	0.365	No
BBOV_III003960	hypothetical protein	0.24	0.49	0.365	Yes
BBOV_III007010	hypothetical protein	0.628	0.1	0.364	No
BBOV_IV001400	translation initiation factor eIF epsilon subunit, putative	0.368	0.36	0.364	Yes
BBOV_III011480	phosphatidylinositol 3- and 4-kinase family protein	0.597	0.13	0.363	No
BBOV_I000530	conserved hypothetical protein	0.656	0.07	0.363	No
BBOV_IV009840	hypothetical protein	0.516	0.21	0.363	No
BBOV_I002360	hypothetical protein	0.616	0.11	0.363	No
BBOV_III004150	hypothetical protein	0.545	0.18	0.363	No
BBOV_IV006090	tetratricopeptide repeat containing domain protein	0.357	0.37	0.363	Yes
BBOV_IV007310	polyprenyl synthetase superfamily protein	0.425	0.3	0.362	Yes
BBOV_III007240	phenylalanyl-tRNA synthetase family protein	0.495	0.23	0.362	Yes
BBOV_III002980	conserved hypothetical protein	0.494	0.23	0.362	Yes
BBOV_III000190	p68 RNA helicase protein, putative	0.575	0.15	0.362	No
BBOV_III010900	actin family protein	0.512	0.21	0.361	No
BBOV_III004980	conserved hypothetical protein	0.592	0.13	0.361	No
BBOV_IV005350	ATP synthase F1 gamma subunit, putative	0.372	0.35	0.361	Yes
BBOV_III010780	conserved hypothetical protein	0.59	0.13	0.36	No
BBOV_I004330	hypothetical protein	0.459	0.26	0.36	Yes
BBOV_I001840	hypothetical protein	0.588	0.13	0.359	No
BBOV_IV009260	hypothetical protein	0.538	0.18	0.359	No
BBOV_I000260	hypothetical protein	0.568	0.15	0.359	No
BBOV_II000180	hypothetical protein	0.538	0.18	0.359	No
BBOV_III005370	hypothetical protein	0.648	0.07	0.359	No
BBOV_IV004840	dihydrolipoamide succinyltransferase, putative	0.566	0.15	0.358	No
BBOV_III006570	conserved hypothetical protein	0.655	0.06	0.358	No
BBOV_III008060	hypothetical protein	0.576	0.14	0.358	No
BBOV_II001960	hypothetical protein	0.335	0.38	0.358	Yes
BBOV_III008570	hypothetical protein	0.524	0.19	0.357	No
BBOV_IV007430	hypothetical protein	0.615	0.1	0.357	No
BBOV_IV001560	hypothetical protein	0.504	0.21	0.357	No
BBOV_III007600	phospholipid-translocating P-type ATPase, flippase family protein	0.463	0.25	0.357	Yes
BBOV_II006180	hypothetical protein	0.342	0.37	0.356	Yes
BBOV_I004240	conserved hypothetical protein	0.531	0.18	0.356	No
BBOV_III010180	hypothetical protein	0.511	0.2	0.356	No
BBOV_I004450	proteasome beta 2 subunit, putative	0.449	0.26	0.355	Yes
BBOV_I003460	GTP binding protein, putative	0.488	0.22	0.354	Yes
BBOV_IV008350	hypothetical protein	0.506	0.2	0.353	No
BBOV_III008020	hypothetical protein	0.417	0.29	0.353	Yes
BBOV_III011510	isy1-like splicing family protein	0.565	0.14	0.352	No
BBOV_III003700	hypothetical protein	0.414	0.29	0.352	Yes
BBOV_III003560	40S ribosomal protein S27, putative	0.514	0.19	0.352	No
BBOV_III004250	SCO1/SenC family protein	0.423	0.28	0.352	Yes
BBOV_I003440	tetratricopeptide repeat domain containing protein	0.565	0.14	0.352	No
BBOV_I000980	hypothetical protein	0.204	0.5	0.352	No
BBOV_III006170	conserved hypothetical protein	0.392	0.31	0.351	Yes
BBOV_II006070	conserved hypothetical protein	0.583	0.12	0.351	No
BBOV_III003270	biotin-requiring enzyme family protein	0.192	0.51	0.351	No
BBOV_II006240	conserved hypothetical protein	0.499	0.2	0.35	Yes
BBOV_I003760	hypothetical protein	0.471	0.23	0.35	Yes
BBOV_IV003600	ribosomal protein L7/L12	0.56	0.14	0.35	No
BBOV_VI000020	cytochrome c oxidase subunit III	0.38	0.32	0.35	Yes
BBOV_IV003380	kinesin, putative	0.581	0.12	0.35	No
BBOV_II004410	hypothetical protein	0.619	0.08	0.349	No
BBOV_IV000030	variant erythrocyte surface antigen-1, beta subunit	0.579	0.12	0.349	No
BBOV_II002780	arginyl-tRNA synthetase, putative	0.588	0.11	0.349	No
BBOV_III008650	methionine aminopeptidase, putative	0.479	0.22	0.349	Yes
BBOV_IV005780	hypothetical protein	0.545	0.15	0.348	No
BBOV_III010040	dynamin central region family protein	0.566	0.13	0.348	No
BBOV_IV001970	hypothetical protein, conserved	0.616	0.08	0.348	No
BBOV_I003520	endonuclease/exonuclease/phosphatase family domain containing protein	0.296	0.4	0.348	Yes
BBOV_I004760	U6 snRNA-associated Sm-like protein LSm4, putative	0.555	0.14	0.348	No
BBOV_IV006860	cytosolic glycoprotein FP21, putative	0.455	0.24	0.348	Yes
BBOV_III008360	hypothetical protein	0.514	0.18	0.347	No
BBOV_III002840	conserved hypothetical protein	0.453	0.24	0.347	Yes
BBOV_II003070	conserved hypothetical protein	0.565	0.13	0.347	No
BBOV_III011720	hypothetical protein	0.584	0.11	0.347	No
BBOV_I000800	hypothetical protein	0.603	0.09	0.346	No
BBOV_III004550	prenyltransferase and squalene oxidase repeat family protein	0.593	0.1	0.346	No
BBOV_III008930	LCCL domain containing protein	0.521	0.17	0.346	No
BBOV_I000850	conserved hypothetical protein	0.483	0.21	0.346	Yes
BBOV_IV007170	hypothetical protein	0.32	0.37	0.345	Yes
BBOV_II002800	ribosomal protein L13, putative	0.439	0.25	0.345	Yes
BBOV_III009240	hypothetical protein	0.47	0.22	0.345	Yes
BBOV_II006870	WD domain, G-beta repeat containing protein	0.471	0.22	0.345	Yes
BBOV_IV007450	ribosomal protein L2, putative	0.478	0.21	0.344	Yes
BBOV_II001980	DNA-directed RNA polymerase, beta subunit, putative	0.608	0.08	0.344	No
BBOV_II003120	hypothetical protein	0.497	0.19	0.344	Yes
BBOV_IV002500	pentatricopeptide repeat domain containing protein	0.588	0.1	0.344	No
BBOV_I004260	conserved hypothetical protein	0.457	0.23	0.344	Yes
BBOV_I001520	conserved hypothetical protein	0.566	0.12	0.343	No
BBOV_II000460	hypothetical protein	0.506	0.18	0.343	No
BBOV_III000350	conserved hypothetical protein	0.313	0.37	0.342	Yes
BBOV_III010850	hypothetical protein	0.463	0.22	0.342	Yes
BBOV_IV002600	hypothetical protein	0.403	0.28	0.342	Yes
BBOV_III008140	hypothetical protein	0.475	0.21	0.342	Yes
BBOV_III005230	ATP-dependent metalloprotease FtsH family protein	0.523	0.16	0.342	No
BBOV_IV005560	GMP reductase, putative	0.572	0.11	0.341	No
BBOV_IV002960	conserved hypothetical protein	0.563	0.12	0.341	No
BBOV_III011490	anti-silencing protein, ASF1-like family protein	0.392	0.29	0.341	Yes
BBOV_IV000390	conserved hypothetical protein	0.401	0.28	0.341	Yes
BBOV_IV008540	helicase, putative	0.529	0.15	0.34	No
BBOV_IV000900	hypothetical protein	0.54	0.14	0.34	No
BBOV_II005660	DSHCT (NUC185) domain containing DEAD/DEAH box helicase family protein	0.588	0.09	0.339	No
BBOV_IV007060	DNA polymerase alpha subunit, putative	0.598	0.08	0.339	No
BBOV_III005270	hypothetical protein	0.558	0.12	0.339	No
BBOV_II003280	DEAD box RNA helicase, putative	0.387	0.29	0.339	Yes
BBOV_I000470	ImpB/MucB/SamB family protein	0.596	0.08	0.338	No
BBOV_IV005590	hypothetical protein	0.435	0.24	0.338	Yes
BBOV_IV001830	phospholipid-translocating P-type ATPase	0.335	0.34	0.338	Yes
BBOV_II005670	hypothetical protein	0.545	0.13	0.338	No
BBOV_II002520	hypothetical protein	0.335	0.34	0.338	Yes
BBOV_IV000830	hypothetical protein	0.616	0.06	0.338	No
BBOV_II003500	hypothetical protein	0.435	0.24	0.338	Yes
BBOV_IV004620	hypothetical protein	0.525	0.15	0.338	No
BBOV_III001630	regulator of chromosome condensation (RCC1) domain containing protein	0.473	0.2	0.337	Yes
BBOV_IV012130	variant erythrocyte surface antigen-1, alpha subunit	0.363	0.31	0.337	Yes
BBOV_IV008170	hypothetical protein	0.544	0.13	0.337	No
BBOV_IV005150	HECT-domain (ubiquitin-transferase) containing protein	0.323	0.35	0.337	Yes
BBOV_IV010190	ribosomal protein L1, putative	0.532	0.14	0.336	No
BBOV_IV004150	RNA recognition motif (RRM)-containing protein	0.492	0.18	0.336	Yes
BBOV_IV011000	hypothetical protein	0.492	0.18	0.336	Yes
BBOV_IV003340	hypothetical protein	0.422	0.25	0.336	Yes
BBOV_II000290	hypothetical protein	0.54	0.13	0.335	No
BBOV_II000320	hypothetical protein	0.5	0.17	0.335	No
BBOV_III008200	dehydrogenase E1 component family protein	0.43	0.24	0.335	Yes
BBOV_IV006550	ras-related protein Rab11A	0.419	0.25	0.335	Yes
BBOV_IV003450	conserved hypothetical protein	0.458	0.21	0.334	Yes
BBOV_II007230	calmodulin-domain protein kinase 2	0.578	0.09	0.334	No
BBOV_III009960	ubiquitin-conjugating enzyme E2, putative	0.497	0.17	0.334	Yes
BBOV_IV011560	endonuclease/exonuclease/phosphatase family protein	0.558	0.11	0.334	No
BBOV_IV007040	hypothetical protein	0.468	0.2	0.334	Yes
BBOV_IV006330	hypothetical protein	0.567	0.1	0.333	No
BBOV_IV005130	ribosomal processing protein, putative	0.586	0.08	0.333	No
BBOV_III010770	hypothetical protein	0.476	0.19	0.333	Yes
BBOV_IV010840	nucleolar protein Nop56, putative	0.465	0.2	0.333	Yes
BBOV_III001700	conserved hypothetical protein	0.443	0.22	0.332	Yes
BBOV_II006090	NPL4 family protein	0.514	0.15	0.332	No
BBOV_IV011740	hypothetical protein	0.224	0.44	0.332	Yes
BBOV_III007070	hypothetical protein	0.562	0.1	0.331	No
BBOV_II001430	hypothetical protein	0.582	0.08	0.331	No
BBOV_II006950	acyltransferase family protein	0.152	0.51	0.331	No
BBOV_IV003420	XPA-binding protein 1	0.361	0.3	0.331	Yes
BBOV_II003660	conserved hypothetical protein	0.531	0.13	0.331	No
BBOV_IV006890	peptidyl-prolyl cis-trans isomerase, putative	0.563	0.1	0.331	No
BBOV_II006060	lariat-debranching enzyme, putative	0.56	0.1	0.33	No
BBOV_I000080	protein transport protein sec61, putative	0.589	0.07	0.33	No
BBOV_III008070	hypothetical protein	0.47	0.19	0.33	Yes
BBOV_III000500	eukaryotic translation initiation factor 3 subunit 7, putative	0.571	0.09	0.33	No
BBOV_III007120	hypothetical protein	0.488	0.17	0.329	Yes
BBOV_I001500	hypothetical protein	0.516	0.14	0.328	No
BBOV_IV000810	ATP-dependent helicase, putative	0.435	0.22	0.328	Yes
BBOV_II006760	clathrin coat assembly protein, putative	0.445	0.21	0.328	Yes
BBOV_III006550	hypothetical protein	0.396	0.26	0.328	Yes
BBOV_III011140	hypothetical protein	0.425	0.23	0.328	Yes
BBOV_II006840	alpha/beta hydrolase protein, putative	0.296	0.36	0.328	Yes
BBOV_III006860	leucyl-tRNA synthetase, putative	0.574	0.08	0.327	No
BBOV_II001600	60S ribosome subunit biogenesis protein NIP7, putative	0.453	0.2	0.327	Yes
BBOV_IV007210	succinate dehydrogenase alpha subunit, putative	0.521	0.13	0.326	No
BBOV_III010700	hypothetical protein	0.539	0.11	0.325	No
BBOV_IV004730	histamine-releasing factor, putative	0.34	0.31	0.325	Yes
BBOV_III000750	hypothetical protein	0.438	0.21	0.324	Yes
BBOV_II004720	conserved hypothetical protein	0.528	0.12	0.324	No
BBOV_IV002700	membrane protein, putative	0.079	0.57	0.324	No
BBOV_IV008230	mitochondrial inner membrane translocase subunit TIM44, putative	0.427	0.22	0.324	Yes
BBOV_IV003110	CHY zinc finger domain containing protein	0.378	0.27	0.324	Yes
BBOV_IV010890	clathrin assembly protein small subunit, putative	0.378	0.27	0.324	Yes
BBOV_IV008070	phosphoglycerate kinase	0.315	0.33	0.323	Yes
BBOV_IV009540	hypothetical protein	0.536	0.11	0.323	No
BBOV_II002050	DNA-directed RNA polymerase, beta subunit family protein	0.556	0.09	0.323	No
BBOV_IV007280	ATP dependent DNA helicase, putative	0.565	0.08	0.322	No
BBOV_I002370	conserved hypothetical protein	0.413	0.23	0.322	Yes
BBOV_III007500	hypothetical protein	0.433	0.21	0.322	Yes
BBOV_I005000	hypothetical protein	0.532	0.11	0.321	No
BBOV_I004500	antioxidant, AhpC/TSA family	0.471	0.17	0.321	Yes
BBOV_II004420	formin homology 2 domain containing protein	0.561	0.08	0.321	No
BBOV_II006900	flavoprotein domain containing protein	0.442	0.2	0.321	Yes
BBOV_II000220	oligosaccharyl transferase STT3 subunit, putative	0.491	0.15	0.321	Yes
BBOV_III001720	Rab7	0.351	0.29	0.321	Yes
BBOV_IV003910	hypothetical protein	0.512	0.13	0.321	No
BBOV_III005170	hypothetical protein	0.542	0.1	0.321	No
BBOV_III007310	hypothetical protein	0.47	0.17	0.32	Yes
BBOV_III009600	hypothetical protein	0.549	0.09	0.32	No
BBOV_II006360	Proliferating cell nuclear antigen	0.46	0.18	0.32	Yes
BBOV_I005160	variant erythrocyte surface antigen-1, beta subunit	0.47	0.17	0.32	Yes
BBOV_III005690	hypothetical protein	0.509	0.13	0.32	No
BBOV_III010340	conserved hypothetical protein	0.36	0.28	0.32	Yes
BBOV_IV010030	polyubiquitin, putative	0.33	0.31	0.32	Yes
BBOV_IV002620	hypothetical protein	0.488	0.15	0.319	Yes
BBOV_II002980	dynamin-like protein	0.557	0.08	0.319	No
BBOV_II006000	conserved hypothetical protein	0.358	0.28	0.319	Yes
BBOV_I005120	variant erythrocyte surface antigen-1, beta subunit	0.467	0.17	0.319	Yes
BBOV_II002480	hypothetical protein	0.518	0.12	0.319	No
BBOV_IV000500	hypothetical protein	0.566	0.07	0.318	No
BBOV_II007320	50S ribosomal subunit L24, putative	0.465	0.17	0.318	Yes
BBOV_III007810	hypothetical protein	0.345	0.29	0.318	Yes
BBOV_IV004330	DegP protease, putative	0.333	0.3	0.317	Yes
BBOV_I005510	variant erythrocyte surface antigen-1, putative	0.543	0.09	0.317	No
BBOV_IV002390	ubiquitin family domain containing protein	0.514	0.12	0.317	No
BBOV_III007110	variant erythrocyte surface antigen-1 family protein	0.453	0.18	0.317	Yes
BBOV_III000110	hypothetical protein	0.422	0.21	0.316	Yes
BBOV_III008890	conserved hypothetical protein	0.507	0.12	0.314	No
BBOV_II003850	hypothetical protein	0.367	0.26	0.314	Yes
BBOV_II000830	hypothetical protein	0.546	0.08	0.313	No
BBOV_III011600	hypothetical protein	0.554	0.07	0.312	No
BBOV_III000770	conserved hypothetical protein	0.445	0.18	0.312	Yes
BBOV_IV007000	hypothetical protein	0.505	0.12	0.312	No
BBOV_III004030	conserved hypothetical protein	0.434	0.19	0.312	Yes
BBOV_III001980	conserved hypothetical protein	0.435	0.19	0.312	Yes
BBOV_III001180	hypothetical protein	0.135	0.49	0.312	Yes
BBOV_III010870	myristoyl-CoA:protein N-myristoyltransferase, N-terminal domain containing protein	0.553	0.07	0.311	No
BBOV_V000110	rpoC2-N-terminal	0.542	0.08	0.311	No
BBOV_IV008450	hypothetical protein	0.412	0.21	0.311	Yes
BBOV_IV005410	conserved hypothetical protein	0.353	0.27	0.311	Yes
BBOV_III008370	metallopeptidase M24 family protein	0.481	0.14	0.31	Yes
BBOV_I002590	conserved hypothetical protein	0.54	0.08	0.31	No
BBOV_III000250	conserved hypothetical protein	0.55	0.07	0.31	No
BBOV_I004540	hypothetical protein	0.55	0.07	0.31	No
BBOV_III004400	ATP synthase, Delta/Epsilon chain, beta-sandwich domain containing protein	0.321	0.3	0.31	Yes
BBOV_III011030	yippee putative zinc-binding protein	0.521	0.1	0.31	No
BBOV_II005260	conserved hypothetical protein	0.441	0.18	0.31	Yes
BBOV_III010830	hypothetical protein	0.51	0.11	0.31	No
BBOV_III010510	NAC domain containing protein	0.231	0.39	0.31	Yes
BBOV_III001620	membrane protein, putative	0.309	0.31	0.309	Yes
BBOV_I004580	GTP-binding protein engA, putative	0.538	0.08	0.309	No
BBOV_III011820	hypothetical protein	0.479	0.14	0.309	Yes
BBOV_II000160	hypothetical protein	0.468	0.15	0.309	Yes
BBOV_IV006010	hypothetical protein	0.536	0.08	0.308	No
BBOV_II006440	conserved hypothetical protein	0.517	0.1	0.308	No
BBOV_III011390	hypothetical protein	0.527	0.09	0.308	No
BBOV_IV009610	U box domain containing protein	0.537	0.08	0.308	No
BBOV_IV006760	methionine aminopeptidase, putative	0.527	0.09	0.308	No
BBOV_II000310	trehalose-6-phosphate synthase domain containing protein, putative	0.457	0.16	0.308	Yes
BBOV_III003330	U1 zinc finger family protein	0.544	0.07	0.307	No
BBOV_II000800	hypothetical protein	0.515	0.1	0.307	No
BBOV_I000350	protein kinase domain containing protein	0.175	0.44	0.307	Yes
BBOV_II005540	hypothetical protein	0.495	0.12	0.307	Yes
BBOV_IV010150	hypothetical protein	0.513	0.1	0.306	No
BBOV_IV009440	signal recognition particle SRP9 subunit, putative	0.392	0.22	0.306	Yes
BBOV_IV011460	ATPase AAA type domain containing protein	0.502	0.11	0.306	No
BBOV_II000360	DNA topoisomerase, putative	0.203	0.41	0.306	Yes
BBOV_II003690	hypothetical protein	0.522	0.09	0.306	No
BBOV_II006220	hypothetical protein	0.42	0.19	0.305	Yes
BBOV_II001230	hypothetical protein	0.531	0.08	0.305	No
BBOV_III001650	ubiquitin carboxyl-terminal hydrolase family protein	0.461	0.15	0.305	Yes
BBOV_II003130	elongation factor Tu GTP binding domain containing protein	0.49	0.12	0.305	Yes
BBOV_III008840	ataxin-2 N-terminal region domain containing protein	0.401	0.21	0.305	Yes
BBOV_III005970	membrane protein, putative	0.181	0.43	0.305	Yes
BBOV_IV002070	proliferating cell nuclear antigen 1	0.468	0.14	0.304	Yes
BBOV_IV009450	conserved hypothetical protein	0.498	0.11	0.304	Yes
BBOV_I003030	conserved hypothetical protein	0.319	0.29	0.304	Yes
BBOV_I004480	chaperonin, 10 kDa domain containing protein	0.277	0.33	0.303	Yes
BBOV_III010820	conserved hypothetical protein	0.487	0.12	0.303	Yes
BBOV_III008770	conserved hypothetical protein	0.485	0.12	0.302	Yes
BBOV_IV005310	hypothetical protein	0.414	0.19	0.302	Yes
BBOV_III008300	V-type ATPase 116kDa subunit family protein	0.534	0.07	0.302	No
BBOV_II006860	WD domain, G-beta repeat containing protein	0.422	0.18	0.301	Yes
BBOV_II002790	1-phosphatidylinositol 4-kinase, putative	0.463	0.14	0.301	Yes
BBOV_IV002830	variant erythrocyte surface antigen-1, beta subunit	0.513	0.09	0.301	No
BBOV_IV004980	hypothetical protein	0.532	0.07	0.301	No
BBOV_III009940	membrane protein, putative	0.062	0.54	0.301	No
BBOV_I001750	hypothetical protein	0.333	0.27	0.301	Yes
BBOV_III008180	hypothetical protein	0.52	0.08	0.3	No
BBOV_III003990	hypothetical protein	0.51	0.09	0.3	No
BBOV_II001470	hypothetical protein	0.521	0.08	0.3	No
BBOV_I003910	variant erythrocyte surface antigen-1, alpha subunit	0.52	0.08	0.3	No
BBOV_IV010400	conserved hypothetical protein	0.37	0.23	0.3	Yes
BBOV_IV004720	MYND finger domain protein, putative	0.48	0.12	0.3	Yes
BBOV_III003570	ribosomal protein L24e, putative	0.471	0.13	0.3	Yes
BBOV_II000660	hypothetical protein	0.488	0.11	0.299	Yes
BBOV_IV004680	SET domain containing protein	0.489	0.11	0.299	Yes
BBOV_III008610	hypothetical protein	0.528	0.07	0.299	No
BBOV_III003050	conserved hypothetical protein	0.408	0.19	0.299	Yes
BBOV_II000520	hypothetical protein	0.469	0.13	0.299	Yes
BBOV_III002730	conserved hypothetical protein	0.408	0.19	0.299	Yes
BBOV_IV002870	membrane protein, putative	0.168	0.43	0.299	Yes
BBOV_IV004520	conserved hypothetical protein	0.397	0.2	0.298	Yes
BBOV_IV009970	triose phosphate/phosphate translocator, putative	0.527	0.07	0.298	No
BBOV_III010530	conserved hypothetical protein	0.507	0.09	0.298	No
BBOV_IV005720	conserved hypothetical protein	0.427	0.17	0.298	Yes
BBOV_III003250	hypothetical protein	0.406	0.19	0.298	Yes
BBOV_III010170	hypothetical protein	0.474	0.12	0.297	Yes
BBOV_II005170	hypothetical protein	0.515	0.08	0.297	No
BBOV_IV002780	hypothetcial protein	0.504	0.09	0.297	No
BBOV_IV008520	protein kinase, putative	0.474	0.12	0.297	Yes
BBOV_IV007770	hypothetical protein	0.395	0.2	0.297	Yes
BBOV_IV000490	acyl CoA binding protein	0.522	0.07	0.296	No
BBOV_IV002580	hypothetical protein	0.353	0.24	0.296	Yes
BBOV_III009890	hypothetical protein	0.222	0.37	0.296	Yes
BBOV_III006280	dual specificity phosphatase, catalytic domain containing protein	0.46	0.13	0.295	Yes
BBOV_III010590	ribosomal L18p/L5e family protein	0.51	0.08	0.295	No
BBOV_IV005890	coatomer beta subunit, putative	0.491	0.1	0.295	Yes
BBOV_IV004640	hypothetical protein	0.31	0.28	0.295	Yes
BBOV_III005070	conserved hypothetical protein	0.498	0.09	0.294	Yes
BBOV_II000790	hypothetical protein	0.468	0.12	0.294	Yes
BBOV_II001810	hypothetical protein	0.419	0.17	0.294	Yes
BBOV_I004460	prohibitin, putative	0.379	0.21	0.294	Yes
BBOV_IV001870	hypothetical protein	0.229	0.36	0.294	Yes
BBOV_IV011280	conserved hypothetical protein	0.208	0.38	0.294	Yes
BBOV_IV003290	Elongation factor Tu-like protein	0.426	0.16	0.293	Yes
BBOV_III000450	cytosine deaminase, putative	0.486	0.1	0.293	Yes
BBOV_III004920	exonuclease family protein	0.496	0.09	0.293	Yes
BBOV_IV001450	hypothetical protein	0.046	0.54	0.293	No
BBOV_IV008390	hypothetical protein	0.364	0.22	0.292	Yes
BBOV_IV005260	conserved hypothetical protein	0.374	0.21	0.292	Yes
BBOV_IV005190	hypothetical protein	0.484	0.1	0.292	Yes
BBOV_II000840	hypothetical protein	0.454	0.13	0.292	Yes
BBOV_IV006040	hypothetical protein	0.475	0.11	0.292	Yes
BBOV_IV011710	ubiquitin domain containing protein family	0.495	0.09	0.292	Yes
BBOV_III009570	hypothetical protein	0.312	0.27	0.291	Yes
BBOV_I000690	hypothetical protein	0.492	0.09	0.291	Yes
BBOV_III002380	hypothetical protein	0.503	0.08	0.291	No
BBOV_IV005450	40S ribosomal protein S18, putative	0.473	0.11	0.291	Yes
BBOV_II003050	receptor for activated C kinase, RACK protein	0.472	0.11	0.291	Yes
BBOV_III002420	DHHC zinc finger domain containing protein	0.212	0.37	0.291	Yes
BBOV_IV001390	prolyl-tRNA synthetase, putative	0.473	0.11	0.291	Yes
BBOV_II002090	phosphoenolpyruvate carboxylase, putative	0.46	0.12	0.29	Yes
BBOV_IV009990	conserved hypothetical protein	0.511	0.07	0.29	No
BBOV_II001680	hypothetical protein	0.411	0.17	0.29	Yes
BBOV_IV011630	hypothetical protein	0.5	0.08	0.29	No
BBOV_III004620	ATP synthase subunit C family protein	0.449	0.13	0.289	Yes
BBOV_IV004670	hypothetical protein	0.117	0.46	0.289	Yes
BBOV_I004190	cAMP-dependent protein kinase	0.488	0.09	0.289	Yes
BBOV_II007590	sec23 protein	0.469	0.11	0.289	Yes
BBOV_IV010920	GTP-binding nuclear protein Ran	0.369	0.21	0.289	Yes
BBOV_IV002370	leucyl-tRNA synthetase, putative	0.199	0.38	0.289	Yes
BBOV_III005360	membrane protein, putative	0.319	0.26	0.289	Yes
BBOV_I001730	hypothetical protein	0.506	0.07	0.288	No
BBOV_I000150	conserved hypothetical protein	0.496	0.08	0.288	Yes
BBOV_IV002440	cytochrome oxidase biogenesis protein 1-1 (OXA1), putative	0.246	0.33	0.288	Yes
BBOV_II003410	conserved hypothetical protein	0.237	0.34	0.288	Yes
BBOV_IV004750	hypothetical protein	0.297	0.28	0.288	Yes
BBOV_II002230	XRN 5'-3' exonuclease protein, putative	0.455	0.12	0.287	Yes
BBOV_IV006150	conserved hypothetical protein	0.485	0.09	0.287	Yes
BBOV_III001440	hypothetical protein	0.454	0.12	0.287	Yes
BBOV_IV005250	conserved hypothetical protein	0.524	0.05	0.287	No
BBOV_IV007690	ATP binding protein, putative	0.404	0.17	0.287	Yes
BBOV_I000540	preprocathepsin c precursor, putative	0.444	0.13	0.287	Yes
BBOV_IV001850	hypothetical protein	0.404	0.17	0.287	Yes
BBOV_III003220	hypothetical protein	0.463	0.11	0.287	Yes
BBOV_IV007180	hypothetical protein	0.502	0.07	0.286	No
BBOV_IV004300	conserved hypothetical protein	0.461	0.11	0.286	Yes
BBOV_IV005920	endonuclease/exonuclease/phosphatase, putative	0.513	0.06	0.286	No
BBOV_IV010570	hypothetical protein	0.412	0.16	0.286	Yes
BBOV_IV008210	conserved hypothetical protein	0.393	0.18	0.286	Yes
BBOV_II000950	hypothetical protein	0.483	0.09	0.286	Yes
BBOV_III006000	SET domain containing protein	0.491	0.08	0.285	Yes
BBOV_III009040	hypothetical protein	0.45	0.12	0.285	Yes
BBOV_I003840	variant erythrocyte surface antigen-1, alpha subunit	0.421	0.15	0.285	Yes
BBOV_IV010650	cell division control protein 2, putative	0.49	0.08	0.285	Yes
BBOV_I000640	conserved hypothetical protein	0.25	0.32	0.285	Yes
BBOV_III010220	hypothetical protein	0.489	0.08	0.284	Yes
BBOV_IV002630	lysyl-tRNA synthetase	0.478	0.09	0.284	Yes
BBOV_II001490	vacuolar ATPase subunit B	0.508	0.06	0.284	No
BBOV_IV011390	hypothetical protein	0.219	0.35	0.284	Yes
BBOV_IV000240	hypothetical protein	0.297	0.27	0.283	Yes
BBOV_III001930	hypothetical protein	0.206	0.36	0.283	Yes
BBOV_IV008470	ATP synthase F1 delta subunit, putative	0.427	0.14	0.283	Yes
BBOV_IV002030	conserved hypothetical protein	0.506	0.06	0.283	No
BBOV_IV001300	DNA excision repair helicase	0.455	0.11	0.283	Yes
BBOV_I003780	DNL zinc finger domain containing protein	0.424	0.14	0.282	Yes
BBOV_III004430	conserved hypothetical protein	0.444	0.12	0.282	Yes
BBOV_IV011500	hypothetical protein	0.325	0.24	0.282	Yes
BBOV_IV005400	elongation factor G 2, mitochondrial precursor, putative	0.484	0.08	0.282	Yes
BBOV_IV003590	hypothetical protein	0.494	0.07	0.282	Yes
BBOV_III002150	conserved hypothetical protein	0.492	0.07	0.281	Yes
BBOV_III009380	conserved hypothetical protein	0.482	0.08	0.281	Yes
BBOV_IV002480	hypothetical protein	0.433	0.13	0.281	Yes
BBOV_IV010170	hypothetical protein	0.313	0.25	0.281	Yes
BBOV_III007000	pyruvate kinase, putative	0.443	0.12	0.281	Yes
BBOV_II003950	CGI-141 protein-like protein, putative	0.212	0.35	0.281	Yes
BBOV_III008500	ribosomal protein S27a family protein	0.263	0.3	0.281	Yes
BBOV_IV009930	hypothetical protein	0.272	0.29	0.281	Yes
BBOV_II003600	hypothetical protein	0.472	0.09	0.281	Yes
BBOV_III001550	conserved hypothetical protein	0.373	0.19	0.281	Yes
BBOV_III008390	valyl-tRNA synthetase, putative	0.48	0.08	0.28	Yes
BBOV_II004320	conserved hypothetical protein	0.449	0.11	0.28	Yes
BBOV_I001550	conserved hypothetical protein	0.229	0.33	0.28	Yes
BBOV_II000240	glucose-6-phosphate isomerase protein	0.389	0.17	0.28	Yes
BBOV_II002620	u6 snRNA-associated sm-like protein Lsm2, putative	0.16	0.4	0.28	Yes
BBOV_II002860	u6 snRNA-associated sm-like protein Lsm2, putative	0.16	0.4	0.28	Yes
BBOV_II002900	u6 snRNA-associated sm-like protein, putative	0.16	0.4	0.28	Yes
BBOV_IV010630	elongation factor 1-alpha	0.44	0.12	0.28	Yes
BBOV_IV010620	elongation factor 1-alpha	0.44	0.12	0.28	Yes
BBOV_IV002090	RuvB-like 2 DNA helicase	0.439	0.12	0.279	Yes
BBOV_IV009800	ribosomal protein L11, putative	0.337	0.22	0.279	Yes
BBOV_IV006250	GCC2 and GCC3 domain containing protein	0.269	0.29	0.279	Yes
BBOV_IV001990	conserved hypothetical protein	0.457	0.1	0.279	Yes
BBOV_II002640	hypothetical protein	0.445	0.11	0.278	Yes
BBOV_III007400	RNA polymerase Rpb1, domain containing protein	0.466	0.09	0.278	Yes
BBOV_I004900	hypothetical protein	0.405	0.15	0.278	Yes
BBOV_III001510	DNA topoisomerase family protein	0.407	0.15	0.278	Yes
BBOV_I004280	hypothetical protein	0.385	0.17	0.278	Yes
BBOV_III005730	conserved hypothetical protein	0.446	0.11	0.278	Yes
BBOV_II000980	hypothetical protein	0.395	0.16	0.278	Yes
BBOV_II005770	brain protein 44-like protein, putative	0.307	0.25	0.278	Yes
BBOV_IV000180	hypothetical protein	0.375	0.18	0.277	Yes
BBOV_IV005240	hypothetical protein	0.463	0.09	0.277	Yes
BBOV_IV006710	DnaJ domain containing protein	0.474	0.08	0.277	Yes
BBOV_IV008740	conserved hypothetical protein	0.484	0.07	0.277	Yes
BBOV_IV009790	actin, putative	0.454	0.1	0.277	Yes
BBOV_I000490	hypothetical protein	0.164	0.39	0.277	Yes
BBOV_I004090	hypothetical protein	0.444	0.11	0.277	Yes
BBOV_III003240	conserved hypothetical protein	0.461	0.09	0.276	Yes
BBOV_IV006940	hypothetical protein	0.402	0.15	0.276	Yes
BBOV_III009150	conserved hypothetical protein	0.363	0.19	0.276	Yes
BBOV_IV007070	conserved hypothetical protein	0.352	0.2	0.276	Yes
BBOV_II002390	micro-fibrillar-associated protein 1 C-terminus containing protein	0.459	0.09	0.275	Yes
BBOV_II005650	conserved hypothetical protein	0.48	0.07	0.275	Yes
BBOV_II005690	C2 domain containing protein	0.5	0.05	0.275	No
BBOV_IV012150	variant erythrocyte surface antigen-1, beta subunit	0.229	0.32	0.275	Yes
BBOV_IV007910	variant erythrocyte surface antigen-1, alpha subunit	0.329	0.22	0.275	Yes
BBOV_IV008320	choline/ethanolamine kinase, putative	0.478	0.07	0.274	Yes
BBOV_IV004900	hypothetical protein	0.429	0.12	0.274	Yes
BBOV_II003830	RWD domain containing protein	0.479	0.07	0.274	Yes
BBOV_II001850	PCI domain containing 26S proteasome non-ATPase regulatory subunit 6 protein, putative	0.418	0.13	0.274	Yes
BBOV_III000380	conserved hypothetical protein	0.358	0.19	0.274	Yes
BBOV_I001780	conserved hypothetical protein	0.479	0.07	0.274	Yes
BBOV_IV005170	DNA-directed RNA polymerase II, putative	0.387	0.16	0.274	Yes
BBOV_III005320	clathrin adaptor complex small chain family protein	0.368	0.18	0.274	Yes
BBOV_III011210	glycosyl transferase, group 2 family protein	0.447	0.1	0.274	Yes
BBOV_IV004500	GTP1/OBG containing protein	0.435	0.11	0.273	Yes
BBOV_I001540	histone-like transcription factor (CBF/NF-Y) and archaeal histone domain containing protein	0.477	0.07	0.273	Yes
BBOV_IV011120	hypothetical protein	0.486	0.06	0.273	Yes
BBOV_III004040	Dullard-like phosphatase domain containing protein	0.434	0.11	0.272	Yes
BBOV_IV010700	ubiquitin-conjugating enzyme, putative	0.485	0.06	0.272	Yes
BBOV_II001070	hypothetical protein	0.355	0.19	0.272	Yes
BBOV_I002920	hypothetical protein	0.344	0.2	0.272	Yes
BBOV_III002250	ATPase associated with various cellular activities (AAA) family protein	0.404	0.14	0.272	Yes
BBOV_II002260	variant erythrocyte surface antigen-1, alpha subunit	0.404	0.14	0.272	Yes
BBOV_III007320	hypothetical protein	0.345	0.2	0.272	Yes
BBOV_III010150	conserved hypothetical protein	0.414	0.13	0.272	Yes
BBOV_III004700	hypothetical protein	0.441	0.1	0.271	Yes
BBOV_III009480	hypothetical protein	0.363	0.18	0.271	Yes
BBOV_III008090	hypothetical protein	0.492	0.05	0.271	Yes
BBOV_III005670	conserved hypothetical protein	0.352	0.19	0.271	Yes
BBOV_II002060	conserved hypothetical protein	0.489	0.05	0.27	Yes
BBOV_I003160	60S ribosomal protein L19, putative	0.45	0.09	0.27	Yes
BBOV_IV006350	hypothetical protein	0.439	0.1	0.27	Yes
BBOV_II003110	60S ribosomal protein L12 protein, putative	0.38	0.16	0.27	Yes
BBOV_I004640	conserved hypothetical protein	0.131	0.41	0.27	Yes
BBOV_IV000480	50S ribosomal protein L33	0.121	0.42	0.27	Yes
BBOV_I004070	phosphatidylinositol transfer protein domain containing protein	0.339	0.2	0.27	Yes
BBOV_IV005690	hypothetical protein	0.35	0.19	0.27	Yes
BBOV_IV009670	hypothetical protein	0.447	0.09	0.269	Yes
BBOV_III005440	hypothetical protein	0.438	0.1	0.269	Yes
BBOV_III002040	conserved hypothetical protein	0.408	0.13	0.269	Yes
BBOV_IV009490	hypothetical protein	0.268	0.27	0.269	Yes
BBOV_IV007840	hypothetical protein	0.147	0.39	0.269	Yes
BBOV_I004470	conserved hypothetical protein	0.257	0.28	0.269	Yes
BBOV_II006160	guanylate kinase, putative	0.378	0.16	0.269	Yes
BBOV_IV004600	conserved hypothetical protein	0.137	0.4	0.269	Yes
BBOV_III009930	ubiquinol cytochrome c oxidoreductase, putative	0.466	0.07	0.268	Yes
BBOV_II005430	cAMP-dependent protein kinase regulatory subunit, putative	0.477	0.06	0.268	Yes
BBOV_II005510	ATP-dependent DNA helicase, RecQ family protein	0.445	0.09	0.268	Yes
BBOV_I003170	nuclear prelamin A recognition factor-like, putative	0.346	0.19	0.268	Yes
BBOV_III002680	hypothetical protein	0.374	0.16	0.267	Yes
BBOV_II001750	histone 2B protein, putative	0.464	0.07	0.267	Yes
BBOV_III004970	GTP1/OBG family protein	0.345	0.19	0.267	Yes
BBOV_III004370	hypothetical protein	0.434	0.1	0.267	Yes
BBOV_III011710	hypothetical protein	0.423	0.11	0.267	Yes
BBOV_IV007800	proteasome subunit alpha, putative	0.444	0.09	0.267	Yes
BBOV_III000580	malate:quinone oxidoreductase, putative	0.214	0.32	0.267	Yes
BBOV_I004690	cGMP dependent protein kinase	0.461	0.07	0.266	Yes
BBOV_IV003370	translation elongation factor-1 beta subunit	0.451	0.08	0.266	Yes
BBOV_II006730	mannose-1-phosphate guanyltransferase, putative	0.362	0.17	0.266	Yes
BBOV_I003370	stomatin-like protein, putative	0.311	0.22	0.266	Yes
BBOV_IV006690	hypothetical protein	0.142	0.39	0.266	Yes
BBOV_IV011550	aspartyl aminopeptidase, putative	0.459	0.07	0.265	Yes
BBOV_III001860	hypothetical protein	0.439	0.09	0.265	Yes
BBOV_I002620	conserved hypothetical protein	0.351	0.18	0.265	Yes
BBOV_III011040	thioredoxin domain containing protein	0.169	0.36	0.265	Yes
BBOV_I000960	hypothetical protein	0.43	0.1	0.265	Yes
BBOV_II007310	hypothetical protein	0.389	0.14	0.265	Yes
BBOV_III004290	RNA polymerases N / 8 kDa subunit family protein	0.369	0.16	0.265	Yes
BBOV_II004260	ran binding-like protein 1	0.457	0.07	0.264	Yes
BBOV_III004390	hypothetical protein	0.398	0.13	0.264	Yes
BBOV_III004220	ADP-ribosylation factor family protein	0.417	0.11	0.264	Yes
BBOV_II003340	conserved hypothetical protein	0.448	0.08	0.264	Yes
BBOV_V000150	clpC	0.298	0.23	0.264	Yes
BBOV_IV009340	hypothetical protein	0.117	0.41	0.264	Yes
BBOV_III002010	hypothetical protein	0.418	0.11	0.264	Yes
BBOV_III004320	hypothetical protein	0.349	0.18	0.264	Yes
BBOV_II004500	hypothetical protein	0.197	0.33	0.264	Yes
BBOV_III005080	DHHC zinc finger domain containing protein	0.407	0.12	0.263	Yes
BBOV_III001130	hypothetical protein	0.425	0.1	0.263	Yes
BBOV_II007530	hypothetical protein	0.246	0.28	0.263	Yes
BBOV_IV007250	tubulin gamma chain	0.456	0.07	0.263	Yes
BBOV_IV001930	conserved hypothetical protein	0.366	0.16	0.263	Yes
BBOV_IV006880	60S ribosomal protein L24, putative	0.416	0.11	0.263	Yes
BBOV_II002200	hypothetical protein	0.347	0.18	0.263	Yes
BBOV_IV000990	hypothetical protein	0.384	0.14	0.262	Yes
BBOV_I000360	hypothetical protein	0.244	0.28	0.262	Yes
BBOV_III005680	hypothetical protein	0.484	0.04	0.262	Yes
BBOV_II007740	hydrolase, TatD family protein	0.443	0.08	0.262	Yes
BBOV_III009050	hypothetical protein	0.234	0.29	0.262	Yes
BBOV_III011730	GCC2 and GCC3 domain containing protein	0.461	0.06	0.261	Yes
BBOV_III006090	hypothetical protein	0.422	0.1	0.261	Yes
BBOV_III003490	conserved hypothetical protein	0.361	0.16	0.261	Yes
BBOV_IV002670	conserved hypothetcial protein	0.421	0.1	0.261	Yes
BBOV_II002450	hypothetical protein	0.361	0.16	0.261	Yes
BBOV_IV003400	peptidyl-prolyl isomerase	0.431	0.09	0.261	Yes
BBOV_II004660	ubiquitin-conjugating enzyme, putative	0.409	0.11	0.26	Yes
BBOV_IV009560	conserved hypothetical protein	0.42	0.1	0.26	Yes
BBOV_IV006900	inosine-5'-monophosphate dehydrogenase, putative	0.399	0.12	0.26	Yes
BBOV_II004240	hypothetical protein	0.41	0.11	0.26	Yes
BBOV_III002210	hypothetical protein	0.359	0.16	0.26	Yes
BBOV_III010140	hypothetical protein	0.46	0.06	0.26	Yes
BBOV_IV009890	DnaJ chaperone, putative	0.409	0.11	0.26	Yes
BBOV_III008120	60S acidic ribosomal protein p1, putative	0.229	0.29	0.26	Yes
BBOV_IV010850	hypothetical protein	0.398	0.12	0.259	Yes
BBOV_II001830	hypothetical protein	0.438	0.08	0.259	Yes
BBOV_IV009770	conserved hypothetical protein	0.438	0.08	0.259	Yes
BBOV_IV011700	hypothetical protein	0.397	0.12	0.259	Yes
BBOV_II007520	sun-family protein, putative	0.338	0.18	0.259	Yes
BBOV_III005580	hypothetical protein	0.298	0.22	0.259	Yes
BBOV_III002590	tRNA (guanine-N1)-methyltransferase family protein	0.437	0.08	0.259	Yes
BBOV_II006290	hypothetical protein	0.278	0.24	0.259	Yes
BBOV_III010390	hypothetical protein	0.268	0.25	0.259	Yes
BBOV_III007780	succinyl-CoA synthetase, alpha subunit family protein	0.278	0.24	0.259	Yes
BBOV_I000660	hypothetical protein	0.455	0.06	0.258	Yes
BBOV_III001960	hypothetical protein	0.436	0.08	0.258	Yes
BBOV_III003390	RNA recognition motif domain containing protein	0.444	0.07	0.257	Yes
BBOV_III006290	N2227-like family protein	0.414	0.1	0.257	Yes
BBOV_IV003460	peptide chain release factor subunit 1	0.423	0.09	0.257	Yes
BBOV_III001800	hypothetical protein	0.423	0.09	0.257	Yes
BBOV_I004320	hypothetical protein	0.273	0.24	0.257	Yes
BBOV_IV009110	GMP synthase, putative	0.413	0.1	0.257	Yes
BBOV_III011530	hypothetical protein	0.344	0.17	0.257	Yes
BBOV_III000950	sec63 domain containing protein	0.431	0.08	0.256	Yes
BBOV_IV005770	deoxyuridine 5'-triphosphate nucleotidohydrolase, putative	0.411	0.1	0.256	Yes
BBOV_V000360	rps13	0.372	0.14	0.256	Yes
BBOV_IV001750	hypothetical protein	0.322	0.19	0.256	Yes
BBOV_III005290	nucleoside diphosphate kinase family protein	0.332	0.18	0.256	Yes
BBOV_IV011470	conserved hypothetical protein	0.442	0.07	0.256	Yes
BBOV_II000960	hypothetical protein	0.391	0.12	0.256	Yes
BBOV_IV000140	hypothetical protein	0.43	0.08	0.255	Yes
BBOV_IV009780	conserved hypothetical protein	0.409	0.1	0.255	Yes
BBOV_III002090	40S ribosomal protein S30, putative	0.399	0.11	0.255	Yes
BBOV_II001730	smc family/structural maintenance of chromosome	0.4	0.11	0.255	Yes
BBOV_II002080	kelch repeat/BTB/POZ domain containing protein	0.269	0.24	0.255	Yes
BBOV_IV007650	conserved hypothetical protein	0.409	0.1	0.255	Yes
BBOV_III002650	conserved hypothetical protein	0.449	0.06	0.255	Yes
BBOV_IV010250	PRY domain containing protein	0.36	0.15	0.255	Yes
BBOV_I004290	8-oxoguanine DNA glycosylase, putative	0.17	0.34	0.255	Yes
BBOV_IV004350	ubiquitin carboxyl-terminal hydrolase, putative	0.357	0.15	0.254	Yes
BBOV_II003190	BolA-like protein	0.417	0.09	0.254	Yes
BBOV_III011090	hypothetical protein	0.187	0.32	0.254	Yes
BBOV_I001850	hypothetical protein	0.408	0.1	0.254	Yes
BBOV_IV007830	serine/threonine protein kinase, putative	0.427	0.08	0.254	Yes
BBOV_II001770	myb-like DNA-binding/DnaJ domain containing protein	0.138	0.37	0.254	Yes
BBOV_IV003880	conserved hypothetical protein	0.417	0.09	0.254	Yes
BBOV_IV010040	DNA replication licensing factor MCM5, putative	0.317	0.19	0.254	Yes
BBOV_IV000820	cytochrome c oxidase assembly protein Cox11 subunit	0.368	0.14	0.254	Yes
BBOV_I003990	hypothetical protein	0.397	0.11	0.254	Yes
BBOV_IV011240	hypothetical protein	0.395	0.11	0.253	Yes
BBOV_II003060	hypothetical protein	0.416	0.09	0.253	Yes
BBOV_III011520	CRAL/TRIO domain containing protein	0.405	0.1	0.253	Yes
BBOV_IV000350	variant erythrocyte surface antigen-1, beta subunit	0.305	0.2	0.253	Yes
BBOV_III002480	cytidylyltransferase family protein	0.325	0.18	0.253	Yes
BBOV_I004430	DNA repair protein, putative	0.304	0.2	0.252	Yes
BBOV_IV011450	hypothetical protein	0.383	0.12	0.252	Yes
BBOV_III006440	thymidylate kinase, putative	0.274	0.23	0.252	Yes
BBOV_IV001220	conserved hypothetical protein	0.403	0.1	0.252	Yes
BBOV_IV004990	hypothetical protein	0.234	0.27	0.252	Yes
BBOV_I000560	conserved hypothetical protein	0.342	0.16	0.251	Yes
BBOV_I001470	adenosine deaminase, putative	0.422	0.08	0.251	Yes
BBOV_II005610	hypothetical protein	0.252	0.25	0.251	Yes
BBOV_II007210	hypothetical protein	0.392	0.11	0.251	Yes
BBOV_III011800	ribosomal protein L2 family protein	0.432	0.07	0.251	Yes
BBOV_III008430	16S rRNA processing protein RimM domain containing protein	0.402	0.1	0.251	Yes
BBOV_IV010450	ribosomal protein L17, putative	0.28	0.22	0.25	Yes
BBOV_III006910	conserved hypothetical protein	0.39	0.11	0.25	Yes
BBOV_III006150	ribosomal protein S9, putative	0.4	0.1	0.25	Yes
BBOV_IV001320	phosphatidylinositol-4-phosphate 5-kinase, putative	0.398	0.1	0.249	Yes
BBOV_I000570	conserved hypothetical protein	0.438	0.06	0.249	Yes
BBOV_IV004390	hypothetical protein	0.398	0.1	0.249	Yes
BBOV_IV005160	centrin 3, putative	0.429	0.07	0.249	Yes
BBOV_IV006770	hypothetical protein	0.359	0.14	0.249	Yes
BBOV_IV001880	translation factor Sua5, putative	0.349	0.15	0.249	Yes
BBOV_I000190	conserved hypothetical protein	0.447	0.05	0.248	Yes
BBOV_IV009250	hypothetical protein	0.326	0.17	0.248	Yes
BBOV_IV008270	regulator of ribosome biosynthesis, putative	0.396	0.1	0.248	Yes
BBOV_I001460	secretory protein, putative	0.356	0.14	0.248	Yes
BBOV_III009080	DNA polymerase family B, exonuclease domain containing protein	0.407	0.09	0.248	Yes
BBOV_III002900	casein kinase I, putative	0.406	0.09	0.248	Yes
BBOV_III009560	conserved hypothetical protein	0.346	0.15	0.248	Yes
BBOV_III007830	hypothetical protein	0.417	0.08	0.248	Yes
BBOV_II003330	hypothetical protein	0.394	0.1	0.247	Yes
BBOV_III002830	60S ribosomal protein L32, putative	0.415	0.08	0.247	Yes
BBOV_III009420	hypothetical protein	0.374	0.12	0.247	Yes
BBOV_II006330	conserved hypothetical protein	0.284	0.21	0.247	Yes
BBOV_IV002170	hypothetical protein	0.404	0.09	0.247	Yes
BBOV_I003850	SmORF	0.385	0.11	0.247	Yes
BBOV_IV011110	hypothetical protein	0.352	0.14	0.246	Yes
BBOV_III009920	RNA polymerase Rpb5, N-terminal domain containing protein	0.412	0.08	0.246	Yes
BBOV_IV001120	GTP-ase activating domain containing protein	0.313	0.18	0.246	Yes
BBOV_III009690	hypothetical protein	0.192	0.3	0.246	Yes
BBOV_I000460	conserved hypothetical protein	0.313	0.18	0.246	Yes
BBOV_IV006630	methionyl-tRNA synthetase, putative	0.233	0.26	0.246	Yes
BBOV_IV010200	ribosomal protein S25, putative	0.42	0.07	0.245	Yes
BBOV_III002620	ankyrin repeat family protein	0.371	0.12	0.245	Yes
BBOV_II004330	conserved hypothetical protein	0.321	0.17	0.245	Yes
BBOV_III004730	hypothetical protein	0.31	0.18	0.245	Yes
BBOV_IV011580	helicase, putative	0.39	0.1	0.245	Yes
BBOV_IV003440	hypothetical protein	0.4	0.09	0.245	Yes
BBOV_II002120	hypothetical protein	0.311	0.18	0.245	Yes
BBOV_III000550	ribosomal protein L15, putative	0.388	0.1	0.244	Yes
BBOV_IV004030	conserved hypothetical protein	0.368	0.12	0.244	Yes
BBOV_III011410	hypothetical protein	0.368	0.12	0.244	Yes
BBOV_IV006730	single stranded G-strand telomeric DNA-binding protein, putative	0.368	0.12	0.244	Yes
BBOV_IV006230	U2 small nuclear ribonucleoprotein A', putative	0.409	0.08	0.244	Yes
BBOV_III010630	ubiquitin carboxyl-terminal hydrolase, family 1 protein	0.407	0.08	0.243	Yes
BBOV_IV011180	conserved hypothetical protein	0.367	0.12	0.243	Yes
BBOV_II005110	hypothetical protein	0.405	0.08	0.243	Yes
BBOV_II007360	Thioredoxin-like protein 2	0.297	0.19	0.243	Yes
BBOV_IV011270	lactate dehydrogenase	0.357	0.13	0.243	Yes
BBOV_IV004280	conserved hypothetical protein	0.326	0.16	0.243	Yes
BBOV_III006030	hypothetical protein	0.397	0.09	0.243	Yes
BBOV_III002990	DNA-dependent RNA polymerase, putative	0.337	0.15	0.243	Yes
BBOV_III011790	aconitate hydratase 1 family protein	0.357	0.13	0.243	Yes
BBOV_I003650	FHA domain containing protein	0.396	0.09	0.243	Yes
BBOV_III002850	adaptin N terminal region domain containing protein	0.137	0.35	0.243	Yes
BBOV_IV011090	hypothetical protein	0.406	0.08	0.243	Yes
BBOV_III005450	oxysterol-binding family protein	0.207	0.28	0.243	Yes
BBOV_II004950	adenylosuccinate synthetase, putative	0.386	0.1	0.243	Yes
BBOV_IV006650	hypothetical protein	0.403	0.08	0.242	Yes
BBOV_IV008500	Ser/Arg-rich splicing factor, putative	0.404	0.08	0.242	Yes
BBOV_II007430	thioredoxin-like protein 2	0.295	0.19	0.242	Yes
BBOV_IV003200	hypothetical protein	0.364	0.12	0.242	Yes
BBOV_III007950	enolase (2-phosphoglycerate dehydratase)	0.403	0.08	0.242	Yes
BBOV_III007230	acetyltransferase, GNAT family protein	0.315	0.17	0.242	Yes
BBOV_V000180	hypothetical protein	0.195	0.29	0.242	Yes
BBOV_IV008800	hypothetical protein	0.374	0.11	0.242	Yes
BBOV_IV000440	conserved hypothetical protein	0.332	0.15	0.241	Yes
BBOV_IV005280	succinate dehydrogenase iron-sulfur subunit, putative	0.353	0.13	0.241	Yes
BBOV_II004670	endonuclease/exonuclease/phosphatase family protein	0.412	0.07	0.241	Yes
BBOV_II005200	hypothetical protein	0.373	0.11	0.241	Yes
BBOV_IV002950	conserved hypothetical protein	0.382	0.1	0.241	Yes
BBOV_I002800	conserved hypothetical protein	0.413	0.07	0.241	Yes
BBOV_IV000960	fatty acyl-CoA synthetase 3	0.363	0.12	0.241	Yes
BBOV_V000210	hypothetical protein	0.202	0.28	0.241	Yes
BBOV_V000200	hypothetical protein	0.202	0.28	0.241	Yes
BBOV_III010950	conserved hypothetical protein	0.361	0.12	0.24	Yes
BBOV_III003840	hypothetical protein	0.351	0.13	0.24	Yes
BBOV_IV005340	WD domain, G-beta repeat containing protein	0.4	0.08	0.24	Yes
BBOV_IV007230	RNA 3'-terminal phosphate cyclase, putative	0.28	0.2	0.24	Yes
BBOV_IV006530	MIF4G/MA3 domains containing protein	0.391	0.09	0.24	Yes
BBOV_II001180	hypothetical protein	0.28	0.2	0.24	Yes
BBOV_IV002040	ubiquitin-conjugating enzyme E2	0.379	0.1	0.239	Yes
BBOV_IV004000	conserved hypothetical protein	0.397	0.08	0.239	Yes
BBOV_III007650	WD domain, G-beta repeat containing protein	0.379	0.1	0.239	Yes
BBOV_III007510	hypothetical protein	0.389	0.09	0.239	Yes
BBOV_III006180	ubiquitin carboxyl-terminal hydrolase family protein	0.398	0.08	0.239	Yes
BBOV_III007670	calpain family cysteine protease domain containing protein	0.398	0.08	0.239	Yes
BBOV_III004670	conserved hypothetical protein	0.269	0.21	0.239	Yes
BBOV_IV006020	asparagine synthase, putative	0.398	0.08	0.239	Yes
BBOV_III005090	vacuolar ATP synthase subunit F, putative	0.337	0.14	0.239	Yes
BBOV_IV010510	ribosomal protein L14, putative	0.168	0.31	0.239	Yes
BBOV_I004920	DEAD/DEAH box helicase and helicase conserved C-terminal domain containing protein	0.427	0.05	0.238	Yes
BBOV_III010790	conserved hypothetical protein	0.407	0.07	0.238	Yes
BBOV_IV010690	protein kinase domain containing protein	0.366	0.11	0.238	Yes
BBOV_IV001210	conserved hypothetical protein	0.276	0.2	0.238	Yes
BBOV_II001780	RNA-binding protein P22H7.02c, putative	0.266	0.21	0.238	Yes
BBOV_IV001310	conserved hypothetical protein	0.096	0.38	0.238	Yes
BBOV_IV000580	hypothetical protein	0.236	0.24	0.238	Yes
BBOV_III010060	adenine nucleotide translocase	0.244	0.23	0.237	Yes
BBOV_IV003950	conserved hypothetical protein	0.305	0.17	0.237	Yes
BBOV_III011130	hypothetical protein	0.174	0.3	0.237	Yes
BBOV_I002540	fumarate hydratase, putative	0.345	0.13	0.237	Yes
BBOV_II001280	DHHC zinc finger domain/ankyrin repeat containing protein	0.175	0.3	0.237	Yes
BBOV_III000340	hypothetical protein	0.225	0.25	0.237	Yes
BBOV_III003530	conserved hypothetical protein	0.134	0.34	0.237	Yes
BBOV_III009710	helicase conserved C-terminal domain containing protein	0.403	0.07	0.237	Yes
BBOV_IV011170	dim1 protein-like protein, putative	0.354	0.12	0.237	Yes
BBOV_IV008020	conserved hypothetical protein	0.303	0.17	0.236	Yes
BBOV_III011610	RNA pseudouridylate synthase family protein	0.401	0.07	0.236	Yes
BBOV_IV004310	hypothetical protein	0.373	0.1	0.236	Yes
BBOV_III008230	hypothetical protein	0.372	0.1	0.236	Yes
BBOV_III006980	ankyrin repeat domain containing protein	0.392	0.08	0.236	Yes
BBOV_II005640	glycosyltransferase family protein 28	0.191	0.28	0.236	Yes
BBOV_III008080	hypothetical protein	0.381	0.09	0.235	Yes
BBOV_III002460	ribose 5-phosphate isomerase A family protein	0.39	0.08	0.235	Yes
BBOV_IV007860	hypothetical protein	0.389	0.08	0.235	Yes
BBOV_II003420	p36 protein	0.36	0.11	0.235	Yes
BBOV_IV003810	adenosine kinase	0.42	0.05	0.235	Yes
BBOV_III005120	hypothetical protein	0.24	0.23	0.235	Yes
BBOV_III007880	hypothetical protein	0.241	0.23	0.235	Yes
BBOV_I002140	ADP-ribosylation factor-like protein 2, putative	0.358	0.11	0.234	Yes
BBOV_III010440	3'-5' exonuclease domain containing protein	0.388	0.08	0.234	Yes
BBOV_III006380	conserved hypothetical protein	0.368	0.1	0.234	Yes
BBOV_IV009640	DNA repair and recombination protein RAD54-like, putative	0.358	0.11	0.234	Yes
BBOV_IV000720	hypothetical protein	0.298	0.17	0.234	Yes
BBOV_III002470	conserved hypothetical protein	0.369	0.1	0.234	Yes
BBOV_III002920	RecF/RecN/SMC N terminal domain containing protein	0.379	0.09	0.234	Yes
BBOV_III008150	vacuolar ATP synthase catalytic subunit A	0.337	0.13	0.234	Yes
BBOV_II005980	Rab11b protein, putative	0.358	0.11	0.234	Yes
BBOV_II002430	hypothetical protein	0.337	0.13	0.234	Yes
BBOV_III008190	hypothetical protein	0.417	0.05	0.233	Yes
BBOV_I001560	protein kinase domain containing protein	0.346	0.12	0.233	Yes
BBOV_II000260	hypothetical protein	0.307	0.16	0.233	Yes
BBOV_II003970	hypothetical protein	0.286	0.18	0.233	Yes
BBOV_IV003210	calcium-dependent protein kinase 4	0.377	0.09	0.233	Yes
BBOV_III008560	glycosyl transferase, group 1 family protein	0.377	0.09	0.233	Yes
BBOV_IV007500	hypothetical protein	0.365	0.1	0.232	Yes
BBOV_IV011950	hypothetical protein	0.305	0.16	0.232	Yes
BBOV_IV003790	ATP binding family protein	0.384	0.08	0.232	Yes
BBOV_IV003840	ATP binding family protein, putative	0.384	0.08	0.232	Yes
BBOV_III004340	hypothetical protein	0.364	0.1	0.232	Yes
BBOV_IV010540	ribosome biogeneisis subunit NOP10, putative	0.384	0.08	0.232	Yes
BBOV_I003100	conserved hypothetical protein	0.264	0.2	0.232	Yes
BBOV_IV007420	membrane protein, putative	0.214	0.25	0.232	Yes
BBOV_II005440	hypothetical protein	0.294	0.17	0.232	Yes
BBOV_I000880	hypothetical protein	0.394	0.07	0.232	Yes
BBOV_III003380	ubiquitin-conjugating enzyme family protein	0.381	0.08	0.231	Yes
BBOV_I003290	hypothetical protein	0.373	0.09	0.231	Yes
BBOV_IV004860	hypothetical protein	0.312	0.15	0.231	Yes
BBOV_IV007110	ubiquitin-conjugating enzyme E2, putative	0.321	0.14	0.231	Yes
BBOV_III010810	ribosomal protein S8 family protein	0.332	0.13	0.231	Yes
BBOV_II003650	thioredoxin, putative	0.312	0.15	0.231	Yes
BBOV_IV009330	hypothetical protein	0.373	0.09	0.231	Yes
BBOV_IV008630	hypothetical protein	0.363	0.1	0.231	Yes
BBOV_IV006610	conserved hypothetical protein	0.331	0.13	0.231	Yes
BBOV_II003480	26S proteasome regulatory particle non-ATPase subunit8, putative	0.283	0.18	0.231	Yes
BBOV_II001990	conserved hypothetical protein	0.363	0.1	0.231	Yes
BBOV_II002160	HORMA domain containing protein	0.329	0.13	0.23	Yes
BBOV_I000140	membrane protein, putative	0.36	0.1	0.23	Yes
BBOV_II000200	cyclophilin, putative	0.35	0.11	0.23	Yes
BBOV_IV002420	endoplasmic reticulum oxidoreductin, putative	0.199	0.26	0.23	Yes
BBOV_III001420	conserved hypothetical protein	0.12	0.34	0.23	Yes
BBOV_III000970	40S ribosomal protein S12P, putative	0.359	0.1	0.229	Yes
BBOV_IV002400	hypothetical protein	0.328	0.13	0.229	Yes
BBOV_IV001980	hypothetical protein, conserved	0.277	0.18	0.229	Yes
BBOV_I004550	hypothetical protein	0.208	0.25	0.229	Yes
BBOV_IV003050	conserved hypothetical protein	0.378	0.08	0.229	Yes
BBOV_III007680	RuvB DNA helicase, putative	0.358	0.1	0.229	Yes
BBOV_III002770	SNF2 family N-terminal domain containing protein	0.366	0.09	0.228	Yes
BBOV_I000300	actin	0.307	0.15	0.228	Yes
BBOV_II000810	ATP-dependent DNA helicase, RecQ family protein	0.396	0.06	0.228	Yes
[truncated: 1,870 more rows]
