# Supplementary material for: Predicting Protein Therapeutic Candidates for Bovine Babesiosis Using Secondary Structure Properties and Machine Learning
Source: Front Genet. 2021 Jul 23;12:716132. doi: 10.3389/fgene.2021.716132 (PMC8343536; doi:10.3389/fgene.2021.716132)
Supplement: Supplementary file 7 [file Table_4.XLSX]

## Sheet: All_Babesia_bovis_T2Bo
ID	ProteinName	SignalP	CS_pos	No_of_TMs	First_TM	Last_TM	ProtLen	TM_Warning
BBOV_I005680	hypothetical protein	0.002041	0	0	0	0	38	0
BBOV_II004750	ribosomal L39 protein	0.001366	0	0	0	0	51	0
BBOV_III005610	hypothetical protein	0.001222	0	0	0	0	51	0
BBOV_IV009830	hypothetical protein	0.000936	0	0	0	0	52	0
BBOV_III007750	hypothetical protein	0.001062	0	0	0	0	52	0
BBOV_III003810	ribosomal protein S14p/S29e, putative	0.00119	0	0	0	0	53	0
BBOV_III001490	hypothetical protein	0.000414	0	0	0	0	56	0
BBOV_IV010540	ribosome biogeneisis subunit NOP10, putative	0.003508	0	0	0	0	57	0
BBOV_I005650	variant erythrocyte surface antigen-1, putative	0.67915	17	0	0	0	59	0
BBOV_III010620	ribosomal L29e protein family protein	0.000258	0	0	0	0	59	0
BBOV_I001590	hypothetical protein	0.005839	0	0	0	0	59	0
BBOV_I001690	hypothetical protein	0.005757	0	1	15	37	60	0
BBOV_III002090	40S ribosomal protein S30, putative	0.000966	0	0	0	0	60	0
BBOV_III008070	hypothetical protein	0.003204	0	0	0	0	63	0.5
BBOV_III001200	hypothetical protein	0.944785	19	0	0	0	65	0.481
BBOV_III000150	hypothetical protein	0.050694	0	0	0	0	66	0.608
BBOV_IV002240	40S ribosomal protein S28	0.000742	0	0	0	0	67	0.768
BBOV_II000700	hypothetical protein	0.001115	0	0	0	0	69	0.671
BBOV_IV007710	conserved hypothetical protein	0.001558	0	0	0	0	70	0.519
BBOV_III000120	cytochrome c oxidase copper chaperone (COX17), putative	0.00196	0	0	0	0	70	0.549
BBOV_IV004140	hypothetical protein	0.000592	0	1	39	61	71	0.399
BBOV_I001150	hypothetical protein	0.972299	24	0	0	0	72	0.445
BBOV_IV008800	hypothetical protein	0.001315	0	0	0	0	72	0.788
BBOV_I002430	membrane protein, putative	0.000203	0	1	28	50	73	0.837
BBOV_III004290	RNA polymerases N / 8 kDa subunit family protein	0.002251	0	0	0	0	73	0.462
BBOV_III003120	hypothetical protein	0.002208	0	0	0	0	73	0.783
BBOV_III001080	hypothetical protein	0.002401	0	0	0	0	75	0.362
BBOV_I002150	conserved hypothetical protein	0.000592	0	0	0	0	75	0.403
BBOV_III011830	membrane protein, putative	0.011417	0	2	5	75	76	0.849
BBOV_III003980	hypothetical protein	0.000197	0	0	0	0	76	0.263
BBOV_III002410	ubiquitin family protein	0.000462	0	0	0	0	76	0.341
BBOV_IV009390	hypothetical protein	0.001953	0	1	23	40	77	0.39
BBOV_II003780	hypothetical protein	0.000567	0	0	0	0	77	0.388
BBOV_IV008900	mitochondrial transport complex Tim10, putative	0.001431	0	0	0	0	77	0.599
BBOV_IV004600	conserved hypothetical protein	0.005044	0	0	0	0	77	0.446
BBOV_III002950	hypothetical protein	0.979919	17	0	0	0	78	0.367
BBOV_IV004550	ribosomal protein L38e, putative	0.000539	0	0	0	0	79	0.352
BBOV_III008350	40S ribosomal protein S21e, putative	0.001066	0	0	0	0	79	0.675
BBOV_II007600	small nuclear ribonucleoprotein G, putative	0.000855	0	0	0	0	80	0.275
BBOV_II007690	hypothetical protein	0.001083	0	0	0	0	80	0.803
BBOV_II006330	conserved hypothetical protein	0.001533	0	0	0	0	81	0.148
BBOV_III007220	membrane protein, putative	0.933607	23	1	5	27	82	0.21
BBOV_IV004900	hypothetical protein	0.002969	0	1	31	50	82	0.286
BBOV_III004520	hypothetical protein	0.003714	0	1	58	80	82	0.375
BBOV_IV002770	protein transport protein SEC61 gamma subunit, putative	0.001223	0	1	51	73	82	0.475
BBOV_III003560	40S ribosomal protein S27, putative	0.001124	0	0	0	0	82	0.359
BBOV_II000490	hypothetical protein	0.012017	0	0	0	0	82	0.81
BBOV_II004980	hypothetical protein	0.000656	0	0	0	0	82	0.886
BBOV_IV001450	hypothetical protein	0.125592	0	0	0	0	82	0.797
BBOV_IV010240	hypothetical protein	0.072359	0	1	5	25	83	0.527
BBOV_III010270	hypothetical protein	0.036902	0	1	20	42	83	0.168
BBOV_III003630	conserved hypothetical protein	0.001472	0	0	0	0	83	0.441
BBOV_IV008050	small nuclear ribonucleoprotein F, putative	0.000373	0	0	0	0	83	0.457
BBOV_II005150	hypothetical protein	0.05609	0	1	21	40	84	0.253
BBOV_IV008790	hypothetical protein	0.002463	0	1	55	77	84	0.781
BBOV_IV006330	hypothetical protein	0.000388	0	0	0	0	84	0.494
BBOV_II007110	60S ribosomal protein L27, putative	0.001309	0	0	0	0	84	0.452
BBOV_III000290	hypothetical protein	0.00118	0	1	49	67	85	0.582
BBOV_III003320	conserved hypothetical protein	0.020609	0	1	36	58	85	0.719
BBOV_IV002080	hypothetical protein	0.018961	0	1	15	37	85	0.474
BBOV_IV001850	hypothetical protein	0.001005	0	0	0	0	85	0.2
BBOV_I004560	hypothetical protein	0.000617	0	0	0	0	85	0.297
BBOV_II002950	26 proteasome complex subunit SEM1, putative	0.000272	0	0	0	0	85	0.598
BBOV_III002800	hypothetical protein	0.002982	0	1	35	54	86	0.271
BBOV_II003190	BolA-like protein	0.001098	0	0	0	0	86	0.293
BBOV_IV005990	hypothetical protein	0.000808	0	0	0	0	86	0.9
BBOV_I001510	hypothetical protein	0.000523	0	0	0	0	86	0.774
BBOV_III011160	hypothetical protein	0.000528	0	0	0	0	87	0.341
BBOV_III004720	splicing factor 3B subunit 10 (SF3b10), putative	0.00136	0	0	0	0	87	0.508
BBOV_IV009630	snRNP Sm-like protein, putative	0.0088	0	0	0	0	87	0.346
BBOV_IV007840	hypothetical protein	0.010714	0	1	10	32	88	0.373
BBOV_IV000490	acyl CoA binding protein	0.001562	0	0	0	0	88	0.782
BBOV_IV002640	small nuclear ribonucleoprotein E, putative	0.000182	0	0	0	0	89	0.337
BBOV_III010410	LSM domain containing protein	0.000469	0	0	0	0	89	0.369
BBOV_IV006100	hypothetical protein	0.00155	0	0	0	0	90	0.387
BBOV_III001030	Tim10/DDP family zinc finger containing protein	0.001486	0	0	0	0	90	0.734
BBOV_IV003900	ubiquitin-like protein, putative	0.000369	0	0	0	0	90	0.48
BBOV_III008010	conserved hypothetical protein	0.06623	0	1	4	21	91	0.693
BBOV_II004780	hypothetical protein	0.390805	0	0	0	0	91	0.569
BBOV_II002970	conserved hypothetical protein	0.001445	0	0	0	0	91	0.265
BBOV_I000380	conserved hypothetical protein	0.195323	0	0	0	0	91	0.34
BBOV_III001850	conserved hypothetical protein	0.000576	0	0	0	0	91	0.604
BBOV_I003710	hypothetical protein	0.002346	0	1	46	68	92	0.47
BBOV_III004050	conserved hypothetical protein	0.001071	0	0	0	0	92	0.441
BBOV_IV009690	mitochondrial import inner membrane translocase subunit, putative	0.00185	0	0	0	0	92	0.743
BBOV_IV006960	conserved hypothetical protein	0.001093	0	0	0	0	93	0.356
BBOV_III008250	hypothetical protein	0.000876	0	0	0	0	93	0.389
BBOV_III010290	hypothetical protein	0.000394	0	0	0	0	93	0.248
BBOV_II004240	hypothetical protein	0.000897	0	1	53	72	94	0.346
BBOV_III007050	hypothetical protein	0.001555	0	1	53	75	94	0.534
BBOV_IV008830	hypothetical protein	0.025795	0	0	0	0	94	0.266
BBOV_III008470	protein phosphatase inhibitor family protein	0.000967	0	0	0	0	94	0.252
BBOV_IV002350	U6 snRNA-associated Sm-like protein LSm8, putative	0.001137	0	0	0	0	94	0.204
BBOV_IV005760	small nuclear ribonucleoprotein F, putative	0.00059	0	0	0	0	94	0.287
BBOV_IV002760	ribosomal protein L37a, putative	0.001202	0	0	0	0	94	0.508
BBOV_I003920	hypothetical protein	0.007427	0	0	0	0	94	0.814
BBOV_I003800	hypothetical protein	0.000484	0	0	0	0	95	0.335
BBOV_IV005110	dynein light chain 1, putative	0.000374	0	0	0	0	96	0.239
BBOV_II001150	RNA polymerase small subunit protein, putative	0.00064	0	0	0	0	96	0.545
BBOV_II006150	hypothetical protein	0.006041	0	1	21	43	97	0.316
BBOV_IV011650	acylphosphatase, putative	0.001419	0	0	0	0	97	0.324
BBOV_I004570	CSL zinc finger domain containing protein	0.001034	0	0	0	0	97	0.229
BBOV_IV001910	high mobility group protein-like protein NHP1	0.000478	0	0	0	0	97	0.61
BBOV_IV001610	hypothetical protein	0.006254	0	2	19	73	98	0.323
BBOV_IV000070	hypothetical protein	0.172566	0	0	0	0	98	0.336
BBOV_IV011590	hypothetical protein	0.000118	0	0	0	0	98	0.515
BBOV_III004310	60S ribosomal protein L37e, putative	0.000786	0	0	0	0	98	0.21
BBOV_III001870	RNA recognition motif domain containing protein	0.002019	0	0	0	0	98	0.374
BBOV_II002120	hypothetical protein	0.000688	0	0	0	0	98	0.426
BBOV_II002620	u6 snRNA-associated sm-like protein Lsm2, putative	0.007299	0	0	0	0	99	0.414
BBOV_II002860	u6 snRNA-associated sm-like protein Lsm2, putative	0.007299	0	0	0	0	99	0.414
BBOV_II002900	u6 snRNA-associated sm-like protein, putative	0.007299	0	0	0	0	99	0.414
BBOV_III007350	hypothetical protein	0.000505	0	0	0	0	99	0.343
BBOV_IV006370	hypothetical protein	0.001297	0	0	0	0	99	0.225
BBOV_IV001290	conserved hypothetical protein	0.001147	0	1	42	60	100	0.26
BBOV_II004550	conserved hypothetical protein	0.000436	0	0	0	0	100	0.772
BBOV_V000140	hypothetical protein	0.00019	0	0	0	0	100	0.293
BBOV_III007590	hypothetical protein	0.009048	0	0	0	0	100	0.543
BBOV_I000030	variant erythrocyte surface antigen-1, beta subunit	0.000289	0	1	38	60	101	0.658
BBOV_IV009440	signal recognition particle SRP9 subunit, putative	0.007894	0	0	0	0	102	0.325
BBOV_IV004390	hypothetical protein	0.000903	0	0	0	0	102	0.265
BBOV_II005770	brain protein 44-like protein, putative	0.010928	0	0	0	0	102	0.475
BBOV_I004720	cytochrome b5-like Heme/Steroid binding domain containing protein	0.000912	0	0	0	0	102	0.329
BBOV_III008240	hypothetical protein	0.000259	0	2	21	69	103	0.794
BBOV_IV000480	50S ribosomal protein L33	0.012398	0	1	20	42	103	0.234
BBOV_III003190	hypothetical protein	0.000253	0	0	0	0	103	0.397
BBOV_II003650	thioredoxin, putative	0.003204	0	0	0	0	103	0.29
BBOV_III001790	conserved hypothetical protein	0.00162	0	0	0	0	103	0.459
BBOV_III001070	LSM domain containing protein	0.000268	0	0	0	0	103	0.296
BBOV_III007560	core histone H2A/H2B/H3/H4 family protein	0.000478	0	0	0	0	103	0.541
BBOV_IV010200	ribosomal protein S25, putative	0.000455	0	0	0	0	104	0.562
BBOV_I004480	chaperonin, 10 kDa domain containing protein	0.000573	0	0	0	0	104	0.211
BBOV_I004760	U6 snRNA-associated Sm-like protein LSm4, putative	0.004325	0	0	0	0	104	0.31
BBOV_II002140	hypothetical protein	0.000534	0	0	0	0	104	0.525
BBOV_IV002160	hypothetical protein	0.000601	0	0	0	0	105	0.456
BBOV_II001060	60S ribosomal protein L44 protein	0.0007	0	0	0	0	105	0.309
BBOV_II001750	histone 2B protein, putative	0.000362	0	0	0	0	106	0.571
BBOV_IV011600	hypothetical protein	0.001786	0	0	0	0	106	0.419
BBOV_IV000640	hypothetical protein	0.000186	0	0	0	0	107	0.772
BBOV_IV008700	membrane protein, putative	0.949223	26	0	0	0	108	0.359
BBOV_III001690	hypothetical protein	0.944576	21	0	0	0	108	0.331
BBOV_III007710	SmORF	0.888664	22	0	0	0	108	0.166
BBOV_IV004630	hypothetical protein	0.00234	0	0	0	0	108	0.157
BBOV_III006680	ribosomal protein L7Ae containing protein	0.000336	0	0	0	0	108	0.366
BBOV_II000510	transcription factor S-II protein, putative	0.238667	0	0	0	0	109	0.211
BBOV_II001170	KE2 family protein, putative	0.000879	0	0	0	0	109	0.884
BBOV_II001440	hypothetical protein	0.001476	0	0	0	0	109	0.241
BBOV_I002260	conserved hypothetical protein	0.001374	0	0	0	0	110	0.617
BBOV_I004740	RNA recognition motif. (a.k.a. RRM, RBD, or RNP) domain containing protein	0.000686	0	0	0	0	110	0.196
BBOV_II002410	small nuclear ribonucleoprotein (snRNP), putative	0.000892	0	0	0	0	110	0.301
BBOV_III007490	conserved hypothetical protein	0.002049	0	1	60	82	111	0.606
BBOV_IV004800	prefoldin subunit 6, putative	0.000547	0	0	0	0	111	0.666
BBOV_IV006050	hypothetical protein	0.004351	0	0	0	0	111	0.183
BBOV_IV005500	hypothetical protein	0.000815	0	0	0	0	111	0.502
BBOV_II000150	hypothetical protein	0.000595	0	0	0	0	111	0.455
BBOV_III006260	60S acidic ribosomal protein P2 (L12EI)	0.105083	0	0	0	0	112	0.295
BBOV_IV004410	chaperone protein dnaJ-2, putative	0.003618	0	0	0	0	112	0.503
BBOV_IV011140	hypothetical protein	0.000669	0	0	0	0	112	0.284
BBOV_III009320	hypothetical protein	0.000959	0	0	0	0	112	0.197
BBOV_IV003510	ribosomal protein S14, putative	0.0003	0	0	0	0	112	0.299
BBOV_II001960	hypothetical protein	0.004803	0	0	0	0	112	0.538
BBOV_IV006360	senescence-associated protein, putative	0.002856	0	0	0	0	112	0.306
BBOV_I001390	membrane protein, putative	0.680246	18	3	4	95	113	0.863
BBOV_III000070	membrane protein, putative	0.562632	18	3	4	95	113	0.837
BBOV_I002060	hypothetical protein	0.003726	0	1	55	77	113	0.515
BBOV_IV007740	hypothetical protein	0.003941	0	0	0	0	113	0.197
BBOV_III009270	plectin/S10 domain containing protein	0.000725	0	0	0	0	113	0.213
BBOV_V000380	rps8	0.000318	0	0	0	0	113	0.202
BBOV_III004390	hypothetical protein	0.001265	0	0	0	0	114	0.556
BBOV_IV010260	conserved hypothetical protein	0.000813	0	0	0	0	114	0.785
BBOV_IV003470	conserved hypothetical protein	0.18636	0	0	0	0	114	0.686
BBOV_III003030	translation initiation factor SUI1, putative	0.001196	0	0	0	0	114	0.362
BBOV_II000080	membrane protein, putative	0.777109	18	3	4	98	115	0.652
BBOV_I004180	membrane protein, putative	0.193094	0	3	7	107	115	0.731
BBOV_V000170	hypothetical protein	0.000282	0	2	13	86	115	0.752
BBOV_I004820	hypothetical protein	0.003696	0	1	64	86	115	0.908
BBOV_IV004940	membrane protein, putative	0.97939	22	0	0	0	115	0.234
BBOV_III009470	hypothetical protein	0.000845	0	0	0	0	115	0.531
BBOV_IV004790	membrane protein, putative	0.394428	0	0	0	0	115	0.832
BBOV_II002920	conserved hypothetical protein	0.001055	0	0	0	0	115	0.269
BBOV_III004410	hypothetical protein	0.001121	0	0	0	0	115	0.421
BBOV_I005010	hypothetical protein	0.000414	0	0	0	0	115	0.714
BBOV_I004000	hypothetical protein	0.000382	0	0	0	0	115	0.386
BBOV_III005520	cytochrome c, putative	0.002973	0	0	0	0	115	0.345
BBOV_III001970	60S ribosomal protein L35a, putative	0.001	0	0	0	0	115	0.248
BBOV_III002940	ribosomal protein S26e, putative	0.001032	0	0	0	0	115	0.16
BBOV_III002710	membrane protein, putative	0.001575	0	2	27	98	116	0.726
BBOV_I005120	variant erythrocyte surface antigen-1, beta subunit	0.000607	0	1	51	73	116	0.568
BBOV_I005160	variant erythrocyte surface antigen-1, beta subunit	0.000547	0	1	51	73	116	0.508
BBOV_III008360	hypothetical protein	0.000524	0	0	0	0	116	0.254
BBOV_II001050	hypothetical protein	0.002075	0	0	0	0	116	0.442
BBOV_II003460	60S ribosomal protein L36	0.000529	0	0	0	0	116	0.775
BBOV_II004110	variant erythrocyte surface antigen-1, alpha subunit	0.00224	0	0	0	0	116	0.265
BBOV_III002080	hypothetical protein	0.015216	0	0	0	0	116	0.51
BBOV_IV003550	hypothetical protein	0.384822	0	0	0	0	117	0.317
BBOV_IV000900	hypothetical protein	0.001095	0	0	0	0	117	0.414
BBOV_IV006590	conserved hypothetical protein	0.001557	0	1	10	29	118	0.38
BBOV_I002750	hypothetical protein	0.002324	0	1	76	98	118	0.438
BBOV_II006940	hypothetical protein	0.006617	0	1	94	116	118	0.246
BBOV_III008890	conserved hypothetical protein	0.001742	0	0	0	0	118	0.337
BBOV_IV008530	ribosomal protein L31, putative	0.000522	0	0	0	0	118	0.323
BBOV_III008120	60S acidic ribosomal protein p1, putative	0.000918	0	0	0	0	118	0.305
BBOV_III006900	HesB-like domain containing protein	0.000983	0	0	0	0	118	0.244
BBOV_III007130	HesB-like domain containing protein	0.001627	0	0	0	0	118	0.247
BBOV_I001990	hypothetical protein	0.001118	0	0	0	0	118	0.406
BBOV_IV004690	conserved hypothetical protein	0.000374	0	0	0	0	118	0.318
BBOV_IV003000	conserved hypothetical protein	0.001097	0	0	0	0	118	0.572
BBOV_III010790	conserved hypothetical protein	0.000254	0	0	0	0	119	0.225
BBOV_III011890	hypothetical protein	0.000999	0	0	0	0	119	0.565
BBOV_III004890	hypothetical protein	0.000712	0	2	45	99	120	0.599
BBOV_V000190	hypothetical protein	0.000535	0	2	24	89	120	0.741
BBOV_III009180	hypothetical protein	0.004412	0	2	67	118	120	0.209
BBOV_II004020	40S ribosomal protein S20	0.000618	0	0	0	0	120	0.249
BBOV_IV010730	hypothetical protein	0.071904	0	0	0	0	120	0.305
BBOV_II000160	hypothetical protein	0.000568	0	0	0	0	120	0.39
BBOV_IV008510	conserved hypothetical protein	0.001122	0	0	0	0	120	0.282
BBOV_I001580	conserved hypothetical protein	0.003662	0	0	0	0	120	0.265
BBOV_III005090	vacuolar ATP synthase subunit F, putative	0.000874	0	0	0	0	120	0.296
BBOV_II007490	conserved hypothetical protein	0.002304	0	0	0	0	120	0.507
BBOV_V000280	hypothetical protein	0.000518	0	2	58	101	121	0.72
BBOV_I002710	conserved hypothetical protein	0.000122	0	0	0	0	121	0.471
BBOV_III005560	ribosomal protein L20, putative	0.000633	0	0	0	0	121	0.371
BBOV_III006710	membrane protein, putative	0.426402	0	2	7	66	122	0.272
BBOV_IV002890	hypothetical protein	0.00027	0	0	0	0	122	0.177
BBOV_III001040	conserved hypothetical protein	0.007414	0	0	0	0	122	0.297
BBOV_I000640	conserved hypothetical protein	0.001293	0	0	0	0	122	0.284
BBOV_II001860	60S ribosomal L22e protein, putative	0.001777	0	0	0	0	122	0.462
BBOV_II005820	pre-mRNA branch site protein p14, putative	0.001249	0	0	0	0	122	0.603
BBOV_III002880	KE2 family protein	0.000228	0	0	0	0	122	0.634
BBOV_I001890	hypothetical protein	0.004205	0	2	20	79	123	0.189
BBOV_III007460	conserved hypothetical protein	0.002049	0	1	60	82	123	0.645
BBOV_I001190	variant erythrocyte surface antigen-1, beta subunit	0.005188	0	0	0	0	123	0.532
BBOV_IV006430	SmORF	0.994729	19	0	0	0	123	0.28
BBOV_III006970	NifU-like domain containing protein	0.001903	0	0	0	0	123	0.264
BBOV_V000340	rps12	0.000997	0	0	0	0	123	0.179
BBOV_IV008090	ribosomal protein L35	0.00028	0	0	0	0	123	0.312
BBOV_II002750	50S ribosomal subunit protein L14, putative	0.010617	0	0	0	0	123	0.302
BBOV_IV006840	histone H2B.1, putative	0.00041	0	0	0	0	123	0.647
BBOV_III000830	membrane protein, putative	0.818223	26	1	7	29	124	0.373
BBOV_IV008480	conserved hypothetical protein	0.000162	0	0	0	0	124	0.303
BBOV_III010930	nuclear transport factor domain containing protein	0.000634	0	0	0	0	124	0.182
BBOV_III007830	hypothetical protein	0.001493	0	0	0	0	124	0.326
BBOV_III002400	SOH1 family protein	0.000702	0	0	0	0	125	0.757
BBOV_IV008240	small nuclear ribonucleoprotein Sm subunit, putative	0.002582	0	0	0	0	125	0.213
BBOV_III003540	conserved hypothetical protein	0.000277	0	0	0	0	125	0.553
BBOV_IV007200	ribosomal protein L27, putative	0.001658	0	0	0	0	125	0.286
BBOV_III007620	HCNGP-like family protein	0.000581	0	0	0	0	125	0.295
BBOV_III009900	conserved hypothetical protein	0.002046	0	0	0	0	126	0.23
BBOV_III001560	acuolar ATP synthase subunit family protein	0.000154	0	0	0	0	126	0.748
BBOV_IV003150	conserved hypothetical protein	0.001165	0	0	0	0	126	0.427
BBOV_III005950	conserved hypothetical protein	0.000401	0	0	0	0	126	0.326
BBOV_IV002860	variant erythrocyte surface antigen-1, alpha subunit	0.001845	0	1	64	86	127	0.834
BBOV_II002290	SmORF	0.933444	24	0	0	0	127	0.222
BBOV_IV001980	hypothetical protein, conserved	0.006243	0	0	0	0	127	0.254
BBOV_III006190	conserved hypothetical protein	0.001562	0	0	0	0	127	0.267
BBOV_V000290	hypothetical protein	0.000286	0	3	15	106	128	0.708
BBOV_IV004300	conserved hypothetical protein	0.002615	0	1	96	118	128	0.582
BBOV_III003330	U1 zinc finger family protein	0.001197	0	0	0	0	128	0.33
BBOV_III011040	thioredoxin domain containing protein	0.001786	0	0	0	0	128	0.219
BBOV_IV007900	hypothetical protein	0.000943	0	0	0	0	128	0.555
BBOV_IV002190	hypothetical protein	0.000874	0	0	0	0	128	0.31
BBOV_III009740	ribosomal protein L7A, putative	0.00058	0	0	0	0	128	0.272
BBOV_III003450	membrane protein, putative	0.037656	0	2	21	83	129	0.828
BBOV_V000300	hypothetical protein	0.000667	0	2	63	106	129	0.489
BBOV_V000310	hypothetical protein	0.000667	0	1	63	85	129	0.4
BBOV_V000320	hypothetical protein	0.000667	0	1	63	85	129	0.4
BBOV_IV004150	RNA recognition motif (RRM)-containing protein	0.000315	0	0	0	0	129	0.141
BBOV_IV004320	glutaredoxin-like protein, putative	0.016558	0	0	0	0	129	0.341
BBOV_IV006300	hypothetical protein	0.014755	0	0	0	0	129	0.459
BBOV_III006040	RNA polymerase Rpb4 family protein	0.000303	0	0	0	0	129	0.691
BBOV_IV001360	signal recognition particle SRP19 subunit	0.000773	0	0	0	0	129	0.406
BBOV_I000750	conserved hypothetical protein	0.000422	0	0	0	0	129	0.121
BBOV_IV006540	30S ribosomal protein S8, putative	0.01	0	0	0	0	129	0.329
BBOV_IV009130	peptidyl-tRNA hydrolase 2, mitochondrial precursor, putative	0.002144	0	0	0	0	129	0.361
BBOV_III005260	hypothetical protein	0.002916	0	1	98	120	130	0.264
BBOV_III010810	ribosomal protein S8 family protein	0.001674	0	0	0	0	130	0.313
BBOV_IV007860	hypothetical protein	0.000471	0	0	0	0	130	0.13
BBOV_III011030	yippee putative zinc-binding protein	0.000425	0	0	0	0	130	0.177
BBOV_III003830	conserved hypothetical protein	0.002206	0	0	0	0	130	0.363
BBOV_I001820	conserved hypothetical protein	0.00179	0	0	0	0	130	0.214
BBOV_IV005310	hypothetical protein	0.006309	0	0	0	0	131	0.195
BBOV_IV003190	ubiquitin / ribosomal protein CEP52	0.00206	0	0	0	0	131	0.183
BBOV_III005460	hypothetical protein	0.000882	0	0	0	0	131	0.258
BBOV_IV007940	variant erythrocyte surface antigen-1, alpha subunit	0.412685	0	0	0	0	132	0.825
BBOV_III001350	40S ribosomal protein S17, putative	0.000536	0	0	0	0	132	0.22
BBOV_III001250	40S ribosomal protein S17, putative	0.000536	0	0	0	0	132	0.255
BBOV_IV004520	conserved hypothetical protein	0.00322	0	0	0	0	132	0.585
BBOV_III002830	60S ribosomal protein L32, putative	0.000486	0	0	0	0	132	0.418
BBOV_IV002900	elongation factor P, putative	0.001334	0	0	0	0	132	0.277
BBOV_IV009750	hypothetical protein	0.001221	0	0	0	0	132	0.227
BBOV_III011530	hypothetical protein	0.002247	0	0	0	0	132	0.141
BBOV_IV006440	hypothetical protein	0.002829	0	0	0	0	132	0.217
BBOV_I003850	SmORF	0.000958	0	0	0	0	132	0.389
BBOV_I004130	conserved hypothetical protein	0.000521	0	0	0	0	132	0.46
BBOV_IV011010	hypothetical protein	0.000703	0	0	0	0	132	0.288
BBOV_IV001350	hypothetical protein	0.061737	0	2	69	120	133	0.65
BBOV_III002110	conserved hypothetical protein	0.000577	0	1	71	93	133	0.642
BBOV_III009090	conserved hypothetical protein	0.643134	23	0	0	0	133	0.688
BBOV_IV010670	DnaJ domain containing protein	0.001025	0	0	0	0	133	0.556
BBOV_II000460	hypothetical protein	0.010893	0	0	0	0	133	0.496
BBOV_IV010510	ribosomal protein L14, putative	0.001285	0	0	0	0	133	0.491
BBOV_II007530	hypothetical protein	0.000784	0	3	10	104	134	0.865
BBOV_III000730	hypothetical protein	0.002361	0	2	33	74	134	0.691
BBOV_III009780	hypothetical protein	0.001544	0	0	0	0	134	0.554
BBOV_III006250	conserved hypothetical protein	0.000375	0	0	0	0	134	0.555
BBOV_V000400	rpl14	0.000497	0	0	0	0	134	0.319
BBOV_II003950	CGI-141 protein-like protein, putative	0.03457	0	4	5	115	135	0.936
BBOV_III004700	hypothetical protein	0.000558	0	1	31	53	135	0.425
BBOV_II003270	40S ribosomal protein S24 protein, putative	0.000403	0	1	57	79	135	0.396
BBOV_III003110	variant erythrocyte surface antigen-1, alpha subunit	0.002216	0	1	57	79	135	0.498
BBOV_III001320	SmORF	0.505002	24	0	0	0	135	0.322
BBOV_IV011610	hypothetical protein	0.002366	0	0	0	0	135	0.355
BBOV_II006490	hypothetical protein	0.002913	0	0	0	0	135	0.284
BBOV_IV000280	conserved hypothetical protein	0.00037	0	0	0	0	135	0.676
BBOV_I002950	transcription factor, putative	0.009803	0	0	0	0	136	0.295
BBOV_I001860	histone H3, putative	0.000289	0	0	0	0	136	0.675
BBOV_I001810	histone H3, putative	0.000289	0	0	0	0	136	0.675
BBOV_II001890	Histone H3, putative	0.000305	0	0	0	0	136	0.636
BBOV_IV001250	hypothetical protein	0.00092	0	0	0	0	136	0.237
BBOV_I004670	hypothetical protein	0.001625	0	0	0	0	136	0.159
BBOV_IV009180	hypothetical protein	0.0015	0	0	0	0	137	0.579
BBOV_III008670	ribosomal protein L24 family protein	0.000724	0	0	0	0	137	0.223
BBOV_IV008710	hypothetical protein	0.000786	0	0	0	0	137	0.34
BBOV_III000900	membrane protein, putative	0.039346	0	2	5	64	138	0.883
BBOV_II004160	SmORF	0.916389	24	0	0	0	138	0.329
BBOV_I003860	SmORF	0.951956	24	0	0	0	138	0.493
BBOV_IV010660	conserved hypothetical protein	0.001474	0	0	0	0	138	0.215
BBOV_I002010	conserved hypothetical protein	0.002139	0	0	0	0	138	0.72
BBOV_III001940	hypothetical protein	0.003289	0	0	0	0	138	0.504
BBOV_II004210	hypothetical protein	0.002708	0	1	81	112	139	0.553
BBOV_II004740	hypothetical protein	0.000484	0	0	0	0	139	0.901
BBOV_III004030	conserved hypothetical protein	0.00157	0	0	0	0	139	0.312
BBOV_III009890	hypothetical protein	0.023154	0	0	0	0	139	0.127
BBOV_IV001410	hypothetical protein	0.038406	0	0	0	0	139	0.475
BBOV_III006390	ribosomal protein L14p/L23e, putative	0.022664	0	0	0	0	139	0.291
BBOV_II001830	hypothetical protein	0.001579	0	0	0	0	140	0.396
BBOV_II007780	SmORF	0.844981	25	0	0	0	140	0.214
BBOV_IV005880	ribosomal protein L35, putative	0.822134	14	0	0	0	140	0.293
BBOV_IV007320	conserved hypothetical protein	0.000782	0	0	0	0	140	0.193
BBOV_IV000090	SmORF	0.844251	24	0	0	0	140	0.23
BBOV_III000180	conserved hypothetical protein	0.028508	0	0	0	0	140	0.295
BBOV_IV006850	splicing factor, arginine/serine-rich 3, putative	0.000576	0	0	0	0	140	0.246
BBOV_III011220	hypothetical protein	0.000926	0	0	0	0	140	0.734
BBOV_IV001510	variant erythrocyte surface antigen-1, alpha subunit	0.000233	0	1	52	74	141	0.679
BBOV_II000650	hypothetical protein	0.009681	0	0	0	0	141	0.31
BBOV_II005000	conserved hypothetical protein	0.000811	0	0	0	0	141	0.215
BBOV_II001900	Histone H2A protein	0.000598	0	0	0	0	141	0.278
BBOV_I002510	nuclear movement domain containing protein	0.0006	0	0	0	0	141	0.288
BBOV_IV007020	hypothetical protein	0.00154	0	0	0	0	141	0.861
BBOV_III010310	hypothetical protein	0.001162	0	2	55	117	142	0.808
BBOV_II006800	SmORF	0.971448	24	0	0	0	142	0.235
BBOV_I003390	hypothetical protein	0.000603	0	0	0	0	142	0.18
BBOV_III002350	SmORF	0.915791	24	0	0	0	142	0.162
BBOV_V000410	rpl16	0.000335	0	0	0	0	142	0.317
BBOV_III000690	SmORF	0.794377	22	0	0	0	142	0.249
BBOV_IV011170	dim1 protein-like protein, putative	0.001257	0	0	0	0	142	0.224
BBOV_III005320	clathrin adaptor complex small chain family protein	0.003917	0	0	0	0	142	0.446
BBOV_II007050	hypothetical protein	0.00097	0	2	39	129	143	0.682
BBOV_I002420	membrane protein, putative	0.98276	18	0	0	0	143	0.621
BBOV_IV004430	conserved hypothetical protein	0.002427	0	0	0	0	143	0.118
BBOV_I000130	multiprotein bridging factor type 1	0.000297	0	0	0	0	143	0.471
BBOV_IV005620	50S ribosomal protein L13, putative	0.000904	0	0	0	0	143	0.166
BBOV_IV000010	membrane protein, putative	0.84748	24	2	91	136	144	0.656
BBOV_III001170	40S ribosomal protein S17, putative	0.033646	0	2	7	71	145	0.329
BBOV_III001140	40S ribosomal protein S17, putative	0.033646	0	2	7	71	145	0.329
BBOV_II007550	human hepatopoietin-like protein, putative	0.004538	0	0	0	0	145	0.309
BBOV_III000970	40S ribosomal protein S12P, putative	0.000659	0	0	0	0	145	0.176
BBOV_I001340	variant erythrocyte surface antigen-1, beta subunit	0.006192	0	0	0	0	145	0.648
BBOV_IV003830	hypothetical protein	0.000562	0	0	0	0	145	0.345
BBOV_III010560	Las1-like family protein	0.00116	0	0	0	0	145	0.607
BBOV_IV010980	clathrin assembly protein small subunit, putative	0.001645	0	0	0	0	145	0.316
BBOV_IV005100	RNA polymerase subunit 8c, putative	0.000511	0	0	0	0	145	0.435
BBOV_IV006940	hypothetical protein	0.001306	0	0	0	0	146	0.799
BBOV_IV006700	hypothetical protein	0.001674	0	0	0	0	146	0.644
BBOV_II007830	variant erythrocyte surface antigen-1, beta subunit	0.009031	0	0	0	0	146	0.462
BBOV_III004320	hypothetical protein	0.000599	0	0	0	0	146	0.378
BBOV_III010680	ribosomal L27e protein family protein	0.000295	0	0	0	0	146	0.37
BBOV_III008130	cytochrome c family protein	0.000588	0	0	0	0	146	0.709
BBOV_III001950	conserved hypothetical protein	0.001276	0	0	0	0	146	0.305
BBOV_IV002040	ubiquitin-conjugating enzyme E2	0.001457	0	0	0	0	147	0.518
BBOV_II004630	conserved hypothetical protein	0.002155	0	0	0	0	147	0.41
BBOV_III006720	sybindin-like family protein	0.003404	0	0	0	0	147	0.328
BBOV_III006560	ribosomal protein L15, putative	0.001887	0	0	0	0	147	0.126
BBOV_II005090	40S ribosomal protein S15, putative	0.00014	0	0	0	0	147	0.273
BBOV_IV002820	conserved hypothetical protein	0.001041	0	0	0	0	147	0.433
BBOV_II002910	chain A of Ap4 hydrolase, putative	0.00267	0	1	10	30	148	0.388
BBOV_II002850	chain A of Ap4a hydrolase protein, putative	0.00267	0	1	10	30	148	0.389
BBOV_II002610	chain A of Ap4a hydrolase protein, putative	0.002733	0	0	0	0	148	0.407
BBOV_III005290	nucleoside diphosphate kinase family protein	0.000387	0	0	0	0	148	0.315
BBOV_II005910	hypothetical protein	0.001119	0	0	0	0	148	0.277
BBOV_III011710	hypothetical protein	0.000715	0	0	0	0	148	0.779
BBOV_I002640	hypothetical protein	0.001295	0	0	0	0	148	0.461
BBOV_IV002740	hypothetical protein	0.001073	0	0	0	0	148	0.746
BBOV_I003820	hypothetical protein	0.243486	0	0	0	0	149	0.637
BBOV_I004080	calmodulin	0.000419	0	0	0	0	149	0.714
BBOV_IV005360	ribosomal protein S16, putative	0.000785	0	0	0	0	149	0.355
BBOV_II003990	hypothetical protein	0.001569	0	0	0	0	149	0.558
BBOV_IV000350	variant erythrocyte surface antigen-1, beta subunit	0.027074	0	1	107	129	150	0.313
BBOV_I004860	hypothetical protein	0.982373	21	0	0	0	150	0.229
BBOV_IV001890	hypothetical protein	0.00108	0	0	0	0	150	0.299
BBOV_IV009320	hypothetical protein	0.002556	0	0	0	0	150	0.549
BBOV_III003890	G10 protein family protein	0.000514	0	0	0	0	150	0.23
BBOV_III002670	conserved hypothetical protein	0.002258	0	0	0	0	150	0.394
BBOV_IV007110	ubiquitin-conjugating enzyme E2, putative	0.001647	0	0	0	0	151	0.475
BBOV_II000960	hypothetical protein	0.003995	0	0	0	0	151	0.173
BBOV_IV000580	hypothetical protein	0.001117	0	0	0	0	151	0.251
BBOV_I003470	40S ribosomal protein S13, putative	0.000818	0	0	0	0	151	0.687
BBOV_III002220	hypothetical protein	0.000969	0	0	0	0	151	0.759
BBOV_IV006660	hypothetical protein	0.000643	0	0	0	0	151	0.188
BBOV_III004600	hypothetical protein	0.000313	0	3	30	118	152	0.744
BBOV_III002240	hypothetical protein	0.900416	25	0	0	0	152	0.259
BBOV_I003780	DNL zinc finger domain containing protein	0.000865	0	0	0	0	152	0.21
BBOV_V000390	hypothetical protein	0.000802	0	0	0	0	152	0.252
BBOV_I004260	conserved hypothetical protein	0.007983	0	0	0	0	152	0.189
BBOV_IV004930	hypothetical protein	0.00133	0	0	0	0	152	0.23
BBOV_III000600	conserved hypothetical protein	0.000913	0	0	0	0	152	0.188
BBOV_III009550	conserved hypothetical protein	0.006867	0	0	0	0	153	0.319
BBOV_III007230	acetyltransferase, GNAT family protein	0.001807	0	0	0	0	153	0.335
BBOV_II006450	YOU2-like small euk. C2C2 zinc finger protein	0.001368	0	0	0	0	153	0.792
BBOV_IV005450	40S ribosomal protein S18, putative	0.000615	0	0	0	0	154	0.458
BBOV_III004400	ATP synthase, Delta/Epsilon chain, beta-sandwich domain containing protein	0.024391	0	0	0	0	154	0.353
BBOV_III001580	60S ribosomal protein L23, putative	0.000525	0	0	0	0	154	0.353
BBOV_IV000380	optic atrophy protein family, putative	0.010291	0	0	0	0	154	0.656
BBOV_II001260	DNA-directed RNA polymerase subunit I, putative	0.000294	0	0	0	0	154	0.198
BBOV_III006060	hypothetical protein	0.00128	0	0	0	0	154	0.315
BBOV_II007700	hypothetical protein	0.000352	0	0	0	0	154	0.596
BBOV_III011550	translation initiation factor eIF-1A, putative	0.001879	0	0	0	0	154	0.192
BBOV_III011440	hypothetical protein	0.00083	0	3	43	154	155	0.464
BBOV_III002970	hypothetical protein	0.000792	0	2	98	149	155	0.455
BBOV_III009110	conserved hypothetical protein	0.001145	0	1	84	106	155	0.24
BBOV_III009960	ubiquitin-conjugating enzyme E2, putative	0.002915	0	0	0	0	155	0.505
BBOV_II005110	hypothetical protein	0.000786	0	0	0	0	155	0.203
BBOV_I002100	hypothetical protein	0.008035	0	0	0	0	155	0.645
BBOV_IV001740	hypothetical protein	0.001793	0	0	0	0	155	0.626
BBOV_IV010890	clathrin assembly protein small subunit, putative	0.002662	0	0	0	0	155	0.37
BBOV_III003070	hypothetical protein	0.000803	0	0	0	0	155	0.315
BBOV_III002640	hypothetical protein	0.001893	0	4	34	143	156	0.891
BBOV_IV008220	mitochondrial import inner membrane translocase subunit Tim17, putative	0.001766	0	3	15	134	156	0.584
BBOV_III004620	ATP synthase subunit C family protein	0.001026	0	2	86	150	156	0.769
BBOV_II007820	SmORF	0.965401	24	0	0	0	156	0.183
BBOV_IV000410	surface protein D	0.994234	22	0	0	0	156	0.343
BBOV_II004570	40S ribosomal protein S11, putative	0.00051	0	0	0	0	156	0.267
BBOV_III008500	ribosomal protein S27a family protein	0.000508	0	0	0	0	156	0.219
BBOV_III000020	SmORF	0.802975	24	0	0	0	156	0.179
BBOV_III008440	hypothetical protein	0.000586	0	0	0	0	157	0.319
BBOV_IV001680	ribosomal protein L34, putative	0.000651	0	0	0	0	157	0.705
BBOV_II000950	hypothetical protein	0.000476	0	0	0	0	157	0.339
BBOV_III003570	ribosomal protein L24e, putative	0.000512	0	0	0	0	157	0.546
BBOV_IV004170	membrane protein, putative	0.058001	0	3	10	112	158	0.707
BBOV_II007850	membrane protein, putative	0.929791	22	2	79	133	158	0.663
BBOV_I001300	membrane protein, putative	0.96342	20	2	87	130	158	0.647
BBOV_II000010	hypothetical protein	0.821245	24	1	99	132	158	0.825
BBOV_I001730	hypothetical protein	0.000961	0	0	0	0	158	0.512
BBOV_IV000180	hypothetical protein	0.00057	0	0	0	0	158	0.356
BBOV_IV009710	G-patch domain containing protein	0.000703	0	0	0	0	158	0.747
BBOV_IV010780	conserved hypothetical protein	0.001354	0	0	0	0	158	0.237
BBOV_V000350	rps11	0.000291	0	0	0	0	158	0.348
BBOV_III005710	hypothetical protein	0.000931	0	0	0	0	158	0.207
BBOV_IV012170	hypothetical protein	0.926193	24	2	87	131	159	0.601
BBOV_III009770	hypothetical protein	0.002725	0	1	117	139	159	0.087
BBOV_IV006870	hypothetical protein	0.00015	0	1	39	61	159	0.587
BBOV_III003930	50S ribosomal subunit protein L17, putative	0.53219	18	0	0	0	159	0.581
BBOV_I001130	SmORF	0.78656	26	0	0	0	159	0.229
BBOV_IV005770	deoxyuridine 5'-triphosphate nucleotidohydrolase, putative	0.001773	0	0	0	0	159	0.15
BBOV_I004060	conserved hypothetical protein	0.004183	0	0	0	0	159	0.178
BBOV_IV006930	hypothetical protein	0.000352	0	0	0	0	159	0.226
BBOV_II005640	glycosyltransferase family protein 28	0.002477	0	0	0	0	159	0.435
BBOV_III006010	Sm domain containing protein	0.000733	0	0	0	0	159	0.185
BBOV_II006470	41-2 protein antigen precursor	0.000848	0	0	0	0	159	0.559
BBOV_III008660	EF hand family protein	0.000514	0	0	0	0	159	0.423
BBOV_IV005380	hypothetical protein	0.002759	0	0	0	0	159	0.219
BBOV_IV008910	translation initiation factor 5A, putative	0.001154	0	0	0	0	159	0.158
BBOV_I001360	membrane protein, putative	0.781348	29	2	89	138	160	0.67
BBOV_II000050	membrane protein, putative	0.978875	22	2	2	131	160	0.754
BBOV_IV004050	iron sulfur cluster assembly protein nifU-like, putative	0.00122	0	0	0	0	160	0.306
BBOV_III004430	conserved hypothetical protein	0.003305	0	0	0	0	160	0.511
BBOV_III010520	ribosomal protein L21, putative	0.002225	0	0	0	0	160	0.398
BBOV_II004660	ubiquitin-conjugating enzyme, putative	0.003471	0	0	0	0	161	0.211
BBOV_IV003250	hypothetical protein	0.983486	21	0	0	0	161	0.244
BBOV_IV005160	centrin 3, putative	0.000614	0	0	0	0	161	0.611
BBOV_IV006860	cytosolic glycoprotein FP21, putative	0.003606	0	0	0	0	161	0.53
BBOV_IV001470	conserved hypothetical protein	0.021384	0	0	0	0	161	0.261
BBOV_II006460	histone H2A.F/Z	0.000459	0	0	0	0	161	0.586
BBOV_I005050	ubiquitin conjugating enzyme, putative	0.001461	0	0	0	0	162	0.212
BBOV_I005060	ubiquitin conjugating enzyme, putative	0.001461	0	0	0	0	162	0.212
BBOV_II006550	hypothetical protein	0.000364	0	0	0	0	162	0.667
BBOV_III005590	hypothetical protein	0.254898	0	0	0	0	162	0.203
BBOV_IV003780	conserved hypothetical protein	0.000562	0	0	0	0	162	0.324
BBOV_I004230	small nuclear ribonucleoprotein, putative	0.000558	0	0	0	0	162	0.194
BBOV_III010510	NAC domain containing protein	0.001244	0	0	0	0	162	0.305
BBOV_I002830	hypothetical protein	0.00063	0	0	0	0	162	0.512
BBOV_IV004460	conserved hypothetical protein	0.00039	0	0	0	0	162	0.196
BBOV_IV000330	membrane protein, putative	0.953779	25	2	89	138	163	0.542
BBOV_III010050	ubiquitin family protein	0.980324	17	0	0	0	163	0.136
BBOV_III003380	ubiquitin-conjugating enzyme family protein	0.001443	0	0	0	0	163	0.442
BBOV_I002350	RNA binding protein, putative	0.000301	0	0	0	0	163	0.208
BBOV_II007540	DNA-directed RNA polymerase 2 subunit, putative	0.000997	0	0	0	0	163	0.207
BBOV_IV006180	Ufm1-conjugating enzyme 1, putative	0.001572	0	0	0	0	163	0.186
BBOV_I001760	hypothetical protein	0.000638	0	0	0	0	163	0.199
BBOV_IV010290	platelet-derived growth factor-associated protein, putative	0.001099	0	0	0	0	163	0.253
BBOV_II007790	hypothetical protein	0.72082	21	3	7	137	164	0.863
BBOV_III009860	ubiquitin conjugating enzyme E2, putative	0.001872	0	0	0	0	164	0.248
BBOV_II006000	conserved hypothetical protein	0.001768	0	0	0	0	164	0.171
BBOV_III008610	hypothetical protein	0.000292	0	0	0	0	164	0.836
BBOV_I004680	DHHC zinc finger domain containing protein	0.001301	0	2	51	122	165	0.809
BBOV_IV010820	hypothetical protein	0.003141	0	0	0	0	165	0.733
BBOV_II003110	60S ribosomal protein L12 protein, putative	0.001111	0	0	0	0	165	0.423
BBOV_II006570	conserved hypothetical protein	0.000537	0	0	0	0	165	0.653
BBOV_III001610	SFT-2 like family protein	0.000627	0	4	30	150	166	0.876
BBOV_II003310	hypothetical protein	0.00113	0	0	0	0	166	0.573
BBOV_I003080	hypothetical protein	0.000349	0	0	0	0	166	0.233
BBOV_III007540	conserved hypothetical protein	0.000555	0	0	0	0	166	0.656
BBOV_III001910	centrin, putative	0.001088	0	0	0	0	166	0.615
BBOV_I000630	hypothetical protein	0.000226	0	0	0	0	166	0.753
BBOV_III009570	hypothetical protein	0.001409	0	0	0	0	167	0.243
BBOV_IV007300	hypothetical protein	0.008611	0	0	0	0	167	0.137
BBOV_III001100	40S ribosomal protein S12, putative	0.001386	0	0	0	0	167	0.539
BBOV_III003690	hypothetical protein	0.000955	0	0	0	0	167	0.489
BBOV_IV000800	prefoldin subunit 5 (c-myc binding protein), putative	0.001148	0	0	0	0	167	0.535
BBOV_IV008340	LSM domain containing protein	0.000298	0	0	0	0	167	0.229
BBOV_II003160	40S ribosomal subunit protein S14, putative	0.002845	0	0	0	0	168	0.223
BBOV_III006370	hypothetical protein	0.000778	0	0	0	0	168	0.801
BBOV_IV010440	cytochrome c oxidase subunit 2, putative	0.00315	0	0	0	0	168	0.252
BBOV_II005450	hypothetical protein	0.000626	0	0	0	0	168	0.232
BBOV_I000700	ribosomal protein S14p/S29e domain containing protein	0.001649	0	0	0	0	168	0.786
BBOV_I000590	conserved hypothetical protein	0.000623	0	0	0	0	168	0.408
BBOV_IV004400	hypothetical protein	0.001338	0	1	45	62	169	0.293
BBOV_IV009340	hypothetical protein	0.000664	0	0	0	0	169	0.761
BBOV_III008060	hypothetical protein	0.00855	0	0	0	0	169	0.293
BBOV_II007570	hypothetical protein	0.000252	0	0	0	0	169	0.588
BBOV_III010670	conserved hypothetical protein	0.002231	0	0	0	0	169	0.258
BBOV_III001820	hypothetical protein	0.001725	0	0	0	0	169	0.213
BBOV_IV012110	hypothetical protein	0.903947	29	2	89	148	170	0.729
BBOV_IV006820	hypothetical protein	0.996892	19	0	0	0	170	0.256
BBOV_I002620	conserved hypothetical protein	0.0004	0	0	0	0	170	0.887
BBOV_II003470	conserved hypothetical protein	0.000534	0	1	80	102	171	0.227
BBOV_III002870	signal peptidase family protein	0.401015	0	1	5	27	171	0.191
BBOV_II005080	chain A of Ferredoxin, putative	0.967901	17	0	0	0	171	0.245
BBOV_I001840	hypothetical protein	0.002002	0	0	0	0	171	0.483
BBOV_IV005460	60S ribosomal protein L11, putative	0.00088	0	0	0	0	171	0.281
BBOV_IV000970	hypothetical protein	0.000628	0	0	0	0	171	0.296
BBOV_III001110	40S ribosomal protein S19, putative	0.001325	0	0	0	0	171	0.67
BBOV_II000770	membrane protein, putative	0.729596	21	2	7	136	172	0.602
BBOV_III001730	hypothetical protein	0.022983	0	1	80	102	172	0.5
BBOV_IV011840	membrane protein, putative	0.903066	19	0	0	0	172	0.656
BBOV_IV000990	hypothetical protein	0.002815	0	0	0	0	172	0.158
BBOV_IV008110	nuclear cap-binding protein, putative	0.000795	0	0	0	0	172	0.223
BBOV_II004010	N-acetyltransferase, putative	0.003195	0	0	0	0	172	0.743
BBOV_II007510	conserved hypothetical protein	0.001023	0	0	0	0	172	0.311
BBOV_III003160	hypothetical protein	0.000987	0	0	0	0	172	0.346
BBOV_I002240	50S ribosomal protein L18, putative	0.000816	0	0	0	0	172	0.326
BBOV_III006610	sedlin, N-terminal conserved region family protein	0.00097	0	0	0	0	172	0.283
BBOV_IV011660	tyrosine phosphatase, putative	0.000346	0	0	0	0	172	0.276
BBOV_II002740	proteolipid subunit c, putative	0.007367	0	4	15	161	173	0.924
BBOV_IV008130	hypothetical protein	0.00289	0	2	97	156	173	0.865
BBOV_I001070	hypothetical protein	0.880264	19	0	0	0	173	0.598
BBOV_IV001460	adrenodoxin-type ferredoxin, putative	0.158673	0	0	0	0	173	0.263
BBOV_V000440	hypothetical protein	0.000387	0	0	0	0	173	0.292
BBOV_IV008600	RNAse P protein subunit domain containing protein	0.000909	0	0	0	0	173	0.26
BBOV_III009490	hypothetical protein	0.000416	0	0	0	0	173	0.785
BBOV_I003190	hypothetical protein	0.000201	0	0	0	0	173	0.259
BBOV_III010460	hypothetical protein	0.000164	0	1	45	67	174	0.291
BBOV_IV004380	hypothetical protein	0.001987	0	1	125	147	174	0.524
BBOV_III007970	hypothetical protein	0.001634	0	0	0	0	174	0.558
BBOV_III000340	hypothetical protein	0.007207	0	0	0	0	174	0.185
BBOV_I004910	bis(5'-adenosyl)-triphosphatase, putative	0.000838	0	0	0	0	174	0.269
BBOV_III003480	EF hand domain containing protein	0.000734	0	0	0	0	174	0.532
BBOV_III002890	conserved hypothetical protein	0.666963	25	1	2	24	175	0.5
BBOV_IV010850	hypothetical protein	0.000377	0	0	0	0	175	0.384
BBOV_IV006290	ribosomal protein L29, putative	0.348208	0	0	0	0	175	0.637
BBOV_III006650	hypothetical protein	0.00118	0	0	0	0	175	0.759
BBOV_IV005170	DNA-directed RNA polymerase II, putative	0.001568	0	0	0	0	175	0.163
BBOV_IV000550	conserved hypothetical protein	0.000619	0	0	0	0	175	0.871
BBOV_IV004730	histamine-releasing factor, putative	0.002564	0	0	0	0	175	0.617
BBOV_II000200	cyclophilin, putative	0.002043	0	0	0	0	175	0.187
BBOV_II005680	hypothetical protein	0.000737	0	0	0	0	175	0.52
BBOV_II005040	ribosomal protein L16, putative	0.000212	0	0	0	0	175	0.244
BBOV_IV001430	membrane protein, putative	0.004705	0	3	15	109	176	0.318
BBOV_IV002410	mitochondrial import inner membrane translocase subunit Tim17, putative	0.000724	0	1	46	68	176	0.841
BBOV_II000730	hypothetical protein	0.199833	0	0	0	0	176	0.32
BBOV_I001550	conserved hypothetical protein	0.001018	0	0	0	0	176	0.263
BBOV_II007280	hypothetical protein	0.006774	0	0	0	0	176	0.196
BBOV_II005300	hypothetical protein	0.001087	0	0	0	0	176	0.269
BBOV_II007060	50S ribosomal subunit protein L28, putative	0.000632	0	0	0	0	176	0.183
BBOV_IV011280	conserved hypothetical protein	0.001261	0	0	0	0	176	0.456
BBOV_I000190	conserved hypothetical protein	0.000559	0	5	41	175	177	0.884
BBOV_III007010	hypothetical protein	0.004223	0	0	0	0	177	0.179
BBOV_IV006670	hypothetical protein	0.005843	0	0	0	0	177	0.718
BBOV_III000140	conserved hypothetical protein	0.001809	0	0	0	0	177	0.247
BBOV_III003270	biotin-requiring enzyme family protein	0.001325	0	0	0	0	177	0.133
BBOV_I003280	conserved hypothetical protein	0.003032	0	0	0	0	177	0.143
BBOV_IV010710	mitochondrial import inner membrane protein, putative	0.001243	0	0	0	0	177	0.499
BBOV_II004250	ribosomal protein L7Ae-related protein, putative	0.000248	0	0	0	0	177	0.362
BBOV_IV001040	hypothetical protein	0.923143	27	0	0	0	178	0.445
BBOV_IV005120	membrane protein, putative	0.98862	17	0	0	0	178	0.477
BBOV_II006240	conserved hypothetical protein	0.003229	0	0	0	0	178	0.572
BBOV_III006170	conserved hypothetical protein	0.001774	0	0	0	0	178	0.156
BBOV_IV009800	ribosomal protein L11, putative	0.024164	0	0	0	0	178	0.221
BBOV_I001980	membrane protein, putative	0.950479	22	1	156	178	179	0.805
BBOV_II004850	hypothetical protein	0.003432	0	1	56	78	179	0.323
BBOV_IV011490	hypothetical protein	0.001804	0	0	0	0	179	0.475
BBOV_III004260	conserved hypothetical protein	0.000591	0	0	0	0	179	0.193
BBOV_III002560	hypothetical protein	0.030007	0	0	0	0	179	0.33
BBOV_IV003390	DNA-directed RNA polymerase II large subunit, putative	0.001137	0	0	0	0	179	0.126
BBOV_III009220	ATP synthase subunit C domain containing protein	0.020499	0	4	15	176	180	0.787
BBOV_II001600	60S ribosome subunit biogenesis protein NIP7, putative	0.002031	0	0	0	0	180	0.26
BBOV_III004220	ADP-ribosylation factor family protein	0.001074	0	0	0	0	180	0.484
BBOV_III011870	HIT domain containing protein	0.296877	0	0	0	0	180	0.15
BBOV_IV004220	Bet3 transport protein, putative	0.001429	0	0	0	0	180	0.322
BBOV_III005240	translation initiation factor SUI1 family protein	0.002034	0	0	0	0	180	0.195
BBOV_I003160	60S ribosomal protein L19, putative	0.000772	0	0	0	0	181	0.617
BBOV_III003800	SCP-like extracellular protein family protein	0.001221	0	0	0	0	181	0.217
BBOV_I005510	variant erythrocyte surface antigen-1, putative	0.022074	0	1	119	141	182	0.628
BBOV_III004420	hypothetical protein	0.002406	0	1	113	135	182	0.297
BBOV_I001170	SmORF	0.943632	22	0	0	0	182	0.294
BBOV_I000840	Plasmodium falciparum CPW-WPC domain containing protein	0.774313	20	0	0	0	182	0.15
BBOV_II002670	40S ribosomal subunit protein S9, putative	0.000327	0	0	0	0	182	0.42
BBOV_III006570	conserved hypothetical protein	0.000452	0	1	144	166	183	0.375
BBOV_II005020	cell cycle regulator protein, putative	0.000575	0	0	0	0	183	0.19
BBOV_III000270	signal peptidase, putative	0.001529	0	0	0	0	183	0.224
BBOV_I001900	conserved hypothetical protein	0.071195	0	0	0	0	183	0.662
BBOV_IV005260	conserved hypothetical protein	0.001102	0	0	0	0	183	0.438
BBOV_IV003280	hypothetical protein	0.005894	0	0	0	0	183	0.194
BBOV_I004660	hypothetical protein	0.000256	0	0	0	0	184	0.325
BBOV_I002280	membrane protein, putative	0.879788	22	5	4	159	185	0.668
BBOV_III004940	hypothetical protein	0.001923	0	2	124	183	185	0.691
BBOV_IV006320	hypothetical protein	0.000735	0	0	0	0	185	0.575
BBOV_II002210	hypothetical protein	0.000591	0	0	0	0	185	0.704
BBOV_III009310	hypothetical protein	0.000174	0	0	0	0	185	0.264
BBOV_II001920	ribosomal protein L19-like protein, putative	0.000628	0	0	0	0	185	0.155
BBOV_III007740	SmORF	0.888664	22	0	0	0	186	0.338
BBOV_II000290	hypothetical protein	0.001247	0	0	0	0	186	0.359
BBOV_IV011290	oxidoreductase NAD-binding domain containing protein	0.069504	0	0	0	0	186	0.304
BBOV_II005460	hypothetical protein	0.003003	0	0	0	0	186	0.237
BBOV_IV005640	variant erythrocyte surface antigen-1, beta subunit	0.037144	0	0	0	0	186	0.347
BBOV_III001890	membrane protein, putative	0.013171	0	1	144	166	187	0.333
BBOV_I001160	SmORF	0.969578	22	0	0	0	187	0.227
BBOV_I005150	SmORF	0.890634	24	0	0	0	187	0.219
BBOV_III011960	SmORF	0.890634	24	0	0	0	187	0.226
BBOV_III007190	conserved hypothetical protein	0.003429	0	0	0	0	187	0.172
BBOV_I002500	conserved hypothetical protein	0.000672	0	0	0	0	187	0.815
BBOV_IV008650	hypothetical protein	0.332371	0	0	0	0	187	0.285
BBOV_IV000920	peptidyl-prolyl cis-trans isomerase, putative	0.000602	0	0	0	0	187	0.316
BBOV_IV003970	RNA recognition motif containing protein	0.000225	0	0	0	0	187	0.748
BBOV_I000500	conserved hypothetical protein	0.001286	0	0	0	0	187	0.372
BBOV_III004640	60S ribosomal protein L18, putative	0.00035	0	0	0	0	187	0.229
BBOV_IV003890	hypothetical protein	0.406678	0	1	134	156	188	0.452
BBOV_II006740	ubiquitin-conjugating enzyme E2	0.912709	23	0	0	0	188	0.183
BBOV_I004140	hypothetical protein	0.983036	21	0	0	0	188	0.606
BBOV_IV011240	hypothetical protein	0.002578	0	0	0	0	188	0.208
BBOV_IV008500	Ser/Arg-rich splicing factor, putative	0.001262	0	0	0	0	188	0.317
BBOV_IV009060	membrane protein, putative	0.969159	23	0	0	0	188	0.64
BBOV_II001390	SmORF	0.969254	25	0	0	0	188	0.306
BBOV_IV008490	prefoldin subunit, putative	0.001175	0	0	0	0	188	0.567
BBOV_I002890	suppressor Mra1 family domain containing protein	0.001349	0	0	0	0	188	0.376
BBOV_III010210	conserved hypothetical protein	0.002494	0	0	0	0	188	0.309
BBOV_III003770	hypothetical protein	0.002459	0	0	0	0	188	0.307
BBOV_II004080	small heat shock protein	0.001132	0	0	0	0	188	0.201
BBOV_IV008850	hypothetical protein	0.002433	0	0	0	0	188	0.609
BBOV_IV008860	hypothetical protein	0.002433	0	0	0	0	188	0.609
BBOV_III004630	60S ribosomal protein L18ae, putative	0.000434	0	0	0	0	188	0.286
BBOV_I000760	membrane protein, putative	0.016988	0	4	31	174	189	0.863
BBOV_II002770	membrane protein, putativve	0.901659	21	1	7	24	189	0.455
BBOV_II004530	CG8	0.002313	0	1	100	122	189	0.187
BBOV_I001370	SmORF	0.943159	22	0	0	0	189	0.336
BBOV_III011770	hypothetical protein	0.002124	0	0	0	0	189	0.606
BBOV_I002140	ADP-ribosylation factor-like protein 2, putative	0.001489	0	0	0	0	189	0.289
BBOV_I000140	membrane protein, putative	0.000369	0	0	0	0	189	0.367
BBOV_IV010580	hypothetical protein	0.002635	0	0	0	0	189	0.299
BBOV_II002170	gar1 protein RNA binding region containing protein	0.006669	0	0	0	0	189	0.194
BBOV_II006440	conserved hypothetical protein	0.001249	0	0	0	0	190	0.403
BBOV_III007280	conserved hypothetical protein	0.000993	0	0	0	0	190	0.244
BBOV_II006900	flavoprotein domain containing protein	0.008889	0	0	0	0	190	0.239
BBOV_I002860	hypothetical protein	0.002318	0	0	0	0	190	0.154
BBOV_IV006070	ribosomal protein L9, putative	0.000777	0	0	0	0	190	0.38
BBOV_IV005900	conserved hypothetical protein	0.000765	0	0	0	0	190	0.912
BBOV_III008590	hypothetical protein	0.000227	0	0	0	0	190	0.146
BBOV_IV000760	hypothetical protein	0.806941	23	0	0	0	191	0.318
BBOV_III000450	cytosine deaminase, putative	0.001071	0	0	0	0	191	0.192
BBOV_III000560	nonclathrin coat protein zeta2-cop-related protein, putative	0.002272	0	0	0	0	191	0.215
BBOV_IV009650	ubiquitin-conjugating enzyme subunit, putative	0.002116	0	0	0	0	191	0.542
BBOV_II005470	gliding-associated protein 45, putative	0.000387	0	0	0	0	191	0.333
BBOV_II004600	hypothetical protein	0.001226	0	0	0	0	191	0.168
BBOV_III011970	variant erythrocyte surface antigen-1, beta subunit	0.017	0	0	0	0	191	0.19
BBOV_III008480	conserved hypothetical protein	0.000684	0	0	0	0	191	0.12
BBOV_IV007960	SmORF	0.935232	24	0	0	0	192	0.216
BBOV_IV004770	hypothetical protein	0.043204	0	0	0	0	192	0.236
BBOV_II000990	hypothetical protein	0.639353	24	0	0	0	192	0.536
BBOV_I000230	40S ribosomal protein S5, putative	0.000843	0	0	0	0	192	0.731
BBOV_IV006880	60S ribosomal protein L24, putative	0.000536	0	0	0	0	192	0.785
BBOV_IV008870	hypothetical protein	0.001189	0	0	0	0	192	0.634
BBOV_IV000190	40S ribosomal protein S8	0.001892	0	0	0	0	192	0.169
BBOV_I002250	hypothetical protein	0.000619	0	0	0	0	192	0.316
BBOV_IV010060	heat shock protein DNAJ, putative	0.000877	0	0	0	0	192	0.227
BBOV_V000370	rp16	0.00078	0	2	45	106	193	0.295
BBOV_V000180	hypothetical protein	0.000909	0	1	148	170	193	0.688
BBOV_V000210	hypothetical protein	0.000925	0	1	148	170	193	0.681
BBOV_V000200	hypothetical protein	0.000925	0	1	148	170	193	0.671
BBOV_IV000030	variant erythrocyte surface antigen-1, beta subunit	0.004384	0	0	0	0	193	0.307
BBOV_III010340	conserved hypothetical protein	0.007349	0	0	0	0	193	0.293
BBOV_I000240	conserved hypothetical protein	0.00707	0	0	0	0	193	0.393
BBOV_II003100	hypothetical protein	0.000344	0	2	39	103	194	0.208
BBOV_I000100	conserved hypothetical protein	0.004153	0	0	0	0	194	0.211
BBOV_II000480	hypothetical protein	0.001496	0	0	0	0	194	0.353
BBOV_IV012150	variant erythrocyte surface antigen-1, beta subunit	0.019689	0	0	0	0	194	0.316
BBOV_I004110	ribosomal protein L17, putative	0.001347	0	0	0	0	194	0.208
BBOV_II006160	guanylate kinase, putative	0.003762	0	0	0	0	194	0.687
BBOV_II004640	vesicle transport protein, putative	0.001395	0	0	0	0	194	0.56
BBOV_IV006750	hypothetical protein	0.01629	0	0	0	0	194	0.245
BBOV_III009350	ribosomal protein S7e family protein	0.001123	0	0	0	0	194	0.266
BBOV_II002640	hypothetical protein	0.001464	0	0	0	0	195	0.251
BBOV_III001410	hypothetical protein	0.000657	0	0	0	0	195	0.228
BBOV_IV004500	GTP1/OBG containing protein	0.000507	0	0	0	0	195	0.139
BBOV_III010940	peptidyl-prolyl cis-trans isomerase, cyclophilin-type f domain containing protein	0.9726	21	0	0	0	195	0.142
BBOV_I005080	conserved hypothetical protein	0.000841	0	0	0	0	195	0.27
BBOV_I005030	conserved hypothetical protein	0.000841	0	0	0	0	195	0.27
BBOV_IV002230	U3 small nucleolar ribonucleoprotein protein IMP3-like protein	0.000476	0	0	0	0	195	0.629
BBOV_IV007610	conserved hypothetical portein	0.004754	0	0	0	0	195	0.197
BBOV_I002290	4-methyl-5(B-hydroxyethyl)-thiazol monophosphate biosynthesis enzyme, putative	0.000965	0	0	0	0	195	0.21
BBOV_II007630	conserved hypothetical protein	0.00071	0	0	0	0	195	0.892
BBOV_III002180	conserved hypothetical protein	0.000237	0	0	0	0	195	0.452
BBOV_IV004750	hypothetical protein	0.000532	0	0	0	0	195	0.257
BBOV_III003410	conserved hypothetical protein	0.001179	0	0	0	0	195	0.352
BBOV_IV011800	hypothetical protein	0.00416	0	1	21	43	196	0.186
BBOV_IV012140	SmORF	0.864009	24	0	0	0	196	0.481
BBOV_IV000530	orotate phosphoribosyltransferase	0.000645	0	0	0	0	196	0.236
BBOV_I000530	conserved hypothetical protein	0.000352	0	0	0	0	196	0.497
BBOV_IV000120	3' exoribonuclease family, domain 1 containing protein	0.001489	0	0	0	0	196	0.143
BBOV_II005200	hypothetical protein	0.000695	0	0	0	0	196	0.501
BBOV_I001790	conserved hypothetical protein	0.000193	0	0	0	0	196	0.854
BBOV_I001830	conserved hypothetical protein	0.000193	0	0	0	0	196	0.854
BBOV_IV000040	SmORF	0.889261	24	0	0	0	196	0.21
BBOV_IV006730	single stranded G-strand telomeric DNA-binding protein, putative	0.000305	0	0	0	0	196	0.299
BBOV_IV008890	cytochrome c/c1 heme lyase, putative	0.003669	0	0	0	0	196	0.335
BBOV_III011810	conserved hypothetical protein	0.001341	0	0	0	0	196	0.33
BBOV_I002780	DHHC zinc finger domain containing protein	0.05813	0	3	28	179	197	0.757
BBOV_I003150	hypothetical protein	0.350469	0	0	0	0	197	0.445
BBOV_IV010700	ubiquitin-conjugating enzyme, putative	0.00116	0	0	0	0	197	0.448
BBOV_IV009120	conserved hypothetical protein	0.001552	0	0	0	0	197	0.493
BBOV_IV003950	conserved hypothetical protein	0.004396	0	0	0	0	197	0.55
BBOV_IV008120	hypothetical protein	0.000495	0	0	0	0	197	0.661
BBOV_IV011320	conserved hypothetical protein	0.000558	0	0	0	0	197	0.232
BBOV_II004300	small GTP-binding protein sar1	0.014171	0	0	0	0	197	0.421
BBOV_II000880	ribosomal protein L6e, putative	0.0047	0	0	0	0	197	0.255
BBOV_III004570	conserved hypothetical protein	0.001773	0	0	0	0	197	0.131
BBOV_II004970	thioredoxin peroxidase-like protein	0.001955	0	0	0	0	197	0.27
BBOV_IV001110	hypothetical protein	0.001109	0	0	0	0	198	0.347
BBOV_IV002620	hypothetical protein	0.000314	0	0	0	0	199	0.491
BBOV_IV002810	2-C-methyl-D-erythritol 2,4-cyclodiphosphate synthase, putative	0.001273	0	0	0	0	199	0.432
BBOV_II004030	p29 protein	0.001486	0	0	0	0	199	0.181
BBOV_IV011480	superoxide dismutase, putative	0.002453	0	0	0	0	199	0.377
BBOV_IV002380	hypothetical protein	0.000694	0	0	0	0	199	0.455
BBOV_III009000	conserved hypothetical protein	0.000279	0	0	0	0	199	0.294
BBOV_II005120	hypothetical protein	0.001388	0	4	29	164	200	0.343
BBOV_I001780	conserved hypothetical protein	0.002861	0	1	113	135	200	0.379
BBOV_III008770	conserved hypothetical protein	0.002532	0	0	0	0	200	0.689
BBOV_II007320	50S ribosomal subunit L24, putative	0.014112	0	0	0	0	200	0.166
BBOV_IV006740	thioredoxin family protein	0.000168	0	0	0	0	200	0.209
BBOV_IV012070	peptidyl-prolyl cis-trans isomerase, putative	0.001221	0	0	0	0	200	0.204
BBOV_III007290	HesB-like domain containing protein	0.002643	0	0	0	0	200	0.324
BBOV_I002770	zinc knuckle domain containing protein	0.002361	0	0	0	0	200	0.176
BBOV_III010430	hypothetical protein	0.000895	0	0	0	0	200	0.199
BBOV_IV003800	ATP-dependent Clp protease proteolytic subunit, putative	0.001064	0	0	0	0	200	0.542
BBOV_I000440	conserved hypothetical protein	0.000974	0	0	0	0	200	0.567
BBOV_III007640	membrane protein, putative	0.000209	0	4	29	156	201	0.471
BBOV_II000690	hypothetical protein	0.263467	0	1	13	32	201	0.244
BBOV_IV003560	glutamine cyclotransferase, putative	0.001585	0	0	0	0	201	0.114
BBOV_III000640	hydrolase, NUDIX family protein	0.001178	0	0	0	0	201	0.217
BBOV_III002630	hypothetical protein	0.001271	0	0	0	0	201	0.409
BBOV_IV006340	hypothetical protein	0.000348	0	0	0	0	201	0.397
BBOV_II004170	variant erythrocyte surface antigen-1, alpha subunit	0.001182	0	0	0	0	201	0.421
BBOV_IV007700	hypothetical protein	0.204655	0	1	16	38	202	0.215
BBOV_II000030	variant erythrocyte surface antigen-1, alpha subunit	0.740672	20	0	0	0	202	0.401
BBOV_IV005180	conserved hypothetical protein	0.670077	16	0	0	0	202	0.257
BBOV_II002800	ribosomal protein L13, putative	0.001608	0	0	0	0	202	0.516
BBOV_IV011700	hypothetical protein	0.00374	0	0	0	0	202	0.757
BBOV_II007360	Thioredoxin-like protein 2	0.000934	0	0	0	0	202	0.255
BBOV_II007430	thioredoxin-like protein 2	0.000934	0	0	0	0	202	0.244
BBOV_IV007490	pre-mRNA splicing factor, putative	0.000747	0	0	0	0	202	0.407
BBOV_I000460	conserved hypothetical protein	0.002552	0	0	0	0	202	0.527
BBOV_III009730	conserved hypothetical protein	0.002448	0	0	0	0	202	0.137
BBOV_II005890	conserved hypothetical protein	0.000558	0	0	0	0	202	0.292
BBOV_IV005370	ribosomal protein L13, putative	0.001125	0	0	0	0	202	0.283
BBOV_IV007130	membrane protein, putative	0.215039	0	1	27	49	203	0.287
BBOV_II001760	hypothetical protein	0.994778	20	0	0	0	203	0.195
BBOV_II004800	hypothetical protein	0.013861	0	0	0	0	203	0.794
BBOV_III002590	tRNA (guanine-N1)-methyltransferase family protein	0.00112	0	0	0	0	203	0.212
BBOV_II002760	conserved hypothetical protein	0.000839	0	0	0	0	203	0.644
BBOV_IV001130	hypothetical protein	0.001244	0	0	0	0	203	0.304
BBOV_IV008610	hypothetical protein	0.936454	23	0	0	0	204	0.229
BBOV_III000550	ribosomal protein L15, putative	0.001141	0	0	0	0	204	0.227
BBOV_III000620	hydrolase, NUDIX family protein	0.000845	0	0	0	0	204	0.22
BBOV_II007680	UMP-CMP kinase, putative	0.000433	0	0	0	0	204	0.499
BBOV_IV011340	hypothetical protein	0.000694	0	0	0	0	204	0.201
BBOV_I005090	putative zinc binding domain (DUF701)	0.000423	0	0	0	0	204	0.254
BBOV_III001670	conserved hypothetical protein	0.000796	0	0	0	0	204	0.173
BBOV_IV006450	conserved hypothetical protein	0.893341	21	1	173	195	205	0.276
BBOV_III005650	membrane protein, putative	0.203251	0	1	27	49	205	0.566
BBOV_II004320	conserved hypothetical protein	0.000577	0	0	0	0	205	0.184
BBOV_III009920	RNA polymerase Rpb5, N-terminal domain containing protein	0.000632	0	0	0	0	205	0.211
BBOV_III002540	conserved hypothetical protein	0.001317	0	0	0	0	205	0.237
BBOV_I003140	base excision DNA repair protein, HhH-GPD family domain containing protein	0.004012	0	0	0	0	205	0.187
BBOV_III007090	proteasome A-type and B-type family protein	0.002139	0	0	0	0	205	0.316
BBOV_IV007850	conserved hypothetical protein	0.001669	0	0	0	0	205	0.158
BBOV_III002680	hypothetical protein	0.000884	0	0	0	0	206	0.131
BBOV_II005540	hypothetical protein	0.001733	0	0	0	0	206	0.239
BBOV_IV011620	hypothetical protein	0.002212	0	1	183	205	207	0.683
BBOV_III009510	NAC domain containing protein	0.000412	0	0	0	0	207	0.341
BBOV_II006260	hypothetical protein	0.002517	0	0	0	0	207	0.157
BBOV_III004170	conserved hypothetical protein	0.0005	0	0	0	0	207	0.191
BBOV_II003770	conserved hypothetical protein	0.002597	0	0	0	0	207	0.207
BBOV_IV012040	hypothetical protein	0.00067	0	0	0	0	207	0.213
BBOV_II002680	hypothetical protein	0.000996	0	0	0	0	207	0.24
BBOV_II005250	phosphatidylinositol synthase, putative	0.005179	0	4	20	187	208	0.87
BBOV_II004260	ran binding-like protein 1	0.000319	0	0	0	0	208	0.348
BBOV_III005830	Spherical Body Protein 2 truncated copy 4 (SBP2)	0.185037	0	0	0	0	208	0.731
BBOV_IV011670	membrane protein, putative	0.682401	26	0	0	0	208	0.472
BBOV_II003340	conserved hypothetical protein	0.000467	0	0	0	0	208	0.241
BBOV_I000090	ATP synthase subunit E containing protein	0.000298	0	0	0	0	208	0.466
BBOV_III011500	cytochrome c/c1 heme lyase, putative	0.001781	0	0	0	0	208	0.677
BBOV_IV000170	thioredoxin domain containing protein, putative	0.002393	0	0	0	0	209	0.218
BBOV_III009150	conserved hypothetical protein	0.002859	0	0	0	0	209	0.521
BBOV_III000940	conserved hypothetical protein	0.008816	0	1	154	176	210	0.552
BBOV_II004790	hypothetical protein	0.002581	0	0	0	0	210	0.113
BBOV_III001450	Ham1 family protein	0.000319	0	0	0	0	210	0.34
BBOV_III000570	conserved hypothetical protein	0.000854	0	0	0	0	210	0.486
BBOV_IV011300	hypothetical protein	0.00271	0	0	0	0	210	0.416
BBOV_II004580	conserved hypothetical protein	0.001344	0	0	0	0	210	0.276
BBOV_IV009980	ribosomal protein S16, putative	0.000271	0	0	0	0	210	0.172
BBOV_III004610	conserved hypothetical protein	0.000341	0	0	0	0	210	0.649
BBOV_III008860	hypothetical protein	0.002161	0	0	0	0	210	0.873
BBOV_II006680	conserved hypothetical protein	0.000232	0	4	42	196	211	0.896
BBOV_III001740	Rer1 family protein	0.000495	0	4	31	181	211	0.653
BBOV_I002480	hypothetical protein	0.970534	22	0	0	0	211	0.112
BBOV_I001020	hypothetical protein	0.999182	17	0	0	0	211	0.266
BBOV_III010220	hypothetical protein	0.000361	0	0	0	0	211	0.332
BBOV_II004220	SmORF	0.976527	22	0	0	0	211	0.414
BBOV_IV010920	GTP-binding nuclear protein Ran	0.000523	0	0	0	0	211	0.234
BBOV_III000810	conserved hypothetical protein	0.000369	0	0	0	0	211	0.364
BBOV_I004250	hypothetical protein	0.000282	0	0	0	0	211	0.879
BBOV_IV004090	conserved membrane protein, putative	0.126802	0	2	4	156	212	0.307
BBOV_III006340	membrane protein, putative	0.702983	26	1	185	207	212	0.4
BBOV_III009840	hypothetical protein	0.000366	0	0	0	0	212	0.166
BBOV_III004740	conserved hypothetical protein	0.00052	0	0	0	0	212	0.419
BBOV_II003420	p36 protein	0.000362	0	0	0	0	212	0.347
BBOV_IV006550	ras-related protein Rab11A	0.001191	0	0	0	0	212	0.354
BBOV_I002470	hypothetical protein	0.001456	0	0	0	0	212	0.376
BBOV_I001770	hypothetical protein	0.000281	0	0	0	0	212	0.746
BBOV_II006020	hypothetical protein	0.001291	0	1	123	145	213	0.313
BBOV_II000590	hypothetical protein	0.003092	0	0	0	0	213	0.202
BBOV_II006660	hypothetical protein	0.000322	0	0	0	0	213	0.46
BBOV_III007360	Rab1a	0.001706	0	0	0	0	213	0.337
BBOV_II005810	hypothetical protein	0.001693	0	0	0	0	213	0.48
BBOV_III005750	U2 small nuclear ribonucleoprotein B', putative	0.00034	0	0	0	0	213	0.179
BBOV_III003660	hypothetical protein	0.001564	0	0	0	0	213	0.344
BBOV_V000330	hypothetical protein	0.003763	0	0	0	0	214	0.146
BBOV_V000540	hypothetical protein	0.00022	0	0	0	0	214	0.323
BBOV_IV010300	hypothetical protein	0.000648	0	1	197	214	215	0.763
BBOV_IV007140	membrane protein, putative	0.306148	0	1	25	44	215	0.323
BBOV_III008080	hypothetical protein	0.000806	0	0	0	0	215	0.712
BBOV_III008970	vacuolar protein sorting 29, putative	0.003082	0	0	0	0	215	0.105
BBOV_I003220	hypothetical protein	0.000592	0	0	0	0	215	0.591
BBOV_IV008880	conserved hypothetical protein	0.000425	0	0	0	0	215	0.675
BBOV_IV004620	hypothetical protein	0.002527	0	0	0	0	215	0.281
BBOV_IV005690	hypothetical protein	0.003522	0	0	0	0	215	0.115
BBOV_III010730	hypothetical protein	0.180802	0	5	4	189	216	0.603
BBOV_III005330	hypothetical protein	0.000409	0	4	32	165	216	0.824
BBOV_I000270	conserved hypothetical protein	0.001475	0	0	0	0	216	0.214
BBOV_I000650	conserved hypothetical protein	0.001189	0	0	0	0	216	0.187
BBOV_I003200	hypothetical protein	0.001206	0	4	103	205	217	0.637
BBOV_IV004250	membrane protein, putative	0.941655	17	0	0	0	217	0.415
BBOV_III007890	conserved hypothetical protein	0.002353	0	0	0	0	217	0.177
BBOV_IV005000	cyclophilin, putative	0.997539	19	0	0	0	217	0.187
BBOV_I004270	ATP-dependent Clp protease adaptor protein ClpS domain containing protein	0.806748	30	0	0	0	217	0.329
BBOV_IV003040	hypothetical protein	0.00196	0	0	0	0	217	0.412
BBOV_III003180	ribosomal protein L1, putative	0.000474	0	0	0	0	217	0.408
BBOV_IV008990	Rab2	0.001044	0	0	0	0	217	0.243
BBOV_II002710	proteasome A-type and B-type family protein	0.000887	0	0	0	0	217	0.307
BBOV_IV010550	conserved hypothetical protein	0.001687	0	0	0	0	217	0.222
BBOV_IV006830	hypothetical protein	0.000659	0	0	0	0	217	0.875
BBOV_IV009150	hypothetical protein	0.00041	0	0	0	0	217	0.123
BBOV_IV007090	conserved hypothetical protein	0.882758	18	2	5	208	218	0.51
BBOV_II003590	mago nashi protein, putative	0.000285	0	2	163	211	218	0.603
BBOV_I001720	conserved hypothetical protein	0.000416	0	1	192	214	218	0.724
BBOV_III010490	ribosomal protein L24, putative	0.00018	0	0	0	0	218	0.228
BBOV_II004620	hypothetical protein	0.017519	0	0	0	0	218	0.208
BBOV_I004450	proteasome beta 2 subunit, putative	0.000512	0	0	0	0	218	0.307
BBOV_IV006690	hypothetical protein	0.234867	0	0	0	0	218	0.457
BBOV_II000670	hypothetical protein	0.311321	0	1	13	32	219	0.248
BBOV_IV007030	hypothetical protein	0.000402	0	0	0	0	219	0.394
BBOV_IV003520	conserved hypothetical protein	0.002228	0	0	0	0	219	0.389
BBOV_IV002490	hypothetical protein	0.001255	0	0	0	0	219	0.352
BBOV_III011720	hypothetical protein	0.001085	0	0	0	0	219	0.122
BBOV_II004480	SPOC domain containing protein	0.002065	0	0	0	0	219	0.206
BBOV_IV006080	40S ribosomal protein S15, putative	0.001187	0	0	0	0	219	0.459
BBOV_IV004040	ribosomal protein S11, putative	9.9e-05	0	0	0	0	219	0.143
BBOV_II004700	hypothetical protein	0.00196	0	0	0	0	219	0.271
BBOV_III009330	hypothetical protein	0.930059	21	0	0	0	220	0.476
BBOV_I003950	hypothetical protein	0.018312	0	0	0	0	220	0.164
BBOV_II006670	hypothetical protein	0.620113	18	0	0	0	220	0.406
BBOV_III011140	hypothetical protein	0.00092	0	0	0	0	220	0.224
BBOV_IV001920	hypothetical protein	0.000721	0	0	0	0	220	0.87
BBOV_IV007350	conserved hypothetical protein	0.005557	0	0	0	0	220	0.626
BBOV_III000460	hypothetical protein	0.002364	0	0	0	0	220	0.458
BBOV_I003030	conserved hypothetical protein	0.002001	0	0	0	0	220	0.23
BBOV_II000530	hypothetical protein	0.001046	0	0	0	0	220	0.14
BBOV_III002480	cytidylyltransferase family protein	0.006257	0	0	0	0	220	0.34
BBOV_I004830	hypothetical protein	0.001248	0	0	0	0	220	0.624
BBOV_IV009020	hypothetical protein	0.770375	24	1	7	24	221	0.511
BBOV_II000940	variant erythrocyte surface antigen-1, alpha subunit	0.001331	0	1	66	88	221	0.545
BBOV_V000360	rps13	0.001411	0	0	0	0	221	0.265
BBOV_III000780	Rab1b	0.001846	0	0	0	0	221	0.167
BBOV_IV003600	ribosomal protein L7/L12	0.001983	0	0	0	0	221	0.183
BBOV_V000090	rps2	0.000758	0	0	0	0	221	0.293
BBOV_IV006230	U2 small nuclear ribonucleoprotein A', putative	0.001181	0	0	0	0	221	0.229
BBOV_IV008200	membrane protein, putative	0.847498	22	1	198	217	222	0.24
BBOV_III008180	hypothetical protein	0.000364	0	0	0	0	222	0.233
BBOV_IV002910	Ras-related protein Rab-5	0.000989	0	0	0	0	222	0.378
BBOV_II002130	hypothetical protein	0.002142	0	0	0	0	222	0.224
BBOV_IV010370	vacuolar sorting protein 28, putative	0.00065	0	0	0	0	222	0.858
BBOV_IV008030	conserved hypothetical protein	0.000837	0	0	0	0	222	0.177
BBOV_III009520	conserved hypothetical protein	0.000901	0	0	0	0	222	0.65
BBOV_III009160	ER lumen protein retaining receptor	0.007678	0	4	41	204	223	0.751
BBOV_II001650	40S ribosomal protein S3 protein, putative	0.000646	0	0	0	0	223	0.256
BBOV_IV009840	hypothetical protein	0.000398	0	0	0	0	223	0.8
BBOV_III003020	conserved hypothetical protein	0.001094	0	0	0	0	223	0.788
BBOV_IV000600	hypothetical protein	0.001572	0	0	0	0	223	0.139
BBOV_II004940	hypothetical protein	0.000339	0	0	0	0	223	0.29
BBOV_II006380	Thioredoxin family protein	0.999417	19	1	181	203	224	0.401
BBOV_II005310	single-strand binding protein, putative	0.940294	24	1	7	29	224	0.141
BBOV_II002940	conserved hypothetical protein	0.000328	0	0	0	0	224	0.779
BBOV_IV011200	hypothetical protein	0.000716	0	0	0	0	224	0.363
BBOV_II004860	RNA recognition motif (RRM)-containing protein	0.00205	0	0	0	0	224	0.284
BBOV_II001250	vesicle-associated membrane protein, putative	0.002041	0	1	205	224	225	0.274
BBOV_II003830	RWD domain containing protein	0.000574	0	0	0	0	225	0.435
BBOV_IV008300	protein kinase domain containing protein	0.000511	0	0	0	0	225	0.329
BBOV_IV008470	ATP synthase F1 delta subunit, putative	0.003357	0	0	0	0	225	0.519
BBOV_I004380	conserved hypothetical protein	0.000467	0	0	0	0	225	0.221
BBOV_II004070	ATP-dependent Clp protease proteolytic subunit 1, putative	0.000515	0	0	0	0	225	0.277
BBOV_IV000420	conserved hypothetical protein	0.733529	23	0	0	0	226	0.202
BBOV_III001370	Mak16 family protein	0.002898	0	0	0	0	226	0.806
BBOV_II006520	hypothetical protein	0.002317	0	0	0	0	226	0.558
BBOV_IV001990	conserved hypothetical protein	0.000946	0	0	0	0	226	0.181
BBOV_IV002060	proteasome subunit beta type 4	0.001315	0	0	0	0	226	0.164
BBOV_II001430	hypothetical protein	0.004455	0	0	0	0	227	0.305
BBOV_IV000240	hypothetical protein	0.00077	0	0	0	0	227	0.794
BBOV_II003710	hypothetical protein	0.000669	0	0	0	0	227	0.201
BBOV_III010500	ribosomal protein L10, putative	0.000785	0	0	0	0	227	0.218
BBOV_III004450	Ras family protein	0.00092	0	0	0	0	227	0.279
BBOV_VI000020	cytochrome c oxidase subunit III	0.009575	0	6	25	227	228	0.795
BBOV_IV002100	hypothetical protein	0.001099	0	1	133	155	228	0.405
BBOV_IV008970	membrane protein, putative	0.994225	21	0	0	0	228	0.236
BBOV_III011510	isy1-like splicing family protein	0.00056	0	0	0	0	228	0.49
BBOV_III004150	hypothetical protein	0.002511	0	0	0	0	228	0.277
BBOV_II005740	conserved hypothetical protein	0.002423	0	0	0	0	228	0.146
BBOV_IV009280	hypothetical protein	0.000403	0	1	206	228	229	0.847
BBOV_IV002510	hypothetical protein	0.00108	0	0	0	0	229	0.331
BBOV_IV002540	hypothetical protein	0.000293	0	0	0	0	229	0.102
BBOV_III004770	hypothetical protein	0.001476	0	0	0	0	229	0.155
BBOV_IV002150	Tetratricopeptide repeat protein 1 (TPR)	0.001225	0	0	0	0	229	0.488
BBOV_III001430	hypothetical protein	0.00038	0	0	0	0	229	0.416
BBOV_IV002310	undecaprenyl pyrophosphate synthetase, putative	0.001406	0	0	0	0	229	0.42
BBOV_II000300	TBC domain containing protein	0.001004	0	0	0	0	229	0.763
BBOV_II004490	conserved hypothetical protein	0.000738	0	0	0	0	229	0.28
BBOV_I004030	hypothetical protein	0.000603	0	0	0	0	229	0.219
BBOV_III005530	hypothetical protein	0.000878	0	3	24	198	230	0.913
BBOV_II006850	hypothetical protein	0.000421	0	2	31	146	230	0.758
BBOV_III001440	hypothetical protein	0.000697	0	0	0	0	230	0.29
BBOV_III010440	3'-5' exonuclease domain containing protein	0.002026	0	0	0	0	230	0.337
BBOV_III004660	40S ribosomal protein S6, putative	0.001074	0	0	0	0	230	0.254
BBOV_I002360	hypothetical protein	0.001686	0	0	0	0	230	0.199
BBOV_IV000780	hypothetical protein	0.871858	26	0	0	0	231	0.497
BBOV_IV002400	hypothetical protein	0.000979	0	0	0	0	231	0.136
BBOV_I003400	hypothetical protein	0.633818	31	1	7	29	232	0.218
BBOV_III000890	hypothetical protein	0.000884	0	1	198	220	232	0.525
BBOV_IV008040	hypothetical protein	0.002619	0	0	0	0	232	0.468
BBOV_III004670	conserved hypothetical protein	0.002029	0	0	0	0	232	0.125
BBOV_II006910	SNF7 family protein	0.001011	0	0	0	0	232	0.462
BBOV_II005980	Rab11b protein, putative	0.000454	0	0	0	0	232	0.352
BBOV_II002560	conserved hypothetical protein	0.000549	0	0	0	0	232	0.465
BBOV_IV001670	hypothetical protein	0.574247	29	1	7	29	233	0.226
BBOV_III000050	SmORF	0.97918	22	0	0	0	233	0.308
BBOV_II000060	SmORF	0.962726	22	0	0	0	233	0.295
BBOV_IV003120	hypothetical protein	0.911102	19	0	0	0	233	0.394
BBOV_II002590	membrane protein, putative	0.4338	0	0	0	0	233	0.483
BBOV_II007400	conserved hypothetical protein	0.00035	0	0	0	0	233	0.177
BBOV_III001570	acetyltransferase, GNAT family protein	0.00168	0	0	0	0	233	0.223
BBOV_III001720	Rab7	0.020396	0	0	0	0	233	0.387
BBOV_IV010030	polyubiquitin, putative	0.00206	0	0	0	0	233	0.348
BBOV_III004650	V-type ATPase, D subunit family protein	0.000703	0	0	0	0	233	0.402
BBOV_III003000	hypothetical protein	0.001547	0	4	70	206	234	0.937
BBOV_II002060	conserved hypothetical protein	0.000725	0	3	78	220	234	0.872
BBOV_III005970	membrane protein, putative	0.014527	0	1	13	35	234	0.291
BBOV_IV005580	hypothetical protein	0.0012	0	1	89	111	234	0.385
BBOV_II000580	hypothetical protein	0.001147	0	0	0	0	234	0.401
BBOV_IV008820	hypothetical protein	0.002859	0	0	0	0	234	0.505
BBOV_II002030	39S ribosomal protein L47, mitochondrial precursor	0.003135	0	0	0	0	234	0.691
BBOV_III002260	conserved hypothetical protein	0.000632	0	0	0	0	234	0.326
BBOV_IV011310	membrane protein, putative	0.963494	37	0	0	0	234	0.214
BBOV_IV011510	hypothetical protein	0.00117	0	0	0	0	234	0.495
BBOV_III004440	conserved hypothetical protein	0.001215	0	2	102	191	235	0.705
BBOV_II000400	SmORF	0.975152	24	0	0	0	235	0.15
BBOV_II003960	membrane protein, putative	0.878596	18	0	0	0	235	0.127
BBOV_II000840	hypothetical protein	0.001061	0	0	0	0	235	0.178
BBOV_III007320	hypothetical protein	0.001282	0	0	0	0	235	0.375
BBOV_I001710	conserved hypothetical protein	0.00047	0	0	0	0	235	0.256
BBOV_IV004850	hypothetical protein	0.902976	22	1	7	24	236	0.264
BBOV_I003410	ribosomal protein L21 domain containing protein	0.383889	0	1	4	23	236	0.186
BBOV_IV009170	membrane protein, putative	0.975192	28	0	0	0	236	0.133
BBOV_I004540	hypothetical protein	0.000607	0	0	0	0	236	0.7
BBOV_III006520	Spherical Body Protein 2 truncated copy 10 (SBP2)	0.441401	0	0	0	0	236	0.597
BBOV_III009200	proteasome A-type and B-type family protein	0.000501	0	0	0	0	236	0.224
BBOV_III000310	proteasome A-type and B-type family protein	0.000551	0	0	0	0	236	0.367
BBOV_III011470	FHA domain containing protein	0.000615	0	0	0	0	236	0.131
BBOV_IV003270	nucleosome assembly protein	0.000397	0	0	0	0	236	0.233
BBOV_III003310	hypothetical protein	0.020353	0	0	0	0	236	0.211
BBOV_V000420	rps3	0.000251	0	0	0	0	237	0.287
BBOV_III007870	conserved hypothetical protein	0.002545	0	0	0	0	237	0.253
BBOV_I000960	hypothetical protein	0.000748	0	0	0	0	237	0.171
BBOV_III006440	thymidylate kinase, putative	0.009761	0	0	0	0	237	0.324
BBOV_II002180	ribosomal RNA large subunit methyltransferase J protein, putative	0.002374	0	0	0	0	237	0.245
BBOV_III006410	membrane protein, putative	0.003001	0	5	20	227	238	0.928
BBOV_IV008270	regulator of ribosome biosynthesis, putative	0.001233	0	0	0	0	238	0.264
BBOV_II007040	eukaryotic translation initiation factor 2, beta, putative	0.000605	0	0	0	0	238	0.254
BBOV_II006710	splicing factor 3a, subunit 2, putative	0.001701	0	0	0	0	238	0.234
BBOV_IV005210	tetratricopeptide repeat containing domain protein	0.000763	0	0	0	0	238	0.858
BBOV_IV010500	hypothetical protein	0.000213	0	0	0	0	238	0.848
BBOV_III010800	conserved hypothetical protein	0.00126	0	2	50	157	239	0.81
BBOV_III009480	hypothetical protein	0.001652	0	0	0	0	239	0.319
BBOV_II006300	hypothetical protein	0.001292	0	0	0	0	239	0.717
BBOV_II002700	splicing factor, arginine/serine-rich 3, putative	0.000444	0	0	0	0	239	0.172
BBOV_III003870	Zinc finger C-x8-C-x5-C-x3-H type domain containing protein	0.000488	0	0	0	0	239	0.289
BBOV_III008280	YEATS family protein	0.001304	0	0	0	0	239	0.19
BBOV_II005720	hypothetical protein	0.002575	0	0	0	0	239	0.257
BBOV_III005860	Spherical Body Protein 2 truncated copy 6 (SBP2)	0.370496	0	1	13	35	240	0.695
BBOV_IV005970	hypothetical protein	0.000346	0	0	0	0	240	0.114
BBOV_IV005700	50S ribosomal protein L13, putative	0.026067	0	0	0	0	240	0.148
BBOV_III002460	ribose 5-phosphate isomerase A family protein	0.000833	0	0	0	0	240	0.205
BBOV_IV004240	conserved hypothetical protein	0.567637	28	0	0	0	240	0.196
BBOV_III006200	hypothetical protein	0.525293	18	0	0	0	240	0.743
BBOV_IV003370	translation elongation factor-1 beta subunit	0.002104	0	0	0	0	240	0.269
BBOV_III001340	hypothetical protein	0.001345	0	0	0	0	240	0.762
BBOV_IV009230	conserved hypothetical protein	0.002234	0	0	0	0	240	0.304
BBOV_IV004880	hypothetical protein	0.002186	0	0	0	0	240	0.133
BBOV_II006810	SmORF	0.777118	19	0	0	0	241	0.455
BBOV_IV007930	SmORF	0.915845	24	0	0	0	241	0.285
BBOV_IV002020	hypothetical protein	0.000843	0	0	0	0	241	0.176
BBOV_IV002600	hypothetical protein	0.008609	0	0	0	0	241	0.281
BBOV_III005930	hypothetical protein	0.002203	0	0	0	0	241	0.457
BBOV_III006780	small GTP-binding protein, putative	0.001191	0	0	0	0	241	0.318
BBOV_IV011820	ribosomal protein L23, putative	0.00085	0	0	0	0	241	0.181
BBOV_IV001620	conserved hypothetical protein	0.000934	0	0	0	0	241	0.681
BBOV_IV002340	prolyl 4-hydroxylase alpha-related protein PH4, putative	0.001119	0	0	0	0	241	0.146
BBOV_IV008100	nucleoside monophosphate kinase	0.490305	0	0	0	0	241	0.427
BBOV_I001850	hypothetical protein	0.003052	0	2	63	218	242	0.367
BBOV_III005790	Spherical Body Protein 2 truncated copy 3 (SBP2)	0.139997	0	1	13	35	242	0.533
BBOV_IV008950	casein kinase II beta 4 subunit, putative	0.001037	0	0	0	0	242	0.278
BBOV_I004490	peptidyl-prolyl cis-trans isomerase, cyclophilin-type	0.135068	0	0	0	0	242	0.221
BBOV_II000620	hypothetical protein	0.000829	0	0	0	0	242	0.273
BBOV_III008220	hypothetical protein	0.002465	0	0	0	0	242	0.476
BBOV_V000430	rpl2	0.002539	0	0	0	0	242	0.166
BBOV_II002500	hypothetical protein	0.000371	0	0	0	0	242	0.17
BBOV_II005030	hypothetical protein	0.001609	0	0	0	0	242	0.442
BBOV_III001000	conserved hypothetical protein	0.000547	0	0	0	0	242	0.637
BBOV_III011150	translation initiation factor E4, putative	0.000929	0	0	0	0	242	0.298
BBOV_III007410	membrane protein, putative	0.818307	33	1	210	232	243	0.275
BBOV_I004640	conserved hypothetical protein	0.001242	0	1	7	29	243	0.626
BBOV_I004840	hypothetical protein	0.000993	0	0	0	0	243	0.551
BBOV_III003910	conserved hypothetical protein	0.000356	0	0	0	0	243	0.262
BBOV_II006530	membrane protein, putative	0.868091	19	5	84	225	244	0.913
BBOV_III009230	conserved hypothetical protein	0.000685	0	1	221	240	244	0.497
BBOV_II002570	membrane protein, putative	0.635974	36	0	0	0	244	0.468
BBOV_I003880	SmORF	0.437579	0	0	0	0	244	0.158
BBOV_II001800	hypothetical protein	0.01847	0	0	0	0	244	0.367
BBOV_I004750	RNA recognition motif. (a.k.a. RRM, RBD, or RNP) domain containing protein	0.001003	0	0	0	0	244	0.217
BBOV_IV003850	ATP-dependent Clp protease proteolytic subunit, putative	0.384548	0	1	7	24	245	0.467
BBOV_IV000720	hypothetical protein	0.003054	0	1	225	244	245	0.773
BBOV_I000560	conserved hypothetical protein	0.001771	0	0	0	0	245	0.509
BBOV_I003480	hypothetical protein	0.000444	0	0	0	0	245	0.188
BBOV_II004360	conserved hypothetical protein	0.002058	0	0	0	0	245	0.297
BBOV_II006230	protein kinase CK2 regulatory subunit CK2B1	0.000687	0	0	0	0	245	0.161
BBOV_III004250	SCO1/SenC family protein	0.000256	0	0	0	0	245	0.176
BBOV_I004310	conserved hypothetical protein	0.00052	0	0	0	0	245	0.173
BBOV_III007990	Maf-like protein family protein	0.003069	0	0	0	0	245	0.208
BBOV_III002690	dimethyladenosine transferase, putative	0.000884	0	0	0	0	246	0.325
BBOV_IV009850	phosphomannomutase, putative	0.001167	0	0	0	0	246	0.224
BBOV_I004630	conserved hypothetical protein	0.000202	0	0	0	0	246	0.329
BBOV_I004420	conserved hypothetical protein	0.00039	0	0	0	0	246	0.248
BBOV_II005350	subunit of proteaseome activator complex, putative	0.00027	0	0	0	0	246	0.347
BBOV_II003750	hypothetical protein	0.000671	0	6	40	237	247	0.88
BBOV_IV000830	hypothetical protein	0.004717	0	1	186	205	247	0.272
BBOV_IV010810	ankyrin repeat containing protein	0.000835	0	0	0	0	247	0.378
BBOV_I003260	hypothetical protein	0.00156	0	0	0	0	247	0.15
BBOV_III003220	hypothetical protein	0.002941	0	0	0	0	247	0.173
BBOV_III006700	hypothetical protein	0.001387	0	0	0	0	247	0.518
BBOV_II005790	u1 snRNP, putative	0.014191	0	0	0	0	247	0.119
BBOV_IV010800	membrane protein, putative	0.957415	23	1	5	22	248	0.099
BBOV_I003270	membrane protein, putative	0.793263	21	1	188	210	248	0.195
BBOV_I001660	hypothetical protein	0.681494	27	0	0	0	248	0.928
BBOV_III005190	conserved hypothetical protein	0.090533	0	0	0	0	248	0.296
BBOV_IV011110	hypothetical protein	0.000759	0	0	0	0	248	0.799
BBOV_III007860	phosphoglycerate mutase 1 family protein	0.003174	0	0	0	0	248	0.287
BBOV_IV011390	hypothetical protein	0.000964	0	0	0	0	248	0.803
BBOV_IV003400	peptidyl-prolyl isomerase	0.000998	0	0	0	0	248	0.278
BBOV_III005490	tRNA pseudouridine synthase A family protein	0.001897	0	0	0	0	248	0.203
BBOV_II003490	DnaJ protein, putative	0.000298	0	0	0	0	248	0.679
BBOV_III009910	hypothetical protein	0.000474	0	0	0	0	248	0.261
BBOV_IV005060	RNA-binding protein, putative	0.001005	0	0	0	0	248	0.265
BBOV_III008020	hypothetical protein	0.003199	0	2	166	242	249	0.571
BBOV_IV010000	membrane protein, putative	0.912777	26	0	0	0	249	0.28
BBOV_III005100	MJ0570-related uncharacterized domain containing protein	0.003739	0	0	0	0	249	0.204
BBOV_IV008440	hypothetical protein	0.000185	0	0	0	0	249	0.897
BBOV_III002760	conserved hypothetical protein	0.00114	0	0	0	0	249	0.186
BBOV_I003050	conserved hypothetical protein	0.000461	0	7	44	245	250	0.84
BBOV_IV000770	hypothetical protein	0.813581	31	0	0	0	250	0.364
BBOV_III007760	conserved hypothetical protein	0.010412	0	0	0	0	250	0.638
BBOV_III000770	conserved hypothetical protein	0.000872	0	0	0	0	250	0.284
BBOV_I003760	hypothetical protein	0.000719	0	0	0	0	250	0.14
BBOV_IV009820	hypothetical protein	0.001318	0	0	0	0	250	0.171
BBOV_IV008670	hypothetical protein	0.002142	0	0	0	0	250	0.18
BBOV_I001480	proteasome alpha 5 subunit, putative	0.001332	0	0	0	0	250	0.276
BBOV_IV002680	conserved hypothetical protein	0.000559	0	0	0	0	250	0.885
BBOV_IV007810	U2 splicing factor subunit, putative	0.000569	0	0	0	0	251	0.438
BBOV_III000720	hypothetical protein	0.000256	0	0	0	0	251	0.813
BBOV_III005120	hypothetical protein	0.005105	0	0	0	0	251	0.183
BBOV_III007270	hypothetical protein	0.002057	0	5	65	217	252	0.455
BBOV_II002580	membrane protein, putative	0.922979	36	0	0	0	252	0.593
BBOV_III004580	hypothetical protein	0.00069	0	0	0	0	252	0.201
BBOV_I000720	hypothetical protein	0.00221	0	6	21	252	253	0.841
BBOV_IV001480	membrane protein, putative	0.001326	0	6	30	235	253	0.89
BBOV_II001700	conserved hypothetical protein	0.000797	0	1	143	162	253	0.233
BBOV_III000390	hypothetical protein	0.922982	20	0	0	0	253	0.209
BBOV_I003690	thioredoxin, putative	0.449996	0	0	0	0	253	0.324
BBOV_II000790	hypothetical protein	0.000328	0	0	0	0	253	0.377
BBOV_I002340	phosphoadenosine phosphosulfate reductase family domain containing protein	0.000668	0	0	0	0	253	0.231
BBOV_III007080	N-acetylglucosaminyl-phosphatidylinositol de-n-acetylase, putative	0.468368	0	0	0	0	253	0.249
BBOV_II005290	ADP-ribosylation factor, putative	0.088886	0	0	0	0	253	0.222
BBOV_II007500	transcription initiation factor TFIIB, putative	0.000827	0	0	0	0	253	0.24
BBOV_II001870	RNA recognition motif containing protein	0.000394	0	0	0	0	253	0.162
BBOV_II001220	triosephosphate isomerase protein, putative	0.001241	0	0	0	0	253	0.506
BBOV_III005140	phosphorylase family protein	0.00081	0	0	0	0	253	0.335
BBOV_III011210	glycosyl transferase, group 2 family protein	0.00061	0	0	0	0	253	0.38
BBOV_III004480	conserved hypothetical protein	0.001501	0	0	0	0	253	0.399
BBOV_III004500	conserved hypothetical protein	0.001501	0	0	0	0	253	0.399
BBOV_II004330	conserved hypothetical protein	0.002163	0	2	73	134	254	0.236
BBOV_III004780	membrane protein, putative	0.850991	23	1	4	23	254	0.098
BBOV_I000570	conserved hypothetical protein	0.000324	0	0	0	0	254	0.149
BBOV_I004500	antioxidant, AhpC/TSA family	0.003097	0	0	0	0	254	0.195
BBOV_III001780	hypothetical protein	0.000775	0	0	0	0	254	0.183
BBOV_I002790	conserved hypothetical protein	0.001487	0	0	0	0	254	0.272
BBOV_IV007420	membrane protein, putative	0.199826	0	1	12	34	255	0.254
BBOV_IV004340	membrane protein, putative	0.917518	23	0	0	0	255	0.423
BBOV_II003620	hypothetical protein	0.001032	0	0	0	0	255	0.283
BBOV_II007660	hypothetical protein	0.000242	0	0	0	0	255	0.597
BBOV_IV003500	hypothetical protein	0.00089	0	0	0	0	255	0.678
BBOV_I000430	Bax inhibitor-1, putative	0.01304	0	7	33	235	256	0.839
BBOV_III009660	conserved hypothetical protein	0.003291	0	4	13	178	256	0.49
BBOV_II001350	hypothetical protein	0.000528	0	1	209	231	256	0.356
BBOV_II007300	membrane protein, putative	0.736938	19	0	0	0	256	0.865
BBOV_IV009140	conserved hypothetical protein	0.000898	0	0	0	0	256	0.265
BBOV_III002040	conserved hypothetical protein	0.00048	0	0	0	0	256	0.472
BBOV_III006380	conserved hypothetical protein	0.000817	0	0	0	0	256	0.848
BBOV_III002340	SmORF	0.912006	24	0	0	0	256	0.241
BBOV_IV001530	hypothetical protein	0.000378	0	0	0	0	256	0.271
BBOV_II006430	14-3-3 protein	0.000683	0	0	0	0	256	0.931
BBOV_II000470	predicted protein	0.000289	0	0	0	0	256	0.491
BBOV_IV004180	hypothetical protein	0.000744	0	0	0	0	257	0.22
BBOV_II001380	SmORF	0.979909	25	0	0	0	257	0.261
BBOV_II005960	conserved hypothetical protein	0.000803	0	0	0	0	257	0.379
BBOV_III011800	ribosomal protein L2 family protein	0.000546	0	0	0	0	257	0.155
BBOV_IV000320	proteasome subunit alpha type 1	0.000841	0	0	0	0	257	0.303
BBOV_III009190	proteasome A-type and B-type family protein	0.000844	0	0	0	0	257	0.251
BBOV_IV008260	co-chaperone GrpE, putative	0.000692	0	0	0	0	258	0.415
BBOV_II005920	ubiquitin fusion degradation protein, putative	0.00091	0	0	0	0	258	0.18
BBOV_I001060	hypothetical protein	0.000197	0	0	0	0	258	0.76
BBOV_IV004720	MYND finger domain protein, putative	0.000446	0	0	0	0	258	0.171
BBOV_I004410	conserved hypothetical protein	0.000876	0	0	0	0	258	0.732
BBOV_I004930	regulator of chromosome condensation (RCC1) domain containing protein	0.000947	0	0	0	0	258	0.248
BBOV_III001130	hypothetical protein	0.001346	0	0	0	0	259	0.572
BBOV_IV002930	adenylate kinase 2	0.989825	20	0	0	0	259	0.453
BBOV_II003040	protein phosphatase 1, regulatory (inhibitor) subunit 7, putative	0.000379	0	0	0	0	259	0.234
BBOV_III000260	ribosomal protein Se8, putative	0.000182	0	0	0	0	259	0.191
BBOV_IV007800	proteasome subunit alpha, putative	0.003422	0	0	0	0	259	0.357
BBOV_IV005940	exosome complex exonuclease rrp41, putative	0.001057	0	0	0	0	259	0.329
BBOV_IV002660	hypothetical protein	0.001205	0	0	0	0	259	0.344
BBOV_III000980	60S ribosomal protein L7, putative	0.000818	0	0	0	0	259	0.314
BBOV_III010170	hypothetical protein	0.001341	0	0	0	0	260	0.486
BBOV_III000860	conserved hypothetical protein	0.00613	0	0	0	0	260	0.769
BBOV_III004090	hypothetical protein	0.001287	0	0	0	0	260	0.177
BBOV_IV004640	hypothetical protein	0.0006	0	0	0	0	260	0.12
BBOV_IV004100	GTP-binding protein, putative	0.000859	0	0	0	0	260	0.356
BBOV_I000550	hypothetical protein	0.001479	0	0	0	0	260	0.528
BBOV_III005150	hypothetical protein	0.000672	0	0	0	0	260	0.155
BBOV_II000140	mitochondrial carrier protein, putative	0.007004	0	2	189	256	261	0.192
BBOV_IV001750	hypothetical protein	0.00125	0	0	0	0	261	0.634
BBOV_III010570	hypothetical protein	0.000285	0	0	0	0	261	0.671
BBOV_III008600	Der1-like family protein	0.001725	0	4	24	193	262	0.714
BBOV_II004430	Plasmodium falciparum CPW-WPC domain containing protein	0.794724	17	0	0	0	262	0.222
BBOV_IV005960	conserved hypothetical protein	0.000704	0	0	0	0	262	0.274
BBOV_III007530	ribosomal protein S4e, putative	0.000383	0	0	0	0	262	0.201
BBOV_III007150	conserved hypothetical protein	0.000863	0	0	0	0	262	0.898
BBOV_II003020	hypothetical protein	0.001752	0	0	0	0	262	0.163
BBOV_IV008370	hypothetical protein	0.000705	0	0	0	0	262	0.35
BBOV_III005890	translation initiation factor eIF-6 family protein	0.003523	0	0	0	0	262	0.244
BBOV_II003220	conserved hypothetical protein	0.001938	0	0	0	0	262	0.181
BBOV_III010600	conserved hypothetical protein	0.001329	0	0	0	0	262	0.251
BBOV_III002570	hypothetical protein	0.000358	0	0	0	0	262	0.762
BBOV_I000320	hypothetical protein	0.005244	0	0	0	0	262	0.31
BBOV_III001620	membrane protein, putative	0.035799	0	1	13	35	263	0.226
BBOV_III010950	conserved hypothetical protein	0.000745	0	0	0	0	263	0.102
BBOV_III003970	hypothetical protein	0.000357	0	0	0	0	263	0.821
BBOV_I003680	conserved hypothetical protein	0.002578	0	0	0	0	263	0.242
BBOV_IV009090	hypothetical protein	0.001547	0	0	0	0	263	0.767
BBOV_III006300	ribosomal protein L9, N-terminal domain containing protein	0.001156	0	1	26	48	264	0.176
BBOV_IV010830	hypothetical protein	0.001937	0	0	0	0	264	0.102
BBOV_II006360	Proliferating cell nuclear antigen	0.002097	0	0	0	0	264	0.187
BBOV_II004150	SmORF	0.962098	22	0	0	0	264	0.167
BBOV_III000840	conserved hypothetical protein	0.000513	0	0	0	0	264	0.288
BBOV_IV007670	hypothetical protein	0.001873	0	0	0	0	264	0.138
BBOV_I000890	ribonuclease H, putative	0.005532	0	0	0	0	264	0.244
BBOV_III001480	40S ribosomal protein S3Ae, putative	0.000382	0	0	0	0	264	0.38
BBOV_II002070	integral membrane protein, putative	0.001889	0	4	33	256	265	0.686
BBOV_II007610	conserved hypothetical protein	0.000373	0	4	35	206	265	0.871
BBOV_I003020	merozoite surface antigen-2c (MSA-2c)	0.892832	21	0	0	0	265	0.597
BBOV_I001680	hypothetical protein	0.745893	23	0	0	0	265	0.685
BBOV_I001670	hypothetical protein	0.915257	22	0	0	0	265	0.713
BBOV_I004400	hypothetical protein	0.040352	0	0	0	0	265	0.728
BBOV_IV006650	hypothetical protein	0.000913	0	0	0	0	265	0.513
BBOV_IV010450	ribosomal protein L17, putative	0.000289	0	0	0	0	265	0.197
BBOV_III009460	conserved hypothetical protein	0.000648	0	0	0	0	265	0.752
BBOV_I000850	conserved hypothetical protein	0.002068	0	0	0	0	265	0.278
BBOV_IV009160	conserved hypothetical protein	0.00089	0	0	0	0	265	0.216
BBOV_IV005610	tubulin-specific chaperone, putative	0.000616	0	0	0	0	265	0.18
BBOV_III009400	hypothetical protein	0.000683	0	0	0	0	265	0.22
BBOV_III000130	conserved hypothetical protein	0.000593	0	0	0	0	265	0.503
BBOV_III009530	conserved hypothetical protein	0.000946	0	0	0	0	265	0.273
BBOV_IV008250	conserved hypothetical protein	0.655933	19	0	0	0	266	0.208
BBOV_I004290	8-oxoguanine DNA glycosylase, putative	0.016234	0	0	0	0	266	0.207
BBOV_II003610	conserved hypothetical protein	0.001428	0	0	0	0	266	0.181
BBOV_II005970	proteosome A, putative	0.001523	0	0	0	0	266	0.229
BBOV_III008910	hypothetical protein	0.00094	0	1	240	262	267	0.761
BBOV_IV008760	conserved hypothetical protein	0.001475	0	0	0	0	267	0.23
BBOV_I003500	membrane protein, putative	0.895348	21	0	0	0	267	0.322
BBOV_I004090	hypothetical protein	0.005587	0	0	0	0	267	0.205
BBOV_II003120	hypothetical protein	0.000929	0	0	0	0	268	0.91
BBOV_III011700	hypothetical protein	0.89217	13	0	0	0	268	0.21
BBOV_IV002920	diphthine synthase	0.021685	0	0	0	0	268	0.228
BBOV_II007080	hypothetical protein	0.001386	0	0	0	0	268	0.845
BBOV_IV011930	conserved hypothetical protein	0.000367	0	0	0	0	268	0.354
BBOV_IV004370	translation initiation factor 3 subunit, putative	0.000974	0	0	0	0	268	0.122
BBOV_IV009000	proteasome epsilon subunit, putative	0.002002	0	0	0	0	268	0.411
BBOV_II006050	hypothetical protein	0.000491	0	0	0	0	268	0.808
BBOV_II007260	conserved hypothetical protein	0.001871	0	1	90	112	269	0.287
BBOV_IV006640	hypothetical protein	0.001546	0	0	0	0	269	0.465
BBOV_IV000860	conserved hypothetical protein	0.005552	0	0	0	0	269	0.349
BBOV_IV011640	hypothetical protein	0.000322	0	0	0	0	269	0.206
BBOV_IV003540	ribosomal protein S2	0.001377	0	0	0	0	269	0.203
BBOV_III010580	ribosomal protein L7Ae family protein	0.001441	0	0	0	0	269	0.391
BBOV_I000950	conserved hypothetical protein	0.11686	0	0	0	0	269	0.38
BBOV_II005210	hypothetical protein	0.000437	0	0	0	0	269	0.757
BBOV_III004210	membrane protein, putative	0.797434	18	1	214	233	270	0.896
BBOV_IV000710	cytochrome c oxidase subunit 2a, putative	0.000924	0	1	207	229	270	0.161
BBOV_III000790	hypothetical protein	0.013681	0	1	28	47	270	0.305
BBOV_IV005190	hypothetical protein	0.002179	0	0	0	0	270	0.339
BBOV_III011490	anti-silencing protein, ASF1-like family protein	0.001321	0	0	0	0	270	0.069
BBOV_III005390	metal-binding domain in RNase L inhibitor, RLI family protein	0.001545	0	0	0	0	270	0.205
BBOV_III010200	conserved hypothetical protein	0.001182	0	4	58	179	271	0.892
BBOV_IV005650	membrane protein, putative	0.632984	17	0	0	0	271	0.737
BBOV_III006540	Spherical Body Protein 2 truncated copy 11 (SBP2)	0.379437	0	0	0	0	271	0.321
BBOV_III003390	RNA recognition motif domain containing protein	0.000602	0	0	0	0	271	0.15
BBOV_IV011180	conserved hypothetical protein	0.000823	0	0	0	0	271	0.721
BBOV_IV008660	proteasome subunit beta 7, putative	0.000864	0	0	0	0	271	0.181
BBOV_III005250	hypothetical protein	0.001406	0	0	0	0	271	0.128
BBOV_III005540	hypothetical protein	0.000752	0	0	0	0	271	0.185
BBOV_II006500	hypothetical protein	0.000929	0	0	0	0	271	0.222
BBOV_III003750	SNARE domain containing protein	0.000758	0	1	249	271	272	0.594
BBOV_I001050	hypothetical protein	0.48446	0	0	0	0	272	0.821
BBOV_I001120	SmORF	0.886909	24	0	0	0	272	0.214
BBOV_III003610	26S proteasome non-ATPase regulatory subunit Nin1/mts3 family protein	0.001573	0	0	0	0	273	0.507
BBOV_IV002450	prohibitin	0.339676	0	0	0	0	273	0.626
BBOV_III008460	40S ribosomal protein S2, putative	0.001509	0	0	0	0	273	0.327
BBOV_IV006500	hypothetical protein	0.991651	21	0	0	0	274	0.691
BBOV_II002820	membrane protein, putative	0.85811	36	0	0	0	274	0.217
BBOV_IV006480	membrane protein, putative	0.992427	20	0	0	0	274	0.357
BBOV_IV010600	hypothetical protein	0.001164	0	0	0	0	274	0.136
BBOV_II003240	conserved hypothetical protein	0.000399	0	0	0	0	274	0.134
BBOV_II001330	hypothetical protein	0.001598	0	0	0	0	274	0.606
BBOV_III011460	hypothetical protein	0.00508	0	0	0	0	274	0.621
BBOV_III003240	conserved hypothetical protein	0.006125	0	0	0	0	275	0.465
BBOV_I000580	hypothetical protein	0.002255	0	0	0	0	275	0.095
BBOV_III010630	ubiquitin carboxyl-terminal hydrolase, family 1 protein	0.001457	0	0	0	0	275	0.22
BBOV_IV003920	hypothetical protein	0.275732	0	0	0	0	275	0.321
BBOV_IV005420	hypothetical protein	0.000346	0	0	0	0	275	0.535
BBOV_III010970	cytochrome c oxidase subunit Vb, putative	0.000741	0	0	0	0	275	0.121
BBOV_II001940	conserved hypothetical protein	0.000645	0	3	32	199	276	0.627
BBOV_I004460	prohibitin, putative	0.18337	0	1	12	34	276	0.456
BBOV_IV001030	hypothetical protein	0.919057	27	0	0	0	276	0.375
BBOV_I004550	hypothetical protein	0.002616	0	0	0	0	276	0.197
BBOV_III004690	hypothetical protein	0.000477	0	0	0	0	276	0.187
BBOV_IV003070	MORN repeat containing protein	0.000572	0	0	0	0	276	0.163
BBOV_IV000300	Der1-like family, putative	0.002399	0	0	0	0	276	0.79
BBOV_II002330	proteasome subunit alpha type 6 protein, putative	0.000437	0	0	0	0	276	0.388
BBOV_IV006160	peptide chain release factor 1, putative	0.002886	0	0	0	0	276	0.437
BBOV_III000800	conserved hypothetical protein	0.840825	20	0	0	0	277	0.181
BBOV_II007370	3-demethylubiquinone-9 3-methyltransferase	0.001975	0	0	0	0	277	0.243
BBOV_I003290	hypothetical protein	0.000456	0	0	0	0	277	0.132
BBOV_IV002070	proliferating cell nuclear antigen 1	0.001374	0	0	0	0	277	0.303
BBOV_IV007510	conserved hypothetical protein	0.00062	0	0	0	0	277	0.224
BBOV_II004400	K+ channel tetramerisation domain containing protein	0.004466	0	0	0	0	277	0.126
BBOV_IV002970	TATA-box binding protein	0.001072	0	0	0	0	277	0.158
BBOV_II006950	acyltransferase family protein	0.002153	0	2	13	77	278	0.209
BBOV_III004040	Dullard-like phosphatase domain containing protein	0.000451	0	0	0	0	278	0.28
BBOV_III010650	conserved hypothetical protein	0.002404	0	0	0	0	278	0.148
BBOV_II006410	hypothetical protein	0.001368	0	0	0	0	278	0.164
BBOV_IV006520	RNA binding motif containing protein	0.001152	0	0	0	0	278	0.076
BBOV_I000410	formate/nitrite transporter family protein, putative	0.001655	0	6	33	264	279	0.933
BBOV_III008950	conserved hypothetical protein	0.000949	0	6	33	240	279	0.868
BBOV_III007100	membrane protein, putative	0.210368	0	1	2	24	279	0.368
BBOV_III006930	membrane protein, hypothetical	0.226121	0	1	2	24	279	0.471
BBOV_II006400	hypothetical protein	0.001454	0	0	0	0	279	0.162
BBOV_III010780	conserved hypothetical protein	0.008817	0	0	0	0	279	0.617
BBOV_I001450	RNA recognition motif domain containing protein	0.016102	0	0	0	0	279	0.286
BBOV_III000110	hypothetical protein	0.000839	0	3	120	249	280	0.372
BBOV_II004390	mitochondrial carrier protein, putative	0.00409	0	2	20	94	280	0.252
BBOV_III009100	Plasmodium falciparum CPW-WPC domain containing protein	0.970213	20	0	0	0	280	0.214
BBOV_IV007430	hypothetical protein	0.004294	0	0	0	0	280	0.202
BBOV_IV004420	conserved hypothetical protein	0.011717	0	0	0	0	280	0.183
BBOV_III004020	dnaJ domain containing protein	0.000126	0	0	0	0	280	0.863
BBOV_I003510	hypothetical protein	0.000729	0	0	0	0	280	0.258
BBOV_II006120	hypothetical protein	0.000535	0	0	0	0	280	0.12
BBOV_III006220	RNA recognition motif domaining containing protein	0.000298	0	0	0	0	280	0.263
BBOV_IV004160	hypothetical protein	0.000871	0	0	0	0	280	0.203
BBOV_III001830	3-oxo-5-alpha-steroid 4-dehydrogenase family protein	0.001406	0	4	69	251	281	0.672
BBOV_I004040	conserved hypothetical protein	0.735152	22	0	0	0	281	0.542
BBOV_III000750	hypothetical protein	0.035905	0	0	0	0	281	0.182
BBOV_IV005280	succinate dehydrogenase iron-sulfur subunit, putative	0.000759	0	0	0	0	281	0.688
BBOV_II003430	peptide chain release factor 2, putative	0.057844	0	0	0	0	281	0.347
BBOV_IV009420	ribosome biogenesis Brix protein, putative	0.00024	0	0	0	0	281	0.329
BBOV_I002800	conserved hypothetical protein	0.001446	0	0	0	0	281	0.312
BBOV_IV001860	conserved hypothetical protein	0.001618	0	0	0	0	281	0.142
BBOV_III004000	conserved hypothetical protein	0.000395	0	0	0	0	281	0.266
BBOV_III005720	tRNA pseudouridine synthase, putative	0.882717	19	0	0	0	282	0.395
BBOV_III002860	conserved hypothetical protein	0.994888	17	0	0	0	282	0.258
BBOV_I002440	hypothetical protein	0.00349	0	0	0	0	282	0.132
BBOV_IV001210	conserved hypothetical protein	0.00106	0	0	0	0	282	0.239
BBOV_II005240	SNAP protein, putative	0.001002	0	0	0	0	282	0.825
BBOV_III003440	membrane protein, putative	0.000697	0	8	27	263	283	0.809
BBOV_III005600	Spherical Body Protein 2 truncated copy 1 (SBP2)	0.097513	0	0	0	0	283	0.817
BBOV_IV007970	SmORF	0.96774	24	0	0	0	283	0.246
BBOV_IV005300	hypothetical protein	0.001338	0	0	0	0	283	0.251
BBOV_II005650	conserved hypothetical protein	0.001045	0	0	0	0	284	0.761
BBOV_IV010340	phosphotyrosyl phosphatase activator, putative	0.00081	0	0	0	0	284	0.549
BBOV_III004790	hypothetical protein	0.005548	0	0	0	0	284	0.239
BBOV_III002580	hypothetical protein	0.000836	0	0	0	0	284	0.271
BBOV_IV003230	HAD superfamily hydrolase, putative	0.001432	0	0	0	0	284	0.348
BBOV_IV000950	N-acetylglucosamine-1-phosphate transferase	0.156121	0	8	5	261	285	0.903
BBOV_III003290	hypothetical protein	0.9428	20	0	0	0	285	0.362
BBOV_III006480	Spherical Body Protein 2 truncated copy 8 (SBP2)	0.496565	0	0	0	0	285	0.577
BBOV_II003800	hypothetical protein	0.000369	0	0	0	0	285	0.483
BBOV_IV011260	pre-mRNA splicing factor 18, putative	0.000428	0	0	0	0	285	0.903
BBOV_IV001140	conserved hypothetical protein	0.000594	0	0	0	0	285	0.091
BBOV_I000340	conserved hypothetical protein	0.001923	0	0	0	0	285	0.284
BBOV_III011660	hypothetical protein	0.003045	0	0	0	0	285	0.177
BBOV_III004120	U2 small nuclear ribonucleoprotein B', putative	0.002986	0	0	0	0	285	0.285
BBOV_III005630	Spherical Body Protein 2 truncated copy 2 (SBP2)	0.2791	0	0	0	0	286	0.155
BBOV_II005260	conserved hypothetical protein	0.001508	0	0	0	0	286	0.343
BBOV_II007390	Ser/Thr protein kinase, putative	0.000551	0	0	0	0	286	0.183
BBOV_I002650	hypothetical protein	0.001117	0	0	0	0	286	0.215
BBOV_IV011190	conserved hypothetical protein	0.001398	0	1	44	66	287	0.352
BBOV_I002990	merozoite surface antigen-2b (MSA-2b)	0.99306	21	0	0	0	287	0.388
BBOV_III006230	uracil-DNA glycosylase family protein	0.00105	0	0	0	0	287	0.24
BBOV_III008920	fibrillarin, putative	0.000884	0	0	0	0	287	0.121
BBOV_IV012160	hypothetical protein	0.004847	0	7	22	259	288	0.881
BBOV_IV005250	conserved hypothetical protein	0.000318	0	0	0	0	288	0.565
BBOV_IV001650	conserved hypothetical protein	0.002626	0	0	0	0	288	0.16
BBOV_I004890	hypothetical protein	0.001258	0	0	0	0	288	0.697
BBOV_I005100	hypothetical protein	0.011167	0	0	0	0	288	0.187
BBOV_III009790	hypothetical protein	0.001012	0	0	0	0	288	0.264
BBOV_IV009580	dephospho-CoA kinase, putative	0.026481	0	3	7	90	289	0.369
BBOV_IV000820	cytochrome c oxidase assembly protein Cox11 subunit	0.000843	0	1	107	129	289	0.201
BBOV_IV009760	hypothetical protein	0.002015	0	0	0	0	289	0.579
BBOV_III009120	protein kinase domain containing protein	0.000647	0	0	0	0	289	0.175
BBOV_IV005320	hypothetical protein	0.000674	0	1	157	179	290	0.454
BBOV_III006460	Spherical Body Protein 2 truncated copy 7 (SBP2)	0.4035	0	0	0	0	290	0.5
BBOV_I001090	hypothetical protein	0.440265	0	0	0	0	290	0.877
BBOV_I002000	GTP-binding protein engB, putative	0.001457	0	0	0	0	290	0.146
BBOV_II007330	hypothetical protein	0.000637	0	0	0	0	290	0.232
BBOV_IV004490	tetratricopeptide repeat (TPR)-/ U-box domain-containing protein	0.000503	0	0	0	0	290	0.696
BBOV_IV008620	membrane protein, putative	0.934036	24	0	0	0	291	0.662
BBOV_III006500	Spherical Body Protein 2 truncated copy 9 (SBP2)	0.496565	0	0	0	0	291	0.477
BBOV_IV006980	hypothetical protein	0.00062	0	0	0	0	291	0.16
BBOV_I001750	hypothetical protein	0.002561	0	0	0	0	291	0.304
BBOV_I003890	SmORF	0.94156	22	0	0	0	292	0.205
BBOV_I001180	SmORF	0.938109	24	0	0	0	292	0.185
BBOV_II003660	conserved hypothetical protein	0.001182	0	0	0	0	292	0.162
BBOV_II001470	hypothetical protein	0.00048	0	0	0	0	292	0.178
BBOV_IV000650	conserved hypothetical protein	0.000882	0	0	0	0	292	0.188
BBOV_III007520	membrane-associated calcum-binding protein, putative	0.946986	19	0	0	0	293	0.369
BBOV_III002060	hypothetical protein	0.00036	0	0	0	0	293	0.29
BBOV_II000410	hypothetical protein	0.705561	24	0	0	0	293	0.711
BBOV_I000910	Brix domain containing protein	0.001729	0	0	0	0	293	0.127
BBOV_IV012130	variant erythrocyte surface antigen-1, alpha subunit	0.007585	0	0	0	0	293	0.411
BBOV_IV011150	RNA polymerase rpc34 subunit containing protein	0.000239	0	0	0	0	293	0.276
BBOV_II001680	hypothetical protein	0.00191	0	0	0	0	294	0.162
BBOV_III006630	chaperonin, 10 kDa family protein	0.954197	18	0	0	0	294	0.121
BBOV_IV007080	ribosomal protein S12, putative	0.001127	0	0	0	0	294	0.105
BBOV_III011930	SmORF	0.933543	24	0	0	0	295	0.322
BBOV_I001540	histone-like transcription factor (CBF/NF-Y) and archaeal histone domain containing protein	0.001132	0	0	0	0	295	0.313
BBOV_I001940	conserved hypothetical protein	0.001438	0	0	0	0	295	0.934
BBOV_III009370	hypothetical protein	0.002277	0	0	0	0	295	0.53
BBOV_IV010650	cell division control protein 2, putative	0.000678	0	0	0	0	295	0.271
BBOV_II003150	RNA pseudouridine synthase A 2, putative	0.002503	0	0	0	0	295	0.251
BBOV_IV010320	zinc finger, C3HC4 type domain containing protein	0.001196	0	4	69	213	296	0.456
BBOV_I003110	hypothetical protein	0.000481	0	1	233	255	296	0.748
BBOV_III009420	hypothetical protein	0.000695	0	0	0	0	296	0.215
BBOV_IV009510	conserved hypothetical protein	0.000481	0	0	0	0	296	0.535
BBOV_I000490	hypothetical protein	0.041583	0	0	0	0	296	0.822
BBOV_II005100	hypothetical protein	0.810221	24	4	7	278	297	0.483
BBOV_IV011730	ubiquitin fusion degradation protein UFD1, putative	0.865247	22	1	5	27	297	0.205
BBOV_IV002050	nucleosome assembly protein 1	0.000105	0	0	0	0	297	0.337
BBOV_IV003790	ATP binding family protein	0.00143	0	0	0	0	297	0.302
BBOV_IV003840	ATP binding family protein, putative	0.00143	0	0	0	0	297	0.302
BBOV_II004540	hypothetical protein	0.001209	0	0	0	0	297	0.714
BBOV_IV000670	hypothetical protein	0.930142	27	0	0	0	298	0.205
BBOV_II002830	membrane protein, putative	0.85811	36	0	0	0	298	0.429
BBOV_III006270	DNA / pantothenate metabolism flavoprotein	0.001978	0	0	0	0	298	0.305
BBOV_IV009460	hypothetical protein	0.001104	0	0	0	0	298	0.135
BBOV_II005800	hypothetical protein	0.000492	0	0	0	0	298	0.216
BBOV_III001980	conserved hypothetical protein	0.000729	0	0	0	0	298	0.192
BBOV_II001790	hypothetical protein	0.921356	20	1	260	279	299	0.131
BBOV_II003180	NLI interacting factor-like phosphatase family protein	0.002089	0	1	7	29	299	0.176
BBOV_III007430	30S ribosomal protein S15	0.393669	0	0	0	0	299	0.218
BBOV_III008800	vacuolar protein sorting-associated protein 26 family protein	0.370054	0	0	0	0	299	0.109
BBOV_IV011760	orotidine 5'-phosphate decarboxylase, putative	0.005764	0	0	0	0	299	0.359
BBOV_IV003420	XPA-binding protein 1	0.001359	0	0	0	0	299	0.588
BBOV_IV009960	hypothetical protein	0.000779	0	0	0	0	299	0.773
BBOV_III010060	adenine nucleotide translocase	0.015384	0	4	112	292	300	0.734
BBOV_IV003220	HAD superfamily hydrolase, putative	0.942922	18	0	0	0	300	0.309
BBOV_IV006270	conserved hypothetical protein	0.005833	0	0	0	0	300	0.212
BBOV_III010840	inorganic pyrophosphatase family protein	0.010387	0	0	0	0	300	0.129
BBOV_III002050	conserved hypothetical protein	0.000795	0	0	0	0	300	0.246
BBOV_II000540	hypothetical protein	0.001086	0	0	0	0	300	0.525
BBOV_II007290	hypothetical protein	0.000747	0	0	0	0	300	0.172
BBOV_II006420	Mitochondrial carrier protein, putative	0.000607	0	3	164	287	301	0.388
BBOV_II001500	membrane protein, putative	0.40226	0	1	5	27	301	0.261
BBOV_II002810	t-SNARE protein, putative	0.002193	0	1	276	298	301	0.944
BBOV_III009380	conserved hypothetical protein	0.000737	0	0	0	0	301	0.145
BBOV_III006130	Ser/Thr protein phosphatase family protein	0.00031	0	0	0	0	301	0.379
BBOV_IV002520	RNA processing factor 1, putative	0.000297	0	0	0	0	301	0.154
BBOV_II003140	conserved hypothetical protein	0.000561	0	0	0	0	301	0.319
BBOV_III010720	hypothetical protein	0.000319	0	0	0	0	301	0.176
BBOV_IV012000	hypothetical protein	0.002118	0	0	0	0	301	0.126
BBOV_II005860	hypothetical protein	0.000402	0	0	0	0	301	0.182
BBOV_III002300	conserved hypothetical protein	0.001661	0	0	0	0	301	0.179
BBOV_IV003160	conserved hypothetical protein	0.005477	0	5	59	279	302	0.83
BBOV_I004350	membrane protein, putative	0.001032	0	4	23	270	302	0.859
BBOV_IV000870	hypothetical protein	0.000414	0	1	97	119	302	0.894
BBOV_IV007570	hypothetical protein	0.905426	24	0	0	0	302	0.503
BBOV_IV006110	hypothetical protein	0.000493	0	0	0	0	302	0.17
BBOV_III010550	hypothetical protein	0.057811	0	0	0	0	302	0.396
BBOV_I002910	transcription factor S-II (TFIIS)and transcription factor S-II (TFIIS) central domain containing protein	0.000215	0	0	0	0	302	0.554
BBOV_IV007600	hypothetical protein	0.000363	0	0	0	0	303	0.2
BBOV_III005160	mitochondrial carrier protein family protein	0.004597	0	0	0	0	303	0.797
BBOV_II006140	hypothetical protein	0.001149	0	0	0	0	305	0.522
BBOV_IV003240	HAD superfamily hydrolase, putative	0.482421	0	1	7	29	306	0.327
BBOV_II000710	hypothetical protein	0.270961	0	0	0	0	306	0.413
BBOV_IV001970	hypothetical protein, conserved	0.001098	0	0	0	0	306	0.362
BBOV_III004840	FHA domain containing protein	0.002954	0	0	0	0	306	0.508
BBOV_II003480	26S proteasome regulatory particle non-ATPase subunit8, putative	0.013458	0	0	0	0	306	0.469
BBOV_IV002210	replication factor C subunit 4	0.000757	0	0	0	0	306	0.389
BBOV_III000820	hypothetical protein	0.000797	0	0	0	0	306	0.46
BBOV_III006330	YT521-B-like family protein	0.000776	0	0	0	0	306	0.193
BBOV_IV008980	ribonucleoprotein, putative	0.001427	0	0	0	0	306	0.119
BBOV_III006810	hypothetical protein	0.000645	0	0	0	0	306	0.762
BBOV_IV004210	membrane protein, putative	0.70008	23	1	6	28	307	0.213
BBOV_III001540	conserved hypothetical protein	0.000857	0	6	29	247	308	0.865
BBOV_IV003570	DHHC zinc finger domain containing protein	0.001215	0	4	21	196	308	0.629
BBOV_IV007150	membrane protein, putative	0.250679	0	1	27	49	308	0.361
BBOV_IV010790	membrane protein, putative	0.782556	21	0	0	0	308	0.388
BBOV_III003370	hypothetical protein	0.000595	0	0	0	0	308	0.179
BBOV_III010590	ribosomal L18p/L5e family protein	0.000997	0	0	0	0	308	0.311
BBOV_III003760	WD domain, G-beta repeat containing protein	0.008616	0	0	0	0	308	0.169
BBOV_III004920	exonuclease family protein	0.002307	0	0	0	0	308	0.258
BBOV_IV007770	hypothetical protein	0.000869	0	0	0	0	308	0.21
BBOV_IV010530	conserved hypothetical protein	0.000422	0	1	275	297	309	0.852
BBOV_III002520	nuclear movement family protein	0.002403	0	0	0	0	309	0.243
BBOV_III009020	ubiquinone/menaquinone biosynthesis methyltransferases family protein	0.000846	0	0	0	0	309	0.317
BBOV_II000920	variant erythrocyte surface antigen-1, alpha subunit	0.001469	0	0	0	0	309	0.467
BBOV_III001210	membrane protein, putative	0.545546	19	8	7	278	310	0.747
BBOV_I002370	conserved hypothetical protein	0.001049	0	0	0	0	310	0.187
BBOV_II000520	hypothetical protein	0.00085	0	0	0	0	310	0.116
BBOV_IV005350	ATP synthase F1 gamma subunit, putative	0.000618	0	0	0	0	310	0.761
BBOV_IV009670	hypothetical protein	0.000243	0	0	0	0	311	0.405
BBOV_III004860	cell differentiation family protein	0.000212	0	0	0	0	311	0.679
BBOV_IV001120	GTP-ase activating domain containing protein	0.004141	0	0	0	0	311	0.201
BBOV_I002030	conserved hypothetical protein	0.000931	0	0	0	0	311	0.357
BBOV_II003930	hypothetical protein	0.002005	0	0	0	0	311	0.166
BBOV_II001840	PCI domain containing protein	0.00131	0	0	0	0	311	0.741
BBOV_IV007640	hypothetical protein	0.001056	0	0	0	0	311	0.162
BBOV_III001530	hypothetical protein	0.000473	0	6	13	281	312	0.776
BBOV_II003260	prenyltransferase, UbiA family protein	0.016498	0	5	112	297	312	0.662
BBOV_IV005870	membrane protein, putative	0.783588	34	1	13	35	312	0.215
BBOV_IV005750	membrane protein, putative	0.96819	21	0	0	0	312	0.197
BBOV_IV004540	phosphoriboprotein P0	0.000538	0	0	0	0	312	0.211
BBOV_II007480	26S proteasome regulatory subunit, putative	0.000817	0	0	0	0	312	0.442
BBOV_I000220	conserved hypothetical protein	0.026541	0	0	0	0	312	0.278
BBOV_III011120	conserved hypothetical protein	0.0033	0	0	0	0	312	0.214
BBOV_II007800	membrane protein, putative	0.157714	0	8	7	276	313	0.841
BBOV_IV009040	DNA repair protein Rad23, putatitve	0.000246	0	0	0	0	313	0.424
BBOV_II006100	rhomboid 4	0.271602	0	5	7	218	314	0.453
BBOV_II003030	hypothetical protein	0.001112	0	0	0	0	314	0.279
BBOV_IV008630	hypothetical protein	0.000392	0	0	0	0	314	0.317
BBOV_III006310	conserved hypothetical protein	0.000938	0	0	0	0	314	0.288
BBOV_II001460	mov34/MPN/PAD-1 family protein	0.000473	0	0	0	0	314	0.487
BBOV_II006250	conserved hypothetical protein	0.000962	0	0	0	0	314	0.298
BBOV_III003950	'chromo' (CHRromatin Organization MOdifier) domain containing protein	0.000363	0	0	0	0	314	0.096
BBOV_II001710	hypothetical protein	0.000284	0	0	0	0	314	0.188
BBOV_I001640	leucine rich repeat domain containing protein	0.000299	0	0	0	0	314	0.167
BBOV_I001350	hypothetical protein	0.006103	0	7	49	279	315	0.678
BBOV_II003890	u5 snRNP-specific 40 kDa protein, putative	0.002321	0	0	0	0	315	0.187
BBOV_IV001590	hypothetical protein	0.001541	0	0	0	0	315	0.249
BBOV_I003000	merozoite surface antigen-2a2 (MSA-2a2)	0.99306	21	0	0	0	316	0.313
BBOV_I003010	merozoite surface antigen-2a1 (MSA-2a1)	0.991385	21	0	0	0	316	0.334
BBOV_III003640	conserved hypothetical protein	0.000705	0	0	0	0	316	0.127
BBOV_I002390	conserved hypothetical protein	0.000319	0	0	0	0	316	0.293
BBOV_IV006060	membrane protein, putative	0.966115	23	1	240	262	317	0.673
BBOV_III005640	membrane protein, putative	0.201677	0	1	27	49	317	0.162
BBOV_II005430	cAMP-dependent protein kinase regulatory subunit, putative	0.000872	0	0	0	0	317	0.213
BBOV_IV008540	helicase, putative	0.004362	0	0	0	0	317	0.34
BBOV_III005400	conserved hypothetical protein	0.001102	0	0	0	0	317	0.318
BBOV_III011520	CRAL/TRIO domain containing protein	0.002559	0	0	0	0	318	0.366
BBOV_IV011710	ubiquitin domain containing protein family	0.000687	0	0	0	0	318	0.345
BBOV_I003060	merozoite surface antigen-1 (MSA-1)	0.994512	20	0	0	0	319	0.503
BBOV_IV004560	hydroxyacylglutathione hydrolase, putative	0.125699	0	0	0	0	319	0.253
BBOV_IV009570	zinc finger protein, putative	0.000711	0	0	0	0	319	0.347
BBOV_IV008780	hypothetical protein	0.000553	0	0	0	0	319	0.391
BBOV_II007740	hydrolase, TatD family protein	0.000325	0	0	0	0	319	0.433
BBOV_IV002010	conserved hypothetical protein	0.000649	0	0	0	0	319	0.719
BBOV_IV006490	endonuclease/exonuclease/phosphatase family protein	0.001742	0	0	0	0	319	0.268
BBOV_III011540	DNA-directed RNA polymerase, alpha subunit, N terminal domain containing protein	0.000399	0	0	0	0	319	0.253
BBOV_IV011920	hypothetical protein	0.000499	0	0	0	0	319	0.279
BBOV_III005510	hypothetical protein	0.000534	0	0	0	0	320	0.723
BBOV_IV002480	hypothetical protein	0.000808	0	0	0	0	320	0.118
BBOV_I002410	hypothetical protein	0.005658	0	0	0	0	320	0.3
BBOV_III002200	hypothetical protein	0.000802	0	0	0	0	320	0.198
BBOV_IV002610	hypothetical protein	0.000692	0	0	0	0	320	0.77
BBOV_I002820	conserved hypothetical protein	0.001467	0	0	0	0	320	0.232
BBOV_IV011860	hypothetical protein	0.001822	0	0	0	0	320	0.31
BBOV_III006870	mitochondrial carrier protein, putative	0.001066	0	4	29	316	321	0.348
BBOV_V000100	hypothetical protein	0.000438	0	2	164	210	321	0.578
BBOV_III007940	conserved hypothetical protein	0.000466	0	0	0	0	321	0.199
BBOV_III009410	MYG1 protein, putative	0.001429	0	0	0	0	321	0.355
BBOV_IV006310	41K blood stage antigen precursor 41-3	0.000842	0	0	0	0	321	0.474
BBOV_IV007170	hypothetical protein	0.000645	0	0	0	0	322	0.204
BBOV_II003050	receptor for activated C kinase, RACK protein	0.002262	0	0	0	0	322	0.165
BBOV_IV005140	hypothetical protein	0.000762	0	0	0	0	322	0.456
BBOV_I002810	Brix domain containing protein	0.000793	0	0	0	0	322	0.15
BBOV_I004730	ribosomal protein L3 domain containing protein	0.936535	23	1	4	26	323	0.133
BBOV_III007330	hypothetical protein	0.811159	17	0	0	0	323	0.492
BBOV_III010990	Ser/Thr protein phosphatase family protein	0.915944	21	0	0	0	323	0.3
BBOV_IV009260	hypothetical protein	0.005355	0	0	0	0	323	0.789
BBOV_II007730	hypothetical protein	0.000517	0	0	0	0	323	0.215
BBOV_III000280	Plasmodium falciparum CPW-WPC domain containing protein	0.001966	0	0	0	0	323	0.207
BBOV_II006560	protein with DnaJ domain, DNJ1/SIS1 family	0.000482	0	0	0	0	323	0.188
BBOV_I003370	stomatin-like protein, putative	0.000687	0	0	0	0	323	0.488
BBOV_II002240	hypothetical protein	0.000667	0	0	0	0	323	0.462
BBOV_I000740	serine/threonine protein phosphatase PP2A catalytic subunit	0.000309	0	0	0	0	323	0.288
BBOV_III001060	C2H2 zinc finger domain containing protein	0.000275	0	0	0	0	323	0.248
BBOV_I004710	membrane protein, putative	0.412823	0	4	172	314	324	0.879
BBOV_III002650	conserved hypothetical protein	0.00049	0	1	270	292	324	0.517
BBOV_II003810	WD domain, G-beta repeat containing protein	0.011335	0	0	0	0	324	0.156
BBOV_IV004960	tRNA-His guanylyltransferase, putative	0.000417	0	0	0	0	324	0.198
BBOV_IV000460	protein phosphatase 2C, putative	0.008926	0	0	0	0	324	0.223
BBOV_II001310	conserved hypothetical protein	0.000497	0	0	0	0	324	0.236
BBOV_I001650	conserved hypothetical protein	0.002265	0	0	0	0	324	0.124
BBOV_IV003310	HAD superfamily hydrolase, putative	0.001957	0	0	0	0	324	0.425
BBOV_III009340	hypothetical protein	0.000943	0	0	0	0	325	0.198
BBOV_II003870	hypothetical protein	0.014711	0	0	0	0	325	0.143
BBOV_I002040	hypothetical protein	0.002409	0	1	296	318	326	0.215
BBOV_II004060	membrane protein, putative	0.985771	18	0	0	0	326	0.272
BBOV_IV008000	hypothetical protein	0.019426	0	0	0	0	326	0.319
BBOV_II002990	hypothetical protein	0.001102	0	0	0	0	326	0.31
BBOV_I004100	conserved hypothetical protein	0.002459	0	5	43	309	327	0.856
BBOV_III003990	hypothetical protein	0.001479	0	0	0	0	327	0.204
BBOV_IV010140	hypothetical protein	0.004455	0	0	0	0	327	0.408
BBOV_IV005560	GMP reductase, putative	0.000665	0	0	0	0	327	0.36
BBOV_I000620	hypothetical protein	0.002541	0	0	0	0	327	0.48
BBOV_IV002290	nucleotide-binding protein 1, putative	0.138241	0	1	12	31	328	0.261
BBOV_III007780	succinyl-CoA synthetase, alpha subunit family protein	0.001872	0	0	0	0	328	0.243
BBOV_III002430	hypothetical protein	0.000935	0	0	0	0	328	0.482
BBOV_IV009700	hypothetical protein	0.003634	0	7	26	324	329	0.8
BBOV_IV002220	hypothetical protein	0.000424	0	0	0	0	329	0.388
BBOV_III010100	hypothetical protein	0.001938	0	0	0	0	329	0.09
BBOV_I004600	geranylgeranyl transferase type II beta subunit, putative	0.00042	0	0	0	0	329	0.59
BBOV_II005400	hypothetical protein	0.000488	0	0	0	0	329	0.82
BBOV_III006050	conserved hypothetical protein	0.000627	0	0	0	0	329	0.875
BBOV_IV006460	ribonucleoside-diphosphate reductase beta subunit, putative	0.00043	0	0	0	0	329	0.486
BBOV_I001320	variant erythrocyte surface antigen-1, beta subunit	0.000549	0	0	0	0	329	0.545
BBOV_I001610	hypothetical protein	0.00071	0	0	0	0	329	0.23
BBOV_IV006120	hypothetical protein	0.002619	0	0	0	0	329	0.262
BBOV_IV011270	lactate dehydrogenase	0.001577	0	0	0	0	330	0.391
BBOV_III008650	methionine aminopeptidase, putative	0.000551	0	0	0	0	330	0.23
BBOV_II003790	hypothetical protein	0.000393	0	0	0	0	330	0.713
BBOV_III002840	conserved hypothetical protein	0.002416	0	0	0	0	331	0.301
BBOV_II004770	hypothetical protein	0.000764	0	0	0	0	331	0.133
BBOV_III010700	hypothetical protein	0.000866	0	0	0	0	331	0.252
BBOV_II005620	hypothetical protein	0.001147	0	0	0	0	331	0.211
BBOV_IV008010	conserved hypothetical protein	0.000329	0	0	0	0	331	0.153
BBOV_IV010960	conserved hypothetical multi-pas transmembrane protein	0.001101	0	6	79	275	332	0.691
BBOV_III009930	ubiquinol cytochrome c oxidoreductase, putative	0.001397	0	1	169	191	332	0.181
BBOV_I003380	hypothetical protein	0.002205	0	0	0	0	332	0.407
BBOV_IV007450	ribosomal protein L2, putative	0.001369	0	0	0	0	332	0.143
BBOV_IV009880	PBS lyase HEAT-like repeat domain containing protein	0.000432	0	0	0	0	332	0.88
BBOV_IV009190	translation initiation factor 2 alpha subunit	0.000468	0	0	0	0	332	0.234
BBOV_IV003090	conserved hypothetical protein	0.001156	0	0	0	0	332	0.659
BBOV_I005020	conserved hypothetical protein	0.011167	0	0	0	0	332	0.675
BBOV_II007030	conserved hypothetical protein	0.000527	0	0	0	0	333	0.347
BBOV_III008210	hypothetical protein	0.102878	0	0	0	0	333	0.788
BBOV_IV005720	conserved hypothetical protein	0.004337	0	0	0	0	333	0.291
BBOV_III007820	conserved hypothetical protein	0.000106	0	0	0	0	333	0.559
BBOV_IV008930	conserved hypothetical protein	0.000674	0	0	0	0	333	0.196
BBOV_III010420	hypothetical protein	0.02076	0	4	83	333	334	0.429
BBOV_IV000200	variant erythrocyte surface antigen-1, beta subunit	0.002678	0	1	13	35	334	0.583
BBOV_II000420	hypothetical protein	0.001898	0	0	0	0	335	0.209
BBOV_I002590	conserved hypothetical protein	0.003095	0	0	0	0	336	0.228
BBOV_I000780	hypothetical protein	0.059024	0	0	0	0	336	0.735
BBOV_IV010420	ribosomal protein L15, putative	0.008973	0	0	0	0	336	0.203
BBOV_III008940	radical SAM domain containing protein	0.000412	0	0	0	0	336	0.277
BBOV_II005010	hypothetical protein	0.001716	0	0	0	0	336	0.699
BBOV_IV010080	ribosomal protein S18, putative	0.001072	0	0	0	0	336	0.795
BBOV_I002490	hypothetical protein	0.001583	0	0	0	0	336	0.172
BBOV_III010110	hypothetical protein	0.000716	0	0	0	0	336	0.699
BBOV_III002900	casein kinase I, putative	0.001436	0	0	0	0	336	0.298
BBOV_I000120	farnesyl pyrophosphate synthetase, putative	0.001503	0	0	0	0	336	0.775
BBOV_III002960	conserved hypothetical protein	0.000838	0	0	0	0	336	0.622
BBOV_I001800	hypothetical protein	0.001279	0	4	69	316	337	0.707
BBOV_II003070	conserved hypothetical protein	0.00101	0	0	0	0	337	0.821
BBOV_II002540	glyceraldehyde-3-phosphate dehydrogenase protein	0.002643	0	0	0	0	337	0.312
BBOV_III011260	hypothetical protein	0.003057	0	0	0	0	337	0.794
BBOV_IV006040	hypothetical protein	0.000961	0	0	0	0	337	0.297
BBOV_II000450	hypothetical protein	0.001293	0	0	0	0	337	0.611
BBOV_IV006010	hypothetical protein	0.000648	0	0	0	0	338	0.251
BBOV_IV003410	mitochondrial phosphate transporter	0.004505	0	0	0	0	338	0.364
BBOV_IV010610	ribonucleoside-diphosphate reductase small subunit, putative	0.001503	0	1	174	196	339	0.797
BBOV_IV003810	adenosine kinase	0.001761	0	1	65	87	339	0.374
BBOV_IV008060	ribose-phosphate pyrophosphokinase, putative	0.89353	20	0	0	0	339	0.328
BBOV_II001640	hypothetical protein	0.683022	21	0	0	0	339	0.187
BBOV_IV011020	hypothetical protein	0.001039	0	0	0	0	339	0.239
BBOV_II007560	hypothetical protein	0.002551	0	0	0	0	339	0.542
BBOV_IV009410	rRNA methyltransferase, putative	0.000863	0	0	0	0	339	0.256
BBOV_II001720	serine threonine phosphatase 2C containing protein, putative	0.000744	0	0	0	0	339	0.228
BBOV_III003670	hypothetical protein	0.031474	0	0	0	0	340	0.146
BBOV_IV003330	translation initiation factor 3 subunit 2	0.004679	0	0	0	0	340	0.177
BBOV_III000920	hypothetical protein	0.00031	0	0	0	0	340	0.192
BBOV_III008850	small GTP-binding protein domain containing protein	0.00227	0	0	0	0	340	0.288
BBOV_III003500	conserved hypothetical protein	0.838599	28	0	0	0	341	0.21
BBOV_II000830	hypothetical protein	0.000729	0	0	0	0	341	0.17
BBOV_IV006710	DnaJ domain containing protein	0.000464	0	0	0	0	341	0.799
BBOV_IV003860	adenosine kinase	0.002154	0	0	0	0	341	0.307
BBOV_II002470	hypothetical protein	0.000328	0	0	0	0	341	0.443
BBOV_III005200	ThiF family protein	0.000878	0	1	27	49	342	0.429
BBOV_II002660	hypothetical protein	0.989547	20	0	0	0	342	0.513
BBOV_II006650	Ribosomal RNA assembly protein mis3, putative	0.000272	0	0	0	0	342	0.601
BBOV_III010090	hypothetical protein	0.001898	0	0	0	0	342	0.254
BBOV_III001260	Met-10+ like-protein	0.002552	0	0	0	0	344	0.404
BBOV_IV006610	conserved hypothetical protein	0.002275	0	0	0	0	344	0.26
BBOV_IV006990	cell cycle control related protein, putative	0.000826	0	0	0	0	344	0.316
BBOV_II000630	hypothetical protein	0.000979	0	0	0	0	344	0.316
BBOV_III009290	RNA recognition motif domain containing protein	0.000379	0	0	0	0	344	0.131
BBOV_III006280	dual specificity phosphatase, catalytic domain containing protein	0.005762	0	0	0	0	345	0.259
BBOV_III000490	hypothetical protein	0.00233	0	0	0	0	345	0.293
BBOV_II003820	sf-assemblin/beta giardin family protein	0.001327	0	0	0	0	345	0.823
BBOV_IV011980	hypothetical protein	0.001498	0	0	0	0	345	0.339
BBOV_IV002870	membrane protein, putative	0.284889	0	1	15	37	346	0.387
BBOV_IV008150	12D3 antigen	0.994397	21	0	0	0	346	0.257
BBOV_IV009470	hypothetical protein	0.000655	0	0	0	0	346	0.533
BBOV_II005850	5'-3' exonuclease, N-terminal resolvase-like domain, putative	0.001686	0	0	0	0	346	0.346
BBOV_IV010230	cyclin-dependent kinase-related kinase, putative	0.000818	0	0	0	0	346	0.318
BBOV_II003540	Rad51 protein, putative	0.000414	0	0	0	0	346	0.269
BBOV_IV002280	MORN repeat domain containing protein	0.001062	0	0	0	0	347	0.146
BBOV_III002550	protein prenyltransferase alpha subunit repeat domain containing protein	0.00044	0	0	0	0	348	0.447
BBOV_IV007690	ATP binding protein, putative	0.002003	0	0	0	0	348	0.28
BBOV_II006840	alpha/beta hydrolase protein, putative	0.003093	0	0	0	0	348	0.235
BBOV_II002510	replication factor C3 protein, putative	0.001851	0	0	0	0	348	0.306
BBOV_IV008190	branched-chain alpha-keto acid dehydrogenase E1 component beta subunit, putative	0.001011	0	0	0	0	348	0.352
BBOV_IV010280	RAP-1 related antigen (RRA)	0.756959	19	0	0	0	349	0.893
BBOV_II002160	HORMA domain containing protein	0.000748	0	0	0	0	349	0.191
BBOV_IV003080	replication factor C 38 kDa subunit	0.001048	0	0	0	0	349	0.514
BBOV_III002420	DHHC zinc finger domain containing protein	0.006814	0	4	12	221	350	0.581
BBOV_III008320	50S ribosomal protein L3, putative	0.001069	0	0	0	0	350	0.1
BBOV_III008230	hypothetical protein	0.001733	0	0	0	0	350	0.195
BBOV_II005330	DNA primase small subunit, putative	0.000684	0	0	0	0	350	0.409
BBOV_IV002990	conserved hypothetical protein	0.001318	0	0	0	0	350	0.88
BBOV_II004810	WD domain, G-beta repeat containing protein	0.001205	0	0	0	0	350	0.178
BBOV_II005730	TAFII55 protein conserved region containing protein	0.000524	0	0	0	0	350	0.233
BBOV_III003650	hypothetical protein	0.000575	0	3	198	339	351	0.427
BBOV_IV004360	membrane protein, putative	0.963342	22	0	0	0	351	0.122
BBOV_I002900	hypothetical protein	0.043467	0	0	0	0	351	0.397
BBOV_III009670	dihydroorotase, putative	0.00183	0	0	0	0	351	0.161
BBOV_IV001240	conserved hypothetical protein	0.000452	0	0	0	0	351	0.218
BBOV_II005280	glycogen synthase kinase-3 alpha, putative	0.001132	0	0	0	0	351	0.492
BBOV_I004950	triose or hexose phosphate/phosphate translocator, putative	0.000352	0	10	44	351	352	0.866
BBOV_I004960	triose phosphate/phosphate translocator, putative	0.00255	0	8	7	311	352	0.926
BBOV_IV005440	membrane protein, putative	0.8989	23	0	0	0	352	0.528
BBOV_I004470	conserved hypothetical protein	0.011118	0	0	0	0	352	0.203
BBOV_I004580	GTP-binding protein engA, putative	0.001123	0	0	0	0	353	0.351
BBOV_III009630	conserved hypothetical protein	0.005777	0	0	0	0	353	0.218
BBOV_IV010120	glycerophosphoryl diester phosphodiesterase, putative	0.000626	0	0	0	0	353	0.18
BBOV_II007070	hypothetical protein	0.000548	0	0	0	0	353	0.311
BBOV_IV011680	membrane protein, putative	0.924438	28	1	7	28	354	0.671
BBOV_IV001310	conserved hypothetical protein	0.011661	0	1	20	39	354	0.272
BBOV_IV004890	membrane protein, putative	0.943648	22	0	0	0	354	0.422
BBOV_I001420	SmORF	0.811193	24	0	0	0	354	0.194
BBOV_IV011530	hypothetical protein	0.001002	0	0	0	0	354	0.181
BBOV_IV004480	glycerol-3-phosphate dehydrogenase, putative	0.004335	0	0	0	0	354	0.455
BBOV_IV007820	hypothetical protein	0.000172	0	0	0	0	354	0.249
BBOV_III004960	conserved hypothetical protein	0.00101	0	0	0	0	354	0.595
BBOV_II006340	peptidyl-prolyl cis-trans isomerase, cyclophilin-type family protein	0.000918	0	0	0	0	354	0.177
BBOV_I003460	GTP binding protein, putative	0.00137	0	0	0	0	355	0.249
BBOV_V000110	rpoC2-N-terminal	0.00278	0	0	0	0	355	0.315
BBOV_IV003020	hypothetical protein	0.000583	0	0	0	0	355	0.159
BBOV_III009240	hypothetical protein	0.000813	0	0	0	0	355	0.809
BBOV_IV004780	dihydrouridine synthase, putative	0.000777	0	0	0	0	355	0.422
BBOV_II006880	WD domain/ mitotic checkpoint protein	0.671186	23	0	0	0	356	0.141
BBOV_III008550	hypothetical protein	0.003627	0	0	0	0	356	0.438
BBOV_III005780	hypothetical protein	0.000902	0	0	0	0	356	0.102
BBOV_III008990	pentatricopeptide repeat domain containing protein	0.000927	0	0	0	0	357	0.86
BBOV_III007040	hypothetical protein	0.002167	0	0	0	0	357	0.203
BBOV_III007210	conserved hypothetical protein	0.001692	0	0	0	0	357	0.147
BBOV_III007910	hypothetical protein	0.000857	0	0	0	0	357	0.281
BBOV_II003200	conserved hypothetical protein	0.000237	0	10	39	324	358	0.918
BBOV_II004200	membrane protein, putative	0.414716	0	9	15	328	358	0.812
BBOV_III007850	acetyltransferase, GNAT family protein	0.001658	0	1	78	100	358	0.205
BBOV_II002280	SmORF	0.923895	24	0	0	0	358	0.173
BBOV_IV008450	hypothetical protein	0.002411	0	0	0	0	358	0.18
BBOV_IV000790	fructose-1,6-bisphosphate aldolase	0.001047	0	0	0	0	358	0.328
BBOV_IV003300	programmed cell death protein 2, putative	0.000806	0	0	0	0	358	0.19
BBOV_II003000	glycoprotease family protein	0.000956	0	0	0	0	358	0.41
BBOV_I001930	arsenical pump-driving ATPase, putative	0.000933	0	0	0	0	358	0.681
BBOV_II002460	TBC domain containing protein	0.000598	0	0	0	0	358	0.895
BBOV_III005740	protein kinase domain containing protein	0.003434	0	0	0	0	359	0.351
BBOV_II004440	hypothetical protein	0.002177	0	0	0	0	359	0.487
BBOV_IV011810	hypothetical protein	0.000827	0	0	0	0	359	0.857
BBOV_IV001150	mRNA export protein, putative	0.001021	0	0	0	0	359	0.128
BBOV_IV008430	hypothetical protein	0.854047	29	1	13	32	360	0.238
BBOV_I002670	hypothetical protein	0.505133	23	0	0	0	360	0.199
BBOV_IV010190	ribosomal protein L1, putative	0.000491	0	0	0	0	360	0.175
BBOV_II000890	hypothetical protein	0.008184	0	0	0	0	360	0.556
BBOV_III011000	hypothetical protein	0.000664	0	0	0	0	360	0.165
BBOV_II002720	hypothetical protein	0.001405	0	0	0	0	360	0.316
BBOV_II000250	hypothetical protein	0.001061	0	0	0	0	360	0.089
BBOV_II006110	ribosomal protein RPL4A	0.00089	0	0	0	0	360	0.277
BBOV_II007840	membrane protein, putative	0.882998	22	9	7	306	361	0.881
BBOV_III009820	hypothetical protein	0.001063	0	5	193	358	361	0.705
BBOV_IV003140	conserved hypothetical protein	0.058205	0	4	35	224	361	0.843
BBOV_I004780	hypothetical protein	0.997139	20	0	0	0	361	0.857
BBOV_IV009450	conserved hypothetical protein	0.001117	0	0	0	0	361	0.361
BBOV_IV009220	hypothetical protein	0.000749	0	0	0	0	361	0.216
BBOV_III005580	hypothetical protein	0.00049	0	0	0	0	361	0.195
BBOV_I001470	adenosine deaminase, putative	0.000925	0	0	0	0	362	0.262
BBOV_IV007470	hypothetical protein	0.001047	0	0	0	0	362	0.135
BBOV_III008620	RNA recognition motif domain containing protein	0.001358	0	0	0	0	362	0.159
BBOV_I002610	dihydrouridine synthase (Dus) domain containing protein	0.000559	0	0	0	0	362	0.289
BBOV_VI000060	cytochrome b	0.00064	0	9	24	356	363	0.905
BBOV_IV011780	hypothetical protein	0.788107	19	0	0	0	363	0.281
BBOV_IV011500	hypothetical protein	0.002719	0	0	0	0	363	0.662
BBOV_II000190	ATPase, AAA family	0.000667	0	0	0	0	363	0.391
BBOV_IV011910	hypothetical protein	0.001173	0	0	0	0	363	0.159
BBOV_IV001810	transcriptional factor 2 subunit	0.000258	0	0	0	0	364	0.266
BBOV_IV008840	50S ribosomal protein L4, putative	0.002936	0	0	0	0	364	0.279
BBOV_I003320	conserved hypothetical protein	0.000971	0	0	0	0	366	0.274
BBOV_IV009540	hypothetical protein	0.00091	0	0	0	0	366	0.544
BBOV_IV004700	developmentally regulated GTP-binding protein 1, putative	0.000821	0	0	0	0	366	0.17
BBOV_II005870	hypothetical protein	0.001274	0	0	0	0	366	0.373
BBOV_III010900	actin family protein	0.002091	0	0	0	0	366	0.283
BBOV_III007500	hypothetical protein	0.001458	0	0	0	0	366	0.266
BBOV_III003530	conserved hypothetical protein	0.000331	0	0	0	0	366	0.842
BBOV_II001100	dimethyladenosine transferase protein, putative	0.001479	0	0	0	0	366	0.178
BBOV_III002450	hypothetical protein	0.000326	0	0	0	0	366	0.275
BBOV_III011980	membrane protein, putative	0.099949	0	10	7	339	367	0.916
BBOV_III002360	membrane protein, putative	0.200058	0	10	7	340	367	0.943
BBOV_III003230	WD domain, G-beta repeat domain containing protein	0.001836	0	0	0	0	367	0.137
BBOV_IV007400	MIF4G domain containing protein	0.000603	0	0	0	0	367	0.839
BBOV_I003990	hypothetical protein	0.000671	0	0	0	0	367	0.453
BBOV_III005130	Brix domain containing protein	0.00119	0	0	0	0	368	0.203
BBOV_II007520	sun-family protein, putative	0.000924	0	0	0	0	368	0.196
BBOV_III010530	conserved hypothetical protein	0.002721	0	0	0	0	368	0.193
BBOV_I029790	hypothetical protein	0.000473	0	0	0	0	368	0.141
BBOV_IV009590	ADP-ribosylation factor GTPase-activating factor, putative	0.000984	0	0	0	0	369	0.272
BBOV_I001200	membrane protein, putative	0.587891	24	9	7	333	370	0.847
BBOV_IV004570	hypothetical protein	0.003744	0	4	5	349	370	0.313
BBOV_IV006560	cyclin 4	0.000636	0	0	0	0	370	0.374
BBOV_III010890	deoxyhypusine synthase, putative	0.00049	0	0	0	0	370	0.405
BBOV_III001050	WD domain, G-beta repeat containing protein	0.004935	0	0	0	0	370	0.223
BBOV_III011400	conserved hypothetical protein	0.003801	0	0	0	0	370	0.172
BBOV_III000010	membrane protein, putative	0.244281	0	10	7	342	371	0.873
BBOV_I001310	membrane protein, putative	0.53122	22	9	9	334	371	0.915
BBOV_III009700	membrane protein, putative	0.003474	0	8	12	343	371	0.839
BBOV_I000970	DnaJ domain containing protein	0.993767	20	0	0	0	371	0.203
BBOV_IV012060	Putative GTP-ase activating protein for Arf	0.001069	0	0	0	0	371	0.359
BBOV_II002380	hypothetical protein	0.001619	0	0	0	0	371	0.088
BBOV_III004680	hypothetical protein	0.000787	0	0	0	0	371	0.551
BBOV_III000240	hypothetical protein	0.000569	0	0	0	0	371	0.282
BBOV_II004340	conserved hypothetical protein	0.000359	0	0	0	0	371	0.336
BBOV_IV012120	membrane protein, putative	0.736739	24	10	9	343	372	0.853
BBOV_IV000020	membrane protein, putative	0.917946	23	10	12	341	372	0.945
BBOV_IV010210	membrane protein, putative	0.659651	24	5	5	342	372	0.571
BBOV_IV005390	spherical body protein 4 SBP4	0.89692	22	0	0	0	372	0.191
BBOV_III004930	hypothetical protein	0.000546	0	5	43	349	373	0.931
BBOV_III001240	BBO225AA 22 kDa antigen, fragment	0.194915	0	1	20	42	373	0.368
BBOV_IV001090	hypothetical protein	0.668895	14	0	0	0	373	0.542
BBOV_III010750	hypothetical protein	0.001043	0	0	0	0	373	0.145
BBOV_I004590	hypothetical protein	0.000593	0	0	0	0	373	0.197
BBOV_III011080	hypothetical protein	0.001495	0	0	0	0	373	0.335
BBOV_IV005600	conserved hypothetical protein	0.000259	0	0	0	0	373	0.095
BBOV_II002110	hypothetical protein	0.000917	0	0	0	0	373	0.917
BBOV_III011230	hypothetical protein	0.001878	0	0	0	0	373	0.215
BBOV_III001180	hypothetical protein	0.155275	0	0	0	0	373	0.412
BBOV_III004070	hypothetical protein	0.001466	0	0	0	0	373	0.302
BBOV_II002930	DHHC zinc finger domain containing protein	0.000976	0	4	52	247	374	0.719
BBOV_II001540	vacuolar ATP synthase subunit d, putative	0.000586	0	0	0	0	374	0.902
BBOV_I003930	lipoate-protein ligase A, putative	0.003189	0	0	0	0	374	0.335
BBOV_III005900	apurinic endonuclease (APN1) family protein	0.000368	0	0	0	0	374	0.452
BBOV_IV004950	hypothetical protein	0.001054	0	0	0	0	374	0.647
BBOV_III006830	CAF1 family ribonuclease containing protein	0.000337	0	0	0	0	374	0.213
BBOV_III006320	PWI domain containing protein	0.000995	0	0	0	0	374	0.216
BBOV_III007030	hypothetical protein	0.000838	0	0	0	0	374	0.26
BBOV_I000900	conserved hypothetical protein	0.000554	0	0	0	0	375	0.359
BBOV_I001030	ThiF family domain containing protein	0.012742	0	0	0	0	375	0.419
BBOV_IV002800	ATP-NAD-dependent kinase, putative	0.000318	0	0	0	0	375	0.212
BBOV_IV007530	GTPase activator protein, putative	0.0005	0	2	219	267	376	0.899
BBOV_I003130	hypothetical protein	0.636692	20	0	0	0	376	0.213
BBOV_I002050	hypothetical protein	0.001246	0	0	0	0	376	0.217
BBOV_IV006760	methionine aminopeptidase, putative	0.001517	0	0	0	0	376	0.147
BBOV_I000300	actin	0.000903	0	0	0	0	376	0.313
BBOV_II003850	hypothetical protein	0.002989	0	0	0	0	376	0.14
BBOV_IV005660	variant erythrocyte surface antigen-1, alpha subunit	0.000348	0	0	0	0	377	0.462
BBOV_IV008730	CwfJ C-terminus 1-like protein, putative	0.004622	0	0	0	0	377	0.155
BBOV_III011860	hypothetical protein	0.002121	0	0	0	0	377	0.361
BBOV_II000020	membrane protein, putative	0.565815	22	10	7	340	378	0.959
BBOV_III001290	membrane protein, putative	0.472811	0	10	9	349	378	0.895
BBOV_II006770	hypothetical protein	0.000402	0	0	0	0	378	0.29
BBOV_IV000340	membrane protein, putative	0.592462	25	10	12	352	379	0.837
BBOV_IV011520	DnaJ domain containing protein	0.00098	0	1	246	265	379	0.26
BBOV_IV008320	choline/ethanolamine kinase, putative	0.001138	0	0	0	0	379	0.463
BBOV_II003010	PCI domain containing protein	0.00134	0	0	0	0	379	0.873
BBOV_III001090	eukaryotic translation initiation factor 5, putative	0.000441	0	0	0	0	379	0.897
BBOV_IV003010	conserved hypothetical protein	0.004675	0	0	0	0	379	0.135
BBOV_III008000	eRF1 domain 3 family protein	0.000919	0	0	0	0	379	0.334
BBOV_III002910	conserved hypothetical protein	0.013097	0	0	0	0	379	0.195
BBOV_III009940	membrane protein, putative	0.001141	0	9	20	346	380	0.868
BBOV_III005550	conserved hypothetical protein	0.000473	0	2	142	201	380	0.857
BBOV_III003130	protein kinase domain containing protein	0.002464	0	0	0	0	380	0.587
BBOV_II002040	hypothetical protein	0.002026	0	0	0	0	380	0.151
BBOV_IV001560	hypothetical protein	0.001712	0	0	0	0	380	0.176
BBOV_III003250	hypothetical protein	0.000697	0	0	0	0	380	0.463
BBOV_III000990	microtubule-associated protein RP/EB family member protein	0.001367	0	0	0	0	380	0.873
BBOV_III000370	hypothetical protein	0.009301	0	0	0	0	381	0.653
BBOV_I002980	thiolase, N-terminal and C-terminal domain containing protein	0.053749	0	0	0	0	381	0.312
BBOV_IV004230	conserved hypothetical protein	0.000811	0	0	0	0	381	0.138
BBOV_I004970	triose or hexose phosphate/phosphate translocator, putative	0.000833	0	10	67	366	382	0.904
BBOV_III008260	hypothetical protein	0.000829	0	5	33	309	382	0.812
BBOV_IV009770	conserved hypothetical protein	0.004625	0	0	0	0	382	0.262
BBOV_IV009790	actin, putative	0.001317	0	0	0	0	382	0.354
BBOV_IV006680	RNA recognition motif containing protein	0.003159	0	0	0	0	382	0.12
BBOV_III004110	hypothetical protein	0.00109	0	0	0	0	382	0.756
BBOV_I002600	DNA-directed RNA polymerase II, putative	0.03515	0	0	0	0	382	0.125
BBOV_I003660	aspartate transcarbamoylase, putative	0.153025	0	1	5	27	383	0.282
BBOV_IV010720	hypothetical protein	0.001061	0	0	0	0	383	0.385
BBOV_II004960	RNA recognition motif (RRM)-containing protein	0.002199	0	0	0	0	383	0.206
BBOV_III009300	hypothetical protein	0.001135	0	0	0	0	383	0.821
BBOV_III003140	conserved hypothetical protein	0.000787	0	0	0	0	383	0.271
BBOV_II003450	bystin family protein	0.001244	0	0	0	0	383	0.697
BBOV_IV005070	conserved hypothetical protein	0.001068	0	0	0	0	383	0.869
BBOV_II006060	lariat-debranching enzyme, putative	0.009959	0	0	0	0	384	0.254
BBOV_III011630	conserved hypothetical protein	0.000709	0	0	0	0	384	0.347
BBOV_III004970	GTP1/OBG family protein	0.004415	0	0	0	0	384	0.291
BBOV_IV010560	lysophospholipase, putative	0.003544	0	0	0	0	384	0.288
BBOV_IV008330	hypothetical protein	0.00054	0	0	0	0	384	0.291
BBOV_IV004990	hypothetical protein	0.004668	0	0	0	0	384	0.336
BBOV_IV006720	conserved hypothetical protein	0.000359	0	0	0	0	384	0.385
BBOV_III008540	Dcp1-like decapping family protein	0.00076	0	0	0	0	385	0.114
BBOV_III010240	tRNA binding domain containing protein	0.001518	0	0	0	0	385	0.103
BBOV_III000430	hypothetical protein	0.00226	0	0	0	0	385	0.288
BBOV_IV005540	RabGAP/TBC domain-containing protein, putative	0.001222	0	0	0	0	385	0.882
BBOV_II003940	hypothetical protein	0.00054	0	0	0	0	385	0.092
BBOV_III007610	membrane protein, putative	0.951796	22	1	95	114	386	0.739
BBOV_III011050	vacuolar ATPase subunit C family protein	0.02	0	0	0	0	386	0.472
BBOV_III006660	conserved hypothetical protein	0.003116	0	0	0	0	386	0.329
BBOV_I004300	ethanolamine-phosphate cytidylyltransferase, putative	0.000592	0	0	0	0	386	0.392
BBOV_III005920	membrane protein, putative	0.398903	0	1	7	29	387	0.477
BBOV_III004180	membrane protein, putative	0.468134	0	1	364	386	387	0.603
BBOV_III007840	dnaJ domain containing protein	0.386225	0	1	13	32	387	0.322
BBOV_III010450	hypothetical protein	0.000432	0	0	0	0	387	0.306
BBOV_III000400	prenyltransferase, UbiA family protein	0.000605	0	4	110	333	388	0.739
BBOV_II000680	Spherical Body Protein 2 truncated copy 12 (SBP2)	0.29209	0	1	13	32	388	0.421
BBOV_III008750	tRNA synthetases class I (W and Y) family protein	0.15871	0	0	0	0	388	0.501
BBOV_II001930	mRNA processing-related protein, putative	0.003486	0	0	0	0	388	0.244
BBOV_I002520	hypothetical protein	0.000589	0	0	0	0	388	0.824
BBOV_III006160	hypothetical protein	0.000417	0	0	0	0	388	0.655
BBOV_IV004920	hypothetical protein	0.002872	0	0	0	0	388	0.222
BBOV_III007020	conserved hypothetical protein	0.005171	0	2	25	89	389	0.316
BBOV_I002880	hypothetical protein	0.000798	0	0	0	0	389	0.146
BBOV_I000150	conserved hypothetical protein	0.000384	0	0	0	0	389	0.341
BBOV_III007580	hypothetical protein	0.000632	0	0	0	0	389	0.101
BBOV_III003340	hypothetical protein	0.000784	0	0	0	0	389	0.351
BBOV_IV005570	proliferation-associated protein 2g4, putative	0.000664	0	0	0	0	389	0.164
BBOV_IV003770	Mtn3/RAG1IP-like protein, putative	0.954713	24	7	161	361	390	0.631
BBOV_IV003820	Mtn3/RAG1IP-like protein, putative	0.954713	24	7	161	361	390	0.631
BBOV_III009010	hypothetical protein	0.001268	0	7	76	351	390	0.625
BBOV_I002930	WD domain, G-beta repeat domain containing protein	0.000666	0	1	326	348	390	0.156
BBOV_III008050	conserved hypothetical protein	0.003469	0	0	0	0	390	0.257
BBOV_II004090	ulp1 protease family, C-terminal catalytic domain containing protein	0.001513	0	0	0	0	390	0.432
BBOV_III001310	membrane protein, putative	0.004106	0	10	13	346	391	0.782
BBOV_III008190	hypothetical protein	0.001032	0	1	360	379	391	0.781
BBOV_I000350	protein kinase domain containing protein	0.001924	0	0	0	0	391	0.225
BBOV_IV006420	SmORF	0.920404	24	0	0	0	392	0.279
BBOV_IV006800	hypothetical protein	0.001752	0	5	159	373	393	0.664
BBOV_IV007520	S1/P1 nuclease, putative	0.996354	22	1	339	361	393	0.232
BBOV_III008510	hypothetical protein	0.000244	0	0	0	0	393	0.179
BBOV_IV000450	conserved hypothetical protein	0.000369	0	0	0	0	393	0.893
BBOV_I002850	ribosomal protein L3, putative	0.000566	0	0	0	0	393	0.162
BBOV_IV005410	conserved hypothetical protein	0.000797	0	0	0	0	393	0.397
BBOV_III002190	GTP-binding protein YchF domain containing protein	0.000735	0	0	0	0	393	0.148
BBOV_III008830	hypothetical protein	0.00215	0	1	210	232	394	0.23
BBOV_II003360	elongation factor TS, putative	0.649809	21	0	0	0	394	0.434
BBOV_IV001320	phosphatidylinositol-4-phosphate 5-kinase, putative	0.002943	0	0	0	0	394	0.225
BBOV_I004700	acid phosphatase, putative	0.465597	0	2	2	390	395	0.224
BBOV_IV009100	protein disulfide isomerase related protein	0.992025	20	0	0	0	395	0.131
BBOV_III010470	dnaJ C terminal region domain containing protein	0.001272	0	0	0	0	395	0.169
BBOV_I002760	conserved hypothetical protein	0.000373	0	0	0	0	395	0.136
BBOV_IV008230	mitochondrial inner membrane translocase subunit TIM44, putative	0.000459	0	0	0	0	395	0.506
BBOV_II004590	hypothetical protein	0.00076	0	0	0	0	395	0.715
BBOV_II007380	cyclin dependent kinase binding protein, putative	0.001544	0	0	0	0	395	0.53
BBOV_IV010990	eukaryotic initiation factor 4A-3 (eIF4A-3), putative	0.00096	0	0	0	0	395	0.345
BBOV_III005210	hypothetical protein	0.000817	0	0	0	0	395	0.258
BBOV_II005370	hypothetical protein	0.001887	0	0	0	0	395	0.434
BBOV_II006010	conserved unknown domain containing membrane protein	0.161855	0	3	7	141	396	0.346
BBOV_IV008940	hypothetical protein	0.565187	18	0	0	0	396	0.367
BBOV_II001850	PCI domain containing 26S proteasome non-ATPase regulatory subunit 6 protein, putative	0.000413	0	0	0	0	396	0.852
BBOV_I000180	histone-like transcription factor domain containing protein	0.001209	0	0	0	0	396	0.233
BBOV_IV008310	choline/ethanolamine kinase, putative	0.000935	0	0	0	0	396	0.347
BBOV_III009060	WD domain, G-beta repeat containing protein	0.000225	0	0	0	0	396	0.13
BBOV_IV002360	hypothetical protein	0.005177	0	0	0	0	396	0.291
BBOV_III005080	DHHC zinc finger domain containing protein	0.001086	0	4	81	303	397	0.531
BBOV_II002550	cytochrome C1 precursor protein, putative	0.000595	0	1	361	383	397	0.423
BBOV_III008560	glycosyl transferase, group 1 family protein	0.001545	0	1	357	379	397	0.271
BBOV_IV000930	hypothetical protein	0.000999	0	0	0	0	397	0.501
BBOV_III003780	conserved hypothetical protein	0.138993	0	0	0	0	398	0.302
BBOV_II000340	hypothetical protein	0.00193	0	0	0	0	398	0.22
BBOV_IV000050	membrane protein, putative	0.002577	0	10	13	354	399	0.776
BBOV_IV000370	hypothetical protein	0.020071	0	9	30	375	399	0.827
BBOV_I005000	hypothetical protein	0.001265	0	0	0	0	399	0.285
BBOV_III003350	hypothetical protein	0.000601	0	0	0	0	399	0.104
BBOV_II004930	26s proteasome aaa-ATPase subunit Rpt3, putative	0.000463	0	0	0	0	399	0.274
BBOV_IV001160	chromatin assembly factor 1 subunit C, putative	0.006601	0	0	0	0	400	0.192
BBOV_III008330	hypothetical protein	0.001056	0	0	0	0	400	0.243
BBOV_II006860	WD domain, G-beta repeat containing protein	0.0004	0	0	0	0	400	0.143
BBOV_IV005800	hypothetical protein	0.000944	0	0	0	0	400	0.233
BBOV_IV007070	conserved hypothetical protein	0.008063	0	0	0	0	400	0.256
BBOV_IV008680	hypothetical protein	0.000704	0	0	0	0	400	0.625
BBOV_IV011360	ethanolamine phosphatidyltransferase, putative	0.000726	0	9	54	374	401	0.843
BBOV_I002690	hypothetical protein	0.003641	0	0	0	0	401	0.521
BBOV_IV007040	hypothetical protein	0.002369	0	0	0	0	401	0.345
BBOV_II000980	hypothetical protein	0.001478	0	0	0	0	401	0.206
BBOV_II000550	mannosyltransferase (PIG-M) containing domain	0.001713	0	7	118	386	402	0.916
BBOV_IV004840	dihydrolipoamide succinyltransferase, putative	0.001191	0	0	0	0	402	0.21
BBOV_III004360	hypothetical protein	0.000736	0	0	0	0	402	0.16
BBOV_III011760	conserved hypothetical protein	0.009881	0	0	0	0	402	0.122
BBOV_III006030	hypothetical protein	0.006421	0	0	0	0	402	0.284
BBOV_III010250	eukaryotic translation initiation factor 4A, putative	0.000516	0	0	0	0	402	0.348
BBOV_III000630	conserved hypothetical protein	0.222025	0	8	10	382	403	0.86
BBOV_III004370	hypothetical protein	0.000825	0	0	0	0	403	0.871
BBOV_III011290	hypothetical protein	0.006192	0	0	0	0	403	0.153
BBOV_IV007230	RNA 3'-terminal phosphate cyclase, putative	0.000545	0	0	0	0	403	0.175
BBOV_III005070	conserved hypothetical protein	0.000403	0	0	0	0	404	0.093
BBOV_I000820	kelch repeat domain containing protein	0.834172	25	0	0	0	404	0.133
BBOV_III002030	WD domain, G-beta repeat containing protein	0.001251	0	0	0	0	404	0.199
BBOV_III005480	hypothetical protein	0.002673	0	0	0	0	404	0.297
BBOV_IV011580	helicase, putative	0.00184	0	0	0	0	404	0.355
BBOV_II003900	26S proteasome AAA-ATPase subunit RPT4a, putative	0.000403	0	0	0	0	404	0.344
BBOV_IV005630	membrane protein, putative	0.147813	0	10	9	375	405	0.943
BBOV_IV001540	phospholipid/glycerol acyltransferase protein, putative	0.001124	0	4	106	317	405	0.662
BBOV_I004010	actin, putative	0.001626	0	0	0	0	405	0.314
BBOV_I000480	tat-binding protein-like protein	0.000536	0	0	0	0	405	0.256
BBOV_II006070	conserved hypothetical protein	0.006185	0	5	109	352	406	0.406
BBOV_III009430	glycoprotease family protein	0.093448	0	0	0	0	406	0.235
BBOV_IV003960	hypothetical protein	0.004439	0	0	0	0	406	0.161
BBOV_I002450	hypothetical protein	0.000617	0	0	0	0	406	0.426
BBOV_IV006170	conserved hypothetical protein	0.001536	0	0	0	0	406	0.195
BBOV_II003840	hypothetical protein	0.000451	0	0	0	0	406	0.372
BBOV_IV010380	membrane protein, putative	0.984034	21	0	0	0	407	0.102
BBOV_III008870	hypothetical protein	0.000579	0	0	0	0	407	0.449
BBOV_III004460	PP-loop family protein	0.001501	0	0	0	0	407	0.417
BBOV_IV002440	cytochrome oxidase biogenesis protein 1-1 (OXA1), putative	0.003478	0	4	161	363	408	0.575
BBOV_II001360	hypothetical protein	0.000351	0	1	27	49	408	0.133
BBOV_III001590	hypothetical protein	0.000854	0	0	0	0	408	0.193
BBOV_I004810	hypothetical protein	0.001226	0	0	0	0	408	0.322
BBOV_IV007560	hypothetical protein	0.005456	0	0	0	0	409	0.224
[truncated: 1,707 more rows]

## Sheet: All_TMs
ID	ProteinName	SignalP	CS_pos	No_of_TMs	First_TM	Last_TM	ProtLen	TM_Warning
BBOV_II002810	t-SNARE protein, putative	0.002193	0	1	276	298	301	0.944
BBOV_III000100	variant erythrocyte surface antigen-1, alpha subunit	0.001639	0	1	1238	1260	1304	0.916
BBOV_I004820	hypothetical protein	0.003696	0	1	64	86	115	0.908
BBOV_III004210	membrane protein, putative	0.797434	18	1	214	233	270	0.896
BBOV_II001400	variant erythrocyte surface antigen-1, alpha subunit	0.002319	0	1	1197	1219	1269	0.896
BBOV_IV000870	hypothetical protein	0.000414	0	1	97	119	302	0.894
BBOV_I005410	variant erythrocyte surface antigen-1, putative	0.001	0	1	1273	1295	1337	0.892
BBOV_IV007910	variant erythrocyte surface antigen-1, alpha subunit	0.377992	0	1	1167	1189	1231	0.891
BBOV_IV007920	variant erythrocyte surface antigen-1, alpha subunit	0.042613	0	1	1219	1241	1294	0.891
BBOV_I003900	variant erythrocyte surface antigen-1, alpha subunit	0.000789	0	1	1272	1294	1335	0.891
BBOV_III003100	variant erythrocyte surface antigen-1, alpha subunit	0.000636	0	1	1286	1308	1350	0.89
BBOV_I001440	variant erythrocyte surface antigen-1, alpha subunit	0.004931	0	1	1197	1219	1261	0.887
BBOV_II004120	variant erythrocyte surface antigen-1, alpha subunit	0.001008	0	1	1253	1275	1317	0.885
BBOV_I000070	variant erythrocyte surface antigen-1, alpha subunit	0.0016	0	1	1254	1276	1320	0.881
BBOV_I000050	variant erythrocyte surface antigen-1, alpha subunit	0.001415	0	1	1273	1295	1337	0.88
BBOV_III002310	variant erythrocyte surface antigen-1, alpha subunit	0.000997	0	1	1271	1293	1335	0.876
BBOV_II000900	variant erythrocyte surface antigen-1, alpha subunit	0.001577	0	1	1261	1283	1325	0.873
BBOV_III006070	variant erythrocyte surface antigen-1, alpha subunit	0.000841	0	1	1275	1297	1365	0.869
BBOV_II000370	variant erythrocyte surface antigen-1, alpha subunit	0.000911	0	1	1277	1299	1341	0.861
BBOV_III011940	variant erythrocyte surface antigen-1, alpha subunit	0.000978	0	1	1244	1266	1308	0.86
BBOV_II001410	variant erythrocyte surface antigen-1, alpha subunit	0.021769	0	1	1232	1254	1303	0.859
BBOV_II000390	variant erythrocyte surface antigen-1, alpha subunit	0.000843	0	1	1273	1295	1338	0.858
BBOV_II006790	variant erythrocyte surface antigen-1, beta subunit	0.000483	0	1	1060	1082	1123	0.857
BBOV_II002320	variant erythrocyte surface antigen-1, alpha subunit	0.002458	0	1	1311	1333	1378	0.857
BBOV_II004140	variant erythrocyte surface antigen-1, alpha subunit	0.009822	0	1	1254	1276	1330	0.856
BBOV_I003910	variant erythrocyte surface antigen-1, alpha subunit	0.005998	0	1	1254	1276	1318	0.856
BBOV_IV010530	conserved hypothetical protein	0.000422	0	1	275	297	309	0.852
BBOV_III000040	variant erythrocyte surface antigen-1, alpha subunit	0.890706	22	1	187	209	1107	0.847
BBOV_IV009280	hypothetical protein	0.000403	0	1	206	228	229	0.847
BBOV_I004520	variant erythrocyte surface antigen-1, alpha subunit	0.002035	0	1	1295	1317	1359	0.842
BBOV_IV002410	mitochondrial import inner membrane translocase subunit Tim17, putative	0.000724	0	1	46	68	176	0.841
BBOV_IV007990	variant erythrocyte surface antigen-1, alpha subunit	0.000908	0	1	1262	1284	1331	0.84
BBOV_III001280	variant erythrocyte surface antigen-1, alpha subunit	0.424436	0	1	1310	1332	1385	0.84
BBOV_I002430	membrane protein, putative	0.000203	0	1	28	50	73	0.837
BBOV_I005670	variant erythrocyte surface antigen-1, putative	0.001859	0	1	1264	1286	1328	0.835
BBOV_IV002860	variant erythrocyte surface antigen-1, alpha subunit	0.001845	0	1	64	86	127	0.834
BBOV_IV005680	variant erythrocyte surface antigen-1, alpha subunit	0.001436	0	1	1251	1273	1315	0.833
BBOV_IV002850	variant erythrocyte surface antigen-1, alpha subunit	0.001504	0	1	1245	1267	1309	0.83
BBOV_III000710	variant erythrocyte surface antigen-1, alpha subunit	0.000927	0	1	1221	1243	1285	0.829
BBOV_II000010	hypothetical protein	0.821245	24	1	99	132	158	0.825
BBOV_II000110	variant erythrocyte surface antigen-1, alpha subunit	0.001371	0	1	1285	1307	1349	0.825
BBOV_IV002420	endoplasmic reticulum oxidoreductin, putative	0.001572	0	1	435	457	475	0.823
BBOV_III011950	variant erythrocyte surface antigen-1, beta subunit	0.000973	0	1	1077	1099	1140	0.823
BBOV_IV005670	variant erythrocyte surface antigen-1, beta subunit	0.001453	0	1	1096	1118	1159	0.817
BBOV_II002300	variant erythrocyte surface antigen-1, alpha subunit	0.00095	0	1	1247	1269	1295	0.817
BBOV_I000020	variant erythrocyte surface antigen-1, alpha subunit	0.001653	0	1	1262	1284	1326	0.817
BBOV_III007700	variant erythrocyte surface antigen-1, beta subunit	0.001308	0	1	1151	1173	1214	0.815
BBOV_IV001500	variant erythrocyte surface antigen-1, alpha subunit	0.001183	0	1	1274	1296	1338	0.814
BBOV_III007690	variant erythrocyte surface antigen-1, alpha subunit	0.00087	0	1	1282	1304	1369	0.813
BBOV_III006080	variant erythrocyte surface antigen-1, beta subunit	0.001074	0	1	1076	1098	1139	0.812
BBOV_I005540	variant erythrocyte surface antigen-1, putative	0.000558	0	1	1033	1055	1096	0.811
BBOV_I005140	variant erythrocyte surface antigen-1, alpha subunit	0.002035	0	1	1296	1318	1360	0.811
BBOV_II006830	variant erythrocyte surface antigen-1, alpha subunit	0.003773	0	1	1296	1318	1361	0.811
BBOV_I005110	variant erythrocyte surface antigen-1, alpha subunit	0.064153	0	1	1076	1098	1140	0.807
BBOV_I001980	membrane protein, putative	0.950479	22	1	156	178	179	0.805
BBOV_I003840	variant erythrocyte surface antigen-1, alpha subunit	0.003098	0	1	1238	1260	1313	0.801
BBOV_I005180	variant erythrocyte surface antigen-1, alpha subunit	0.001137	0	1	1253	1275	1317	0.801
BBOV_I001430	variant erythrocyte surface antigen-1, alpha subunit	0.022657	0	1	1251	1273	1323	0.8
BBOV_I005550	variant erythrocyte surface antigen-1, putative	0.001398	0	1	1271	1293	1335	0.799
BBOV_IV010610	ribonucleoside-diphosphate reductase small subunit, putative	0.001503	0	1	174	196	339	0.797
BBOV_IV006400	variant erythrocyte surface antigen-1, alpha subunit	0.000624	0	1	1240	1262	1315	0.794
BBOV_I005530	variant erythrocyte surface antigen-1, putative	0.000927	0	1	1283	1305	1347	0.788
BBOV_II005840	conserved hypothetical protein	0.001468	0	1	1125	1143	1146	0.786
BBOV_II002260	variant erythrocyte surface antigen-1, alpha subunit	0.003392	0	1	1198	1220	1262	0.786
BBOV_I004510	variant erythrocyte surface antigen-1, beta subunit	0.000978	0	1	1030	1052	1093	0.783
BBOV_II002270	variant erythrocyte surface antigen-1, alpha subunit	0.011692	0	1	1235	1257	1298	0.782
BBOV_IV008790	hypothetical protein	0.002463	0	1	55	77	84	0.781
BBOV_III008190	hypothetical protein	0.001032	0	1	360	379	391	0.781
BBOV_IV007980	variant erythrocyte surface antigen-1, beta subunit	0.003016	0	1	1039	1061	1102	0.774
BBOV_I003830	variant erythrocyte surface antigen-1, alpha subunit	0.002999	0	1	1203	1225	1270	0.774
BBOV_IV000720	hypothetical protein	0.003054	0	1	225	244	245	0.773
BBOV_IV001490	variant erythrocyte surface antigen-1, beta subunit	0.001051	0	1	1052	1074	1115	0.769
BBOV_III003860	hypothetical protein	0.001583	0	1	524	541	542	0.766
BBOV_IV010300	hypothetical protein	0.000648	0	1	197	214	215	0.763
BBOV_I000040	variant erythrocyte surface antigen-1, beta subunit	0.000498	0	1	1076	1098	1139	0.763
BBOV_III008910	hypothetical protein	0.00094	0	1	240	262	267	0.761
BBOV_I001140	variant erythrocyte surface antigen-1, alpha subunit	0.004255	0	1	1039	1061	1102	0.76
BBOV_II001370	variant erythrocyte surface antigen-1, beta subunit	0.000692	0	1	1046	1068	1109	0.754
BBOV_II001090	root hair defective 3 GTP binding protein, putative	0.000836	0	1	745	767	828	0.753
BBOV_II000910	variant erythrocyte surface antigen-1, beta subunit	0.000765	0	1	1023	1045	1086	0.753
BBOV_III000700	variant erythrocyte surface antigen-1, beta subunit	0.000909	0	1	1083	1105	1146	0.749
BBOV_I003110	hypothetical protein	0.000481	0	1	233	255	296	0.748
BBOV_II006780	variant erythrocyte surface antigen-1, alpha subunit	0.001601	0	1	1265	1287	1330	0.748
BBOV_II007810	variant erythrocyte surface antigen-1, alpha subunit	0.08179	0	1	220	237	1209	0.743
BBOV_I004390	arginyl-tRNA synthetase, putative	0.613161	25	1	7	26	669	0.742
BBOV_III007610	membrane protein, putative	0.951796	22	1	95	114	386	0.739
BBOV_III003090	variant erythrocyte surface antigen-1, beta subunit	0.000724	0	1	1142	1164	1205	0.736
BBOV_I005400	variant erythrocyte surface antigen-1, putative	0.001393	0	1	1021	1043	1084	0.732
BBOV_I001720	conserved hypothetical protein	0.000416	0	1	192	214	218	0.724
BBOV_I005300	variant erythrocyte surface antigen-1, putative	0.001174	0	1	1049	1071	1112	0.722
BBOV_III003320	conserved hypothetical protein	0.020609	0	1	36	58	85	0.719
BBOV_III003060	variant erythrocyte surface antigen-1 family protein	0.001204	0	1	906	928	977	0.719
BBOV_I005130	variant erythrocyte surface antigen-1, beta subunit	0.000978	0	1	1103	1125	1166	0.703
BBOV_II004130	variant erythrocyte surface antigen-1, beta subunit	0.001394	0	1	1070	1092	1133	0.701
BBOV_II006820	variant erythrocyte surface antigen-1, beta subunit	0.392361	0	1	880	902	943	0.698
BBOV_III005860	Spherical Body Protein 2 truncated copy 6 (SBP2)	0.370496	0	1	13	35	240	0.695
BBOV_III002980	conserved hypothetical protein	0.001212	0	1	223	245	496	0.695
BBOV_I005190	variant erythrocyte surface antigen-1, alpha subunit	0.870012	23	1	1267	1289	1331	0.695
BBOV_III008010	conserved hypothetical protein	0.06623	0	1	4	21	91	0.693
BBOV_III005030	membrane protein, putative	0.189707	0	1	7	29	553	0.693
BBOV_IV010010	hypothetical protein	0.18828	0	1	7	29	417	0.688
BBOV_V000180	hypothetical protein	0.000909	0	1	148	170	193	0.688
BBOV_I005780	variant erythrocyte surface antigen-1, putative	0.000794	0	1	1035	1057	1099	0.687
BBOV_IV011620	hypothetical protein	0.002212	0	1	183	205	207	0.683
BBOV_V000210	hypothetical protein	0.000925	0	1	148	170	193	0.681
BBOV_IV001510	variant erythrocyte surface antigen-1, alpha subunit	0.000233	0	1	52	74	141	0.679
BBOV_IV006060	membrane protein, putative	0.966115	23	1	240	262	317	0.673
BBOV_IV011680	membrane protein, putative	0.924438	28	1	7	28	354	0.671
BBOV_V000200	hypothetical protein	0.000925	0	1	148	170	193	0.671
BBOV_I000030	variant erythrocyte surface antigen-1, beta subunit	0.000289	0	1	38	60	101	0.658
BBOV_III007460	conserved hypothetical protein	0.002049	0	1	60	82	123	0.645
BBOV_I000010	variant erythrocyte surface antigen-1, beta subunit	0.001009	0	1	1053	1075	1116	0.643
BBOV_III005850	membrane protein, putative	0.062307	0	1	13	35	498	0.642
BBOV_III002110	conserved hypothetical protein	0.000577	0	1	71	93	133	0.642
BBOV_III007110	variant erythrocyte surface antigen-1 family protein	0.036382	0	1	835	857	897	0.635
BBOV_I005510	variant erythrocyte surface antigen-1, putative	0.022074	0	1	119	141	182	0.628
BBOV_I004640	conserved hypothetical protein	0.001242	0	1	7	29	243	0.626
BBOV_III007490	conserved hypothetical protein	0.002049	0	1	60	82	111	0.606
BBOV_III004180	membrane protein, putative	0.468134	0	1	364	386	387	0.603
BBOV_III003750	SNARE domain containing protein	0.000758	0	1	249	271	272	0.594
BBOV_IV006870	hypothetical protein	0.00015	0	1	39	61	159	0.587
BBOV_IV000200	variant erythrocyte surface antigen-1, beta subunit	0.002678	0	1	13	35	334	0.583
BBOV_III000290	hypothetical protein	0.00118	0	1	49	67	85	0.582
BBOV_IV004300	conserved hypothetical protein	0.002615	0	1	96	118	128	0.582
BBOV_I005120	variant erythrocyte surface antigen-1, beta subunit	0.000607	0	1	51	73	116	0.568
BBOV_III005650	membrane protein, putative	0.203251	0	1	27	49	205	0.566
BBOV_II000380	variant erythrocyte surface antigen-1, beta subunit	0.00089	0	1	999	1021	1062	0.563
BBOV_IV004070	conserved hypothetical protein	0.693882	25	1	7	29	575	0.558
BBOV_II004210	hypothetical protein	0.002708	0	1	81	112	139	0.553
BBOV_III000940	conserved hypothetical protein	0.008816	0	1	154	176	210	0.552
BBOV_III006920	variant erythrocyte surface antigen-1 family protein	0.002988	0	1	858	880	920	0.549
BBOV_II000940	variant erythrocyte surface antigen-1, alpha subunit	0.001331	0	1	66	88	221	0.545
BBOV_III002320	variant erythrocyte surface antigen-1, beta subunit	0.00138	0	1	1110	1132	1173	0.542
BBOV_III007050	hypothetical protein	0.001555	0	1	53	75	94	0.534
BBOV_III005790	Spherical Body Protein 2 truncated copy 3 (SBP2)	0.139997	0	1	13	35	242	0.533
BBOV_III007140	variant erythrocyte surface antigen-1 family protein	0.000934	0	1	836	858	898	0.531
BBOV_IV010240	hypothetical protein	0.072359	0	1	5	25	83	0.527
BBOV_III004560	membrane protein, putative	0.017259	0	1	12	34	543	0.526
BBOV_III000890	hypothetical protein	0.000884	0	1	198	220	232	0.525
BBOV_IV004380	hypothetical protein	0.001987	0	1	125	147	174	0.524
BBOV_I002840	hypothetical protein	0.890885	26	1	7	24	748	0.52
BBOV_III002650	conserved hypothetical protein	0.00049	0	1	270	292	324	0.517
BBOV_I002060	hypothetical protein	0.003726	0	1	55	77	113	0.515
BBOV_IV009020	hypothetical protein	0.770375	24	1	7	24	221	0.511
BBOV_IV010090	hypothetical protein	0.000418	0	1	1222	1241	1242	0.51
BBOV_I005160	variant erythrocyte surface antigen-1, beta subunit	0.000547	0	1	51	73	116	0.508
BBOV_II002000	phospholipase D active site motif family protein	0.004185	0	1	306	328	481	0.505
BBOV_III002890	conserved hypothetical protein	0.666963	25	1	2	24	175	0.5
BBOV_III001730	hypothetical protein	0.022983	0	1	80	102	172	0.5
BBOV_III009760	amidase family protein	0.00112	0	1	40	62	591	0.498
BBOV_III003110	variant erythrocyte surface antigen-1, alpha subunit	0.002216	0	1	57	79	135	0.498
BBOV_III009230	conserved hypothetical protein	0.000685	0	1	221	240	244	0.497
BBOV_III005920	membrane protein, putative	0.398903	0	1	7	29	387	0.477
BBOV_IV002770	protein transport protein SEC61 gamma subunit, putative	0.001223	0	1	51	73	82	0.475
BBOV_IV002080	hypothetical protein	0.018961	0	1	15	37	85	0.474
BBOV_IV007220	hypothetical protein	0.00284	0	1	188	210	757	0.472
BBOV_III006930	membrane protein, hypothetical	0.226121	0	1	2	24	279	0.471
BBOV_I003710	hypothetical protein	0.002346	0	1	46	68	92	0.47
BBOV_IV003850	ATP-dependent Clp protease proteolytic subunit, putative	0.384548	0	1	7	24	245	0.467
BBOV_I004460	prohibitin, putative	0.18337	0	1	12	34	276	0.456
BBOV_II002770	membrane protein, putativve	0.901659	21	1	7	24	189	0.455
BBOV_IV005320	hypothetical protein	0.000674	0	1	157	179	290	0.454
BBOV_IV003890	hypothetical protein	0.406678	0	1	134	156	188	0.452
BBOV_IV010950	tyrosyl-tRNA synthetase, putative	0.101305	0	1	12	34	605	0.443
BBOV_I002750	hypothetical protein	0.002324	0	1	76	98	118	0.438
BBOV_II000180	hypothetical protein	0.023855	0	1	1174	1196	1238	0.438
BBOV_IV006020	asparagine synthase, putative	0.001151	0	1	133	155	654	0.431
BBOV_III005200	ThiF family protein	0.000878	0	1	27	49	342	0.429
BBOV_III004700	hypothetical protein	0.000558	0	1	31	53	135	0.425
BBOV_II002550	cytochrome C1 precursor protein, putative	0.000595	0	1	361	383	397	0.423
BBOV_II000680	Spherical Body Protein 2 truncated copy 12 (SBP2)	0.29209	0	1	13	32	388	0.421
BBOV_IV001340	hypothetical protein	0.795821	25	1	7	26	536	0.412
BBOV_IV011870	cell division protein metalloprotease FtsH, putative	0.004715	0	1	146	168	658	0.411
BBOV_IV011850	DNA gyrase subunit B, putative	0.245409	0	1	13	35	944	0.409
BBOV_IV002100	hypothetical protein	0.001099	0	1	133	155	228	0.405
BBOV_III009170	membrane protein, putative	0.000542	0	1	41	63	937	0.403
BBOV_II006380	Thioredoxin family protein	0.999417	19	1	181	203	224	0.401
BBOV_V000310	hypothetical protein	0.000667	0	1	63	85	129	0.4
BBOV_V000320	hypothetical protein	0.000667	0	1	63	85	129	0.4
BBOV_III006340	membrane protein, putative	0.702983	26	1	185	207	212	0.4
BBOV_IV004140	hypothetical protein	0.000592	0	1	39	61	71	0.399
BBOV_II003270	40S ribosomal protein S24 protein, putative	0.000403	0	1	57	79	135	0.396
BBOV_II004830	membrane protein, putative	0.981048	20	1	378	400	414	0.394
BBOV_IV009390	hypothetical protein	0.001953	0	1	23	40	77	0.39
BBOV_II002850	chain A of Ap4a hydrolase protein, putative	0.00267	0	1	10	30	148	0.389
BBOV_II002910	chain A of Ap4 hydrolase, putative	0.00267	0	1	10	30	148	0.388
BBOV_IV002870	membrane protein, putative	0.284889	0	1	15	37	346	0.387
BBOV_II000130	hypothetical protein	0.012494	0	1	793	815	857	0.387
BBOV_IV005580	hypothetical protein	0.0012	0	1	89	111	234	0.385
BBOV_IV006590	conserved hypothetical protein	0.001557	0	1	10	29	118	0.38
BBOV_I001780	conserved hypothetical protein	0.002861	0	1	113	135	200	0.379
BBOV_III004520	hypothetical protein	0.003714	0	1	58	80	82	0.375
BBOV_III006570	conserved hypothetical protein	0.000452	0	1	144	166	183	0.375
BBOV_IV011080	hypothetical protein	0.000437	0	1	399	421	477	0.375
BBOV_IV003810	adenosine kinase	0.001761	0	1	65	87	339	0.374
BBOV_III000830	membrane protein, putative	0.818223	26	1	7	29	124	0.373
BBOV_IV007840	hypothetical protein	0.010714	0	1	10	32	88	0.373
BBOV_III007100	membrane protein, putative	0.210368	0	1	2	24	279	0.368
BBOV_III001240	BBO225AA 22 kDa antigen, fragment	0.194915	0	1	20	42	373	0.368
BBOV_II006180	hypothetical protein	0.004245	0	1	828	850	871	0.364
BBOV_III009030	protein of unknown function (DUF1671) protein family	0.006491	0	1	597	619	677	0.363
BBOV_IV007150	membrane protein, putative	0.250679	0	1	27	49	308	0.361
BBOV_II001350	hypothetical protein	0.000528	0	1	209	231	256	0.356
BBOV_IV002370	leucyl-tRNA synthetase, putative	0.021325	0	1	7	29	782	0.355
BBOV_IV011190	conserved hypothetical protein	0.001398	0	1	44	66	287	0.352
BBOV_II004240	hypothetical protein	0.000897	0	1	53	72	94	0.346
BBOV_III010070	papain family cysteine protease containing protein	0.00032	0	1	36	58	435	0.341
BBOV_II006720	DnaJ domain containing protein	0.000184	0	1	34	56	577	0.335
BBOV_III001890	membrane protein, putative	0.013171	0	1	144	166	187	0.333
BBOV_IV003240	HAD superfamily hydrolase, putative	0.482421	0	1	7	29	306	0.327
BBOV_II000170	cathepsin C precursor, putative	0.572207	32	1	12	34	530	0.325
BBOV_IV007140	membrane protein, putative	0.306148	0	1	25	44	215	0.323
BBOV_II004850	hypothetical protein	0.003432	0	1	56	78	179	0.323
BBOV_III007840	dnaJ domain containing protein	0.386225	0	1	13	32	387	0.322
BBOV_II002890	p18 protein	0.947027	24	1	965	984	1027	0.321
BBOV_II006150	hypothetical protein	0.006041	0	1	21	43	97	0.316
BBOV_IV008140	ABC transporter ATP-binding protein	0.391462	0	1	13	35	880	0.315
BBOV_IV001700	cell division cycle protein ATPase, putative	0.973269	25	1	7	26	922	0.313
BBOV_IV012080	tRNA pseudouridine synthase, putative	0.014255	0	1	20	42	414	0.313
BBOV_IV000350	variant erythrocyte surface antigen-1, beta subunit	0.027074	0	1	107	129	150	0.313
BBOV_II006020	hypothetical protein	0.001291	0	1	123	145	213	0.313
BBOV_IV003640	DNA gyrase A subunit, putative	0.042055	0	1	20	42	1051	0.305
BBOV_III000790	hypothetical protein	0.013681	0	1	28	47	270	0.305
BBOV_I000290	membrane protein, putative	0.089165	0	1	7	26	532	0.299
BBOV_III004420	hypothetical protein	0.002406	0	1	113	135	182	0.297
BBOV_IV004400	hypothetical protein	0.001338	0	1	45	62	169	0.293
BBOV_III005970	membrane protein, putative	0.014527	0	1	13	35	234	0.291
BBOV_III010460	hypothetical protein	0.000164	0	1	45	67	174	0.291
BBOV_IV007130	membrane protein, putative	0.215039	0	1	27	49	203	0.287
BBOV_II007260	conserved hypothetical protein	0.001871	0	1	90	112	269	0.287
BBOV_IV004900	hypothetical protein	0.002969	0	1	31	50	82	0.286
BBOV_I003660	aspartate transcarbamoylase, putative	0.153025	0	1	5	27	383	0.282
BBOV_IV006450	conserved hypothetical protein	0.893341	21	1	173	195	205	0.276
BBOV_II005690	C2 domain containing protein	0.000567	0	1	1272	1293	1294	0.276
BBOV_III007410	membrane protein, putative	0.818307	33	1	210	232	243	0.275
BBOV_II001250	vesicle-associated membrane protein, putative	0.002041	0	1	205	224	225	0.274
BBOV_III010130	pyruvate kinase family protein	0.921667	25	1	2	24	693	0.273
BBOV_I003640	DnaK family domain containing protein	0.370282	0	1	13	32	861	0.273
BBOV_IV001310	conserved hypothetical protein	0.011661	0	1	20	39	354	0.272
BBOV_IV000830	hypothetical protein	0.004717	0	1	186	205	247	0.272
BBOV_III002800	hypothetical protein	0.002982	0	1	35	54	86	0.271
BBOV_III008560	glycosyl transferase, group 1 family protein	0.001545	0	1	357	379	397	0.271
BBOV_II002870	hypothetical protein	0.578886	19	1	483	505	546	0.271
BBOV_IV011560	endonuclease/exonuclease/phosphatase family protein	0.006269	0	1	12	34	495	0.265
BBOV_IV004850	hypothetical protein	0.902976	22	1	7	24	236	0.264
BBOV_III005260	hypothetical protein	0.002916	0	1	98	120	130	0.264
BBOV_II001500	membrane protein, putative	0.40226	0	1	5	27	301	0.261
BBOV_IV002290	nucleotide-binding protein 1, putative	0.138241	0	1	12	31	328	0.261
BBOV_IV001290	conserved hypothetical protein	0.001147	0	1	42	60	100	0.26
BBOV_IV011520	DnaJ domain containing protein	0.00098	0	1	246	265	379	0.26
BBOV_I003720	conserved hypothetical protein	0.005509	0	1	13	35	655	0.258
BBOV_IV007420	membrane protein, putative	0.199826	0	1	12	34	255	0.254
BBOV_I004160	conserved hypothetical protein	0.000869	0	1	1460	1479	1519	0.254
BBOV_II005150	hypothetical protein	0.05609	0	1	21	40	84	0.253
BBOV_IV007730	cysteine protease 2	0.0014	0	1	44	66	445	0.249
BBOV_II000670	hypothetical protein	0.311321	0	1	13	32	219	0.248
BBOV_II006940	hypothetical protein	0.006617	0	1	94	116	118	0.246
BBOV_II000690	hypothetical protein	0.263467	0	1	13	32	201	0.244
BBOV_IV007120	conserved hypothetical protein	0.001053	0	1	478	500	540	0.243
BBOV_III009110	conserved hypothetical protein	0.001145	0	1	84	106	155	0.24
BBOV_IV008200	membrane protein, putative	0.847498	22	1	198	217	222	0.24
BBOV_II000210	conserved hypothetical protein	0.002634	0	1	499	521	524	0.24
BBOV_IV008430	hypothetical protein	0.854047	29	1	13	32	360	0.238
BBOV_I002190	thiodoxin reductase, putative	0.217163	0	1	7	26	559	0.236
BBOV_IV011090	hypothetical protein	0.001292	0	1	971	993	1024	0.236
BBOV_IV000480	50S ribosomal protein L33	0.012398	0	1	20	42	103	0.234
BBOV_III001900	MT-A70 family protein	0.001308	0	1	77	99	641	0.234
BBOV_IV002470	membrane protein, putative	0.945516	18	1	991	1013	1016	0.234
BBOV_II001700	conserved hypothetical protein	0.000797	0	1	143	162	253	0.233
BBOV_IV007520	S1/P1 nuclease, putative	0.996354	22	1	339	361	393	0.232
BBOV_III008830	hypothetical protein	0.00215	0	1	210	232	394	0.23
BBOV_II003470	conserved hypothetical protein	0.000534	0	1	80	102	171	0.227
BBOV_IV001670	hypothetical protein	0.574247	29	1	7	29	233	0.226
BBOV_III001620	membrane protein, putative	0.035799	0	1	13	35	263	0.226
BBOV_III007420	membrane protein, putative	0.932039	19	1	505	527	546	0.226
BBOV_IV010470	membrane protein, putative	0.99634	22	1	456	478	479	0.225
BBOV_IV001020	DNA-directed RNA polymerase, alpha subunit, putative	0.902687	23	1	5	23	676	0.223
BBOV_IV000290	conserved membrane protein	0.702603	26	1	7	29	1019	0.219
BBOV_I003400	hypothetical protein	0.633818	31	1	7	29	232	0.218
BBOV_II002650	thrombospondin-related anonymous protein	0.913023	26	1	7	29	660	0.216
BBOV_IV005870	membrane protein, putative	0.783588	34	1	13	35	312	0.215
BBOV_IV007700	hypothetical protein	0.204655	0	1	16	38	202	0.215
BBOV_I002040	hypothetical protein	0.002409	0	1	296	318	326	0.215
BBOV_IV000910	S-adenosyl methyltransferase, putative	0.681449	31	1	13	32	420	0.214
BBOV_IV004210	membrane protein, putative	0.70008	23	1	6	28	307	0.213
BBOV_III007220	membrane protein, putative	0.933607	23	1	5	27	82	0.21
BBOV_IV002260	membrane protein, putative	0.630594	20	1	7	29	788	0.208
BBOV_II006540	hypothetical protein	0.001234	0	1	1100	1122	1128	0.208
BBOV_IV011730	ubiquitin fusion degradation protein UFD1, putative	0.865247	22	1	5	27	297	0.205
BBOV_III007850	acetyltransferase, GNAT family protein	0.001658	0	1	78	100	358	0.205
BBOV_V000130	rpoB	0.000435	0	1	13	30	971	0.201
BBOV_III009980	hypothetical protein	0.000305	0	1	97	119	428	0.201
BBOV_IV000820	cytochrome c oxidase assembly protein Cox11 subunit	0.000843	0	1	107	129	289	0.201
BBOV_II006510	conserved hypothetical protein	0.997158	17	1	1501	1523	1537	0.2
BBOV_I003270	membrane protein, putative	0.793263	21	1	188	210	248	0.195
BBOV_III002870	signal peptidase family protein	0.401015	0	1	5	27	171	0.191
BBOV_I003210	membrane protein, putative	0.978778	19	1	2166	2188	2236	0.191
BBOV_III011900	hypothetical protein	0.000339	0	1	301	323	443	0.188
BBOV_II004530	CG8	0.002313	0	1	100	122	189	0.187
BBOV_I003410	ribosomal protein L21 domain containing protein	0.383889	0	1	4	23	236	0.186
BBOV_IV011800	hypothetical protein	0.00416	0	1	21	43	196	0.186
BBOV_I002720	PA14 domain containing protein	0.032977	0	1	19	41	886	0.183
BBOV_III009930	ubiquinol cytochrome c oxidoreductase, putative	0.001397	0	1	169	191	332	0.181
BBOV_IV011370	PK4 protein kinase	0.001694	0	1	399	421	1033	0.177
BBOV_II003180	NLI interacting factor-like phosphatase family protein	0.002089	0	1	7	29	299	0.176
BBOV_III006300	ribosomal protein L9, N-terminal domain containing protein	0.001156	0	1	26	48	264	0.176
BBOV_III010270	hypothetical protein	0.036902	0	1	20	42	83	0.168
BBOV_III004280	membrane protein, putative	0.76077	20	1	5	23	880	0.164
BBOV_III005640	membrane protein, putative	0.201677	0	1	27	49	317	0.162
BBOV_IV000710	cytochrome c oxidase subunit 2a, putative	0.000924	0	1	207	229	270	0.161
BBOV_III001640	aspartyl protease family protein	0.006801	0	1	12	31	540	0.16
BBOV_II006620	hypothetical protein	0.241203	0	1	7	29	591	0.157
BBOV_I002930	WD domain, G-beta repeat domain containing protein	0.000666	0	1	326	348	390	0.156
BBOV_II004990	T-cell immunomodulatory protein-like protein precursor, putative	0.001611	0	1	587	605	627	0.151
BBOV_II005310	single-strand binding protein, putative	0.940294	24	1	7	29	224	0.141
BBOV_III011880	membrane protein, putative	0.036501	0	1	9	31	2031	0.139
BBOV_II000740	Spherical Body Protein 2 (SBP2)	0.335398	0	1	13	35	2248	0.134
BBOV_I004730	ribosomal protein L3 domain containing protein	0.936535	23	1	4	26	323	0.133
BBOV_II001360	hypothetical protein	0.000351	0	1	27	49	408	0.133
BBOV_II001790	hypothetical protein	0.921356	20	1	260	279	299	0.131
BBOV_IV004270	conserved, membrane protein, putative	0.964945	29	1	467	489	499	0.131
BBOV_III008720	membrane protein, putative	0.977731	24	1	5	27	795	0.125
BBOV_IV004660	hypothetical protein	0.1852	0	1	13	35	448	0.116
BBOV_I002380	hypothetical protein	0.288302	0	1	7	29	673	0.112
BBOV_III011360	hypothetical protein	0.87653	26	1	7	29	425	0.111
BBOV_I002730	sortilin, putative	0.949856	19	1	770	789	874	0.105
BBOV_IV010800	membrane protein, putative	0.957415	23	1	5	22	248	0.099
BBOV_III004780	membrane protein, putative	0.850991	23	1	4	23	254	0.098
BBOV_III009770	hypothetical protein	0.002725	0	1	117	139	159	0.087
BBOV_IV010940	hypothetical protein	0.9571	23	1	7	24	431	0.08
BBOV_I001690	hypothetical protein	0.005757	0	1	15	37	60	0
BBOV_IV007530	GTPase activator protein, putative	0.0005	0	2	219	267	376	0.899
BBOV_III000900	membrane protein, putative	0.039346	0	2	5	64	138	0.883
BBOV_IV008130	hypothetical protein	0.00289	0	2	97	156	173	0.865
BBOV_III005550	conserved hypothetical protein	0.000473	0	2	142	201	380	0.857
BBOV_IV006410	variant erythrocyte surface antigen-1, alpha subunit	0.001536	0	2	290	1286	1329	0.85
BBOV_III011830	membrane protein, putative	0.011417	0	2	5	75	76	0.849
BBOV_III002330	variant erythrocyte surface antigen-1, alpha subunit	0.042378	0	2	247	1254	1304	0.836
BBOV_IV002830	variant erythrocyte surface antigen-1, beta subunit	0.019366	0	2	217	848	889	0.835
BBOV_III003450	membrane protein, putative	0.037656	0	2	21	83	129	0.828
BBOV_III010800	conserved hypothetical protein	0.00126	0	2	50	157	239	0.81
BBOV_I004680	DHHC zinc finger domain containing protein	0.001301	0	2	51	122	165	0.809
BBOV_III010310	hypothetical protein	0.001162	0	2	55	117	142	0.808
BBOV_I005170	variant erythrocyte surface antigen-1, beta subunit	0.000848	0	2	956	1118	1161	0.798
BBOV_III008240	hypothetical protein	0.000259	0	2	21	69	103	0.794
BBOV_I002630	hypothetical protein	0.000155	0	2	34	82	444	0.773
BBOV_III004620	ATP synthase subunit C family protein	0.001026	0	2	86	150	156	0.769
BBOV_II006850	hypothetical protein	0.000421	0	2	31	146	230	0.758
BBOV_II000050	membrane protein, putative	0.978875	22	2	2	131	160	0.754
BBOV_V000170	hypothetical protein	0.000282	0	2	13	86	115	0.752
BBOV_V000190	hypothetical protein	0.000535	0	2	24	89	120	0.741
BBOV_IV012110	hypothetical protein	0.903947	29	2	89	148	170	0.729
BBOV_III002710	membrane protein, putative	0.001575	0	2	27	98	116	0.726
BBOV_V000280	hypothetical protein	0.000518	0	2	58	101	121	0.72
BBOV_III004440	conserved hypothetical protein	0.001215	0	2	102	191	235	0.705
BBOV_III000730	hypothetical protein	0.002361	0	2	33	74	134	0.691
BBOV_III004940	hypothetical protein	0.001923	0	2	124	183	185	0.691
BBOV_II007050	hypothetical protein	0.00097	0	2	39	129	143	0.682
BBOV_I001360	membrane protein, putative	0.781348	29	2	89	138	160	0.67
BBOV_IV002700	membrane protein, putative	0.001428	0	2	4	61	852	0.666
BBOV_II007850	membrane protein, putative	0.929791	22	2	79	133	158	0.663
BBOV_IV000010	membrane protein, putative	0.84748	24	2	91	136	144	0.656
BBOV_III001470	hypothetical protein	0.002145	0	2	1221	1361	1627	0.653
BBOV_IV001350	hypothetical protein	0.061737	0	2	69	120	133	0.65
BBOV_I001300	membrane protein, putative	0.96342	20	2	87	130	158	0.647
BBOV_II003590	mago nashi protein, putative	0.000285	0	2	163	211	218	0.603
BBOV_II000770	membrane protein, putative	0.729596	21	2	7	136	172	0.602
BBOV_IV012170	hypothetical protein	0.926193	24	2	87	131	159	0.601
BBOV_III004890	hypothetical protein	0.000712	0	2	45	99	120	0.599
BBOV_V000100	hypothetical protein	0.000438	0	2	164	210	321	0.578
BBOV_III008020	hypothetical protein	0.003199	0	2	166	242	249	0.571
BBOV_II003530	conserved hypothetical protein	0.000905	0	2	296	355	543	0.561
BBOV_IV000330	membrane protein, putative	0.953779	25	2	89	138	163	0.542
BBOV_IV007090	conserved hypothetical protein	0.882758	18	2	5	208	218	0.51
BBOV_V000300	hypothetical protein	0.000667	0	2	63	106	129	0.489
BBOV_III002970	hypothetical protein	0.000792	0	2	98	149	155	0.455
BBOV_III007060	membrane protein, putative	0.006104	0	2	15	69	841	0.438
BBOV_IV005490	conserved hypothetical protein	0.442848	0	2	15	299	433	0.387
BBOV_I001850	hypothetical protein	0.003052	0	2	63	218	242	0.367
BBOV_III001170	40S ribosomal protein S17, putative	0.033646	0	2	7	71	145	0.329
BBOV_III001140	40S ribosomal protein S17, putative	0.033646	0	2	7	71	145	0.329
BBOV_IV001610	hypothetical protein	0.006254	0	2	19	73	98	0.323
BBOV_III011570	hypothetical protein	0.001206	0	2	299	426	533	0.32
BBOV_III007020	conserved hypothetical protein	0.005171	0	2	25	89	389	0.316
BBOV_IV004090	conserved membrane protein, putative	0.126802	0	2	4	156	212	0.307
BBOV_V000370	rp16	0.00078	0	2	45	106	193	0.295
BBOV_II000430	hypothetical protein	0.000287	0	2	116	424	432	0.28
BBOV_III005360	membrane protein, putative	0.063848	0	2	12	749	752	0.279
BBOV_I003300	membrane protein, putative	0.972805	20	2	344	739	754	0.275
BBOV_III006710	membrane protein, putative	0.426402	0	2	7	66	122	0.272
BBOV_II001660	hypothetical protein	0.000241	0	2	135	192	513	0.271
BBOV_II004390	mitochondrial carrier protein, putative	0.00409	0	2	20	94	280	0.252
BBOV_IV011230	apical membrane antigen 1	0.198481	0	2	20	541	605	0.25
BBOV_III010320	membrane protein, putative	0.72931	22	2	5	699	713	0.246
BBOV_I001520	conserved hypothetical protein	0.04676	0	2	13	863	888	0.241
BBOV_II004330	conserved hypothetical protein	0.002163	0	2	73	134	254	0.236
BBOV_I004700	acid phosphatase, putative	0.465597	0	2	2	390	395	0.224
BBOV_III006770	membrane protein, putative	0.953113	33	2	13	705	757	0.211
BBOV_II006950	acyltransferase family protein	0.002153	0	2	13	77	278	0.209
BBOV_III009180	hypothetical protein	0.004412	0	2	67	118	120	0.209
BBOV_II003100	hypothetical protein	0.000344	0	2	39	103	194	0.208
BBOV_IV011220	hypothetical protein	0.00115	0	2	90	417	429	0.205
BBOV_I003350	conserved hypothetical protein	0.000502	0	2	100	397	455	0.202
BBOV_II000140	mitochondrial carrier protein, putative	0.007004	0	2	189	256	261	0.192
BBOV_I001890	hypothetical protein	0.004205	0	2	20	79	123	0.189
BBOV_III005530	hypothetical protein	0.000878	0	3	24	198	230	0.913
BBOV_II002060	conserved hypothetical protein	0.000725	0	3	78	220	234	0.872
BBOV_II007530	hypothetical protein	0.000784	0	3	10	104	134	0.865
BBOV_I001390	membrane protein, putative	0.680246	18	3	4	95	113	0.863
BBOV_II007790	hypothetical protein	0.72082	21	3	7	137	164	0.863
BBOV_III000530	rhomboid family protein	0.297358	0	3	20	449	496	0.841
BBOV_III000070	membrane protein, putative	0.562632	18	3	4	95	113	0.837
BBOV_I001630	membrane protein, putative	0.766585	19	3	1131	1272	1365	0.827
BBOV_II004190	variant erythrocyte surface antigen-1, alpha subunit	0.001588	0	3	74	205	972	0.809
BBOV_III011450	conserved hypothetical protein	0.001984	0	3	125	271	460	0.783
BBOV_I002780	DHHC zinc finger domain containing protein	0.05813	0	3	28	179	197	0.757
BBOV_III007180	hypothetical protein	0.000805	0	3	286	428	436	0.754
BBOV_I000060	variant erythrocyte surface antigen-1, beta subunit	0.001073	0	3	234	566	607	0.746
BBOV_III004600	hypothetical protein	0.000313	0	3	30	118	152	0.744
BBOV_I004180	membrane protein, putative	0.193094	0	3	7	107	115	0.731
BBOV_V000290	hypothetical protein	0.000286	0	3	15	106	128	0.708
BBOV_IV004170	membrane protein, putative	0.058001	0	3	10	112	158	0.707
BBOV_II000080	membrane protein, putative	0.777109	18	3	4	98	115	0.652
BBOV_II004690	eukaryotic membrane protein, putative	0.002082	0	3	496	720	739	0.65
BBOV_II001940	conserved hypothetical protein	0.000645	0	3	32	199	276	0.627
BBOV_II005780	membrane protein, putative	0.914997	19	3	206	487	518	0.627
BBOV_IV004910	ABC transporter	0.000589	0	3	213	347	628	0.599
BBOV_IV008220	mitochondrial import inner membrane translocase subunit Tim17, putative	0.001766	0	3	15	134	156	0.584
BBOV_II005390	DnaJ domain containing protein	0.000409	0	3	28	247	618	0.499
BBOV_III011440	hypothetical protein	0.00083	0	3	43	154	155	0.464
BBOV_III003650	hypothetical protein	0.000575	0	3	198	339	351	0.427
BBOV_II004900	conserved hypothetical protein	0.001137	0	3	184	261	895	0.395
BBOV_II006420	Mitochondrial carrier protein, putative	0.000607	0	3	164	287	301	0.388
BBOV_III000110	hypothetical protein	0.000839	0	3	120	249	280	0.372
BBOV_IV009580	dephospho-CoA kinase, putative	0.026481	0	3	7	90	289	0.369
BBOV_IV000590	conserved hypothetical protein	0.002823	0	3	395	486	526	0.356
BBOV_II006010	conserved unknown domain containing membrane protein	0.161855	0	3	7	141	396	0.346
BBOV_III004760	diacylglycerol kinase, putative	0.000768	0	3	222	300	680	0.336
BBOV_II001550	hypothetical protein	0.000854	0	3	551	1491	1599	0.331
BBOV_IV001430	membrane protein, putative	0.004705	0	3	15	109	176	0.318
BBOV_III011390	hypothetical protein	0.001599	0	3	3406	3505	3622	0.307
BBOV_III011580	membrane protein, putative	0.790756	24	3	7	106	441	0.16
BBOV_III003000	hypothetical protein	0.001547	0	4	70	206	234	0.937
BBOV_II003950	CGI-141 protein-like protein, putative	0.03457	0	4	5	115	135	0.936
BBOV_II002740	proteolipid subunit c, putative	0.007367	0	4	15	161	173	0.924
BBOV_II006680	conserved hypothetical protein	0.000232	0	4	42	196	211	0.896
BBOV_III010200	conserved hypothetical protein	0.001182	0	4	58	179	271	0.892
BBOV_III002640	hypothetical protein	0.001893	0	4	34	143	156	0.891
BBOV_I004710	membrane protein, putative	0.412823	0	4	172	314	324	0.879
BBOV_III001610	SFT-2 like family protein	0.000627	0	4	30	150	166	0.876
BBOV_II007610	conserved hypothetical protein	0.000373	0	4	35	206	265	0.871
BBOV_II005250	phosphatidylinositol synthase, putative	0.005179	0	4	20	187	208	0.87
BBOV_II005590	hypothetical protein	0.130471	0	4	10	153	663	0.868
BBOV_I000760	membrane protein, putative	0.016988	0	4	31	174	189	0.863
BBOV_I004350	membrane protein, putative	0.001032	0	4	23	270	302	0.859
BBOV_IV003140	conserved hypothetical protein	0.058205	0	4	35	224	361	0.843
BBOV_III005330	hypothetical protein	0.000409	0	4	32	165	216	0.824
BBOV_II005610	hypothetical protein	0.107367	0	4	13	1102	1124	0.813
BBOV_III009220	ATP synthase subunit C domain containing protein	0.020499	0	4	15	176	180	0.787
BBOV_III009160	ER lumen protein retaining receptor	0.007678	0	4	41	204	223	0.751
BBOV_III000400	prenyltransferase, UbiA family protein	0.000605	0	4	110	333	388	0.739
BBOV_III010060	adenine nucleotide translocase	0.015384	0	4	112	292	300	0.734
BBOV_II002930	DHHC zinc finger domain containing protein	0.000976	0	4	52	247	374	0.719
BBOV_III008600	Der1-like family protein	0.001725	0	4	24	193	262	0.714
BBOV_I001800	hypothetical protein	0.001279	0	4	69	316	337	0.707
BBOV_II002070	integral membrane protein, putative	0.001889	0	4	33	256	265	0.686
BBOV_III001830	3-oxo-5-alpha-steroid 4-dehydrogenase family protein	0.001406	0	4	69	251	281	0.672
BBOV_IV001540	phospholipid/glycerol acyltransferase protein, putative	0.001124	0	4	106	317	405	0.662
BBOV_III001740	Rer1 family protein	0.000495	0	4	31	181	211	0.653
BBOV_I001500	hypothetical protein	0.002427	0	4	160	410	544	0.646
BBOV_I003200	hypothetical protein	0.001206	0	4	103	205	217	0.637
BBOV_IV003570	DHHC zinc finger domain containing protein	0.001215	0	4	21	196	308	0.629
BBOV_II001280	DHHC zinc finger domain/ankyrin repeat containing protein	0.006282	0	4	244	552	608	0.623
BBOV_III004900	ABC transporter family protein	0.000965	0	4	21	186	472	0.582
BBOV_III002420	DHHC zinc finger domain containing protein	0.006814	0	4	12	221	350	0.581
BBOV_IV002440	cytochrome oxidase biogenesis protein 1-1 (OXA1), putative	0.003478	0	4	161	363	408	0.575
BBOV_I000600	ABC transporter, ATP-binding domain containing protein	0.001867	0	4	30	228	541	0.539
BBOV_III005080	DHHC zinc finger domain containing protein	0.001086	0	4	81	303	397	0.531
BBOV_I003700	hypothetical protein	0.00087	0	4	317	418	452	0.51
BBOV_IV005200	glycerol-3-phosphate-acyltransferase, putative	0.003889	0	4	10	492	593	0.506
BBOV_III009660	conserved hypothetical protein	0.003291	0	4	13	178	256	0.49
BBOV_II005930	rhomboid 4	0.000647	0	4	368	722	783	0.49
BBOV_II005100	hypothetical protein	0.810221	24	4	7	278	297	0.483
BBOV_III008780	membrane protein, putative	0.022152	0	4	4	526	612	0.478
BBOV_III007640	membrane protein, putative	0.000209	0	4	29	156	201	0.471
BBOV_IV010320	zinc finger, C3HC4 type domain containing protein	0.001196	0	4	69	213	296	0.456
BBOV_III010420	hypothetical protein	0.02076	0	4	83	333	334	0.429
BBOV_IV007270	hypothetical protein	0.001	0	4	345	497	1168	0.384
BBOV_III006870	mitochondrial carrier protein, putative	0.001066	0	4	29	316	321	0.348
BBOV_II005120	hypothetical protein	0.001388	0	4	29	164	200	0.343
BBOV_IV004570	hypothetical protein	0.003744	0	4	5	349	370	0.313
BBOV_IV009730	hypothetical protein	0.000389	0	4	428	630	656	0.272
BBOV_III001920	hypothetical protein	0.000344	0	4	476	722	774	0.213
BBOV_III004930	hypothetical protein	0.000546	0	5	43	349	373	0.931
BBOV_IV000310	CAAX metallo endopeptidase, putative	0.000279	0	5	89	376	448	0.929
BBOV_III006410	membrane protein, putative	0.003001	0	5	20	227	238	0.928
BBOV_II007350	hypothetical protein	0.002131	0	5	56	380	412	0.919
BBOV_II007420	hypothetical protein	0.00221	0	5	62	381	413	0.916
BBOV_III007170	conserved hypothetical protein	0.000431	0	5	82	290	436	0.913
BBOV_II006530	membrane protein, putative	0.868091	19	5	84	225	244	0.913
BBOV_I000190	conserved hypothetical protein	0.000559	0	5	41	175	177	0.884
BBOV_I004100	conserved hypothetical protein	0.002459	0	5	43	309	327	0.856
BBOV_II005420	hypothetical protein	0.005889	0	5	13	268	423	0.851
BBOV_IV003160	conserved hypothetical protein	0.005477	0	5	59	279	302	0.83
BBOV_IV009970	triose phosphate/phosphate translocator, putative	0.001165	0	5	147	445	451	0.821
BBOV_III008260	hypothetical protein	0.000829	0	5	33	309	382	0.812
BBOV_III009820	hypothetical protein	0.001063	0	5	193	358	361	0.705
BBOV_III000740	hypothetical protein	0.336713	0	5	156	336	463	0.696
BBOV_III011170	ABC transporter family protein	0.004113	0	5	60	349	655	0.69
BBOV_I002280	membrane protein, putative	0.879788	22	5	4	159	185	0.668
BBOV_IV006800	hypothetical protein	0.001752	0	5	159	373	393	0.664
BBOV_II006690	sodium/hydrogen exchanger 1	0.094738	0	5	7	164	745	0.662
BBOV_II003260	prenyltransferase, UbiA family protein	0.016498	0	5	112	297	312	0.662
BBOV_III005700	hypothetical protein	0.001318	0	5	129	367	683	0.635
BBOV_III010730	hypothetical protein	0.180802	0	5	4	189	216	0.603
BBOV_IV007580	acetylCoA transporter, putative	0.000769	0	5	32	475	498	0.581
BBOV_IV010210	membrane protein, putative	0.659651	24	5	5	342	372	0.571
BBOV_IV001420	membrane protein, putative	0.039083	0	5	10	738	781	0.544
BBOV_IV010180	zinc finger, C3HC4 type domain containing protein	0.000821	0	5	13	246	1151	0.525
BBOV_IV001660	membrane protein, putative	0.926516	21	5	269	503	523	0.508
BBOV_III007270	hypothetical protein	0.002057	0	5	65	217	252	0.455
BBOV_II006100	rhomboid 4	0.271602	0	5	7	218	314	0.453
BBOV_II006070	conserved hypothetical protein	0.006185	0	5	109	352	406	0.406
BBOV_II004840	hypothetical protein	0.000598	0	5	83	222	981	0.307
BBOV_I000410	formate/nitrite transporter family protein, putative	0.001655	0	6	33	264	279	0.933
BBOV_IV006510	3'5'-cyclic nucleotide phosphodiesterase, putative	0.001089	0	6	90	274	777	0.898
BBOV_IV001480	membrane protein, putative	0.001326	0	6	30	235	253	0.89
BBOV_II003750	hypothetical protein	0.000671	0	6	40	237	247	0.88
BBOV_III008950	conserved hypothetical protein	0.000949	0	6	33	240	279	0.868
BBOV_III001540	conserved hypothetical protein	0.000857	0	6	29	247	308	0.865
BBOV_IV011720	UDP-galactose transporter, putative	0.000489	0	6	79	344	412	0.86
BBOV_I000720	hypothetical protein	0.00221	0	6	21	252	253	0.841
BBOV_VI000020	cytochrome c oxidase subunit III	0.009575	0	6	25	227	228	0.795
BBOV_III001530	hypothetical protein	0.000473	0	6	13	281	312	0.776
BBOV_III008300	V-type ATPase 116kDa subunit family protein	0.001024	0	6	466	878	927	0.755
BBOV_IV005790	rhomboid-like peptidase, putative	0.000746	0	6	235	456	464	0.697
BBOV_II005940	rhomboid 4	0.000503	0	6	215	471	641	0.695
BBOV_IV010960	conserved hypothetical multi-pas transmembrane protein	0.001101	0	6	79	275	332	0.691
BBOV_II003560	conserved hypothetical protein	0.000888	0	6	69	696	877	0.549
BBOV_II003910	membrane protein, putative	0.88658	14	6	528	897	1820	0.407
BBOV_IV011540	transmembrane CLPTM1 family protein	0.002998	0	6	12	480	587	0.357
BBOV_II000550	mannosyltransferase (PIG-M) containing domain	0.001713	0	7	118	386	402	0.916
BBOV_IV004970	diacylglycerol acyltransferase, putative	0.001477	0	7	135	534	542	0.9
BBOV_IV012160	hypothetical protein	0.004847	0	7	22	259	288	0.881
BBOV_III007480	hypothetical protein	0.001434	0	7	21	389	484	0.853
BBOV_I003050	conserved hypothetical protein	0.000461	0	7	44	245	250	0.84
BBOV_I000430	Bax inhibitor-1, putative	0.01304	0	7	33	235	256	0.839
BBOV_II001420	membrane protein, putative	0.580603	29	7	13	453	602	0.825
BBOV_IV009700	hypothetical protein	0.003634	0	7	26	324	329	0.8
BBOV_II005950	rhomboid 4	0.000503	0	7	215	569	629	0.694
BBOV_I001350	hypothetical protein	0.006103	0	7	49	279	315	0.678
BBOV_III006450	ABC transporter family protein	0.002027	0	7	115	1091	1556	0.653
BBOV_IV003770	Mtn3/RAG1IP-like protein, putative	0.954713	24	7	161	361	390	0.631
BBOV_IV003820	Mtn3/RAG1IP-like protein, putative	0.954713	24	7	161	361	390	0.631
BBOV_III009010	hypothetical protein	0.001268	0	7	76	351	390	0.625
BBOV_III003620	conserved hypothetical protein	0.000962	0	7	47	583	668	0.531
BBOV_IV010020	P-type ATPase4, putative	0.000674	0	7	170	1246	1261	0.526
BBOV_III002740	hypothetical protein	0.000467	0	7	89	335	1167	0.427
BBOV_II005070	cytidine diphosphate-diacylglycerol synthase, putative	0.001391	0	8	31	361	438	0.929
BBOV_I004960	triose phosphate/phosphate translocator, putative	0.00255	0	8	7	311	352	0.926
BBOV_IV000950	N-acetylglucosamine-1-phosphate transferase	0.156121	0	8	5	261	285	0.903
BBOV_III007450	hypothetical protein	0.002431	0	8	71	444	507	0.894
BBOV_IV007380	conserved hypothetical protein	0.005548	0	8	13	521	537	0.867
BBOV_I002200	conserved hypothetical protein	0.000464	0	8	50	537	775	0.867
BBOV_III000630	conserved hypothetical protein	0.222025	0	8	10	382	403	0.86
BBOV_I000080	protein transport protein sec61, putative	0.029492	0	8	39	463	480	0.858
BBOV_I001400	conserved hypothetical protein	0.0027	0	8	60	365	484	0.853
BBOV_III002290	cytochrome c oxidase assembly protein, putative	0.000409	0	8	107	440	443	0.847
BBOV_II007800	membrane protein, putative	0.157714	0	8	7	276	313	0.841
BBOV_III009700	membrane protein, putative	0.003474	0	8	12	343	371	0.839
BBOV_III003440	membrane protein, putative	0.000697	0	8	27	263	283	0.809
BBOV_II003350	hypothetical protein	0.003757	0	8	20	529	530	0.806
BBOV_III000080	hypothetical protein	0.004047	0	8	61	367	485	0.804
BBOV_II000090	hypothetical protein	0.003873	0	8	61	364	483	0.774
BBOV_III001210	membrane protein, putative	0.545546	19	8	7	278	310	0.747
BBOV_IV002530	membrane protein, putative	0.883662	24	8	5	778	792	0.719
BBOV_IV001830	phospholipid-translocating P-type ATPase	0.362732	0	8	265	1053	1098	0.673
BBOV_III004710	hypothetical protein	0.071387	0	8	62	1276	1309	0.58
BBOV_IV003630	phospholipid-translocating P-type ATPase, putative	0.000647	0	8	326	1110	1127	0.498
BBOV_II005700	calcium ATPase SERCA-like, putative	0.001244	0	8	75	1006	1028	0.471
BBOV_III011730	GCC2 and GCC3 domain containing protein	0.002752	0	8	1744	2161	2472	0.409
BBOV_IV006260	GCC2 and GCC3 domain containing protein	0.936453	25	8	2122	2553	2953	0.321
BBOV_III011740	GCC2 and GCC3 domain containing protein	0.001916	0	8	1850	2261	2637	0.29
BBOV_I001310	membrane protein, putative	0.53122	22	9	9	334	371	0.915
BBOV_VI000060	cytochrome b	0.00064	0	9	24	356	363	0.905
BBOV_II007840	membrane protein, putative	0.882998	22	9	7	306	361	0.881
BBOV_III009940	membrane protein, putative	0.001141	0	9	20	346	380	0.868
BBOV_II001040	membrane protein, putative	0.016832	0	9	10	580	598	0.863
BBOV_IV000360	membrane protein, putative	0.180101	0	9	79	418	426	0.856
BBOV_I001200	membrane protein, putative	0.587891	24	9	7	333	370	0.847
BBOV_IV011360	ethanolamine phosphatidyltransferase, putative	0.000726	0	9	54	374	401	0.843
BBOV_IV000370	hypothetical protein	0.020071	0	9	30	375	399	0.827
BBOV_II004200	membrane protein, putative	0.414716	0	9	15	328	358	0.812
BBOV_II004510	hypothetical protein	0.008034	0	9	13	1328	1736	0.805
BBOV_II007270	EXS family protein	0.000673	0	9	437	803	846	0.8
BBOV_I003180	ABC transporter, ATP-binding protein domain containing protein	0.003088	0	9	124	1086	1555	0.791
BBOV_IV012020	hypothetical protein	0.002024	0	9	102	626	858	0.753
BBOV_II006290	hypothetical protein	0.004681	0	9	12	1037	1310	0.422
BBOV_IV006250	GCC2 and GCC3 domain containing protein	0.015112	0	9	2736	3148	3427	0.399
BBOV_II000020	membrane protein, putative	0.565815	22	10	7	340	378	0.959
BBOV_IV000020	membrane protein, putative	0.917946	23	10	12	341	372	0.945
BBOV_III002360	membrane protein, putative	0.200058	0	10	7	340	367	0.943
BBOV_IV005630	membrane protein, putative	0.147813	0	10	9	375	405	0.943
BBOV_III011920	membrane protein, putative	0.00182	0	10	32	377	442	0.919
BBOV_II003200	conserved hypothetical protein	0.000237	0	10	39	324	358	0.918
BBOV_III011980	membrane protein, putative	0.099949	0	10	7	339	367	0.916
BBOV_IV012090	hypothetical protein	0.000447	0	10	29	385	441	0.907
BBOV_IV000110	hypothetical protein	0.00049	0	10	26	384	440	0.906
BBOV_I004970	triose or hexose phosphate/phosphate translocator, putative	0.000833	0	10	67	366	382	0.904
BBOV_III003790	conserved hypothetical protein	0.001363	0	10	70	402	436	0.902
BBOV_I001380	membrane protein, putative	0.003033	0	10	32	378	443	0.899
BBOV_II000070	membrane protein, putative	0.00268	0	10	32	377	442	0.899
BBOV_III001290	membrane protein, putative	0.472811	0	10	9	349	378	0.895
BBOV_IV000100	membrane protein, putative	0.002052	0	10	32	376	441	0.893
BBOV_IV012100	hypothetical protein	0.00128	0	10	32	376	441	0.89
BBOV_I002120	conserved hypothetical protein	0.003706	0	10	31	616	617	0.884
BBOV_III000060	membrane protein, putative	0.001056	0	10	32	376	441	0.881
BBOV_I002550	hypothetical protein	0.000791	0	10	21	732	804	0.879
BBOV_III000010	membrane protein, putative	0.244281	0	10	7	342	371	0.873
BBOV_II006990	conserved hypothetical protein	0.364976	0	10	7	456	475	0.87
BBOV_I004950	triose or hexose phosphate/phosphate translocator, putative	0.000352	0	10	44	351	352	0.866
BBOV_I001110	membrane protein, putative	0.734663	25	10	71	438	440	0.86
BBOV_IV012120	membrane protein, putative	0.736739	24	10	9	343	372	0.853
BBOV_II007770	membrane protein, putative	0.001076	0	10	32	378	443	0.853
BBOV_I003330	hypothetical protein	0.003725	0	10	45	480	554	0.842
BBOV_II007760	membrane protein, putative	0.000746	0	10	26	383	438	0.839
BBOV_IV000340	membrane protein, putative	0.592462	25	10	12	352	379	0.837
BBOV_IV000210	hypothetical protein	0.052356	0	10	112	466	499	0.827
BBOV_IV006000	conserved hypothetical protein	0.001157	0	10	141	615	622	0.819
BBOV_II005570	phosphate transporter, putative	0.101799	0	10	7	539	547	0.812
BBOV_III011280	transporter, major facilitator family protein	0.001086	0	10	56	445	454	0.807
BBOV_II004520	hypothetical protein	0.006747	0	10	7	1395	1824	0.788
BBOV_III001310	membrane protein, putative	0.004106	0	10	13	346	391	0.782
BBOV_IV000050	membrane protein, putative	0.002577	0	10	13	354	399	0.776
BBOV_IV009620	hypothetical protein	0.001599	0	10	15	803	1201	0.775
BBOV_II005580	hypothetical protein	0.000976	0	10	115	504	530	0.767
BBOV_III011910	hypothetical protein	0.006337	0	10	21	367	483	0.751
BBOV_II007620	hypothetical protein	0.000573	0	10	29	376	436	0.725
BBOV_III005570	ABC transporter family protein	0.000832	0	10	123	1101	1531	0.653
BBOV_III007600	phospholipid-translocating P-type ATPase, flippase family protein	0.007388	0	10	102	1251	1326	0.484
BBOV_IV001380	membrane protein, putative	0.836884	26	11	9	497	512	0.944
BBOV_IV002110	hypothetical protein	0.000692	0	11	33	417	482	0.925
BBOV_I001100	membrane protein, putative	0.734663	25	11	68	439	447	0.901
BBOV_III001190	hypothetical protein	0.001333	0	11	36	471	504	0.898
BBOV_III001330	hypothetical protein	0.007411	0	11	36	470	503	0.881
BBOV_IV011400	transporter, putative	0.002698	0	11	54	440	457	0.876
BBOV_IV002460	conserved hypothetical protein	0.001268	0	11	51	448	476	0.869
BBOV_I005040	conserved hypothetical protein	0.002483	0	11	36	478	490	0.867
BBOV_I005070	conserved hypothetical protein	0.002483	0	11	36	478	490	0.867
BBOV_IV003180	hexose transporter	0.001259	0	11	24	496	544	0.855
BBOV_II000220	oligosaccharyl transferase STT3 subunit, putative	0.001064	0	11	44	520	717	0.845
BBOV_II000930	hypothetical protein	0.000527	0	11	33	473	485	0.838
BBOV_III001230	hypothetical protein	0.004622	0	11	36	475	508	0.819
BBOV_II003760	conserved hypothetical protein	0.00241	0	11	36	461	520	0.817
BBOV_II003980	hypothetical protein	0.005219	0	11	16	823	850	0.795
BBOV_II007000	conserved hypothetical protein	0.459389	0	11	5	420	557	0.79
BBOV_III003360	membrane protein, putative	0.382603	0	11	117	743	780	0.65
BBOV_III008100	hypothetical protein	0.002007	0	11	370	1323	1494	0.612
BBOV_II007580	hypothetical protein	0.001148	0	12	53	458	478	0.934
BBOV_IV003170	hexose transporter	0.821811	16	12	5	459	472	0.91
BBOV_IV002780	hypothetcial protein	0.000488	0	12	255	875	920	0.876
BBOV_VI000010	cytochrome c oxidase subunit I	0.001525	0	12	17	476	477	0.869
BBOV_III002140	membrane protein, putative	0.024101	0	12	13	711	772	0.864
BBOV_III003420	transporter, major facilitator family	0.001132	0	12	100	639	655	0.85
BBOV_III000030	membrane protein, putative	0.006706	0	12	13	431	481	0.804
BBOV_II004180	conserved hypothetical protein	0.000573	0	12	31	472	484	0.77
BBOV_II000120	hypothetical protein	0.00014	0	12	30	544	546	0.766
BBOV_IV008550	p-type ATPase	0.974047	18	12	2	1252	1274	0.639
BBOV_II006030	sulfate transporter, putative	0.003679	0	12	145	544	721	0.576
BBOV_IV002730	cation transporting ATPase, putative	0.008959	0	12	20	1236	1246	0.419
BBOV_III005500	hypothetical protein	0.018104	0	13	12	1656	2197	0.773
BBOV_III005820	ABC transporter family protein	0.000453	0	13	113	1123	1533	0.684
BBOV_III008030	membrane protein, putative	0.002517	0	16	13	575	626	0.917
BBOV_III000680	membrane protein, putative	0.006925	0	16	13	566	607	0.886
BBOV_IV000080	membrane protein, putative	0.010453	0	16	13	578	622	0.857
BBOV_I000770	adenylate and guanylate cyclase catalytic domain containing protein	0.000728	0	19	110	2186	2446	0.601
BBOV_I003620	hypothetical protein	0.002089	0	22	80	1028	1032	0.924

## Sheet: TM_positives
ID	ProteinName	SignalP	CS_pos	No_of_TMs	First_TM	Last_TM	ProtLen	TM_Warning
BBOV_IV006510	3'5'-cyclic nucleotide phosphodiesterase, putative	0.001089	0	6	90	274	777	0.898
BBOV_III001830	3-oxo-5-alpha-steroid 4-dehydrogenase family protein	0.001406	0	4	69	251	281	0.672
BBOV_III001170	40S ribosomal protein S17, putative	0.033646	0	2	7	71	145	0.329
BBOV_III001140	40S ribosomal protein S17, putative	0.033646	0	2	7	71	145	0.329
BBOV_IV004910	ABC transporter	0.000589	0	3	213	347	628	0.599
BBOV_III004900	ABC transporter family protein	0.000965	0	4	21	186	472	0.582
BBOV_III006450	ABC transporter family protein	0.002027	0	7	115	1091	1556	0.653
BBOV_III005570	ABC transporter family protein	0.000832	0	10	123	1101	1531	0.653
BBOV_III005820	ABC transporter family protein	0.000453	0	13	113	1123	1533	0.684
BBOV_III011170	ABC transporter family protein	0.004113	0	5	60	349	655	0.69
BBOV_I000600	ABC transporter, ATP-binding domain containing protein	0.001867	0	4	30	228	541	0.539
BBOV_I003180	ABC transporter, ATP-binding protein domain containing protein	0.003088	0	9	124	1086	1555	0.791
BBOV_IV007580	acetylCoA transporter, putative	0.000769	0	5	32	475	498	0.581
BBOV_III007850	acetyltransferase, GNAT family protein	0.001658	0	1	78	100	358	0.205
BBOV_I004700	acid phosphatase, putative	0.465597	0	2	2	390	395	0.224
BBOV_II006950	acyltransferase family protein	0.002153	0	2	13	77	278	0.209
BBOV_III010060	adenine nucleotide translocase	0.015384	0	4	112	292	300	0.734
BBOV_IV003810	adenosine kinase	0.001761	0	1	65	87	339	0.374
BBOV_I000770	adenylate and guanylate cyclase catalytic domain containing protein	0.000728	0	19	110	2186	2446	0.601
BBOV_IV011230	apical membrane antigen 1	0.198481	0	2	20	541	605	0.25
BBOV_IV006020	asparagine synthase, putative	0.001151	0	1	133	155	654	0.431
BBOV_III009220	ATP synthase subunit C domain containing protein	0.020499	0	4	15	176	180	0.787
BBOV_III004620	ATP synthase subunit C family protein	0.001026	0	2	86	150	156	0.769
BBOV_I000430	Bax inhibitor-1, putative	0.01304	0	7	33	235	256	0.839
BBOV_II005690	C2 domain containing protein	0.000567	0	1	1272	1293	1294	0.276
BBOV_IV000310	CAAX metallo endopeptidase, putative	0.000279	0	5	89	376	448	0.929
BBOV_II005700	calcium ATPase SERCA-like, putative	0.001244	0	8	75	1006	1028	0.471
BBOV_IV002730	cation transporting ATPase, putative	0.008959	0	12	20	1236	1246	0.419
BBOV_IV011870	cell division protein metalloprotease FtsH, putative	0.004715	0	1	146	168	658	0.411
BBOV_II004530	CG8	0.002313	0	1	100	122	189	0.187
BBOV_II003950	CGI-141 protein-like protein, putative	0.03457	0	4	5	115	135	0.936
BBOV_IV010960	conserved hypothetical multi-pas transmembrane protein	0.001101	0	6	79	275	332	0.691
BBOV_II006510	conserved hypothetical protein	0.997158	17	1	1501	1523	1537	0.2
BBOV_I003350	conserved hypothetical protein	0.000502	0	2	100	397	455	0.202
BBOV_II003470	conserved hypothetical protein	0.000534	0	1	80	102	171	0.227
BBOV_II001700	conserved hypothetical protein	0.000797	0	1	143	162	253	0.233
BBOV_II004330	conserved hypothetical protein	0.002163	0	2	73	134	254	0.236
BBOV_III009110	conserved hypothetical protein	0.001145	0	1	84	106	155	0.24
BBOV_II000210	conserved hypothetical protein	0.002634	0	1	499	521	524	0.24
BBOV_I001520	conserved hypothetical protein	0.04676	0	2	13	863	888	0.241
BBOV_IV007120	conserved hypothetical protein	0.001053	0	1	478	500	540	0.243
BBOV_I004160	conserved hypothetical protein	0.000869	0	1	1460	1479	1519	0.254
BBOV_IV006450	conserved hypothetical protein	0.893341	21	1	173	195	205	0.276
BBOV_II007260	conserved hypothetical protein	0.001871	0	1	90	112	269	0.287
BBOV_III007020	conserved hypothetical protein	0.005171	0	2	25	89	389	0.316
BBOV_IV000590	conserved hypothetical protein	0.002823	0	3	395	486	526	0.356
BBOV_III006570	conserved hypothetical protein	0.000452	0	1	144	166	183	0.375
BBOV_I001780	conserved hypothetical protein	0.002861	0	1	113	135	200	0.379
BBOV_IV005490	conserved hypothetical protein	0.442848	0	2	15	299	433	0.387
BBOV_II004900	conserved hypothetical protein	0.001137	0	3	184	261	895	0.395
BBOV_II006070	conserved hypothetical protein	0.006185	0	5	109	352	406	0.406
BBOV_III009660	conserved hypothetical protein	0.003291	0	4	13	178	256	0.49
BBOV_III009230	conserved hypothetical protein	0.000685	0	1	221	240	244	0.497
BBOV_IV007090	conserved hypothetical protein	0.882758	18	2	5	208	218	0.51
BBOV_III002650	conserved hypothetical protein	0.00049	0	1	270	292	324	0.517
BBOV_III003620	conserved hypothetical protein	0.000962	0	7	47	583	668	0.531
BBOV_II003560	conserved hypothetical protein	0.000888	0	6	69	696	877	0.549
BBOV_III000940	conserved hypothetical protein	0.008816	0	1	154	176	210	0.552
BBOV_II003530	conserved hypothetical protein	0.000905	0	2	296	355	543	0.561
BBOV_IV004300	conserved hypothetical protein	0.002615	0	1	96	118	128	0.582
BBOV_III007490	conserved hypothetical protein	0.002049	0	1	60	82	111	0.606
BBOV_II001940	conserved hypothetical protein	0.000645	0	3	32	199	276	0.627
BBOV_III002110	conserved hypothetical protein	0.000577	0	1	71	93	133	0.642
BBOV_III007460	conserved hypothetical protein	0.002049	0	1	60	82	123	0.645
BBOV_III002980	conserved hypothetical protein	0.001212	0	1	223	245	496	0.695
BBOV_III004440	conserved hypothetical protein	0.001215	0	2	102	191	235	0.705
BBOV_I001720	conserved hypothetical protein	0.000416	0	1	192	214	218	0.724
BBOV_II004180	conserved hypothetical protein	0.000573	0	12	31	472	484	0.77
BBOV_III011450	conserved hypothetical protein	0.001984	0	3	125	271	460	0.783
BBOV_II005840	conserved hypothetical protein	0.001468	0	1	1125	1143	1146	0.786
BBOV_II007000	conserved hypothetical protein	0.459389	0	11	5	420	557	0.79
BBOV_III010800	conserved hypothetical protein	0.00126	0	2	50	157	239	0.81
BBOV_II003760	conserved hypothetical protein	0.00241	0	11	36	461	520	0.817
BBOV_IV006000	conserved hypothetical protein	0.001157	0	10	141	615	622	0.819
BBOV_IV003160	conserved hypothetical protein	0.005477	0	5	59	279	302	0.83
BBOV_I003050	conserved hypothetical protein	0.000461	0	7	44	245	250	0.84
BBOV_IV003140	conserved hypothetical protein	0.058205	0	4	35	224	361	0.843
BBOV_IV010530	conserved hypothetical protein	0.000422	0	1	275	297	309	0.852
BBOV_I001400	conserved hypothetical protein	0.0027	0	8	60	365	484	0.853
BBOV_I004100	conserved hypothetical protein	0.002459	0	5	43	309	327	0.856
BBOV_III005550	conserved hypothetical protein	0.000473	0	2	142	201	380	0.857
BBOV_III000630	conserved hypothetical protein	0.222025	0	8	10	382	403	0.86
BBOV_III001540	conserved hypothetical protein	0.000857	0	6	29	247	308	0.865
BBOV_I002200	conserved hypothetical protein	0.000464	0	8	50	537	775	0.867
BBOV_IV007380	conserved hypothetical protein	0.005548	0	8	13	521	537	0.867
BBOV_I005040	conserved hypothetical protein	0.002483	0	11	36	478	490	0.867
BBOV_I005070	conserved hypothetical protein	0.002483	0	11	36	478	490	0.867
BBOV_III008950	conserved hypothetical protein	0.000949	0	6	33	240	279	0.868
BBOV_IV002460	conserved hypothetical protein	0.001268	0	11	51	448	476	0.869
BBOV_II006990	conserved hypothetical protein	0.364976	0	10	7	456	475	0.87
BBOV_II007610	conserved hypothetical protein	0.000373	0	4	35	206	265	0.871
BBOV_II002060	conserved hypothetical protein	0.000725	0	3	78	220	234	0.872
BBOV_I000190	conserved hypothetical protein	0.000559	0	5	41	175	177	0.884
BBOV_I002120	conserved hypothetical protein	0.003706	0	10	31	616	617	0.884
BBOV_III010200	conserved hypothetical protein	0.001182	0	4	58	179	271	0.892
BBOV_II006680	conserved hypothetical protein	0.000232	0	4	42	196	211	0.896
BBOV_III003790	conserved hypothetical protein	0.001363	0	10	70	402	436	0.902
BBOV_III007170	conserved hypothetical protein	0.000431	0	5	82	290	436	0.913
BBOV_II003200	conserved hypothetical protein	0.000237	0	10	39	324	358	0.918
BBOV_IV004090	conserved membrane protein, putative	0.126802	0	2	4	156	212	0.307
BBOV_II006010	conserved unknown domain containing membrane protein	0.161855	0	3	7	141	396	0.346
BBOV_IV004270	conserved, membrane protein, putative	0.964945	29	1	467	489	499	0.131
BBOV_II005070	cytidine diphosphate-diacylglycerol synthase, putative	0.001391	0	8	31	361	438	0.929
BBOV_VI000060	cytochrome b	0.00064	0	9	24	356	363	0.905
BBOV_IV000820	cytochrome c oxidase assembly protein Cox11 subunit	0.000843	0	1	107	129	289	0.201
BBOV_III002290	cytochrome c oxidase assembly protein, putative	0.000409	0	8	107	440	443	0.847
BBOV_IV000710	cytochrome c oxidase subunit 2a, putative	0.000924	0	1	207	229	270	0.161
BBOV_VI000010	cytochrome c oxidase subunit I	0.001525	0	12	17	476	477	0.869
BBOV_VI000020	cytochrome c oxidase subunit III	0.009575	0	6	25	227	228	0.795
BBOV_II002550	cytochrome C1 precursor protein, putative	0.000595	0	1	361	383	397	0.423
BBOV_IV002440	cytochrome oxidase biogenesis protein 1-1 (OXA1), putative	0.003478	0	4	161	363	408	0.575
BBOV_IV009580	dephospho-CoA kinase, putative	0.026481	0	3	7	90	289	0.369
BBOV_III008600	Der1-like family protein	0.001725	0	4	24	193	262	0.714
BBOV_III005080	DHHC zinc finger domain containing protein	0.001086	0	4	81	303	397	0.531
BBOV_III002420	DHHC zinc finger domain containing protein	0.006814	0	4	12	221	350	0.581
BBOV_IV003570	DHHC zinc finger domain containing protein	0.001215	0	4	21	196	308	0.629
BBOV_II002930	DHHC zinc finger domain containing protein	0.000976	0	4	52	247	374	0.719
BBOV_I002780	DHHC zinc finger domain containing protein	0.05813	0	3	28	179	197	0.757
BBOV_I004680	DHHC zinc finger domain containing protein	0.001301	0	2	51	122	165	0.809
BBOV_II001280	DHHC zinc finger domain/ankyrin repeat containing protein	0.006282	0	4	244	552	608	0.623
BBOV_IV004970	diacylglycerol acyltransferase, putative	0.001477	0	7	135	534	542	0.9
BBOV_III004760	diacylglycerol kinase, putative	0.000768	0	3	222	300	680	0.336
BBOV_IV011520	DnaJ domain containing protein	0.00098	0	1	246	265	379	0.26
BBOV_II005390	DnaJ domain containing protein	0.000409	0	3	28	247	618	0.499
BBOV_IV002420	endoplasmic reticulum oxidoreductin, putative	0.001572	0	1	435	457	475	0.823
BBOV_III009160	ER lumen protein retaining receptor	0.007678	0	4	41	204	223	0.751
BBOV_IV011360	ethanolamine phosphatidyltransferase, putative	0.000726	0	9	54	374	401	0.843
BBOV_II004690	eukaryotic membrane protein, putative	0.002082	0	3	496	720	739	0.65
BBOV_II007270	EXS family protein	0.000673	0	9	437	803	846	0.8
BBOV_I000410	formate/nitrite transporter family protein, putative	0.001655	0	6	33	264	279	0.933
BBOV_III011740	GCC2 and GCC3 domain containing protein	0.001916	0	8	1850	2261	2637	0.29
BBOV_IV006260	GCC2 and GCC3 domain containing protein	0.936453	25	8	2122	2553	2953	0.321
BBOV_IV006250	GCC2 and GCC3 domain containing protein	0.015112	0	9	2736	3148	3427	0.399
BBOV_III011730	GCC2 and GCC3 domain containing protein	0.002752	0	8	1744	2161	2472	0.409
BBOV_IV005200	glycerol-3-phosphate-acyltransferase, putative	0.003889	0	4	10	492	593	0.506
BBOV_III008560	glycosyl transferase, group 1 family protein	0.001545	0	1	357	379	397	0.271
BBOV_IV007530	GTPase activator protein, putative	0.0005	0	2	219	267	376	0.899
BBOV_IV003180	hexose transporter	0.001259	0	11	24	496	544	0.855
BBOV_IV003170	hexose transporter	0.821811	16	12	5	459	472	0.91
BBOV_IV002780	hypothetcial protein	0.000488	0	12	255	875	920	0.876
BBOV_III009770	hypothetical protein	0.002725	0	1	117	139	159	0.087
BBOV_II001790	hypothetical protein	0.921356	20	1	260	279	299	0.131
BBOV_III011900	hypothetical protein	0.000339	0	1	301	323	443	0.188
BBOV_I001890	hypothetical protein	0.004205	0	2	20	79	123	0.189
BBOV_III009980	hypothetical protein	0.000305	0	1	97	119	428	0.201
BBOV_IV011220	hypothetical protein	0.00115	0	2	90	417	429	0.205
BBOV_II006540	hypothetical protein	0.001234	0	1	1100	1122	1128	0.208
BBOV_II003100	hypothetical protein	0.000344	0	2	39	103	194	0.208
BBOV_III009180	hypothetical protein	0.004412	0	2	67	118	120	0.209
BBOV_III001920	hypothetical protein	0.000344	0	4	476	722	774	0.213
BBOV_I002040	hypothetical protein	0.002409	0	1	296	318	326	0.215
BBOV_III008830	hypothetical protein	0.00215	0	1	210	232	394	0.23
BBOV_IV011090	hypothetical protein	0.001292	0	1	971	993	1024	0.236
BBOV_II006940	hypothetical protein	0.006617	0	1	94	116	118	0.246
BBOV_III005260	hypothetical protein	0.002916	0	1	98	120	130	0.264
BBOV_II002870	hypothetical protein	0.578886	19	1	483	505	546	0.271
BBOV_II001660	hypothetical protein	0.000241	0	2	135	192	513	0.271
BBOV_IV000830	hypothetical protein	0.004717	0	1	186	205	247	0.272
BBOV_IV009730	hypothetical protein	0.000389	0	4	428	630	656	0.272
BBOV_II000430	hypothetical protein	0.000287	0	2	116	424	432	0.28
BBOV_III004420	hypothetical protein	0.002406	0	1	113	135	182	0.297
BBOV_III011390	hypothetical protein	0.001599	0	3	3406	3505	3622	0.307
BBOV_II004840	hypothetical protein	0.000598	0	5	83	222	981	0.307
BBOV_II006020	hypothetical protein	0.001291	0	1	123	145	213	0.313
BBOV_IV004570	hypothetical protein	0.003744	0	4	5	349	370	0.313
BBOV_III011570	hypothetical protein	0.001206	0	2	299	426	533	0.32
BBOV_IV001610	hypothetical protein	0.006254	0	2	19	73	98	0.323
BBOV_II001550	hypothetical protein	0.000854	0	3	551	1491	1599	0.331
BBOV_II005120	hypothetical protein	0.001388	0	4	29	164	200	0.343
BBOV_II001350	hypothetical protein	0.000528	0	1	209	231	256	0.356
BBOV_II006180	hypothetical protein	0.004245	0	1	828	850	871	0.364
BBOV_I001850	hypothetical protein	0.003052	0	2	63	218	242	0.367
BBOV_III000110	hypothetical protein	0.000839	0	3	120	249	280	0.372
BBOV_IV011080	hypothetical protein	0.000437	0	1	399	421	477	0.375
BBOV_IV007270	hypothetical protein	0.001	0	4	345	497	1168	0.384
BBOV_IV005580	hypothetical protein	0.0012	0	1	89	111	234	0.385
BBOV_II000130	hypothetical protein	0.012494	0	1	793	815	857	0.387
BBOV_V000310	hypothetical protein	0.000667	0	1	63	85	129	0.4
BBOV_V000320	hypothetical protein	0.000667	0	1	63	85	129	0.4
BBOV_IV002100	hypothetical protein	0.001099	0	1	133	155	228	0.405
BBOV_II006290	hypothetical protein	0.004681	0	9	12	1037	1310	0.422
BBOV_III003650	hypothetical protein	0.000575	0	3	198	339	351	0.427
BBOV_III002740	hypothetical protein	0.000467	0	7	89	335	1167	0.427
BBOV_III010420	hypothetical protein	0.02076	0	4	83	333	334	0.429
BBOV_I002750	hypothetical protein	0.002324	0	1	76	98	118	0.438
BBOV_II000180	hypothetical protein	0.023855	0	1	1174	1196	1238	0.438
BBOV_IV003890	hypothetical protein	0.406678	0	1	134	156	188	0.452
BBOV_IV005320	hypothetical protein	0.000674	0	1	157	179	290	0.454
BBOV_III002970	hypothetical protein	0.000792	0	2	98	149	155	0.455
BBOV_III007270	hypothetical protein	0.002057	0	5	65	217	252	0.455
BBOV_III011440	hypothetical protein	0.00083	0	3	43	154	155	0.464
BBOV_IV007220	hypothetical protein	0.00284	0	1	188	210	757	0.472
BBOV_II005100	hypothetical protein	0.810221	24	4	7	278	297	0.483
BBOV_V000300	hypothetical protein	0.000667	0	2	63	106	129	0.489
BBOV_III001730	hypothetical protein	0.022983	0	1	80	102	172	0.5
BBOV_IV010090	hypothetical protein	0.000418	0	1	1222	1241	1242	0.51
BBOV_I003700	hypothetical protein	0.00087	0	4	317	418	452	0.51
BBOV_IV004380	hypothetical protein	0.001987	0	1	125	147	174	0.524
BBOV_III000890	hypothetical protein	0.000884	0	1	198	220	232	0.525
BBOV_II004210	hypothetical protein	0.002708	0	1	81	112	139	0.553
BBOV_III008020	hypothetical protein	0.003199	0	2	166	242	249	0.571
BBOV_V000100	hypothetical protein	0.000438	0	2	164	210	321	0.578
BBOV_III004710	hypothetical protein	0.071387	0	8	62	1276	1309	0.58
BBOV_III004890	hypothetical protein	0.000712	0	2	45	99	120	0.599
BBOV_IV012170	hypothetical protein	0.926193	24	2	87	131	159	0.601
BBOV_III010730	hypothetical protein	0.180802	0	5	4	189	216	0.603
BBOV_III008100	hypothetical protein	0.002007	0	11	370	1323	1494	0.612
BBOV_III009010	hypothetical protein	0.001268	0	7	76	351	390	0.625
BBOV_III005700	hypothetical protein	0.001318	0	5	129	367	683	0.635
BBOV_I003200	hypothetical protein	0.001206	0	4	103	205	217	0.637
BBOV_I001500	hypothetical protein	0.002427	0	4	160	410	544	0.646
BBOV_IV001350	hypothetical protein	0.061737	0	2	69	120	133	0.65
BBOV_III001470	hypothetical protein	0.002145	0	2	1221	1361	1627	0.653
BBOV_IV006800	hypothetical protein	0.001752	0	5	159	373	393	0.664
BBOV_V000200	hypothetical protein	0.000925	0	1	148	170	193	0.671
BBOV_I001350	hypothetical protein	0.006103	0	7	49	279	315	0.678
BBOV_V000210	hypothetical protein	0.000925	0	1	148	170	193	0.681
BBOV_II007050	hypothetical protein	0.00097	0	2	39	129	143	0.682
BBOV_IV011620	hypothetical protein	0.002212	0	1	183	205	207	0.683
BBOV_V000180	hypothetical protein	0.000909	0	1	148	170	193	0.688
BBOV_III000730	hypothetical protein	0.002361	0	2	33	74	134	0.691
BBOV_III004940	hypothetical protein	0.001923	0	2	124	183	185	0.691
BBOV_III000740	hypothetical protein	0.336713	0	5	156	336	463	0.696
BBOV_III009820	hypothetical protein	0.001063	0	5	193	358	361	0.705
BBOV_I001800	hypothetical protein	0.001279	0	4	69	316	337	0.707
BBOV_V000290	hypothetical protein	0.000286	0	3	15	106	128	0.708
BBOV_V000280	hypothetical protein	0.000518	0	2	58	101	121	0.72
BBOV_II007620	hypothetical protein	0.000573	0	10	29	376	436	0.725
BBOV_IV012110	hypothetical protein	0.903947	29	2	89	148	170	0.729
BBOV_V000190	hypothetical protein	0.000535	0	2	24	89	120	0.741
BBOV_III004600	hypothetical protein	0.000313	0	3	30	118	152	0.744
BBOV_I003110	hypothetical protein	0.000481	0	1	233	255	296	0.748
BBOV_III011910	hypothetical protein	0.006337	0	10	21	367	483	0.751
BBOV_V000170	hypothetical protein	0.000282	0	2	13	86	115	0.752
BBOV_IV012020	hypothetical protein	0.002024	0	9	102	626	858	0.753
BBOV_III007180	hypothetical protein	0.000805	0	3	286	428	436	0.754
BBOV_II006850	hypothetical protein	0.000421	0	2	31	146	230	0.758
BBOV_III008910	hypothetical protein	0.00094	0	1	240	262	267	0.761
BBOV_IV010300	hypothetical protein	0.000648	0	1	197	214	215	0.763
BBOV_III003860	hypothetical protein	0.001583	0	1	524	541	542	0.766
BBOV_II000120	hypothetical protein	0.00014	0	12	30	544	546	0.766
BBOV_II005580	hypothetical protein	0.000976	0	10	115	504	530	0.767
BBOV_IV000720	hypothetical protein	0.003054	0	1	225	244	245	0.773
BBOV_I002630	hypothetical protein	0.000155	0	2	34	82	444	0.773
BBOV_III005500	hypothetical protein	0.018104	0	13	12	1656	2197	0.773
BBOV_II000090	hypothetical protein	0.003873	0	8	61	364	483	0.774
BBOV_IV009620	hypothetical protein	0.001599	0	10	15	803	1201	0.775
BBOV_III001530	hypothetical protein	0.000473	0	6	13	281	312	0.776
BBOV_III008190	hypothetical protein	0.001032	0	1	360	379	391	0.781
BBOV_II004520	hypothetical protein	0.006747	0	10	7	1395	1824	0.788
BBOV_III008240	hypothetical protein	0.000259	0	2	21	69	103	0.794
BBOV_II003980	hypothetical protein	0.005219	0	11	16	823	850	0.795
BBOV_IV009700	hypothetical protein	0.003634	0	7	26	324	329	0.8
BBOV_III000080	hypothetical protein	0.004047	0	8	61	367	485	0.804
BBOV_II004510	hypothetical protein	0.008034	0	9	13	1328	1736	0.805
BBOV_II003350	hypothetical protein	0.003757	0	8	20	529	530	0.806
BBOV_III010310	hypothetical protein	0.001162	0	2	55	117	142	0.808
BBOV_III008260	hypothetical protein	0.000829	0	5	33	309	382	0.812
BBOV_II005610	hypothetical protein	0.107367	0	4	13	1102	1124	0.813
BBOV_III001230	hypothetical protein	0.004622	0	11	36	475	508	0.819
BBOV_III005330	hypothetical protein	0.000409	0	4	32	165	216	0.824
BBOV_II000010	hypothetical protein	0.821245	24	1	99	132	158	0.825
BBOV_IV000370	hypothetical protein	0.020071	0	9	30	375	399	0.827
BBOV_IV000210	hypothetical protein	0.052356	0	10	112	466	499	0.827
BBOV_II000930	hypothetical protein	0.000527	0	11	33	473	485	0.838
BBOV_I000720	hypothetical protein	0.00221	0	6	21	252	253	0.841
BBOV_I003330	hypothetical protein	0.003725	0	10	45	480	554	0.842
BBOV_IV009280	hypothetical protein	0.000403	0	1	206	228	229	0.847
BBOV_II005420	hypothetical protein	0.005889	0	5	13	268	423	0.851
BBOV_III007480	hypothetical protein	0.001434	0	7	21	389	484	0.853
BBOV_II007790	hypothetical protein	0.72082	21	3	7	137	164	0.863
BBOV_IV008130	hypothetical protein	0.00289	0	2	97	156	173	0.865
BBOV_II007530	hypothetical protein	0.000784	0	3	10	104	134	0.865
BBOV_II005590	hypothetical protein	0.130471	0	4	10	153	663	0.868
BBOV_I002550	hypothetical protein	0.000791	0	10	21	732	804	0.879
BBOV_II003750	hypothetical protein	0.000671	0	6	40	237	247	0.88
BBOV_IV012160	hypothetical protein	0.004847	0	7	22	259	288	0.881
BBOV_III001330	hypothetical protein	0.007411	0	11	36	470	503	0.881
BBOV_IV012100	hypothetical protein	0.00128	0	10	32	376	441	0.89
BBOV_III002640	hypothetical protein	0.001893	0	4	34	143	156	0.891
BBOV_IV000870	hypothetical protein	0.000414	0	1	97	119	302	0.894
BBOV_III007450	hypothetical protein	0.002431	0	8	71	444	507	0.894
BBOV_III001190	hypothetical protein	0.001333	0	11	36	471	504	0.898
BBOV_IV000110	hypothetical protein	0.00049	0	10	26	384	440	0.906
BBOV_IV012090	hypothetical protein	0.000447	0	10	29	385	441	0.907
BBOV_I004820	hypothetical protein	0.003696	0	1	64	86	115	0.908
BBOV_III005530	hypothetical protein	0.000878	0	3	24	198	230	0.913
BBOV_II007420	hypothetical protein	0.00221	0	5	62	381	413	0.916
BBOV_II007350	hypothetical protein	0.002131	0	5	56	380	412	0.919
BBOV_I003620	hypothetical protein	0.002089	0	22	80	1028	1032	0.924
BBOV_IV002110	hypothetical protein	0.000692	0	11	33	417	482	0.925
BBOV_III004930	hypothetical protein	0.000546	0	5	43	349	373	0.931
BBOV_II007580	hypothetical protein	0.001148	0	12	53	458	478	0.934
BBOV_III003000	hypothetical protein	0.001547	0	4	70	206	234	0.937
BBOV_II002070	integral membrane protein, putative	0.001889	0	4	33	256	265	0.686
BBOV_II003590	mago nashi protein, putative	0.000285	0	2	163	211	218	0.603
BBOV_II000550	mannosyltransferase (PIG-M) containing domain	0.001713	0	7	118	386	402	0.916
BBOV_III011580	membrane protein, putative	0.790756	24	3	7	106	441	0.16
BBOV_I003210	membrane protein, putative	0.978778	19	1	2166	2188	2236	0.191
BBOV_I003270	membrane protein, putative	0.793263	21	1	188	210	248	0.195
BBOV_III006770	membrane protein, putative	0.953113	33	2	13	705	757	0.211
BBOV_IV010470	membrane protein, putative	0.99634	22	1	456	478	479	0.225
BBOV_III007420	membrane protein, putative	0.932039	19	1	505	527	546	0.226
BBOV_IV002470	membrane protein, putative	0.945516	18	1	991	1013	1016	0.234
BBOV_IV008200	membrane protein, putative	0.847498	22	1	198	217	222	0.24
BBOV_III010320	membrane protein, putative	0.72931	22	2	5	699	713	0.246
BBOV_III006710	membrane protein, putative	0.426402	0	2	7	66	122	0.272
BBOV_III007410	membrane protein, putative	0.818307	33	1	210	232	243	0.275
BBOV_I003300	membrane protein, putative	0.972805	20	2	344	739	754	0.275
BBOV_III005360	membrane protein, putative	0.063848	0	2	12	749	752	0.279
BBOV_IV001430	membrane protein, putative	0.004705	0	3	15	109	176	0.318
BBOV_III001890	membrane protein, putative	0.013171	0	1	144	166	187	0.333
BBOV_II004830	membrane protein, putative	0.981048	20	1	378	400	414	0.394
BBOV_III006340	membrane protein, putative	0.702983	26	1	185	207	212	0.4
BBOV_II003910	membrane protein, putative	0.88658	14	6	528	897	1820	0.407
BBOV_III007060	membrane protein, putative	0.006104	0	2	15	69	841	0.438
BBOV_III007640	membrane protein, putative	0.000209	0	4	29	156	201	0.471
BBOV_III008780	membrane protein, putative	0.022152	0	4	4	526	612	0.478
BBOV_IV001660	membrane protein, putative	0.926516	21	5	269	503	523	0.508
BBOV_IV000330	membrane protein, putative	0.953779	25	2	89	138	163	0.542
BBOV_IV001420	membrane protein, putative	0.039083	0	5	10	738	781	0.544
BBOV_IV010210	membrane protein, putative	0.659651	24	5	5	342	372	0.571
BBOV_II000770	membrane protein, putative	0.729596	21	2	7	136	172	0.602
BBOV_III004180	membrane protein, putative	0.468134	0	1	364	386	387	0.603
BBOV_II005780	membrane protein, putative	0.914997	19	3	206	487	518	0.627
BBOV_I001300	membrane protein, putative	0.96342	20	2	87	130	158	0.647
BBOV_III003360	membrane protein, putative	0.382603	0	11	117	743	780	0.65
BBOV_II000080	membrane protein, putative	0.777109	18	3	4	98	115	0.652
BBOV_IV000010	membrane protein, putative	0.84748	24	2	91	136	144	0.656
BBOV_II007850	membrane protein, putative	0.929791	22	2	79	133	158	0.663
BBOV_IV002700	membrane protein, putative	0.001428	0	2	4	61	852	0.666
BBOV_I002280	membrane protein, putative	0.879788	22	5	4	159	185	0.668
BBOV_I001360	membrane protein, putative	0.781348	29	2	89	138	160	0.67
BBOV_IV006060	membrane protein, putative	0.966115	23	1	240	262	317	0.673
BBOV_IV004170	membrane protein, putative	0.058001	0	3	10	112	158	0.707
BBOV_IV002530	membrane protein, putative	0.883662	24	8	5	778	792	0.719
BBOV_III002710	membrane protein, putative	0.001575	0	2	27	98	116	0.726
BBOV_I004180	membrane protein, putative	0.193094	0	3	7	107	115	0.731
BBOV_III007610	membrane protein, putative	0.951796	22	1	95	114	386	0.739
BBOV_III001210	membrane protein, putative	0.545546	19	8	7	278	310	0.747
BBOV_II000050	membrane protein, putative	0.978875	22	2	2	131	160	0.754
BBOV_IV000050	membrane protein, putative	0.002577	0	10	13	354	399	0.776
BBOV_III001310	membrane protein, putative	0.004106	0	10	13	346	391	0.782
BBOV_III000030	membrane protein, putative	0.006706	0	12	13	431	481	0.804
BBOV_I001980	membrane protein, putative	0.950479	22	1	156	178	179	0.805
BBOV_III003440	membrane protein, putative	0.000697	0	8	27	263	283	0.809
BBOV_II004200	membrane protein, putative	0.414716	0	9	15	328	358	0.812
BBOV_II001420	membrane protein, putative	0.580603	29	7	13	453	602	0.825
BBOV_I001630	membrane protein, putative	0.766585	19	3	1131	1272	1365	0.827
BBOV_III003450	membrane protein, putative	0.037656	0	2	21	83	129	0.828
BBOV_III000070	membrane protein, putative	0.562632	18	3	4	95	113	0.837
BBOV_IV000340	membrane protein, putative	0.592462	25	10	12	352	379	0.837
BBOV_III009700	membrane protein, putative	0.003474	0	8	12	343	371	0.839
BBOV_II007760	membrane protein, putative	0.000746	0	10	26	383	438	0.839
BBOV_II007800	membrane protein, putative	0.157714	0	8	7	276	313	0.841
BBOV_I001200	membrane protein, putative	0.587891	24	9	7	333	370	0.847
BBOV_III011830	membrane protein, putative	0.011417	0	2	5	75	76	0.849
BBOV_IV012120	membrane protein, putative	0.736739	24	10	9	343	372	0.853
BBOV_II007770	membrane protein, putative	0.001076	0	10	32	378	443	0.853
BBOV_IV000360	membrane protein, putative	0.180101	0	9	79	418	426	0.856
BBOV_IV000080	membrane protein, putative	0.010453	0	16	13	578	622	0.857
BBOV_I004350	membrane protein, putative	0.001032	0	4	23	270	302	0.859
BBOV_I001110	membrane protein, putative	0.734663	25	10	71	438	440	0.86
BBOV_I001390	membrane protein, putative	0.680246	18	3	4	95	113	0.863
BBOV_I000760	membrane protein, putative	0.016988	0	4	31	174	189	0.863
BBOV_II001040	membrane protein, putative	0.016832	0	9	10	580	598	0.863
BBOV_III002140	membrane protein, putative	0.024101	0	12	13	711	772	0.864
BBOV_III009940	membrane protein, putative	0.001141	0	9	20	346	380	0.868
BBOV_III000010	membrane protein, putative	0.244281	0	10	7	342	371	0.873
BBOV_I004710	membrane protein, putative	0.412823	0	4	172	314	324	0.879
BBOV_II007840	membrane protein, putative	0.882998	22	9	7	306	361	0.881
BBOV_III000060	membrane protein, putative	0.001056	0	10	32	376	441	0.881
BBOV_III000900	membrane protein, putative	0.039346	0	2	5	64	138	0.883
BBOV_III000680	membrane protein, putative	0.006925	0	16	13	566	607	0.886
BBOV_IV001480	membrane protein, putative	0.001326	0	6	30	235	253	0.89
BBOV_IV000100	membrane protein, putative	0.002052	0	10	32	376	441	0.893
BBOV_III001290	membrane protein, putative	0.472811	0	10	9	349	378	0.895
BBOV_III004210	membrane protein, putative	0.797434	18	1	214	233	270	0.896
BBOV_I001380	membrane protein, putative	0.003033	0	10	32	378	443	0.899
BBOV_II000070	membrane protein, putative	0.00268	0	10	32	377	442	0.899
BBOV_I001100	membrane protein, putative	0.734663	25	11	68	439	447	0.901
BBOV_II006530	membrane protein, putative	0.868091	19	5	84	225	244	0.913
BBOV_I001310	membrane protein, putative	0.53122	22	9	9	334	371	0.915
BBOV_III011980	membrane protein, putative	0.099949	0	10	7	339	367	0.916
BBOV_III008030	membrane protein, putative	0.002517	0	16	13	575	626	0.917
BBOV_III011920	membrane protein, putative	0.00182	0	10	32	377	442	0.919
BBOV_III006410	membrane protein, putative	0.003001	0	5	20	227	238	0.928
BBOV_III002360	membrane protein, putative	0.200058	0	10	7	340	367	0.943
BBOV_IV005630	membrane protein, putative	0.147813	0	10	9	375	405	0.943
BBOV_IV001380	membrane protein, putative	0.836884	26	11	9	497	512	0.944
BBOV_IV000020	membrane protein, putative	0.917946	23	10	12	341	372	0.945
BBOV_II000020	membrane protein, putative	0.565815	22	10	7	340	378	0.959
BBOV_II000140	mitochondrial carrier protein, putative	0.007004	0	2	189	256	261	0.192
BBOV_II004390	mitochondrial carrier protein, putative	0.00409	0	2	20	94	280	0.252
BBOV_III006870	mitochondrial carrier protein, putative	0.001066	0	4	29	316	321	0.348
BBOV_II006420	Mitochondrial carrier protein, putative	0.000607	0	3	164	287	301	0.388
BBOV_IV008220	mitochondrial import inner membrane translocase subunit Tim17, putative	0.001766	0	3	15	134	156	0.584
BBOV_III001900	MT-A70 family protein	0.001308	0	1	77	99	641	0.234
BBOV_IV003770	Mtn3/RAG1IP-like protein, putative	0.954713	24	7	161	361	390	0.631
BBOV_IV003820	Mtn3/RAG1IP-like protein, putative	0.954713	24	7	161	361	390	0.631
BBOV_IV000950	N-acetylglucosamine-1-phosphate transferase	0.156121	0	8	5	261	285	0.903
BBOV_II000220	oligosaccharyl transferase STT3 subunit, putative	0.001064	0	11	44	520	717	0.845
BBOV_II002890	p18 protein	0.947027	24	1	965	984	1027	0.321
BBOV_II005570	phosphate transporter, putative	0.101799	0	10	7	539	547	0.812
BBOV_II005250	phosphatidylinositol synthase, putative	0.005179	0	4	20	187	208	0.87
BBOV_II002000	phospholipase D active site motif family protein	0.004185	0	1	306	328	481	0.505
BBOV_IV001540	phospholipid/glycerol acyltransferase protein, putative	0.001124	0	4	106	317	405	0.662
BBOV_IV001830	phospholipid-translocating P-type ATPase	0.362732	0	8	265	1053	1098	0.673
BBOV_III007600	phospholipid-translocating P-type ATPase, flippase family protein	0.007388	0	10	102	1251	1326	0.484
BBOV_IV003630	phospholipid-translocating P-type ATPase, putative	0.000647	0	8	326	1110	1127	0.498
BBOV_IV011370	PK4 protein kinase	0.001694	0	1	399	421	1033	0.177
BBOV_II003260	prenyltransferase, UbiA family protein	0.016498	0	5	112	297	312	0.662
BBOV_III000400	prenyltransferase, UbiA family protein	0.000605	0	4	110	333	388	0.739
BBOV_III009030	protein of unknown function (DUF1671) protein family	0.006491	0	1	597	619	677	0.363
BBOV_I000080	protein transport protein sec61, putative	0.029492	0	8	39	463	480	0.858
BBOV_II002740	proteolipid subunit c, putative	0.007367	0	4	15	161	173	0.924
BBOV_IV008550	p-type ATPase	0.974047	18	12	2	1252	1274	0.639
BBOV_IV010020	P-type ATPase4, putative	0.000674	0	7	170	1246	1261	0.526
BBOV_III001740	Rer1 family protein	0.000495	0	4	31	181	211	0.653
BBOV_II006100	rhomboid 4	0.271602	0	5	7	218	314	0.453
BBOV_II005930	rhomboid 4	0.000647	0	4	368	722	783	0.49
BBOV_II005950	rhomboid 4	0.000503	0	7	215	569	629	0.694
BBOV_II005940	rhomboid 4	0.000503	0	6	215	471	641	0.695
BBOV_III000530	rhomboid family protein	0.297358	0	3	20	449	496	0.841
BBOV_IV005790	rhomboid-like peptidase, putative	0.000746	0	6	235	456	464	0.697
BBOV_IV010610	ribonucleoside-diphosphate reductase small subunit, putative	0.001503	0	1	174	196	339	0.797
BBOV_II001090	root hair defective 3 GTP binding protein, putative	0.000836	0	1	745	767	828	0.753
BBOV_V000370	rp16	0.00078	0	2	45	106	193	0.295
BBOV_IV007520	S1/P1 nuclease, putative	0.996354	22	1	339	361	393	0.232
BBOV_III001610	SFT-2 like family protein	0.000627	0	4	30	150	166	0.876
BBOV_III003750	SNARE domain containing protein	0.000758	0	1	249	271	272	0.594
BBOV_II006690	sodium/hydrogen exchanger 1	0.094738	0	5	7	164	745	0.662
BBOV_I002730	sortilin, putative	0.949856	19	1	770	789	874	0.105
BBOV_II006030	sulfate transporter, putative	0.003679	0	12	145	544	721	0.576
BBOV_II004990	T-cell immunomodulatory protein-like protein precursor, putative	0.001611	0	1	587	605	627	0.151
BBOV_II006380	Thioredoxin family protein	0.999417	19	1	181	203	224	0.401
BBOV_IV011540	transmembrane CLPTM1 family protein	0.002998	0	6	12	480	587	0.357
BBOV_III003420	transporter, major facilitator family	0.001132	0	12	100	639	655	0.85
BBOV_III011280	transporter, major facilitator family protein	0.001086	0	10	56	445	454	0.807
BBOV_IV011400	transporter, putative	0.002698	0	11	54	440	457	0.876
BBOV_I004950	triose or hexose phosphate/phosphate translocator, putative	0.000352	0	10	44	351	352	0.866
BBOV_I004970	triose or hexose phosphate/phosphate translocator, putative	0.000833	0	10	67	366	382	0.904
BBOV_IV009970	triose phosphate/phosphate translocator, putative	0.001165	0	5	147	445	451	0.821
BBOV_I004960	triose phosphate/phosphate translocator, putative	0.00255	0	8	7	311	352	0.926
BBOV_II002810	t-SNARE protein, putative	0.002193	0	1	276	298	301	0.944
BBOV_III009930	ubiquinol cytochrome c oxidoreductase, putative	0.001397	0	1	169	191	332	0.181
BBOV_IV011720	UDP-galactose transporter, putative	0.000489	0	6	79	344	412	0.86
BBOV_III007140	variant erythrocyte surface antigen-1 family protein	0.000934	0	1	836	858	898	0.531
BBOV_III006920	variant erythrocyte surface antigen-1 family protein	0.002988	0	1	858	880	920	0.549
BBOV_III007110	variant erythrocyte surface antigen-1 family protein	0.036382	0	1	835	857	897	0.635
BBOV_III003060	variant erythrocyte surface antigen-1 family protein	0.001204	0	1	906	928	977	0.719
BBOV_II000940	variant erythrocyte surface antigen-1, alpha subunit	0.001331	0	1	66	88	221	0.545
BBOV_I005190	variant erythrocyte surface antigen-1, alpha subunit	0.870012	23	1	1267	1289	1331	0.695
BBOV_II007810	variant erythrocyte surface antigen-1, alpha subunit	0.08179	0	1	220	237	1209	0.743
BBOV_II006780	variant erythrocyte surface antigen-1, alpha subunit	0.001601	0	1	1265	1287	1330	0.748
BBOV_I001140	variant erythrocyte surface antigen-1, alpha subunit	0.004255	0	1	1039	1061	1102	0.76
BBOV_I003830	variant erythrocyte surface antigen-1, alpha subunit	0.002999	0	1	1203	1225	1270	0.774
BBOV_II002270	variant erythrocyte surface antigen-1, alpha subunit	0.011692	0	1	1235	1257	1298	0.782
BBOV_II002260	variant erythrocyte surface antigen-1, alpha subunit	0.003392	0	1	1198	1220	1262	0.786
BBOV_IV006400	variant erythrocyte surface antigen-1, alpha subunit	0.000624	0	1	1240	1262	1315	0.794
BBOV_I001430	variant erythrocyte surface antigen-1, alpha subunit	0.022657	0	1	1251	1273	1323	0.8
BBOV_I003840	variant erythrocyte surface antigen-1, alpha subunit	0.003098	0	1	1238	1260	1313	0.801
BBOV_I005180	variant erythrocyte surface antigen-1, alpha subunit	0.001137	0	1	1253	1275	1317	0.801
BBOV_I005110	variant erythrocyte surface antigen-1, alpha subunit	0.064153	0	1	1076	1098	1140	0.807
BBOV_II004190	variant erythrocyte surface antigen-1, alpha subunit	0.001588	0	3	74	205	972	0.809
BBOV_I005140	variant erythrocyte surface antigen-1, alpha subunit	0.002035	0	1	1296	1318	1360	0.811
BBOV_II006830	variant erythrocyte surface antigen-1, alpha subunit	0.003773	0	1	1296	1318	1361	0.811
BBOV_III007690	variant erythrocyte surface antigen-1, alpha subunit	0.00087	0	1	1282	1304	1369	0.813
BBOV_IV001500	variant erythrocyte surface antigen-1, alpha subunit	0.001183	0	1	1274	1296	1338	0.814
BBOV_II002300	variant erythrocyte surface antigen-1, alpha subunit	0.00095	0	1	1247	1269	1295	0.817
BBOV_I000020	variant erythrocyte surface antigen-1, alpha subunit	0.001653	0	1	1262	1284	1326	0.817
BBOV_II000110	variant erythrocyte surface antigen-1, alpha subunit	0.001371	0	1	1285	1307	1349	0.825
BBOV_III000710	variant erythrocyte surface antigen-1, alpha subunit	0.000927	0	1	1221	1243	1285	0.829
BBOV_IV002850	variant erythrocyte surface antigen-1, alpha subunit	0.001504	0	1	1245	1267	1309	0.83
BBOV_IV005680	variant erythrocyte surface antigen-1, alpha subunit	0.001436	0	1	1251	1273	1315	0.833
BBOV_IV002860	variant erythrocyte surface antigen-1, alpha subunit	0.001845	0	1	64	86	127	0.834
BBOV_III002330	variant erythrocyte surface antigen-1, alpha subunit	0.042378	0	2	247	1254	1304	0.836
BBOV_IV007990	variant erythrocyte surface antigen-1, alpha subunit	0.000908	0	1	1262	1284	1331	0.84
BBOV_III001280	variant erythrocyte surface antigen-1, alpha subunit	0.424436	0	1	1310	1332	1385	0.84
BBOV_I004520	variant erythrocyte surface antigen-1, alpha subunit	0.002035	0	1	1295	1317	1359	0.842
BBOV_III000040	variant erythrocyte surface antigen-1, alpha subunit	0.890706	22	1	187	209	1107	0.847
BBOV_IV006410	variant erythrocyte surface antigen-1, alpha subunit	0.001536	0	2	290	1286	1329	0.85
BBOV_II004140	variant erythrocyte surface antigen-1, alpha subunit	0.009822	0	1	1254	1276	1330	0.856
BBOV_I003910	variant erythrocyte surface antigen-1, alpha subunit	0.005998	0	1	1254	1276	1318	0.856
BBOV_II002320	variant erythrocyte surface antigen-1, alpha subunit	0.002458	0	1	1311	1333	1378	0.857
BBOV_II000390	variant erythrocyte surface antigen-1, alpha subunit	0.000843	0	1	1273	1295	1338	0.858
BBOV_II001410	variant erythrocyte surface antigen-1, alpha subunit	0.021769	0	1	1232	1254	1303	0.859
BBOV_III011940	variant erythrocyte surface antigen-1, alpha subunit	0.000978	0	1	1244	1266	1308	0.86
BBOV_II000370	variant erythrocyte surface antigen-1, alpha subunit	0.000911	0	1	1277	1299	1341	0.861
BBOV_III006070	variant erythrocyte surface antigen-1, alpha subunit	0.000841	0	1	1275	1297	1365	0.869
BBOV_II000900	variant erythrocyte surface antigen-1, alpha subunit	0.001577	0	1	1261	1283	1325	0.873
BBOV_III002310	variant erythrocyte surface antigen-1, alpha subunit	0.000997	0	1	1271	1293	1335	0.876
BBOV_I000050	variant erythrocyte surface antigen-1, alpha subunit	0.001415	0	1	1273	1295	1337	0.88
BBOV_I000070	variant erythrocyte surface antigen-1, alpha subunit	0.0016	0	1	1254	1276	1320	0.881
BBOV_II004120	variant erythrocyte surface antigen-1, alpha subunit	0.001008	0	1	1253	1275	1317	0.885
BBOV_I001440	variant erythrocyte surface antigen-1, alpha subunit	0.004931	0	1	1197	1219	1261	0.887
BBOV_III003100	variant erythrocyte surface antigen-1, alpha subunit	0.000636	0	1	1286	1308	1350	0.89
BBOV_IV007910	variant erythrocyte surface antigen-1, alpha subunit	0.377992	0	1	1167	1189	1231	0.891
BBOV_IV007920	variant erythrocyte surface antigen-1, alpha subunit	0.042613	0	1	1219	1241	1294	0.891
BBOV_I003900	variant erythrocyte surface antigen-1, alpha subunit	0.000789	0	1	1272	1294	1335	0.891
BBOV_II001400	variant erythrocyte surface antigen-1, alpha subunit	0.002319	0	1	1197	1219	1269	0.896
BBOV_III000100	variant erythrocyte surface antigen-1, alpha subunit	0.001639	0	1	1238	1260	1304	0.916
BBOV_IV000350	variant erythrocyte surface antigen-1, beta subunit	0.027074	0	1	107	129	150	0.313
BBOV_III002320	variant erythrocyte surface antigen-1, beta subunit	0.00138	0	1	1110	1132	1173	0.542
BBOV_II000380	variant erythrocyte surface antigen-1, beta subunit	0.00089	0	1	999	1021	1062	0.563
BBOV_I000010	variant erythrocyte surface antigen-1, beta subunit	0.001009	0	1	1053	1075	1116	0.643
BBOV_II006820	variant erythrocyte surface antigen-1, beta subunit	0.392361	0	1	880	902	943	0.698
BBOV_II004130	variant erythrocyte surface antigen-1, beta subunit	0.001394	0	1	1070	1092	1133	0.701
BBOV_I005130	variant erythrocyte surface antigen-1, beta subunit	0.000978	0	1	1103	1125	1166	0.703
BBOV_III003090	variant erythrocyte surface antigen-1, beta subunit	0.000724	0	1	1142	1164	1205	0.736
BBOV_I000060	variant erythrocyte surface antigen-1, beta subunit	0.001073	0	3	234	566	607	0.746
BBOV_III000700	variant erythrocyte surface antigen-1, beta subunit	0.000909	0	1	1083	1105	1146	0.749
BBOV_II000910	variant erythrocyte surface antigen-1, beta subunit	0.000765	0	1	1023	1045	1086	0.753
BBOV_II001370	variant erythrocyte surface antigen-1, beta subunit	0.000692	0	1	1046	1068	1109	0.754
BBOV_I000040	variant erythrocyte surface antigen-1, beta subunit	0.000498	0	1	1076	1098	1139	0.763
BBOV_IV001490	variant erythrocyte surface antigen-1, beta subunit	0.001051	0	1	1052	1074	1115	0.769
BBOV_IV007980	variant erythrocyte surface antigen-1, beta subunit	0.003016	0	1	1039	1061	1102	0.774
BBOV_I004510	variant erythrocyte surface antigen-1, beta subunit	0.000978	0	1	1030	1052	1093	0.783
BBOV_I005170	variant erythrocyte surface antigen-1, beta subunit	0.000848	0	2	956	1118	1161	0.798
BBOV_III006080	variant erythrocyte surface antigen-1, beta subunit	0.001074	0	1	1076	1098	1139	0.812
BBOV_III007700	variant erythrocyte surface antigen-1, beta subunit	0.001308	0	1	1151	1173	1214	0.815
BBOV_IV005670	variant erythrocyte surface antigen-1, beta subunit	0.001453	0	1	1096	1118	1159	0.817
BBOV_III011950	variant erythrocyte surface antigen-1, beta subunit	0.000973	0	1	1077	1099	1140	0.823
BBOV_IV002830	variant erythrocyte surface antigen-1, beta subunit	0.019366	0	2	217	848	889	0.835
BBOV_II006790	variant erythrocyte surface antigen-1, beta subunit	0.000483	0	1	1060	1082	1123	0.857
BBOV_I005510	variant erythrocyte surface antigen-1, putative	0.022074	0	1	119	141	182	0.628
BBOV_I005780	variant erythrocyte surface antigen-1, putative	0.000794	0	1	1035	1057	1099	0.687
BBOV_I005300	variant erythrocyte surface antigen-1, putative	0.001174	0	1	1049	1071	1112	0.722
BBOV_I005400	variant erythrocyte surface antigen-1, putative	0.001393	0	1	1021	1043	1084	0.732
BBOV_I005530	variant erythrocyte surface antigen-1, putative	0.000927	0	1	1283	1305	1347	0.788
BBOV_I005550	variant erythrocyte surface antigen-1, putative	0.001398	0	1	1271	1293	1335	0.799
BBOV_I005540	variant erythrocyte surface antigen-1, putative	0.000558	0	1	1033	1055	1096	0.811
BBOV_I005670	variant erythrocyte surface antigen-1, putative	0.001859	0	1	1264	1286	1328	0.835
BBOV_I005410	variant erythrocyte surface antigen-1, putative	0.001	0	1	1273	1295	1337	0.892
BBOV_II001250	vesicle-associated membrane protein, putative	0.002041	0	1	205	224	225	0.274
BBOV_III008300	V-type ATPase 116kDa subunit family protein	0.001024	0	6	466	878	927	0.755
BBOV_I002930	WD domain, G-beta repeat domain containing protein	0.000666	0	1	326	348	390	0.156
BBOV_IV010320	zinc finger, C3HC4 type domain containing protein	0.001196	0	4	69	213	296	0.456
BBOV_IV010180	zinc finger, C3HC4 type domain containing protein	0.000821	0	5	13	246	1151	0.525

## Sheet: TM_Negatives
ID	ProteinName	SignalP	CS_pos	No_of_TMs	First_TM	Last_TM	ProtLen	TM_Warning
BBOV_III004200	hypothetical protein	0.966275	18	0	0	0	814	0.935
BBOV_II001530	hypothetical protein	0.006546	0	0	0	0	475	0.935
BBOV_I001660	hypothetical protein	0.681494	27	0	0	0	248	0.928
BBOV_IV000520	importin beta subunit, putative	0.663946	21	0	0	0	859	0.925
BBOV_I004320	hypothetical protein	0.012582	0	0	0	0	566	0.924
BBOV_IV002570	conserved hypothetical protein	0.016576	0	0	0	0	1281	0.918
BBOV_II006130	conserved hypothetical protein	0.019966	0	0	0	0	832	0.907
BBOV_IV010400	conserved hypothetical protein	0.037496	0	0	0	0	611	0.894
BBOV_IV010280	RAP-1 related antigen (RRA)	0.756959	19	0	0	0	349	0.893
BBOV_III004880	hypothetical protein	0.012656	0	0	0	0	418	0.893
BBOV_I002960	hypothetical protein	0.007186	0	0	0	0	454	0.889
BBOV_III004140	hypothetical protein	0.359211	0	0	0	0	732	0.888
BBOV_IV002710	hypothetical protein	0.076421	0	0	0	0	1384	0.878
BBOV_I001090	hypothetical protein	0.440265	0	0	0	0	290	0.877
BBOV_II007300	membrane protein, putative	0.736938	19	0	0	0	256	0.865
BBOV_III005020	hypothetical protein	0.007786	0	0	0	0	752	0.861
BBOV_I004780	hypothetical protein	0.997139	20	0	0	0	361	0.857
BBOV_IV009870	rhoptry-associated protein 1 (RAP-1)	0.973114	21	0	0	0	565	0.835
BBOV_IV009860	rhoptry-associated protein 1 (RAP-1)	0.973114	21	0	0	0	565	0.835
BBOV_IV004790	membrane protein, putative	0.394428	0	0	0	0	115	0.832
BBOV_IV007940	variant erythrocyte surface antigen-1, alpha subunit	0.412685	0	0	0	0	132	0.825
BBOV_I000490	hypothetical protein	0.041583	0	0	0	0	296	0.822
BBOV_I001050	hypothetical protein	0.48446	0	0	0	0	272	0.821
BBOV_III005600	Spherical Body Protein 2 truncated copy 1 (SBP2)	0.097513	0	0	0	0	283	0.817
BBOV_I003920	hypothetical protein	0.007427	0	0	0	0	94	0.814
BBOV_I002920	hypothetical protein	0.006559	0	0	0	0	791	0.814
BBOV_I001600	pentatricopeptide repeat domain containing protein	0.031336	0	0	0	0	495	0.813
BBOV_II000490	hypothetical protein	0.012017	0	0	0	0	82	0.81
BBOV_III002370	variant erythrocyte surface antigen-1, alpha subunit	0.041893	0	0	0	0	1237	0.802
BBOV_IV001280	hypothetical protein	0.014296	0	0	0	0	731	0.801
BBOV_IV006090	tetratricopeptide repeat containing domain protein	0.00964	0	0	0	0	976	0.799
BBOV_IV001450	hypothetical protein	0.125592	0	0	0	0	82	0.797
BBOV_II000040	variant erythrocyte surface antigen-1, alpha subunit	0.025606	0	0	0	0	1162	0.797
BBOV_II004800	hypothetical protein	0.013861	0	0	0	0	203	0.794
BBOV_III008210	hypothetical protein	0.102878	0	0	0	0	333	0.788
BBOV_III007900	conserved hypothetical protein	0.867902	20	0	0	0	616	0.782
BBOV_I002220	hypothetical protein	0.969668	22	0	0	0	657	0.78
BBOV_I002740	200 kDa antigen p200	0.129164	0	0	0	0	1023	0.759
BBOV_I004880	hypothetical protein	0.013233	0	0	0	0	803	0.756
BBOV_IV011940	hypothetical protein	0.997567	19	0	0	0	449	0.75
BBOV_III004130	hypothetical protein	0.041722	0	0	0	0	794	0.747
BBOV_III006200	hypothetical protein	0.525293	18	0	0	0	240	0.743
BBOV_III005370	hypothetical protein	0.008002	0	0	0	0	794	0.741
BBOV_IV005650	membrane protein, putative	0.632984	17	0	0	0	271	0.737
BBOV_I000780	hypothetical protein	0.059024	0	0	0	0	336	0.735
BBOV_IV000060	variant erythrocyte surface antigen-1, alpha subunit	0.0253	0	0	0	0	785	0.735
BBOV_III004330	hypothetical protein	0.904003	20	0	0	0	1125	0.732
BBOV_I004360	hypothetical protein	0.476679	0	0	0	0	1226	0.732
BBOV_III005830	Spherical Body Protein 2 truncated copy 4 (SBP2)	0.185037	0	0	0	0	208	0.731
BBOV_I004400	hypothetical protein	0.040352	0	0	0	0	265	0.728
BBOV_III001220	variant erythrocyte surface antigen-1, alpha subunit	0.852701	20	0	0	0	1014	0.718
BBOV_I001670	hypothetical protein	0.915257	22	0	0	0	265	0.713
BBOV_II000410	hypothetical protein	0.705561	24	0	0	0	293	0.711
BBOV_I000160	conserved hypothetical protein	0.811186	22	0	0	0	501	0.706
BBOV_IV006500	hypothetical protein	0.991651	21	0	0	0	274	0.691
BBOV_III009090	conserved hypothetical protein	0.643134	23	0	0	0	133	0.688
BBOV_III004160	hypothetical protein	0.47357	0	0	0	0	826	0.687
BBOV_IV010350	histidine acid phosphatase superfamily protein	0.155952	0	0	0	0	1277	0.687
BBOV_IV003470	conserved hypothetical protein	0.18636	0	0	0	0	114	0.686
BBOV_I001680	hypothetical protein	0.745893	23	0	0	0	265	0.685
BBOV_III011070	hypothetical protein	0.862081	22	0	0	0	1591	0.682
BBOV_I005020	conserved hypothetical protein	0.011167	0	0	0	0	332	0.675
BBOV_IV006970	T-complex protein 1 eta subunit, putative	0.029564	0	0	0	0	534	0.665
BBOV_I001900	conserved hypothetical protein	0.071195	0	0	0	0	183	0.662
BBOV_IV008620	membrane protein, putative	0.934036	24	0	0	0	291	0.662
BBOV_IV007950	variant erythrocyte surface antigen-1, alpha subunit	0.066842	0	0	0	0	819	0.658
BBOV_IV000380	optic atrophy protein family, putative	0.010291	0	0	0	0	154	0.656
BBOV_IV011840	membrane protein, putative	0.903066	19	0	0	0	172	0.656
BBOV_III000370	hypothetical protein	0.009301	0	0	0	0	381	0.653
BBOV_I002100	hypothetical protein	0.008035	0	0	0	0	155	0.645
BBOV_IV009060	membrane protein, putative	0.969159	23	0	0	0	188	0.64
BBOV_III007760	conserved hypothetical protein	0.010412	0	0	0	0	250	0.638
BBOV_I003820	hypothetical protein	0.243486	0	0	0	0	149	0.637
BBOV_IV006290	ribosomal protein L29, putative	0.348208	0	0	0	0	175	0.637
BBOV_III001600	hypothetical protein	0.988795	21	0	0	0	627	0.627
BBOV_IV002450	prohibitin	0.339676	0	0	0	0	273	0.626
BBOV_IV010870	conserved hypothetical protein	0.045111	0	0	0	0	1109	0.624
BBOV_I002420	membrane protein, putative	0.98276	18	0	0	0	143	0.621
BBOV_III010780	conserved hypothetical protein	0.008817	0	0	0	0	279	0.617
BBOV_I004140	hypothetical protein	0.983036	21	0	0	0	188	0.606
BBOV_III006850	hypothetical protein	0.452184	0	0	0	0	540	0.602
BBOV_I001070	hypothetical protein	0.880264	19	0	0	0	173	0.598
BBOV_IV000940	hypothetical protein	0.433472	0	0	0	0	954	0.598
BBOV_III006520	Spherical Body Protein 2 truncated copy 10 (SBP2)	0.441401	0	0	0	0	236	0.597
BBOV_I003020	merozoite surface antigen-2c (MSA-2c)	0.892832	21	0	0	0	265	0.597
BBOV_II002580	membrane protein, putative	0.922979	36	0	0	0	252	0.593
BBOV_IV009600	DNA directed RNA polymerase	0.011035	0	0	0	0	2016	0.59
BBOV_IV011770	snf2-related chromatin remodeling factor SRCAP	0.013256	0	0	0	0	1675	0.587
BBOV_III001550	conserved hypothetical protein	0.010066	0	0	0	0	744	0.582
BBOV_III003930	50S ribosomal subunit protein L17, putative	0.53219	18	0	0	0	159	0.581
BBOV_III006480	Spherical Body Protein 2 truncated copy 8 (SBP2)	0.496565	0	0	0	0	285	0.577
BBOV_II004780	hypothetical protein	0.390805	0	0	0	0	91	0.569
BBOV_III001300	variant erythrocyte surface antigen-1, alpha subunit	0.044021	0	0	0	0	620	0.569
BBOV_II000890	hypothetical protein	0.008184	0	0	0	0	360	0.556
BBOV_IV007010	chaperonin cpn60, putative	0.973738	21	0	0	0	651	0.553
BBOV_III011820	hypothetical protein	0.008644	0	0	0	0	771	0.551
BBOV_I001010	tRNA modification GTPase TrmE, putative	0.898218	17	0	0	0	529	0.548
BBOV_III007590	hypothetical protein	0.009048	0	0	0	0	100	0.543
BBOV_I004040	conserved hypothetical protein	0.735152	22	0	0	0	281	0.542
BBOV_IV001090	hypothetical protein	0.668895	14	0	0	0	373	0.542
BBOV_II000990	hypothetical protein	0.639353	24	0	0	0	192	0.536
BBOV_IV005440	membrane protein, putative	0.8989	23	0	0	0	352	0.528
BBOV_II002660	hypothetical protein	0.989547	20	0	0	0	342	0.513
BBOV_III002080	hypothetical protein	0.015216	0	0	0	0	116	0.51
BBOV_III005840	Spherical Body Protein 2 truncated copy 5 (SBP2)	0.301947	0	0	0	0	429	0.507
BBOV_IV007570	hypothetical protein	0.905426	24	0	0	0	302	0.503
BBOV_I003060	merozoite surface antigen-1 (MSA-1)	0.994512	20	0	0	0	319	0.503
BBOV_III008750	tRNA synthetases class I (W and Y) family protein	0.15871	0	0	0	0	388	0.501
BBOV_III006460	Spherical Body Protein 2 truncated copy 7 (SBP2)	0.4035	0	0	0	0	290	0.5
BBOV_IV000780	hypothetical protein	0.871858	26	0	0	0	231	0.497
BBOV_II000460	hypothetical protein	0.010893	0	0	0	0	133	0.496
BBOV_I003870	variant erythrocyte surface antigen-1, alpha subunit	0.021213	0	0	0	0	605	0.494
BBOV_I003860	SmORF	0.951956	24	0	0	0	138	0.493
BBOV_IV004290	tubulin alpha chain	0.017412	0	0	0	0	440	0.493
BBOV_III007330	hypothetical protein	0.811159	17	0	0	0	323	0.492
BBOV_II006200	membrane protein, putative	0.906764	17	0	0	0	800	0.489
BBOV_II004890	peptidase M16 inactive domain containing protein	0.027979	0	0	0	0	1166	0.488
BBOV_II001880	hypothetical protein	0.008467	0	0	0	0	515	0.484
BBOV_II002590	membrane protein, putative	0.4338	0	0	0	0	233	0.483
BBOV_I004330	hypothetical protein	0.010265	0	0	0	0	879	0.483
BBOV_IV012140	SmORF	0.864009	24	0	0	0	196	0.481
BBOV_IV005120	membrane protein, putative	0.98862	17	0	0	0	178	0.477
BBOV_III006500	Spherical Body Protein 2 truncated copy 9 (SBP2)	0.496565	0	0	0	0	291	0.477
BBOV_III009330	hypothetical protein	0.930059	21	0	0	0	220	0.476
BBOV_II005770	brain protein 44-like protein, putative	0.010928	0	0	0	0	102	0.475
BBOV_IV001410	hypothetical protein	0.038406	0	0	0	0	139	0.475
BBOV_IV010690	protein kinase domain containing protein	0.007177	0	0	0	0	1371	0.475
BBOV_IV011670	membrane protein, putative	0.682401	26	0	0	0	208	0.472
BBOV_III011050	vacuolar ATPase subunit C family protein	0.02	0	0	0	0	386	0.472
BBOV_III003400	hypothetical protein	0.142813	0	0	0	0	1313	0.471
BBOV_II003480	26S proteasome regulatory particle non-ATPase subunit8, putative	0.013458	0	0	0	0	306	0.469
BBOV_II002570	membrane protein, putative	0.635974	36	0	0	0	244	0.468
BBOV_II007830	variant erythrocyte surface antigen-1, beta subunit	0.009031	0	0	0	0	146	0.462
BBOV_IV003930	hypothetical protein	0.008772	0	0	0	0	651	0.46
BBOV_IV006300	hypothetical protein	0.014755	0	0	0	0	129	0.459
BBOV_IV006690	hypothetical protein	0.234867	0	0	0	0	218	0.457
BBOV_II006810	SmORF	0.777118	19	0	0	0	241	0.455
BBOV_IV002930	adenylate kinase 2	0.989825	20	0	0	0	259	0.453
BBOV_IV004280	conserved hypothetical protein	0.008914	0	0	0	0	1093	0.447
BBOV_IV001040	hypothetical protein	0.923143	27	0	0	0	178	0.445
BBOV_I003150	hypothetical protein	0.350469	0	0	0	0	197	0.445
BBOV_IV002880	RNA methylase, putative	0.008392	0	0	0	0	452	0.445
BBOV_IV008770	hypothetical protein	0.341226	0	0	0	0	1281	0.445
BBOV_IV011430	membrane protein, putative	0.971316	16	0	0	0	1536	0.441
BBOV_II003360	elongation factor TS, putative	0.649809	21	0	0	0	394	0.434
BBOV_IV006220	membrane protein, putative	0.270059	0	0	0	0	544	0.433
BBOV_III002600	1-deoxy-D-xylulose-5-phosphate synthase family protein	0.008803	0	0	0	0	686	0.43
BBOV_II002830	membrane protein, putative	0.85811	36	0	0	0	298	0.429
BBOV_IV008100	nucleoside monophosphate kinase	0.490305	0	0	0	0	241	0.427
BBOV_IV004340	membrane protein, putative	0.917518	23	0	0	0	255	0.423
BBOV_IV004890	membrane protein, putative	0.943648	22	0	0	0	354	0.422
BBOV_II004300	small GTP-binding protein sar1	0.014171	0	0	0	0	197	0.421
BBOV_III009690	hypothetical protein	0.009867	0	0	0	0	1359	0.42
BBOV_I001030	ThiF family domain containing protein	0.012742	0	0	0	0	375	0.419
BBOV_III000510	patatin-like phospholipase family protein	0.215362	0	0	0	0	1263	0.419
BBOV_III007260	isocitrate dehydrogenase, NADP-dependent family protein	0.1636	0	0	0	0	446	0.417
BBOV_IV004250	membrane protein, putative	0.941655	17	0	0	0	217	0.415
BBOV_II002620	u6 snRNA-associated sm-like protein Lsm2, putative	0.007299	0	0	0	0	99	0.414
BBOV_II002860	u6 snRNA-associated sm-like protein Lsm2, putative	0.007299	0	0	0	0	99	0.414
BBOV_II002900	u6 snRNA-associated sm-like protein, putative	0.007299	0	0	0	0	99	0.414
BBOV_II004220	SmORF	0.976527	22	0	0	0	211	0.414
BBOV_II000710	hypothetical protein	0.270961	0	0	0	0	306	0.413
BBOV_III001180	hypothetical protein	0.155275	0	0	0	0	373	0.412
BBOV_IV012130	variant erythrocyte surface antigen-1, alpha subunit	0.007585	0	0	0	0	293	0.411
BBOV_II006670	hypothetical protein	0.620113	18	0	0	0	220	0.406
BBOV_IV001640	GTP binding protein, putative	0.010009	0	0	0	0	423	0.404
BBOV_III010040	dynamin central region family protein	0.023939	0	0	0	0	675	0.402
BBOV_II000030	variant erythrocyte surface antigen-1, alpha subunit	0.740672	20	0	0	0	202	0.401
BBOV_III006800	exonuclease family protein	0.013729	0	0	0	0	480	0.4
BBOV_I002900	hypothetical protein	0.043467	0	0	0	0	351	0.397
BBOV_III010550	hypothetical protein	0.057811	0	0	0	0	302	0.396
BBOV_III005720	tRNA pseudouridine synthase, putative	0.882717	19	0	0	0	282	0.395
BBOV_IV001370	MAC/perforin domain containing protein	0.877446	23	0	0	0	978	0.395
BBOV_IV003120	hypothetical protein	0.911102	19	0	0	0	233	0.394
BBOV_IV007750	membrane protein, putative	0.987437	22	0	0	0	517	0.392
BBOV_IV010640	glutamyl-tRNA synthetase, putative	0.575297	23	0	0	0	601	0.389
BBOV_I002990	merozoite surface antigen-2b (MSA-2b)	0.99306	21	0	0	0	287	0.388
BBOV_IV010790	membrane protein, putative	0.782556	21	0	0	0	308	0.388
BBOV_III001720	Rab7	0.020396	0	0	0	0	233	0.387
BBOV_III002790	hypothetical protein	0.04645	0	0	0	0	686	0.384
BBOV_I002330	flavodoxin and oxidoreductase NAD-binding domain containing protein	0.484509	0	0	0	0	661	0.383
BBOV_I000830	conserved hypothetical protein	0.729456	24	0	0	0	521	0.382
BBOV_III000230	hypothetical protein	0.105323	0	0	0	0	658	0.382
BBOV_I000950	conserved hypothetical protein	0.11686	0	0	0	0	269	0.38
BBOV_III004080	hypothetical protein	0.980335	20	0	0	0	613	0.38
BBOV_III009950	WD domain, G-beta repeat domain containing protein	0.024783	0	0	0	0	1266	0.379
BBOV_IV003320	hypothetical protein	0.90608	23	0	0	0	416	0.377
BBOV_IV001030	hypothetical protein	0.919057	27	0	0	0	276	0.375
BBOV_IV009350	flavodoxin domain containing protein	0.01124	0	0	0	0	623	0.373
BBOV_III007800	heat shock protein 70 precursor, putative	0.995668	26	0	0	0	652	0.371
BBOV_I000370	XPG N-terminal domain and XPG I-region domain containing protein	0.013207	0	0	0	0	672	0.37
BBOV_IV011050	WD40 repeat myosin-like protein, putative	0.013162	0	0	0	0	1651	0.37
BBOV_III007520	membrane-associated calcum-binding protein, putative	0.946986	19	0	0	0	293	0.369
BBOV_III002950	hypothetical protein	0.979919	17	0	0	0	78	0.367
BBOV_II001800	hypothetical protein	0.01847	0	0	0	0	244	0.367
BBOV_IV008940	hypothetical protein	0.565187	18	0	0	0	396	0.367
BBOV_III002820	tubulin alpha chain, putative	0.00794	0	0	0	0	447	0.366
BBOV_IV000770	hypothetical protein	0.813581	31	0	0	0	250	0.364
BBOV_IV008580	conserved hypothetical protein	0.161181	0	0	0	0	1002	0.364
BBOV_III010860	hypothetical protein	0.068933	0	0	0	0	622	0.363
BBOV_III009990	hypothetical protein	0.123347	0	0	0	0	943	0.363
BBOV_III004060	hypothetical protein	0.021374	0	0	0	0	985	0.363
BBOV_III003290	hypothetical protein	0.9428	20	0	0	0	285	0.362
BBOV_III008110	hypothetical protein	0.110415	0	0	0	0	551	0.36
BBOV_IV008700	membrane protein, putative	0.949223	26	0	0	0	108	0.359
BBOV_IV006480	membrane protein, putative	0.992427	20	0	0	0	274	0.357
BBOV_IV004710	translation elongation factor G (EF-G), putative	0.910024	16	0	0	0	817	0.357
BBOV_II003700	LCCL domain-containing protein CCP2, putative	0.116045	0	0	0	0	1597	0.356
BBOV_III004400	ATP synthase, Delta/Epsilon chain, beta-sandwich domain containing protein	0.024391	0	0	0	0	154	0.353
BBOV_II005480	hypothetical protein	0.011436	0	0	0	0	480	0.349
BBOV_III011750	GTP-binding protein LepA family protein	0.253726	0	0	0	0	705	0.348
BBOV_II003130	elongation factor Tu GTP binding domain containing protein	0.013775	0	0	0	0	995	0.348
BBOV_IV005640	variant erythrocyte surface antigen-1, beta subunit	0.037144	0	0	0	0	186	0.347
BBOV_II003430	peptide chain release factor 2, putative	0.057844	0	0	0	0	281	0.347
BBOV_IV001070	protein disulfide-isomerase, putative	0.881803	27	0	0	0	531	0.347
BBOV_III008980	Clp amino terminal domain containing protein	0.0705	0	0	0	0	1005	0.347
BBOV_IV009630	snRNP Sm-like protein, putative	0.0088	0	0	0	0	87	0.346
BBOV_II006080	subtilisin-like protein, putative	0.98765	23	0	0	0	695	0.345
BBOV_IV000410	surface protein D	0.994234	22	0	0	0	156	0.343
BBOV_III000410	predicted protein	0.862703	21	0	0	0	1272	0.343
BBOV_IV004320	glutaredoxin-like protein, putative	0.016558	0	0	0	0	129	0.341
BBOV_I000380	conserved hypothetical protein	0.195323	0	0	0	0	91	0.34
BBOV_III007740	SmORF	0.888664	22	0	0	0	186	0.338
BBOV_IV000070	hypothetical protein	0.172566	0	0	0	0	98	0.336
BBOV_I001370	SmORF	0.943159	22	0	0	0	189	0.336
BBOV_IV003590	hypothetical protein	0.008737	0	0	0	0	499	0.336
BBOV_III005960	tRNA methyl transferase family protein	0.922989	19	0	0	0	665	0.336
BBOV_I003520	endonuclease/exonuclease/phosphatase family domain containing protein	0.008329	0	0	0	0	630	0.335
BBOV_I003010	merozoite surface antigen-2a1 (MSA-2a1)	0.991385	21	0	0	0	316	0.334
BBOV_II001970	mac/perforin domain containing membrane protein	0.942895	21	0	0	0	559	0.332
BBOV_III001690	hypothetical protein	0.944576	21	0	0	0	108	0.331
BBOV_III007240	phenylalanyl-tRNA synthetase family protein	0.01223	0	0	0	0	448	0.331
BBOV_III002560	hypothetical protein	0.030007	0	0	0	0	179	0.33
BBOV_IV005270	membrane protein, putative	0.653108	24	0	0	0	1708	0.33
BBOV_IV006540	30S ribosomal protein S8, putative	0.01	0	0	0	0	129	0.329
BBOV_II004160	SmORF	0.916389	24	0	0	0	138	0.329
BBOV_I004270	ATP-dependent Clp protease adaptor protein ClpS domain containing protein	0.806748	30	0	0	0	217	0.329
BBOV_I003770	glycyl-tRNA synthetase, putative	0.233937	0	0	0	0	733	0.329
BBOV_IV008060	ribose-phosphate pyrophosphokinase, putative	0.89353	20	0	0	0	339	0.328
BBOV_II004000	conserved hypothetical protein	0.86565	20	0	0	0	629	0.328
BBOV_III000650	hypothetical protein	0.892129	23	0	0	0	1323	0.328
BBOV_IV002330	protein disulfide-isomerase	0.994927	21	0	0	0	463	0.327
BBOV_IV009440	signal recognition particle SRP9 subunit, putative	0.007894	0	0	0	0	102	0.325
BBOV_III006440	thymidylate kinase, putative	0.009761	0	0	0	0	237	0.324
BBOV_I003690	thioredoxin, putative	0.449996	0	0	0	0	253	0.324
BBOV_II000970	hypothetical protein	0.983348	19	0	0	0	480	0.323
BBOV_III001320	SmORF	0.505002	24	0	0	0	135	0.322
BBOV_I003500	membrane protein, putative	0.895348	21	0	0	0	267	0.322
BBOV_III011930	SmORF	0.933543	24	0	0	0	295	0.322
BBOV_IV008400	heat shock protein 90, putative	0.781584	17	0	0	0	795	0.322
BBOV_III006540	Spherical Body Protein 2 truncated copy 11 (SBP2)	0.379437	0	0	0	0	271	0.321
BBOV_IV003920	hypothetical protein	0.275732	0	0	0	0	275	0.321
BBOV_III006360	LCCL domain containing protein	0.729826	24	0	0	0	1604	0.321
BBOV_II000730	hypothetical protein	0.199833	0	0	0	0	176	0.32
BBOV_III009450	ABC transporter, ATP-binding domain containing protein	0.008635	0	0	0	0	616	0.32
BBOV_II005760	tRNA synthetases class I protein superfamily	0.852702	21	0	0	0	1162	0.32
BBOV_IV008000	hypothetical protein	0.019426	0	0	0	0	326	0.319
BBOV_I000680	conserved hypothetical protein	0.029271	0	0	0	0	427	0.319
BBOV_IV000760	hypothetical protein	0.806941	23	0	0	0	191	0.318
BBOV_IV003550	hypothetical protein	0.384822	0	0	0	0	117	0.317
BBOV_II000780	dihydrofolate reductase/thymidilate synthase	0.010475	0	0	0	0	511	0.317
BBOV_III010920	hypothetical protein	0.942718	21	0	0	0	1194	0.317
BBOV_IV012150	variant erythrocyte surface antigen-1, beta subunit	0.019689	0	0	0	0	194	0.316
BBOV_IV009070	tubulin, putative	0.020877	0	0	0	0	498	0.314
BBOV_IV010570	hypothetical protein	0.025327	0	0	0	0	1169	0.314
BBOV_I003000	merozoite surface antigen-2a2 (MSA-2a2)	0.99306	21	0	0	0	316	0.313
BBOV_I002980	thiolase, N-terminal and C-terminal domain containing protein	0.053749	0	0	0	0	381	0.312
BBOV_IV010050	amine oxidase, putative	0.009582	0	0	0	0	1275	0.312
BBOV_II000650	hypothetical protein	0.009681	0	0	0	0	141	0.31
BBOV_IV003220	HAD superfamily hydrolase, putative	0.942922	18	0	0	0	300	0.309
BBOV_III000050	SmORF	0.97918	22	0	0	0	233	0.308
BBOV_II003860	XPG I-region family protein	0.809497	18	0	0	0	501	0.308
BBOV_II001390	SmORF	0.969254	25	0	0	0	188	0.306
BBOV_IV010730	hypothetical protein	0.071904	0	0	0	0	120	0.305
BBOV_IV011290	oxidoreductase NAD-binding domain containing protein	0.069504	0	0	0	0	186	0.304
BBOV_II001570	hypothetical protein	0.016498	0	0	0	0	471	0.303
BBOV_II002750	50S ribosomal subunit protein L14, putative	0.010617	0	0	0	0	123	0.302
BBOV_III003780	conserved hypothetical protein	0.138993	0	0	0	0	398	0.302
BBOV_III010990	Ser/Thr protein phosphatase family protein	0.915944	21	0	0	0	323	0.3
BBOV_II002630	hypothetical protein	0.864703	23	0	0	0	1068	0.3
BBOV_II002190	hypothetical protein	0.914148	18	0	0	0	593	0.298
BBOV_III001040	conserved hypothetical protein	0.007414	0	0	0	0	122	0.297
BBOV_III005190	conserved hypothetical protein	0.090533	0	0	0	0	248	0.296
BBOV_IV000230	T-complex protein 1 zeta subunit	0.010225	0	0	0	0	538	0.296
BBOV_III003260	conserved hypothetical protein	0.891977	24	0	0	0	865	0.296
BBOV_III006260	60S acidic ribosomal protein P2 (L12EI)	0.105083	0	0	0	0	112	0.295
BBOV_I002950	transcription factor, putative	0.009803	0	0	0	0	136	0.295
BBOV_III000180	conserved hypothetical protein	0.028508	0	0	0	0	140	0.295
BBOV_II000060	SmORF	0.962726	22	0	0	0	233	0.295
BBOV_I001170	SmORF	0.943632	22	0	0	0	182	0.294
BBOV_II002010	hypothetical protein	0.978376	20	0	0	0	1294	0.294
BBOV_IV005880	ribosomal protein L35, putative	0.822134	14	0	0	0	140	0.293
BBOV_III008060	hypothetical protein	0.00855	0	0	0	0	169	0.293
BBOV_III010340	conserved hypothetical protein	0.007349	0	0	0	0	193	0.293
BBOV_III001400	protein kinase domain containing protein	0.146546	0	0	0	0	571	0.293
BBOV_III006390	ribosomal protein L14p/L23e, putative	0.022664	0	0	0	0	139	0.291
BBOV_IV001400	translation initiation factor eIF epsilon subunit, putative	0.010646	0	0	0	0	654	0.289
BBOV_III009050	hypothetical protein	0.007193	0	0	0	0	432	0.287
BBOV_I001450	RNA recognition motif domain containing protein	0.016102	0	0	0	0	279	0.286
BBOV_IV008650	hypothetical protein	0.332371	0	0	0	0	187	0.285
BBOV_IV007930	SmORF	0.915845	24	0	0	0	241	0.285
BBOV_III005180	hypothetical protein	0.883501	18	0	0	0	548	0.284
BBOV_III006030	hypothetical protein	0.006421	0	0	0	0	402	0.284
BBOV_III009720	hypothetical protein	0.641071	15	0	0	0	1069	0.282
BBOV_IV002600	hypothetical protein	0.008609	0	0	0	0	241	0.281
BBOV_IV011780	hypothetical protein	0.788107	19	0	0	0	363	0.281
BBOV_IV006430	SmORF	0.994729	19	0	0	0	123	0.28
BBOV_IV010000	membrane protein, putative	0.912777	26	0	0	0	249	0.28
BBOV_III003490	conserved hypothetical protein	0.011394	0	0	0	0	421	0.28
BBOV_II006390	membrane protein, putative	0.292136	0	0	0	0	677	0.28
BBOV_IV006420	SmORF	0.920404	24	0	0	0	392	0.279
BBOV_I000220	conserved hypothetical protein	0.026541	0	0	0	0	312	0.278
BBOV_III003960	hypothetical protein	0.072836	0	0	0	0	439	0.276
BBOV_II002880	85 kDa protein	0.927136	36	0	0	0	574	0.275
BBOV_II002020	mac/perforin domain containing protein	0.762698	22	0	0	0	420	0.273
BBOV_II004060	membrane protein, putative	0.985771	18	0	0	0	326	0.272
BBOV_II001120	delta-aminolevulinic acid dehydratase, putative	0.733515	18	0	0	0	495	0.272
BBOV_III007380	heat shock protein 90	0.830259	31	0	0	0	795	0.271
BBOV_IV008830	hypothetical protein	0.025795	0	0	0	0	94	0.266
BBOV_I001020	hypothetical protein	0.999182	17	0	0	0	211	0.266
BBOV_III010760	hypothetical protein	0.259631	0	0	0	0	456	0.266
BBOV_IV001460	adrenodoxin-type ferredoxin, putative	0.158673	0	0	0	0	173	0.263
BBOV_I000200	conserved hypothetical protein	0.984664	16	0	0	0	498	0.263
BBOV_II002530	hypothetical protein	0.011673	0	0	0	0	544	0.263
BBOV_IV001470	conserved hypothetical protein	0.021384	0	0	0	0	161	0.261
BBOV_II001380	SmORF	0.979909	25	0	0	0	257	0.261
BBOV_III006100	conserved hypothetical protein	0.965036	25	0	0	0	414	0.26
BBOV_III002240	hypothetical protein	0.900416	25	0	0	0	152	0.259
BBOV_IV007780	hypothetical protein	0.1826	0	0	0	0	588	0.259
BBOV_III002860	conserved hypothetical protein	0.994888	17	0	0	0	282	0.258
BBOV_IV005180	conserved hypothetical protein	0.670077	16	0	0	0	202	0.257
BBOV_IV008150	12D3 antigen	0.994397	21	0	0	0	346	0.257
BBOV_IV003450	conserved hypothetical protein	0.010213	0	0	0	0	1850	0.257
BBOV_IV006820	hypothetical protein	0.996892	19	0	0	0	170	0.256
BBOV_IV007070	conserved hypothetical protein	0.008063	0	0	0	0	400	0.256
BBOV_III011300	hypothetical protein	0.854594	25	0	0	0	421	0.256
BBOV_II007250	translation initiation factor IF-2, putative	0.008017	0	0	0	0	1033	0.256
BBOV_IV007260	hypothetical protein	0.909031	22	0	0	0	1759	0.256
BBOV_II006930	gcpE protein	0.787256	20	0	0	0	772	0.255
BBOV_II006060	lariat-debranching enzyme, putative	0.009959	0	0	0	0	384	0.254
BBOV_IV003650	hypothetical protein	0.01407	0	0	0	0	2123	0.254
BBOV_IV004560	hydroxyacylglutathione hydrolase, putative	0.125699	0	0	0	0	319	0.253
BBOV_I001000	PET112 family, N terminal region domain containing protein	0.227979	0	0	0	0	646	0.253
BBOV_IV001180	hypothetical protein	0.881023	27	0	0	0	1207	0.253
BBOV_IV003350	cysteine desulfurase	0.834346	21	0	0	0	423	0.252
BBOV_II001950	hypothetical protein	0.978376	20	0	0	0	1292	0.25
BBOV_III000690	SmORF	0.794377	22	0	0	0	142	0.249
BBOV_III007080	N-acetylglucosaminyl-phosphatidylinositol de-n-acetylase, putative	0.468368	0	0	0	0	253	0.249
BBOV_II005340	cytidine triphosphate synthetase, putative	0.044095	0	0	0	0	554	0.249
BBOV_IV007970	SmORF	0.96774	24	0	0	0	283	0.246
BBOV_II005080	chain A of Ferredoxin, putative	0.967901	17	0	0	0	171	0.245
BBOV_IV006750	hypothetical protein	0.01629	0	0	0	0	194	0.245
BBOV_IV003250	hypothetical protein	0.983486	21	0	0	0	161	0.244
BBOV_IV007890	aspartyl protease, putative	0.470492	0	0	0	0	463	0.244
BBOV_III009440	conserved hypothetical protein	0.668308	16	0	0	0	509	0.243
BBOV_IV001950	methionine aminopeptidase I, putative	0.815947	17	0	0	0	611	0.243
BBOV_III002340	SmORF	0.912006	24	0	0	0	256	0.241
BBOV_II006900	flavoprotein domain containing protein	0.008889	0	0	0	0	190	0.239
BBOV_III003920	50S ribosomal protein L15, putative	0.965316	23	0	0	0	586	0.239
BBOV_IV004770	hypothetical protein	0.043204	0	0	0	0	192	0.236
BBOV_IV008970	membrane protein, putative	0.994225	21	0	0	0	228	0.236
BBOV_IV001690	aspartyl-tRNA synthetase, putative	0.173485	0	0	0	0	557	0.236
BBOV_IV009240	hypothetical protein	0.971946	21	0	0	0	778	0.236
BBOV_II006800	SmORF	0.971448	24	0	0	0	142	0.235
BBOV_III009430	glycoprotease family protein	0.093448	0	0	0	0	406	0.235
BBOV_IV010740	hypothetical protein	0.377428	0	0	0	0	682	0.235
BBOV_IV004940	membrane protein, putative	0.97939	22	0	0	0	115	0.234
BBOV_III007370	protein kinase domain containing protein	0.008121	0	0	0	0	642	0.234
BBOV_IV006200	hypothetical protein	0.009045	0	0	0	0	1554	0.233
BBOV_III000930	FAD-dependent glycerol-3-phosphate dehydrogenase, putative	0.091127	0	0	0	0	619	0.231
BBOV_III007200	conserved hypothetical protein	0.643251	23	0	0	0	1052	0.231
BBOV_IV000090	SmORF	0.844251	24	0	0	0	140	0.23
BBOV_I004860	hypothetical protein	0.982373	21	0	0	0	150	0.229
BBOV_I001130	SmORF	0.78656	26	0	0	0	159	0.229
BBOV_IV008610	hypothetical protein	0.936454	23	0	0	0	204	0.229
BBOV_IV002920	diphthine synthase	0.021685	0	0	0	0	268	0.228
BBOV_I001160	SmORF	0.969578	22	0	0	0	187	0.227
BBOV_III002020	hypothetical protein	0.101954	0	0	0	0	614	0.227
BBOV_III011960	SmORF	0.890634	24	0	0	0	187	0.226
BBOV_III010540	Zinc finger C-x8-C-x5-C-x3-H type domain containing protein	0.009445	0	0	0	0	439	0.225
BBOV_III003040	glucose inhibited division protein A family protein	0.664252	18	0	0	0	711	0.225
BBOV_IV000460	protein phosphatase 2C, putative	0.008926	0	0	0	0	324	0.223
BBOV_II002290	SmORF	0.933444	24	0	0	0	127	0.222
BBOV_II005290	ADP-ribosylation factor, putative	0.088886	0	0	0	0	253	0.222
BBOV_II004430	Plasmodium falciparum CPW-WPC domain containing protein	0.794724	17	0	0	0	262	0.222
BBOV_IV009800	ribosomal protein L11, putative	0.024164	0	0	0	0	178	0.221
BBOV_I004490	peptidyl-prolyl cis-trans isomerase, cyclophilin-type	0.135068	0	0	0	0	242	0.221
BBOV_IV005590	hypothetical protein	0.018005	0	0	0	0	477	0.22
BBOV_III002660	hypothetical protein	0.150813	0	0	0	0	582	0.22
BBOV_I005150	SmORF	0.890634	24	0	0	0	187	0.219
BBOV_III007430	30S ribosomal protein S15	0.393669	0	0	0	0	299	0.218
BBOV_IV005950	membrane protein, putative	0.83755	16	0	0	0	436	0.218
BBOV_II002820	membrane protein, putative	0.85811	36	0	0	0	274	0.217
BBOV_IV007960	SmORF	0.935232	24	0	0	0	192	0.216
BBOV_II007780	SmORF	0.844981	25	0	0	0	140	0.214
BBOV_IV011310	membrane protein, putative	0.963494	37	0	0	0	234	0.214
BBOV_I001120	SmORF	0.886909	24	0	0	0	272	0.214
BBOV_III009100	Plasmodium falciparum CPW-WPC domain containing protein	0.970213	20	0	0	0	280	0.214
BBOV_II007160	hypothetical protein	0.94244	25	0	0	0	480	0.214
BBOV_I003130	hypothetical protein	0.636692	20	0	0	0	376	0.213
BBOV_II000510	transcription factor S-II protein, putative	0.238667	0	0	0	0	109	0.211
BBOV_III003310	hypothetical protein	0.020353	0	0	0	0	236	0.211
BBOV_IV000040	SmORF	0.889261	24	0	0	0	196	0.21
BBOV_III011700	hypothetical protein	0.89217	13	0	0	0	268	0.21
BBOV_III003500	conserved hypothetical protein	0.838599	28	0	0	0	341	0.21
BBOV_III000390	hypothetical protein	0.922982	20	0	0	0	253	0.209
BBOV_III008900	PRP38 family protein	0.022054	0	0	0	0	483	0.209
BBOV_II004620	hypothetical protein	0.017519	0	0	0	0	218	0.208
BBOV_IV008250	conserved hypothetical protein	0.655933	19	0	0	0	266	0.208
BBOV_I004290	8-oxoguanine DNA glycosylase, putative	0.016234	0	0	0	0	266	0.207
BBOV_I000710	protein phosphatase 2C, putative	0.154256	0	0	0	0	578	0.207
BBOV_I003890	SmORF	0.94156	22	0	0	0	292	0.205
BBOV_IV000670	hypothetical protein	0.930142	27	0	0	0	298	0.205
BBOV_IV008420	hypothetical protein	0.816819	14	0	0	0	421	0.205
BBOV_III005590	hypothetical protein	0.254898	0	0	0	0	162	0.203
BBOV_IV010420	ribosomal protein L15, putative	0.008973	0	0	0	0	336	0.203
BBOV_I004470	conserved hypothetical protein	0.011118	0	0	0	0	352	0.203
BBOV_I000970	DnaJ domain containing protein	0.993767	20	0	0	0	371	0.203
BBOV_IV003360	conserved hypothetical protein	0.01715	0	0	0	0	532	0.203
BBOV_IV000420	conserved hypothetical protein	0.733529	23	0	0	0	226	0.202
BBOV_III003710	hypothetical protein	0.939084	26	0	0	0	462	0.202
BBOV_II007410	erythrocyte membrane-associated antigen	0.72168	17	0	0	0	470	0.201
BBOV_IV004810	membrane protein, putative	0.963032	19	0	0	0	622	0.2
BBOV_I002670	hypothetical protein	0.505133	23	0	0	0	360	0.199
BBOV_III001500	translation elongation factor Tu	0.287147	0	0	0	0	473	0.198
BBOV_IV011890	WD repeat domain containing protein	0.949819	27	0	0	0	851	0.198
BBOV_IV005750	membrane protein, putative	0.96819	21	0	0	0	312	0.197
BBOV_IV004200	hypothetical protein	0.849754	27	0	0	0	810	0.197
BBOV_IV004240	conserved hypothetical protein	0.567637	28	0	0	0	240	0.196
BBOV_II001760	hypothetical protein	0.994778	20	0	0	0	203	0.195
BBOV_III002910	conserved hypothetical protein	0.013097	0	0	0	0	379	0.195
BBOV_I001420	SmORF	0.811193	24	0	0	0	354	0.194
BBOV_III010190	conserved hypothetical protein	0.032686	0	0	0	0	500	0.194
BBOV_III003510	eukaryotic aspartyl protease family protein	0.863995	21	0	0	0	521	0.194
BBOV_IV001160	chromatin assembly factor 1 subunit C, putative	0.006601	0	0	0	0	400	0.192
BBOV_IV005390	spherical body protein 4 SBP4	0.89692	22	0	0	0	372	0.191
BBOV_III011970	variant erythrocyte surface antigen-1, beta subunit	0.017	0	0	0	0	191	0.19
BBOV_I002460	hypothetical protein	0.459858	0	0	0	0	411	0.19
BBOV_IV006390	SmORF	0.867276	22	0	0	0	459	0.19
BBOV_I004260	conserved hypothetical protein	0.007983	0	0	0	0	152	0.189
BBOV_IV005000	cyclophilin, putative	0.997539	19	0	0	0	217	0.187
BBOV_I005100	hypothetical protein	0.011167	0	0	0	0	288	0.187
BBOV_II001640	hypothetical protein	0.683022	21	0	0	0	339	0.187
BBOV_III011340	hypothetical protein	0.970376	27	0	0	0	453	0.187
BBOV_III000340	hypothetical protein	0.007207	0	0	0	0	174	0.185
BBOV_I001180	SmORF	0.938109	24	0	0	0	292	0.185
BBOV_III011590	hypothetical protein	0.971319	23	0	0	0	432	0.184
BBOV_III000580	malate:quinone oxidoreductase, putative	0.02188	0	0	0	0	490	0.184
BBOV_II007820	SmORF	0.965401	24	0	0	0	156	0.183
BBOV_II006740	ubiquitin-conjugating enzyme E2	0.912709	23	0	0	0	188	0.183
BBOV_IV004420	conserved hypothetical protein	0.011717	0	0	0	0	280	0.183
BBOV_III000750	hypothetical protein	0.035905	0	0	0	0	281	0.182
BBOV_III000800	conserved hypothetical protein	0.840825	20	0	0	0	277	0.181
BBOV_III000020	SmORF	0.802975	24	0	0	0	156	0.179
BBOV_III008930	LCCL domain containing protein	0.009397	0	0	0	0	1169	0.175
BBOV_II002280	SmORF	0.923895	24	0	0	0	358	0.173
BBOV_IV010110	clathrin coat adaptor subunit, putative	0.007799	0	0	0	0	474	0.173
BBOV_IV005980	hypothetical protein	0.29571	0	0	0	0	494	0.173
BBOV_II006600	hypothetical protein	0.71332	27	0	0	0	598	0.173
BBOV_I004210	spherical body protein 3	0.998386	16	0	0	0	1089	0.173
BBOV_IV007620	hypothetical protein	0.908309	17	0	0	0	781	0.172
BBOV_III011330	hypothetical protein	0.604129	25	0	0	0	411	0.171
BBOV_IV002270	hypothetical protein	0.997169	21	0	0	0	784	0.171
BBOV_II004730	membrane protein, putative	0.467017	0	0	0	0	510	0.17
BBOV_IV007390	hypothetical protein	0.704633	16	0	0	0	837	0.17
BBOV_III003760	WD domain, G-beta repeat containing protein	0.008616	0	0	0	0	308	0.169
BBOV_III007790	casein kinase II, alpha chain (CK II)	0.596371	32	0	0	0	423	0.168
BBOV_II004150	SmORF	0.962098	22	0	0	0	264	0.167
BBOV_IV001870	hypothetical protein	0.060817	0	0	0	0	524	0.167
BBOV_III007710	SmORF	0.888664	22	0	0	0	108	0.166
BBOV_II007320	50S ribosomal subunit L24, putative	0.014112	0	0	0	0	200	0.166
BBOV_III001660	LytB protein, putative	0.976065	16	0	0	0	419	0.166
BBOV_III007300	hypothetical protein	0.008924	0	0	0	0	512	0.165
BBOV_I003950	hypothetical protein	0.018312	0	0	0	0	220	0.164
BBOV_III008570	hypothetical protein	0.008736	0	0	0	0	815	0.163
BBOV_III002350	SmORF	0.915791	24	0	0	0	142	0.162
BBOV_III006510	hypothetical protein	0.994188	26	0	0	0	437	0.159
BBOV_I003880	SmORF	0.437579	0	0	0	0	244	0.158
BBOV_III006470	hypothetical protein	0.994188	26	0	0	0	437	0.158
BBOV_III006490	hypothetical protein	0.994188	26	0	0	0	437	0.157
BBOV_IV011030	hypothetical protein	0.068127	0	0	0	0	617	0.157
BBOV_II003810	WD domain, G-beta repeat containing protein	0.011335	0	0	0	0	324	0.156
BBOV_III005630	Spherical Body Protein 2 truncated copy 2 (SBP2)	0.2791	0	0	0	0	286	0.155
BBOV_I004070	phosphatidylinositol transfer protein domain containing protein	0.018419	0	0	0	0	641	0.153
BBOV_I000990	hypothetical protein	0.800622	23	0	0	0	534	0.152
BBOV_III011870	HIT domain containing protein	0.296877	0	0	0	0	180	0.15
BBOV_I000840	Plasmodium falciparum CPW-WPC domain containing protein	0.774313	20	0	0	0	182	0.15
BBOV_II000400	SmORF	0.975152	24	0	0	0	235	0.15
BBOV_II006610	hypothetical protein	0.948363	25	0	0	0	594	0.15
BBOV_III004470	hypothetical protein	0.081351	0	0	0	0	417	0.149
BBOV_IV005700	50S ribosomal protein L13, putative	0.026067	0	0	0	0	240	0.148
BBOV_IV007480	membrane protein, putative	0.978331	21	0	0	0	969	0.148
BBOV_III003670	hypothetical protein	0.031474	0	0	0	0	340	0.146
BBOV_III005620	hypothetical protein	0.985393	26	0	0	0	437	0.144
BBOV_II003870	hypothetical protein	0.014711	0	0	0	0	325	0.143
BBOV_III010940	peptidyl-prolyl cis-trans isomerase, cyclophilin-type f domain containing protein	0.9726	21	0	0	0	195	0.142
BBOV_II006880	WD domain/ mitotic checkpoint protein	0.671186	23	0	0	0	356	0.141
BBOV_II005360	hypothetical protein	0.067032	0	0	0	0	465	0.141
BBOV_IV007300	hypothetical protein	0.008611	0	0	0	0	167	0.137
BBOV_III004950	hypothetical protein	0.827979	22	0	0	0	880	0.137
BBOV_III010050	ubiquitin family protein	0.980324	17	0	0	0	163	0.136
BBOV_III008960	hypothetical protein	0.994242	26	0	0	0	433	0.136
BBOV_IV009170	membrane protein, putative	0.975192	28	0	0	0	236	0.133
BBOV_I000820	kelch repeat domain containing protein	0.834172	25	0	0	0	404	0.133
BBOV_II004280	Plasmodium falciparum CPW-WPC domain containing protein	0.864529	17	0	0	0	613	0.133
BBOV_IV009100	protein disulfide isomerase related protein	0.992025	20	0	0	0	395	0.131
BBOV_IV004080	membrane protein, putative	0.979759	18	0	0	0	873	0.131
BBOV_II006640	membrane protein, putative	0.711467	30	0	0	0	615	0.13
BBOV_II001200	hypothetical protein	0.976485	17	0	0	0	966	0.13
BBOV_III010840	inorganic pyrophosphatase family protein	0.010387	0	0	0	0	300	0.129
BBOV_III009890	hypothetical protein	0.023154	0	0	0	0	139	0.127
BBOV_II003960	membrane protein, putative	0.878596	18	0	0	0	235	0.127
BBOV_I002600	DNA-directed RNA polymerase II, putative	0.03515	0	0	0	0	382	0.125
BBOV_IV012010	conserved hypothetical protein	0.652098	24	0	0	0	734	0.125
BBOV_II007340	erythrocyte membrane-associated antigen	0.995476	24	0	0	0	478	0.123
BBOV_IV004360	membrane protein, putative	0.963342	22	0	0	0	351	0.122
BBOV_III011760	conserved hypothetical protein	0.009881	0	0	0	0	402	0.122
BBOV_III006630	chaperonin, 10 kDa family protein	0.954197	18	0	0	0	294	0.121
BBOV_III011310	hypothetical protein	0.210144	0	0	0	0	441	0.121
BBOV_II005790	u1 snRNP, putative	0.014191	0	0	0	0	247	0.119
BBOV_III004510	hypothetical protein	0.095497	0	0	0	0	416	0.118
BBOV_III011380	hypothetical protein	0.818926	26	0	0	0	422	0.117
BBOV_IV007050	chromatin assembly factor 1 subunit B, putative	0.011441	0	0	0	0	694	0.117
BBOV_I002480	hypothetical protein	0.970534	22	0	0	0	211	0.112
BBOV_III008800	vacuolar protein sorting-associated protein 26 family protein	0.370054	0	0	0	0	299	0.109
BBOV_III011320	hypothetical protein	0.684136	25	0	0	0	416	0.108
BBOV_IV010380	membrane protein, putative	0.984034	21	0	0	0	407	0.102
BBOV_IV003980	hypothetical protein	0.793364	22	0	0	0	438	0.099
BBOV_IV010360	aspartyl protease, putative	0.814693	17	0	0	0	532	0.099
BBOV_II006630	hypothetical protein	0.465724	0	0	0	0	612	0.099
BBOV_III004490	hypothetical protein	0.072871	0	0	0	0	416	0.096
BBOV_IV001170	hypothetical protein	0.945451	22	0	0	0	749	0.096
BBOV_III011350	hypothetical protein	0.990752	26	0	0	0	424	0.093
BBOV_I001080	hypothetical protein	0.80032	32	0	0	0	790	0.092
BBOV_II001190	hypothetical protein	0.336896	0	0	0	0	990	0.092
BBOV_III006530	hypothetical protein	0.965699	26	0	0	0	437	0.086
BBOV_III005800	hypothetical protein	0.968583	26	0	0	0	437	0.085
BBOV_III011370	hypothetical protein	0.684376	23	0	0	0	422	0.081
BBOV_II000720	hypothetical protein	0.995118	18	0	0	0	418	0.069
