# Supplementary material for: Predicting Protein Therapeutic Candidates for Bovine Babesiosis Using Secondary Structure Properties and Machine Learning
Source: Front Genet. 2021 Jul 23;12:716132. doi: 10.3389/fgene.2021.716132 (PMC8343536; doi:10.3389/fgene.2021.716132)
Supplement: Supplementary file 11 [file Table_8.XLSX]

## Sheet: Babesia_bigemina
ID	ProteinName	SignalP	CS_pos	No_of_TMs	First_TM	Last_TM	ProtLen	SS3	SS8	Angles	HSE_u	ASA	Average	Consensus	TM_Warning
BBBOND_0100740	hypothetical protein, conserved	0.314971	0	0	0	0	1603	0.99	0.977	0.762	0.976	0.968	0.935	5	0.722
BBBOND_0106410	hypothetical protein, conserved	0.981019	20	0	0	0	433	0.981	0.99	0.766	0.981	0.936	0.931	5	0.53
BBBOND_0206460	Rho GTPase-activating protein 17	0.142844	0	0	0	0	441	0.986	0.969	0.756	0.98	0.966	0.931	5	0.154
BBBOND_0404230	hypothetical protein	0.990081	21	0	0	0	445	0.983	0.953	0.754	0.981	0.978	0.93	5	0.192
BBBOND_0107310	hypothetical protein	0.962833	25	0	0	0	968	0.996	0.962	0.761	0.98	0.942	0.928	5	0.096
BBBOND_0207440	hypothetical protein	0.998096	19	0	0	0	1248	0.982	0.976	0.74	0.957	0.979	0.927	5	0.387
BBBOND_0400470	hypothetical protein	0.954978	24	0	0	0	769	0.972	0.965	0.741	0.974	0.979	0.926	5	0.137
BBBOND_0403750	conserved membrane protein, putative	0.73294	21	0	0	0	1015	0.986	0.943	0.75	0.988	0.946	0.923	5	0.149
BBBOND_0306740	SEL-1-LIKE PROTEIN, putative	0.96863	28	0	0	0	616	0.979	0.997	0.754	0.92	0.963	0.923	5	0.829
BBBOND_0306850	heat shock protein 70 precursor, putative	0.925611	27	0	0	0	666	0.965	0.963	0.757	0.978	0.948	0.922	5	0.375
BBBOND_0207280	hypothetical protein, conserved	0.935247	20	0	0	0	368	0.982	0.965	0.757	0.975	0.925	0.921	5	0.236
BBBOND_0313020	hypothetical protein, conserved	0.997753	23	0	0	0	253	0.967	0.949	0.747	0.979	0.963	0.921	5	0.724
BBBOND_0103430	ubiquitin-conjugating enzyme E2, putative	0.891338	20	0	0	0	682	0.989	0.946	0.761	0.983	0.925	0.921	5	0.305
BBBOND_0201760	hypothetical protein, conserved	0.939859	20	0	0	0	302	0.99	0.984	0.759	0.939	0.927	0.92	5	0.123
BBBOND_0310230	hypothetical protein	0.470762	0	0	0	0	1399	0.989	0.976	0.755	0.931	0.944	0.919	5	0.859
BBBOND_0100540	Ribokinase like superfamily protein, putative	0.929948	23	0	0	0	365	0.939	0.934	0.76	0.973	0.978	0.917	5	0.296
BBBOND_0202300	hypothetical protein	0.922211	26	1	7	26	974	0.979	0.964	0.764	0.971	0.904	0.916	5	0.155
BBBOND_0402580	DNA-directed RNA polymerase, alpha subunit, putative	0.991147	21	0	0	0	676	0.971	0.933	0.758	0.958	0.959	0.916	5	0.282
BBBOND_0205980	hypothetical protein	0.982609	21	0	0	0	362	0.987	0.971	0.761	0.953	0.903	0.915	5	0.611
BBBOND_0111060	hypothetical protein, conserved	0.984999	22	0	0	0	381	0.988	0.879	0.758	0.973	0.977	0.915	5	0.477
BBBOND_0400125	hypothetical protein, conserved	0.996713	18	0	0	0	181	0.983	0.956	0.741	0.95	0.943	0.915	5	0.573
BBBOND_0110880	HAD superfamily hydrolase, putative	0.955823	22	0	0	0	323	0.959	0.91	0.76	0.974	0.968	0.914	5	0.358
BBBOND_0208930	hypothetical protein	0.904135	23	0	0	0	736	0.987	0.954	0.761	0.989	0.873	0.913	5	0.836
BBBOND_0206260	hypothetical protein	0.998318	19	0	0	0	394	0.92	0.953	0.75	0.976	0.968	0.913	5	0.12
BBBOND_0308700	tRNA pseudouridine synthase, putative	0.863953	20	0	0	0	285	0.93	0.952	0.723	0.974	0.987	0.913	5	0.192
BBBOND_0310590	hypothetical protein, conserved	0.992274	23	2	5	147	197	0.96	0.988	0.757	0.951	0.906	0.912	5	0.212
BBBOND_0206610	flavodoxin and oxidoreductase NAD-binding domain containing protein, putative	0.159476	0	0	0	0	670	0.994	0.953	0.747	0.945	0.912	0.91	5	0.248
BBBOND_0110670	hypothetical protein, conserved	0.993424	23	0	0	0	415	0.916	0.94	0.751	0.977	0.967	0.91	5	0.406
BBBOND_0200830	hypothetical protein, conserved	0.610749	23	0	0	0	184	0.929	0.975	0.747	0.979	0.915	0.909	5	0.139
BBBOND_0300100	hypothetical protein, conserved	0.994629	23	0	0	0	206	0.985	0.865	0.745	0.983	0.963	0.908	5	0.557
BBBOND_0306490	membrane-associated calcum-binding protein, putative	0.996203	19	0	0	0	294	0.836	0.98	0.773	0.973	0.979	0.908	5	0.502
BBBOND_0311490	hypothetical protein	0.937854	24	0	0	0	953	0.983	0.941	0.752	0.943	0.922	0.908	5	0.134
BBBOND_0202140	Nucleoredoxin	0.721133	28	1	7	26	593	0.963	0.97	0.769	0.917	0.923	0.908	5	0.336
BBBOND_0206080	hypothetical protein	0.984873	22	0	0	0	321	0.987	0.928	0.764	0.914	0.941	0.907	5	0.667
BBBOND_0207460	hypothetical protein	0.922241	26	0	0	0	961	0.965	0.975	0.761	0.926	0.902	0.906	5	0.151
BBBOND_0206500	membrane protein, putative	0.967955	19	0	0	0	153	0.959	0.923	0.729	0.976	0.945	0.906	5	0.617
BBBOND_0104360	membrane protein, putative	0.970567	19	4	331	515	545	0.912	0.95	0.747	0.942	0.979	0.906	5	0.512
BBBOND_0204180	hypothetical protein	0.787446	27	1	12	31	633	0.994	0.941	0.753	0.93	0.905	0.905	5	0.339
BBBOND_0102850	hypothetical protein	0.919982	26	1	475	497	509	0.964	0.93	0.715	0.963	0.954	0.905	5	0.312
BBBOND_0203490	elongation factor TS, putative	0.975656	23	1	7	29	459	0.953	0.929	0.756	0.96	0.922	0.904	5	0.36
BBBOND_0204430	membrane protein, putative	0.994887	21	0	0	0	244	0.877	0.956	0.765	0.967	0.953	0.904	5	0.24
BBBOND_0108780	hypothetical protein	0.898241	26	0	0	0	174	0.889	0.977	0.75	0.981	0.925	0.904	5	0.79
BBBOND_0109670	membrane protein, putative	0.998379	18	0	0	0	1582	0.96	0.94	0.714	0.956	0.95	0.904	5	0.319
BBBOND_0201960	mac/perforin domain containing membrane protein, putative	0.71311	20	0	0	0	651	0.964	0.958	0.676	0.974	0.947	0.904	5	0.379
BBBOND_0207040	hypothetical protein	0.995052	19	0	0	0	1610	0.953	0.972	0.731	0.978	0.878	0.902	5	0.1
BBBOND_0108040	membrane protein, putative	0.965093	20	0	0	0	413	0.913	0.872	0.763	0.981	0.982	0.902	5	0.119
BBBOND_0307700	hypothetical protein	0.924011	24	0	0	0	957	0.937	0.904	0.748	0.97	0.949	0.902	5	0.082
BBBOND_0310940	hypothetical protein, conserved	0.97236	23	0	0	0	434	0.85	0.959	0.751	0.992	0.958	0.902	5	0.22
BBBOND_0107550	hypothetical protein, conserved	0.659932	27	1	7	29	471	0.948	0.927	0.769	0.971	0.892	0.901	5	0.483
BBBOND_0304920	hypothetical protein, conserved	0.930791	29	4	108	241	288	0.926	0.942	0.749	0.98	0.907	0.901	5	0.805
BBBOND_0106620	protein disulfide isomerase related protein, putative	0.956619	20	0	0	0	399	0.938	0.859	0.751	0.983	0.973	0.901	5	0.138
BBBOND_0206240	hypothetical protein	0.985495	23	0	0	0	334	0.897	0.957	0.744	0.974	0.929	0.9	5	0.166
BBBOND_0401060	hypothetical protein, conserved	0.99755	20	1	529	551	593	0.954	0.886	0.765	0.933	0.963	0.9	5	0.249
BBBOND_0206220	hypothetical protein	0.931896	23	0	0	0	945	0.954	0.952	0.73	0.933	0.931	0.9	5	0.223
BBBOND_0106550	membrane protein, putative	0.985896	20	1	5	27	175	0.965	0.932	0.742	0.935	0.919	0.899	5	0.642
BBBOND_0111000	hexose transporter, putative	0.927757	23	12	5	458	472	0.98	0.828	0.746	0.964	0.975	0.899	5	0.952
BBBOND_0210920	membrane protein, putative	0.847297	21	0	0	0	305	0.983	0.96	0.754	0.932	0.863	0.898	5	0.174
BBBOND_0105190	hypothetical protein, conserved	0.875155	25	3	208	294	319	0.934	0.915	0.752	0.939	0.943	0.897	5	0.432
BBBOND_0202760	hypothetical protein	0.970022	23	1	1252	1274	1318	0.871	0.97	0.76	0.976	0.91	0.897	5	0.278
BBBOND_0100460	Ribokinase like superfamily protein, putative	0.88446	23	0	0	0	367	0.967	0.901	0.749	0.962	0.907	0.897	5	0.232
BBBOND_0110230	hypothetical protein	0.996418	26	1	9	28	945	0.96	0.952	0.764	0.928	0.875	0.896	5	0.145
BBBOND_0301670	hypothetical protein, conserved	0.909683	24	1	5	27	247	0.971	0.815	0.757	0.966	0.969	0.896	5	0.126
BBBOND_0105280	hypothetical protein	0.781152	14	0	0	0	243	0.971	0.955	0.722	0.953	0.881	0.896	5	0.262
BBBOND_0103760	hypothetical protein, conserved	0.706342	21	0	0	0	294	0.897	0.953	0.755	0.954	0.917	0.895	5	0.22
BBBOND_0211190	DNA-directed RNA polymerase subunit	0.963781	23	0	0	0	594	0.906	0.938	0.752	0.969	0.911	0.895	5	0.194
BBBOND_0100470	Ribokinase like superfamily protein, putative	0.956325	20	0	0	0	368	0.946	0.909	0.75	0.938	0.931	0.895	5	0.387
BBBOND_0208310	hypothetical protein	0.887894	26	1	7	29	450	0.961	0.955	0.681	0.921	0.958	0.895	5	0.115
BBBOND_0405970	ribosomal protein L3 domain containing protein, putative	0.94491	24	1	5	27	323	0.979	0.943	0.717	0.951	0.885	0.895	5	0.169
BBBOND_0400330	membrane protein, putative	0.989759	23	0	0	0	535	0.893	0.913	0.748	0.965	0.957	0.895	5	0.681
BBBOND_0107620	heat shock protein DNAJ, putative	0.953501	20	0	0	0	215	0.913	0.927	0.762	0.948	0.922	0.894	5	0.209
BBBOND_0300140	hypothetical protein	0.985746	19	0	0	0	197	0.92	0.93	0.748	0.922	0.948	0.894	5	0.733
BBBOND_0303070	hypothetical protein, conserved	0.951105	22	1	5	24	111	0.878	0.944	0.722	0.989	0.93	0.893	5	0.296
BBBOND_0201110	hypothetical protein	0.298134	0	1	7	29	941	0.976	0.915	0.748	0.945	0.881	0.893	5	0.144
BBBOND_0110650	cysteine desulfurase, putative	0.883561	21	1	7	26	826	0.974	0.884	0.685	0.974	0.949	0.893	5	0.631
BBBOND_0206090	sortilin, putative	0.9956	19	1	769	788	876	0.897	0.899	0.738	0.955	0.969	0.892	5	0.243
BBBOND_0404390	hypothetical protein	0.927248	24	0	0	0	960	0.944	0.912	0.765	0.934	0.896	0.89	5	0.126
BBBOND_0202730	hypothetical protein, conserved	0.909423	21	0	0	0	340	0.93	0.938	0.753	0.95	0.877	0.89	5	0.445
BBBOND_0207510	membrane protein, putative	0.961299	19	1	419	441	456	0.891	0.921	0.762	0.937	0.939	0.89	5	0.324
BBBOND_0309480	HISTIDYL-TRNA SYNTHETASE, putative	0.457541	0	0	0	0	524	0.922	0.953	0.762	0.945	0.863	0.889	5	0.45
BBBOND_0312180	membrane protein, putative	0.974569	24	1	5	27	1111	0.858	0.907	0.76	0.974	0.945	0.889	5	0.147
BBBOND_0211485	BT1 domain containing protein,putative	0.998302	18	0	0	0	1035	0.841	0.951	0.752	0.939	0.961	0.889	5	0.304
BBBOND_0310770	membrane protein, putative	0.987539	19	0	0	0	874	0.91	0.861	0.747	0.958	0.962	0.888	5	0.121
BBBOND_0405370	Transitional endoplasmic reticulum ATPase	0.986307	25	0	0	0	923	0.904	0.896	0.726	0.977	0.936	0.888	5	0.403
BBBOND_0209180	hypothetical protein, conserved	0.003746	0	0	0	0	544	0.98	0.951	0.7	0.933	0.876	0.888	5	0.367
BBBOND_0306300	hypothetical protein, conserved	0.996925	19	0	0	0	306	0.928	0.878	0.742	0.951	0.934	0.887	5	0.383
BBBOND_0102000	membrane protein, putative	0.99472	21	1	683	705	719	0.972	0.95	0.769	0.92	0.823	0.887	5	0.261
BBBOND_0404530	nucleotide-binding protein 1, putative	0.013247	0	1	7	26	338	0.986	0.936	0.758	0.915	0.835	0.886	5	0.197
BBBOND_0100640	hypothetical protein, conserved	0.97427	19	0	0	0	450	0.992	0.938	0.771	0.848	0.879	0.886	5	0.315
BBBOND_0107368	hypothetical protein	0.947854	21	0	0	0	510	0.908	0.949	0.762	0.953	0.857	0.886	5	0.595
BBBOND_0202000	mac/perforin domain containing protein, putative	0.432779	0	0	0	0	696	0.916	0.943	0.735	0.939	0.898	0.886	5	0.282
BBBOND_0200620	hypothetical protein, conserved	0.801978	23	0	0	0	306	0.934	0.893	0.746	0.914	0.942	0.886	5	0.195
BBBOND_0306420	hypothetical protein, conserved	0.682114	20	0	0	0	573	0.947	0.919	0.737	0.922	0.905	0.886	5	0.58
BBBOND_0103290	gcpE protein, putative	0.87099	20	0	0	0	780	0.9	0.915	0.751	0.947	0.915	0.886	5	0.371
BBBOND_0206200	hypothetical protein	0.99868	19	0	0	0	329	0.823	0.923	0.739	0.968	0.972	0.885	5	0.733
BBBOND_0103580	hypothetical protein, conserved	0.004136	0	0	0	0	1849	0.984	0.972	0.761	0.848	0.862	0.885	5	0.833
BBBOND_0210875	hypothetical protein, conserved	0.989784	25	1	252	274	284	0.893	0.91	0.739	0.95	0.934	0.885	5	0.478
BBBOND_0210730	membrane protein, putative	0.976259	20	1	7	29	273	0.98	0.928	0.751	0.937	0.825	0.884	5	0.38
BBBOND_0100480	Ribokinase like superfamily protein, putative	0.645393	23	1	5	22	369	0.946	0.938	0.765	0.936	0.833	0.884	5	0.541
BBBOND_0309470	hypothetical protein, conserved	0.294099	0	0	0	0	234	0.964	0.835	0.757	0.917	0.946	0.884	5	0.118
BBBOND_0002470	hypothetical protein, conserved	0.94494	28	0	0	0	1458	0.886	0.883	0.761	0.97	0.919	0.884	5	0.829
BBBOND_0108010	hypothetical protein	0.99902	20	0	0	0	947	0.969	0.925	0.69	0.958	0.874	0.883	5	0.153
BBBOND_0205600	hypothetical protein, conserved	0.963472	28	0	0	0	735	0.826	0.903	0.751	0.975	0.954	0.882	5	0.566
BBBOND_0404030	hypothetical protein	0.996803	21	0	0	0	748	0.847	0.945	0.741	0.942	0.935	0.882	5	0.107
BBBOND_0305950	hypothetical protein	0.466585	0	1	7	29	972	0.884	0.873	0.757	0.956	0.938	0.882	5	0.166
BBBOND_0312920	hypothetical protein	0.902843	24	0	0	0	957	0.914	0.94	0.741	0.916	0.892	0.881	5	0.155
BBBOND_0202820	DIADENOSINE 5,5-P1,P4-TETRAPHOSPHATE PYROPHOSPHOHYDROLASE MUTT	0.00284	0	0	0	0	148	0.942	0.937	0.771	0.861	0.891	0.88	5	0.602
BBBOND_0401160	chaperonin cpn60, putative	0.889342	22	0	0	0	652	0.907	0.862	0.764	0.926	0.935	0.879	5	0.557
BBBOND_0108340	glutamyl-tRNA synthetase, putative	0.980281	21	0	0	0	607	0.819	0.927	0.75	0.971	0.93	0.879	5	0.475
BBBOND_0305030	hypothetical protein	0.35377	0	1	125	147	159	0.9	0.892	0.743	0.967	0.889	0.878	5	0.136
BBBOND_0001010	hypothetical protein, conserved	0.375869	0	1	450	472	511	0.84	0.921	0.751	0.941	0.936	0.878	5	0.721
BBBOND_0209770	membrane protein, putative	0.989941	17	0	0	0	188	0.951	0.99	0.761	0.832	0.85	0.877	5	0.619
BBBOND_0307800	LCCL domain containing protein, putative	0.865224	24	0	0	0	1609	0.925	0.952	0.753	0.883	0.874	0.877	5	0.299
BBBOND_0313480	hypothetical protein, conserved	0.833347	17	1	5	22	1172	0.982	0.92	0.742	0.863	0.878	0.877	5	0.388
BBBOND_0105290	hypothetical protein, conserved	0.787322	22	0	0	0	183	0.967	0.9	0.586	0.981	0.945	0.876	5	0.326
BBBOND_0300210	DnaJ domain containing protein, putative	0.990003	20	0	0	0	371	0.78	0.888	0.771	0.975	0.959	0.875	5	0.238
BBBOND_0306600	membrane protein, putative	0.925959	25	1	103	120	396	0.934	0.904	0.75	0.911	0.877	0.875	5	0.711
BBBOND_0205180	hypothetical protein, conserved	0.533078	22	0	0	0	569	0.903	0.851	0.77	0.957	0.892	0.875	5	0.52
BBBOND_0204380	membrane protein, putative	0.984053	20	0	0	0	341	0.891	0.895	0.746	0.921	0.921	0.875	5	0.203
BBBOND_0403680	hypothetical protein	0.033877	0	0	0	0	271	0.9	0.887	0.75	0.976	0.863	0.875	5	0.786
BBBOND_0404680	hypothetical protein	0.910636	21	0	0	0	473	0.851	0.908	0.75	0.923	0.937	0.874	5	0.137
BBBOND_0405710	hypothetical protein	0.909902	26	0	0	0	974	0.847	0.95	0.756	0.914	0.903	0.874	5	0.089
BBBOND_0304580	hypothetical protein, conserved	0.993033	17	0	0	0	256	0.938	0.974	0.754	0.884	0.821	0.874	5	0.304
BBBOND_0101000	tRNA synthetase class II core domain containing protein, putative	0.742384	22	0	0	0	452	0.934	0.951	0.753	0.915	0.819	0.874	5	0.278
BBBOND_0101990	hypothetical protein, conserved	0.398733	0	0	0	0	190	0.876	0.898	0.681	0.969	0.944	0.874	5	0.264
BBBOND_0002350	hypothetical protein, conserved	0.582265	18	0	0	0	113	0.967	0.975	0.75	0.81	0.864	0.873	5	0.511
BBBOND_0103080	mac/perforin domain containing protein, putative	0.982507	21	0	0	0	1206	0.928	0.912	0.745	0.877	0.904	0.873	5	0.384
BBBOND_0104440	hypothetical protein	0.951564	29	1	7	29	900	0.877	0.961	0.768	0.919	0.834	0.872	5	0.617
BBBOND_0405850	hypothetical protein, conserved	0.991892	18	2	4	92	150	0.961	0.968	0.759	0.913	0.749	0.87	5	0.167
BBBOND_0400520	hypothetical protein, conserved	0.819823	28	0	0	0	726	0.97	0.913	0.764	0.865	0.839	0.87	5	0.28
BBBOND_0208690	hypothetical protein, conserved	0.565325	22	0	0	0	490	0.882	0.962	0.757	0.884	0.861	0.869	5	0.355
BBBOND_0404240	hypothetical protein, conserved	0.01585	0	0	0	0	208	0.879	0.85	0.757	0.944	0.914	0.869	5	0.184
BBBOND_0108020	aspartyl protease, putative	0.951063	25	0	0	0	531	0.858	0.873	0.774	0.987	0.852	0.869	5	0.129
BBBOND_0208870	ribosomal protein L35, putative	0.932006	23	0	0	0	142	0.927	0.873	0.752	0.924	0.864	0.868	5	0.282
BBBOND_0301750	hypothetical protein	0.661663	21	0	0	0	450	0.825	0.808	0.752	0.989	0.964	0.868	5	0.217
BBBOND_0202740	thrombospondin-related anonymous protein, putative	0.931527	23	1	5	27	1061	0.919	0.857	0.732	0.922	0.91	0.868	5	0.257
BBBOND_0210120	hypothetical protein, conserved	0.997398	18	0	0	0	240	0.983	0.902	0.755	0.823	0.873	0.867	5	0.182
BBBOND_0309780	hypothetical protein, conserved	0.866423	20	1	858	880	881	0.909	0.944	0.554	0.977	0.951	0.867	5	0.251
BBBOND_0108200	hypothetical protein	0.906938	24	1	7	26	952	0.712	0.936	0.768	0.97	0.941	0.865	5	0.085
BBBOND_0207060	membrane protein, putative	0.923445	27	2	7	181	183	0.87	0.949	0.758	0.887	0.86	0.865	5	0.916
BBBOND_0209350	membrane protein, putative	0.997761	18	0	0	0	347	0.906	0.875	0.76	0.896	0.89	0.865	5	0.641
BBBOND_0313140	30S RIBOSOMAL PROTEIN S10, putative	0.964456	14	0	0	0	612	0.948	0.954	0.744	0.884	0.788	0.864	5	0.217
BBBOND_0404640	hypothetical protein	0.91261	21	0	0	0	473	0.832	0.912	0.759	0.91	0.908	0.864	5	0.243
BBBOND_0401360	30S ribosomal protein S5	0.008695	0	0	0	0	811	0.9	0.921	0.746	0.914	0.833	0.863	5	0.328
BBBOND_0003650	hypothetical protein, conserved	0.30154	0	1	5	27	214	0.978	0.975	0.762	0.831	0.765	0.862	5	0.582
BBBOND_0306400	membrane protein, putative	0.89701	22	1	562	584	602	0.853	0.928	0.752	0.905	0.872	0.862	5	0.239
BBBOND_0310070	diacylglycerol kinase, putative	0.933352	15	4	4	370	802	0.939	0.688	0.759	0.966	0.958	0.862	5	0.325
BBBOND_0103660	hypothetical protein, conserved	0.9995	18	1	1610	1632	1646	0.746	0.898	0.741	0.971	0.95	0.861	5	0.181
BBBOND_0401690	hypothetical protein, conserved	0.911611	22	1	7	29	280	0.902	0.964	0.716	0.824	0.897	0.861	5	0.693
BBBOND_0402540	hypothetical protein	0.636033	24	1	7	29	957	0.8	0.932	0.741	0.928	0.901	0.86	5	0.126
BBBOND_0210890	Probable rRNA maturation factor	0.394426	0	0	0	0	276	0.896	0.866	0.768	0.974	0.792	0.859	5	0.219
BBBOND_0402630	hypothetical protein	0.750269	22	0	0	0	388	0.867	0.833	0.732	0.951	0.907	0.858	5	0.41
BBBOND_0209540	hypothetical protein, conserved	0.963155	18	1	5	22	239	0.981	0.937	0.751	0.916	0.701	0.857	5	0.34
BBBOND_0103630	hypothetical protein, conserved	0.713236	25	1	1393	1415	1423	0.774	0.893	0.767	0.935	0.915	0.857	5	0.215
BBBOND_0202780	DIADENOSINE 5,5-P1,P4-TETRAPHOSPHATE PYROPHOSPHOHYDROLASE MUTT,putative	0.006538	0	0	0	0	135	0.864	0.937	0.729	0.866	0.887	0.857	5	0.707
BBBOND_0206020	hypothetical protein, conserved	0.550632	30	0	0	0	251	0.867	0.919	0.742	0.921	0.837	0.857	5	0.865
BBBOND_0108980	hypothetical protein	0.151901	0	0	0	0	210	0.849	0.927	0.737	0.88	0.885	0.856	5	0.243
BBBOND_0303010	LytB protein, putative	0.968598	16	0	0	0	403	0.893	0.799	0.705	0.933	0.948	0.856	5	0.174
BBBOND_0110840	hypothetical protein	0.766695	25	0	0	0	434	0.758	0.919	0.697	0.961	0.945	0.856	5	0.609
BBBOND_0402710	hypothetical protein, conserved	0.970528	21	0	0	0	719	0.853	0.901	0.756	0.933	0.832	0.855	5	0.18
BBBOND_0306080	hypothetical protein, conserved	0.980465	23	0	0	0	1064	0.856	0.735	0.75	0.965	0.966	0.854	5	0.269
BBBOND_0300150	tRNA modification GTPase TrmE, putative	0.995862	16	0	0	0	535	0.861	0.827	0.743	0.918	0.919	0.854	5	0.581
BBBOND_0100160	hypothetical protein	0.944834	26	0	0	0	954	0.897	0.826	0.759	0.893	0.891	0.853	5	0.107
BBBOND_0106140	membrane protein, putative	0.973299	29	0	0	0	115	0.96	0.932	0.742	0.835	0.798	0.853	5	0.234
BBBOND_0002560	hypothetical protein, conserved	0.112365	0	0	0	0	236	0.96	0.951	0.757	0.83	0.766	0.853	5	0.154
BBBOND_0206440	hypothetical protein, conserved	0.909684	25	1	7	26	215	0.96	0.959	0.755	0.903	0.681	0.852	5	0.097
BBBOND_0301890	rhomboid family protein, putative	0.983387	19	2	284	430	477	0.756	0.917	0.754	0.928	0.903	0.852	5	0.718
BBBOND_0307290	hypothetical protein	0.011458	0	0	0	0	91	0.921	0.919	0.735	0.819	0.865	0.852	5	0.631
BBBOND_0100690	hypothetical protein	0.582798	25	0	0	0	954	0.799	0.928	0.665	0.932	0.934	0.852	5	0.119
BBBOND_0308230	Putative protein disulfide-isomerase	0.816048	26	1	7	29	414	0.961	0.864	0.757	0.77	0.901	0.851	5	0.237
BBBOND_0404660	hypothetical protein	0.917614	21	0	0	0	473	0.743	0.915	0.75	0.921	0.922	0.85	5	0.168
BBBOND_0400900	hypothetical protein, conserved	0.732438	25	0	0	0	1415	0.945	0.86	0.585	0.965	0.895	0.85	5	0.238
BBBOND_0100530	Ribokinase like superfamily protein, putative	0.971436	21	0	0	0	367	0.745	0.853	0.765	0.945	0.935	0.849	5	0.256
BBBOND_0300380	kelch repeat domain containing protein, putative	0.226111	0	1	7	29	406	0.894	0.918	0.638	0.922	0.871	0.849	5	0.131
BBBOND_0303270	hypothetical protein	0.991086	26	0	0	0	944	0.899	0.883	0.745	0.841	0.871	0.848	5	0.127
BBBOND_0201020	hypothetical protein	0.722607	24	1	5	27	959	0.748	0.85	0.752	0.948	0.941	0.848	5	0.093
BBBOND_0201030	membrane protein, putative	0.987287	27	0	0	0	311	0.943	0.825	0.741	0.919	0.805	0.847	5	0.13
BBBOND_0302570	hypothetical protein	0.974741	27	1	1017	1039	1040	0.994	0.943	0.761	0.735	0.8	0.847	5	0.542
BBBOND_0202800	hypothetical protein	0.96771	23	1	1031	1053	1097	0.878	0.83	0.606	0.969	0.95	0.847	5	0.183
BBBOND_0208030	hypothetical protein, conserved	0.212647	0	0	0	0	667	0.904	0.957	0.756	0.843	0.769	0.846	5	0.264
BBBOND_0307240	hypothetical protein, conserved	0.487876	0	0	0	0	548	0.964	0.898	0.756	0.771	0.835	0.845	5	0.756
BBBOND_0311790	hypothetical protein	0.00081	0	0	0	0	182	0.977	0.97	0.758	0.762	0.756	0.845	5	0.276
BBBOND_0108450	hypothetical protein, conserved	0.851417	24	0	0	0	849	0.881	0.795	0.752	0.925	0.872	0.845	5	0.38
BBBOND_0201470	hypothetical protein	0.976599	19	0	0	0	124	0.843	0.907	0.763	0.88	0.834	0.845	5	0.691
BBBOND_0300770	membrane protein, putative	0.038614	0	1	7	26	515	0.848	0.88	0.77	0.849	0.876	0.845	5	0.213
BBBOND_0111370	hypothetical protein	0.012776	0	1	1282	1304	1343	0.815	0.982	0.761	0.826	0.841	0.845	5	0.828
BBBOND_0400600	hypothetical protein	0.987766	18	0	0	0	955	0.849	0.941	0.731	0.826	0.88	0.845	5	0.117
BBBOND_0306560	hypothetical protein	0.965533	22	5	153	335	340	0.965	0.881	0.758	0.835	0.781	0.844	5	0.831
BBBOND_0110130	membrane protein, putative	0.996921	21	0	0	0	149	0.779	0.821	0.74	0.959	0.921	0.844	5	0.43
BBBOND_0206710	50S ribosomal protein L18, putative	0.920176	20	0	0	0	203	0.766	0.79	0.771	0.966	0.925	0.844	5	0.296
BBBOND_0400690	hypothetical protein	0.968044	17	0	0	0	953	0.92	0.837	0.626	0.929	0.909	0.844	5	0.094
BBBOND_0202470	hypothetical protein, conserved	0.036671	0	0	0	0	605	0.808	0.917	0.746	0.872	0.868	0.842	5	0.283
BBBOND_0110730	hypothetical protein	0.894844	25	0	0	0	217	0.911	0.932	0.607	0.897	0.861	0.842	5	0.216
BBBOND_0103980	hypothetical protein	0.911187	20	1	128	150	181	0.899	0.913	0.769	0.895	0.731	0.841	5	0.651
BBBOND_0311480	hypothetical protein	0.954198	23	0	0	0	974	0.977	0.733	0.747	0.886	0.854	0.839	5	0.154
BBBOND_0105980	p-type ATPase, putative	0.979608	20	12	4	1325	1420	0.862	0.713	0.662	0.979	0.977	0.839	5	0.547
BBBOND_0103790	Thioredoxin family protein, putative	0.991828	19	1	195	217	237	0.632	0.881	0.748	0.963	0.967	0.838	5	0.307
BBBOND_0209530	membrane protein, putative	0.958844	26	0	0	0	1956	0.852	0.929	0.758	0.821	0.823	0.837	5	0.458
BBBOND_0101060	peptidyl-prolyl cis-trans isomerase, cyclophilin-type f domain containing protein, putative	0.982778	23	0	0	0	203	0.79	0.919	0.58	0.975	0.919	0.837	5	0.105
BBBOND_0211710	hypothetical protein, conserved	0.003259	0	0	0	0	1388	0.95	0.913	0.764	0.788	0.772	0.837	5	0.847
BBBOND_0102440	hypothetical protein	0.898969	24	1	7	26	957	0.666	0.882	0.767	0.95	0.915	0.836	5	0.118
BBBOND_0204480	hypothetical protein, conserved	0.714291	15	0	0	0	202	0.889	0.908	0.671	0.872	0.836	0.835	5	0.372
BBBOND_0103540	hypothetical protein	0.9892	23	0	0	0	596	0.872	0.836	0.585	0.94	0.941	0.835	5	0.123
BBBOND_0400720	hypothetical protein, conserved	0.960829	29	0	0	0	832	0.791	0.837	0.736	0.886	0.925	0.835	5	0.15
BBBOND_0102210	hypothetical protein	0.638091	25	1	9	28	977	0.893	0.956	0.59	0.871	0.864	0.835	5	0.096
BBBOND_0103160	50S ribosomal subunit protein L28, putative	0.950054	23	0	0	0	212	0.869	0.905	0.743	0.922	0.732	0.834	5	0.146
BBBOND_0209990	hypothetical protein	0.937343	25	1	5	27	300	0.928	0.534	0.755	0.979	0.973	0.834	5	0.116
BBBOND_0208010	hypothetical protein, conserved	0.001793	0	2	142	295	336	0.994	0.951	0.751	0.761	0.714	0.834	5	0.537
BBBOND_0105100	hypothetical protein, conserved	0.002011	0	0	0	0	202	0.994	0.945	0.753	0.904	0.575	0.834	5	0.713
BBBOND_0105920	hypothetical protein, conserved	0.955981	23	1	7	29	202	0.839	0.83	0.762	0.869	0.871	0.834	5	0.345
BBBOND_0300800	hypothetical protein, conserved	0.003357	0	0	0	0	909	0.864	0.824	0.723	0.861	0.899	0.834	5	0.329
BBBOND_0105210	chain A of Ferredoxin, putative	0.800108	25	0	0	0	179	0.836	0.913	0.64	0.918	0.861	0.834	5	0.129
BBBOND_0208080	glycyl-tRNA synthetase, putative	0.526913	23	0	0	0	732	0.884	0.61	0.747	0.976	0.949	0.833	5	0.304
BBBOND_0106090	hypothetical protein, conserved	0.002025	0	0	0	0	308	0.754	0.852	0.734	0.926	0.899	0.833	5	0.173
BBBOND_0103570	hypothetical protein	0.9892	23	0	0	0	596	0.868	0.836	0.586	0.937	0.936	0.833	5	0.105
BBBOND_0206050	membrane protein, putative	0.867047	26	0	0	0	1351	0.913	0.93	0.757	0.944	0.617	0.832	5	0.836
BBBOND_0201480	hypothetical protein, conserved	0.002066	0	0	0	0	447	0.847	0.841	0.746	0.878	0.849	0.832	5	0.323
BBBOND_0200550	membrane protein, putative	0.936785	22	1	116	135	172	0.913	0.857	0.775	0.797	0.813	0.831	5	0.536
BBBOND_0208340	membrane protein, putative	0.661844	20	0	0	0	554	0.765	0.96	0.675	0.863	0.893	0.831	5	0.365
BBBOND_0302660	hypothetical protein, conserved	0.013921	0	0	0	0	574	0.88	0.793	0.736	0.868	0.873	0.83	5	0.355
BBBOND_0209400	spherical body protein 4 SBP4, putative	0.902965	20	0	0	0	277	0.923	0.904	0.466	0.912	0.946	0.83	4	0.229
BBBOND_0307350	hypothetical protein	0.982694	20	0	0	0	946	0.895	0.688	0.691	0.95	0.923	0.829	5	0.168
BBBOND_0300190	hypothetical protein, conserved	0.627998	27	1	9	31	546	0.742	0.916	0.754	0.864	0.867	0.829	5	0.194
BBBOND_0404620	hypothetical protein	0.936622	21	0	0	0	473	0.885	0.69	0.743	0.887	0.928	0.827	5	0.256
BBBOND_0301320	GPI-anchor transamidase	0.883623	16	1	460	482	497	0.944	0.931	0.74	0.821	0.7	0.827	5	0.375
BBBOND_0302000	ZINC/IRON TRANSPORTER, putative	0.03974	0	6	10	332	353	0.882	0.852	0.768	0.809	0.824	0.827	5	0.942
BBBOND_0101850	hypothetical protein, conserved	0.014133	0	3	285	360	363	0.99	0.949	0.765	0.62	0.808	0.826	5	0.405
BBBOND_0402890	hypothetical protein	0.02755	0	0	0	0	235	0.714	0.837	0.742	0.97	0.867	0.826	5	0.672
BBBOND_0211428	hypothetical protein, conserved	0.874618	21	2	5	482	506	0.899	0.863	0.598	0.88	0.886	0.825	5	0.695
BBBOND_0205170	membrane protein, putative	0.513289	28	1	379	401	407	0.886	0.627	0.766	0.965	0.872	0.823	5	0.668
BBBOND_0210930	hypothetical protein	0.993287	21	0	0	0	112	0.904	0.62	0.769	0.921	0.896	0.822	5	0.303
BBBOND_0102710	human hepatopoietin-like protein, putative	0.978769	20	0	0	0	383	0.627	0.828	0.753	0.938	0.964	0.822	5	0.623
BBBOND_0103360	hypothetical protein	0.992998	25	0	0	0	260	0.867	0.693	0.752	0.897	0.897	0.821	5	0.791
BBBOND_0002170	hypothetical protein, conserved	0.825986	28	1	1950	1972	1977	0.804	0.851	0.761	0.876	0.812	0.821	5	0.855
BBBOND_0110430	hypothetical protein, conserved	0.959422	22	0	0	0	992	0.686	0.741	0.757	0.945	0.972	0.82	5	0.316
BBBOND_0106440	membrane protein, putative	0.997713	22	0	0	0	469	0.809	0.724	0.744	0.913	0.908	0.82	5	0.521
BBBOND_0210300	translation elongation factor G (EF-G), putative	0.847835	14	0	0	0	828	0.795	0.772	0.738	0.888	0.906	0.82	5	0.379
BBBOND_0205340	hypothetical protein, conserved	0.494409	0	1	5	27	686	0.823	0.838	0.697	0.859	0.885	0.82	5	0.519
BBBOND_0106450	hypothetical protein	0.987124	21	0	0	0	879	0.67	0.842	0.742	0.904	0.939	0.819	5	0.137
BBBOND_0303410	hypothetical protein	0.948012	23	0	0	0	133	0.831	0.853	0.765	0.828	0.813	0.818	5	0.145
BBBOND_0203810	hypothetical protein, conserved	0.022319	0	0	0	0	639	0.791	0.821	0.744	0.885	0.847	0.818	5	0.198
BBBOND_0101140	hypothetical protein, conserved	0.137193	0	0	0	0	744	0.924	0.955	0.549	0.914	0.746	0.818	5	0.402
BBBOND_0106590	hypothetical protein	0.995496	20	0	0	0	952	0.836	0.812	0.598	0.919	0.921	0.817	5	0.139
BBBOND_0103370	hypothetical protein, conserved	0.012137	0	0	0	0	206	0.91	0.904	0.725	0.795	0.747	0.816	5	0.201
BBBOND_0401850	hypothetical protein	0.70282	26	1	7	29	216	0.668	0.794	0.736	0.925	0.94	0.813	5	0.129
BBBOND_0108540	membrane protein, putative	0.275918	0	0	0	0	306	0.969	0.933	0.753	0.712	0.691	0.812	5	0.358
BBBOND_0402720	hypothetical protein, conserved	0.982868	18	1	7	29	1209	0.9	0.889	0.449	0.907	0.916	0.812	4	0.261
BBBOND_0109360	oxidoreductase NAD-binding domain containing protein, putative	0.304448	0	0	0	0	302	0.899	0.834	0.566	0.899	0.862	0.812	5	0.121
BBBOND_0100340	DNA gyrase A subunit, putative	0.677355	28	1	7	29	1088	0.887	0.942	0.756	0.739	0.731	0.811	5	0.311
BBBOND_0405520	hypothetical protein, conserved	0.003456	0	0	0	0	1285	0.836	0.828	0.565	0.945	0.881	0.811	5	0.487
BBBOND_0310720	hypothetical protein	0.984356	24	0	0	0	1688	0.676	0.777	0.729	0.927	0.941	0.81	5	0.769
BBBOND_0210860	TUBULIN protein,putative	0.016843	0	0	0	0	440	0.806	0.808	0.742	0.834	0.859	0.81	5	0.399
BBBOND_0206750	hypothetical protein	0.824441	25	0	0	0	960	0.926	0.946	0.738	0.777	0.655	0.808	5	0.069
BBBOND_0307480	membrane protein, putative	0.054169	0	2	5	64	126	0.571	0.867	0.725	0.966	0.913	0.808	5	0.247
BBBOND_0312160	hypothetical protein	0.492254	0	1	190	212	236	0.829	0.837	0.744	0.802	0.825	0.807	5	0.296
BBBOND_0100430	Probable fructokinase	0.387444	0	0	0	0	397	0.829	0.742	0.744	0.874	0.84	0.806	5	0.26
BBBOND_0207370	membrane protein, putative	0.99391	20	1	2258	2280	2328	0.54	0.855	0.733	0.947	0.955	0.806	5	0.215
BBBOND_0308510	dual specificity phosphatase, catalytic domain containing protein, putative	0.00186	0	0	0	0	370	0.64	0.881	0.746	0.911	0.85	0.806	5	0.232
BBBOND_0110810	hypothetical protein	0.978823	25	0	0	0	247	0.959	0.973	0.759	0.803	0.515	0.802	5	0.234
BBBOND_0401580	hypothetical protein, conserved	0.003758	0	0	0	0	285	0.856	0.841	0.718	0.804	0.793	0.802	5	0.19
BBBOND_0309560	MJ0570-related uncharacterized domain containing protein, putative	0.008777	0	0	0	0	251	0.908	0.817	0.736	0.774	0.774	0.802	5	0.213
BBBOND_0402070	spherical body protein 3, putative	0.993028	18	0	0	0	1128	0.679	0.854	0.749	0.814	0.904	0.8	5	0.327
BBBOND_0305200	hypothetical protein, conserved	0.914397	22	0	0	0	855	0.683	0.789	0.754	0.906	0.863	0.799	5	0.489
BBBOND_0206010	hypothetical protein, conserved	0.294253	0	0	0	0	256	0.654	0.848	0.747	0.94	0.802	0.798	5	0.561
BBBOND_0311750	MACROPHAGE ERYTHROBLAST ATTACHER-RELATED, putative	0.024324	0	0	0	0	535	0.855	0.837	0.739	0.733	0.826	0.798	5	0.499
BBBOND_0312500	hypothetical protein	0.98782	25	0	0	0	952	0.617	0.916	0.581	0.952	0.922	0.798	5	0.118
BBBOND_0301070	protein phosphatase 2C, putative	0.779777	23	0	0	0	586	0.74	0.824	0.735	0.845	0.845	0.798	5	0.276
BBBOND_0402930	Ribonuclease BN	0.857722	17	0	0	0	1026	0.789	0.85	0.723	0.842	0.785	0.798	5	0.426
BBBOND_0311220	50S ribosomal protein L15, putative	0.748684	19	0	0	0	659	0.563	0.855	0.77	0.898	0.899	0.797	5	0.351
BBBOND_0301550	Plasmodium falciparum CPW-WPC domain containing protein, putative	0.981463	22	0	0	0	532	0.768	0.903	0.425	0.945	0.943	0.797	4	0.18
BBBOND_0209270	hypothetical protein	0.984281	25	1	5	24	204	0.912	0.48	0.753	0.937	0.899	0.796	4	0.533
BBBOND_0105900	hypothetical protein	0.997151	18	1	139	161	291	0.887	0.788	0.762	0.78	0.761	0.796	5	0.651
BBBOND_0201510	hypothetical protein, conserved	0.856248	22	0	0	0	331	0.842	0.634	0.738	0.888	0.878	0.796	5	0.139
BBBOND_0105820	heat shock protein 90, putative	0.543014	17	0	0	0	798	0.663	0.722	0.758	0.956	0.878	0.795	5	0.463
BBBOND_0201150	hypothetical protein	0.585447	29	1	7	29	507	0.878	0.83	0.748	0.949	0.568	0.795	5	0.531
BBBOND_0109290	hypothetical protein	0.001176	0	0	0	0	163	0.972	0.958	0.751	0.618	0.673	0.794	5	0.236
BBBOND_0313130	glycoprotease family protein, putative	0.479957	0	0	0	0	654	0.677	0.796	0.751	0.839	0.907	0.794	5	0.635
BBBOND_0110290	WD repeat domain containing protein, putative	0.849702	23	0	0	0	858	0.788	0.745	0.765	0.878	0.788	0.793	5	0.143
BBBOND_0402410	hypothetical protein, conserved	0.984764	22	0	0	0	135	0.845	0.919	0.42	0.911	0.869	0.793	4	0.703
BBBOND_0202360	seroreactive antigen BMN1-9B, putative	0.001377	0	0	0	0	524	0.849	0.757	0.749	0.858	0.753	0.793	5	0.149
BBBOND_0310520	hypothetical protein	0.997854	20	0	0	0	947	0.865	0.594	0.703	0.935	0.856	0.791	5	0.152
BBBOND_0005440	hypothetical protein, conserved	0.023713	0	1	737	759	798	0.764	0.761	0.638	0.916	0.874	0.791	5	0.455
BBBOND_0105300	T-cell immunomodulatory protein-like protein precursor, putative	0.879248	21	2	5	637	659	0.74	0.873	0.697	0.919	0.721	0.79	5	0.154
BBBOND_0106210	hypothetical protein, conserved	0.987543	22	0	0	0	1292	0.831	0.779	0.501	0.935	0.905	0.79	5	0.415
BBBOND_0310810	dnaK family protein, putative	0.00254	0	0	0	0	741	0.878	0.634	0.716	0.863	0.847	0.788	5	0.526
BBBOND_0111130	hypothetical protein, conserved	0.001846	0	0	0	0	428	0.817	0.689	0.674	0.885	0.874	0.788	5	0.743
BBBOND_0110760	hypothetical protein	0.964515	25	1	7	24	240	0.959	0.963	0.739	0.839	0.429	0.786	4	0.169
BBBOND_0103930	membrane protein, putative	0.98925	17	0	0	0	799	0.713	0.854	0.771	0.894	0.699	0.786	5	0.566
BBBOND_0207480	membrane protein, putative	0.993774	22	1	225	247	284	0.371	0.858	0.757	0.994	0.949	0.786	4	0.626
BBBOND_0405260	hypothetical protein	0.80179	26	0	0	0	973	0.716	0.893	0.657	0.847	0.816	0.786	5	0.144
BBBOND_0106650	peptidyl-tRNA hydrolase 2, mitochondrial precursor, putative	0.652732	24	1	7	29	186	0.838	0.891	0.767	0.646	0.785	0.785	5	0.22
BBBOND_0311180	membrane protein, putative	0.040717	0	0	0	0	397	0.693	0.707	0.746	0.937	0.844	0.785	5	0.356
BBBOND_0305170	hypothetical protein, conserved	0.001236	0	0	0	0	434	0.973	0.939	0.755	0.814	0.441	0.784	4	0.283
BBBOND_0103155	hypothetical protein, conserved	0.928532	18	0	0	0	374	0.891	0.717	0.707	0.763	0.84	0.784	5	0.366
BBBOND_0300890	preprocathepsin c precursor, putative	0.001241	0	0	0	0	550	0.522	0.774	0.749	0.973	0.903	0.784	5	0.316
BBBOND_0301220	hypothetical protein, conserved	0.001387	0	0	0	0	200	0.842	0.841	0.702	0.813	0.72	0.784	5	0.361
BBBOND_0312240	membrane protein, putative	0.023762	0	7	4	699	829	0.635	0.885	0.74	0.827	0.825	0.782	5	0.388
BBBOND_0109820	hypothetical protein, conserved	0.948639	23	1	7	29	198	0.758	0.583	0.719	0.914	0.934	0.782	5	0.68
BBBOND_0305210	hypothetical protein, conserved	0.98775	19	0	0	0	304	0.528	0.656	0.766	0.988	0.966	0.781	5	0.572
BBBOND_0203350	hypothetical protein	0.014685	0	1	4	21	82	0.751	0.778	0.623	0.908	0.847	0.781	5	0.279
BBBOND_0108800	WD40 repeat myosin-like protein, putative	0.005421	0	0	0	0	1665	0.63	0.814	0.691	0.889	0.883	0.781	5	0.415
BBBOND_0206250	hypothetical protein	0.976196	20	0	0	0	646	0.841	0.877	0.461	0.885	0.837	0.78	4	0.25
BBBOND_0206230	hypothetical protein	0.976196	20	0	0	0	652	0.841	0.877	0.461	0.885	0.837	0.78	4	0.239
BBBOND_0306360	heat shock protein 90, putative	0.734524	31	1	13	32	798	0.94	0.951	0.766	0.677	0.568	0.78	5	0.232
BBBOND_0206730	hypothetical protein, conserved	0.989573	17	0	0	0	612	0.339	0.921	0.695	0.973	0.972	0.78	4	0.856
BBBOND_0306310	hypothetical protein, conserved	0.973848	19	0	0	0	344	0.528	0.789	0.763	0.912	0.891	0.777	5	0.518
BBBOND_0002740	hypothetical protein, conserved	0.013964	0	1	456	478	519	0.89	0.841	0.754	0.626	0.774	0.777	5	0.4
BBBOND_0003810	hypothetical protein, conserved	0.221106	0	1	222	244	263	0.852	0.894	0.667	0.784	0.69	0.777	5	0.236
BBBOND_0302040	hypothetical protein	0.942003	27	2	7	1108	1109	0.994	0.933	0.76	0.532	0.661	0.776	5	0.427
BBBOND_0209090	hypothetical protein, conserved	0.441937	0	0	0	0	344	0.917	0.935	0.737	0.873	0.417	0.776	4	0.197
BBBOND_0210080	membrane protein, putative	0.90041	21	0	0	0	452	0.885	0.401	0.747	0.927	0.919	0.776	4	0.396
BBBOND_0100400	Bidirectional sugar transporter	0.87707	23	7	215	415	444	0.503	0.833	0.761	0.935	0.847	0.776	5	0.372
BBBOND_0212020	cathepsin C precursor, putative	0.995068	19	0	0	0	520	0.764	0.592	0.744	0.878	0.897	0.775	5	0.19
BBBOND_0405030	hypothetical protein	0.957217	26	0	0	0	961	0.757	0.92	0.762	0.846	0.591	0.775	5	0.233
BBBOND_0210940	Proteoglycan 4	0.925422	29	0	0	0	747	0.822	0.934	0.752	0.849	0.518	0.775	5	0.365
BBBOND_0313330	ELONGATION FACTOR TS, putative	0.173637	0	0	0	0	400	0.679	0.854	0.692	0.825	0.823	0.775	5	0.447
BBBOND_0101080	hypothetical protein, conserved	0.732596	24	0	0	0	1538	0.771	0.591	0.675	0.912	0.922	0.774	5	0.445
BBBOND_0201430	hypothetical protein, conserved	0.011081	0	0	0	0	471	0.68	0.926	0.479	0.942	0.843	0.774	4	0.592
BBBOND_0307970	membrane protein, putative	0.85844	26	0	0	0	387	0.584	0.871	0.762	0.798	0.849	0.773	5	0.337
BBBOND_0311650	eukaryotic aspartyl protease family protein, putative	0.835857	21	0	0	0	648	0.476	0.743	0.742	0.975	0.928	0.773	4	0.145
BBBOND_0402610	protein disulfide-isomerase, putative	0.935956	27	1	5	27	531	0.578	0.623	0.732	0.959	0.968	0.772	5	0.313
BBBOND_0103480	sodium/hydrogen exchanger 1, putative	0.904995	30	12	170	586	1162	0.866	0.499	0.75	0.937	0.808	0.772	4	0.762
BBBOND_0302440	WD domain, G-beta repeat containing protein, putative	0.001348	0	0	0	0	441	0.88	0.782	0.671	0.809	0.713	0.771	5	0.163
BBBOND_0203950	LCCL domain-containing protein CCP2, putative	0.911958	20	0	0	0	1630	0.399	0.809	0.722	0.963	0.955	0.77	4	0.378
BBBOND_0310570	hypothetical protein, conserved	0.272883	0	3	126	212	256	0.757	0.833	0.761	0.905	0.588	0.769	5	0.832
BBBOND_0304590	signal peptidase family protein, putative	0.122253	0	1	10	32	171	0.794	0.654	0.728	0.812	0.855	0.769	5	0.18
BBBOND_0107030	DEAD/DEAH box helicase protein family, putative	0.002414	0	0	0	0	707	0.912	0.76	0.749	0.786	0.64	0.769	5	0.29
BBBOND_0205060	eukaryotic membrane protein, putative	0.383191	0	3	282	744	763	0.723	0.802	0.742	0.802	0.778	0.769	5	0.586
BBBOND_0108440	GLUTAREDOXIN, putative	0.213991	0	0	0	0	206	0.861	0.822	0.73	0.872	0.556	0.768	5	0.222
BBBOND_0404960	hypothetical protein	0.009788	0	0	0	0	186	0.807	0.734	0.739	0.796	0.763	0.768	5	0.359
BBBOND_0402640	hypothetical protein, conserved	0.874618	20	0	0	0	381	0.663	0.782	0.766	0.843	0.779	0.767	5	0.418
BBBOND_0106570	tubulin, putative	0.098869	0	0	0	0	498	0.699	0.683	0.727	0.86	0.86	0.766	5	0.216
BBBOND_0107660	hypothetical protein	0.969895	26	0	0	0	966	0.848	0.819	0.467	0.808	0.882	0.765	4	0.167
BBBOND_0209600	glycerol-3-phosphate-acyltransferase, putative	0.003401	0	4	10	492	593	0.795	0.767	0.751	0.751	0.761	0.765	5	0.665
BBBOND_0400630	hypothetical protein	0.960992	18	0	0	0	954	0.81	0.742	0.479	0.89	0.896	0.763	4	0.11
BBBOND_0406000	acid phosphatase, putative	0.601536	29	2	5	392	397	0.816	0.47	0.741	0.887	0.895	0.762	4	0.277
BBBOND_0109380	membrane protein, putative	0.994478	30	1	204	226	237	0.974	0.943	0.762	0.833	0.286	0.76	4	0.169
BBBOND_0306100	membrane protein, putative	0.953925	19	1	5	27	72	0.88	0.915	0.755	0.552	0.699	0.76	5	0.331
BBBOND_0310370	hypothetical protein, conserved	0.571988	21	1	5	27	270	0.894	0.264	0.771	0.969	0.904	0.76	4	0.321
BBBOND_0304510	Tubulin, putative	0.007518	0	0	0	0	447	0.518	0.805	0.74	0.872	0.866	0.76	5	0.297
BBBOND_0106770	hypothetical protein, conserved	0.986037	17	0	0	0	795	0.528	0.759	0.615	0.954	0.933	0.758	5	0.334
BBBOND_0004670	hypothetical protein, conserved	0.011323	0	1	446	468	509	0.876	0.918	0.756	0.545	0.688	0.757	5	0.431
BBBOND_0102150	hypothetical protein, conserved	0.006301	0	0	0	0	1191	0.635	0.855	0.689	0.882	0.706	0.753	5	0.301
BBBOND_0201730	hypothetical protein, conserved	0.9982	20	0	0	0	202	0.804	0.799	0.768	0.7	0.688	0.752	5	0.207
BBBOND_0001000	hypothetical protein, conserved	0.000523	0	0	0	0	1505	0.747	0.789	0.709	0.771	0.742	0.752	5	0.851
BBBOND_0312670	hypothetical protein, conserved	0.818564	23	0	0	0	131	0.97	0.864	0.75	0.484	0.689	0.751	4	0.825
BBBOND_0210500	hydroxyacylglutathione hydrolase, putative	0.063941	0	0	0	0	320	0.858	0.86	0.532	0.693	0.811	0.751	5	0.247
BBBOND_0311610	hypothetical protein, conserved	0.002955	0	0	0	0	584	0.848	0.857	0.682	0.837	0.527	0.75	5	0.147
BBBOND_0304170	tryptophanyl-tRNA synthetase family protein, putative	0.002667	0	0	0	0	587	0.747	0.799	0.581	0.8	0.821	0.75	5	0.205
BBBOND_0310800	SCO1/SenC family protein, putative	0.000616	0	0	0	0	239	0.919	0.731	0.727	0.669	0.698	0.749	5	0.158
BBBOND_0109370	hypothetical protein	0.95278	21	0	0	0	435	0.715	0.694	0.579	0.875	0.884	0.749	5	0.183
BBBOND_0105620	mitochondrial inner membrane translocase subunit TIM44, putative	0.001765	0	0	0	0	391	0.843	0.934	0.753	0.375	0.837	0.748	4	0.723
BBBOND_0305330	hypothetical protein	0.027954	0	1	160	182	201	0.269	0.953	0.714	0.928	0.877	0.748	4	0.145
BBBOND_0206000	hypothetical protein, conserved	0.916406	23	0	0	0	274	0.276	0.855	0.69	0.943	0.976	0.748	4	0.371
BBBOND_0400370	GTP binding protein, putative	0.001571	0	0	0	0	627	0.793	0.82	0.569	0.811	0.745	0.748	5	0.137
BBBOND_0402510	Serine--tRNA ligase	0.940262	21	1	5	27	544	0.294	0.829	0.747	0.959	0.91	0.748	4	0.227
BBBOND_0404805	hypothetical protein, conserved	0.017833	0	0	0	0	234	0.473	0.801	0.716	0.858	0.891	0.748	4	0.347
BBBOND_0202370	hypothetical protein, conserved	0.007525	0	0	0	0	674	0.942	0.925	0.752	0.462	0.652	0.747	4	0.751
BBBOND_0300720	hypothetical protein	0.003394	0	0	0	0	84	0.804	0.744	0.434	0.903	0.85	0.747	4	0.498
BBBOND_0100440	ClpP Protease,putative	0.013242	0	0	0	0	243	0.829	0.489	0.54	0.955	0.91	0.745	4	0.426
BBBOND_0301450	p68 RNA helicase protein, putative	0.011288	0	0	0	0	570	0.831	0.781	0.506	0.828	0.778	0.745	5	0.249
BBBOND_0304860	glucose inhibited division protein A family protein, putative	0.872021	18	0	0	0	690	0.588	0.889	0.733	0.771	0.739	0.744	5	0.282
BBBOND_0306930	hypothetical protein	0.852832	27	0	0	0	984	0.74	0.62	0.74	0.801	0.815	0.743	5	0.103
BBBOND_0207140	SNARE domain conatining PROTEINS,putative	0.373131	0	0	0	0	205	0.808	0.799	0.428	0.79	0.887	0.742	4	0.698
BBBOND_0101090	phosphatidylinositol-4-phosphate 5-kinase family protein, putative	0.000543	0	0	0	0	2038	0.904	0.735	0.624	0.657	0.788	0.742	5	0.43
BBBOND_0305190	biotin-requiring enzyme family protein, putative	0.001074	0	0	0	0	185	0.81	0.923	0.706	0.578	0.693	0.742	5	0.159
BBBOND_0203970	hypothetical protein, conserved	0.020687	0	0	0	0	752	0.931	0.865	0.755	0.823	0.328	0.74	4	0.775
BBBOND_0211860	2-C-methyl-D-erythritol 2,4-cyclodiphosphate synthase, putative	0.750249	25	1	4	26	221	0.826	0.262	0.753	0.925	0.933	0.74	4	0.252
BBBOND_0210040	hypothetical protein, conserved	0.785808	27	1	5	27	357	0.285	0.846	0.685	0.939	0.946	0.74	4	0.107
BBBOND_0109200	apical membrane antigen 1, putative	0.654524	27	1	513	531	595	0.924	0.767	0.614	0.684	0.711	0.74	5	0.186
BBBOND_0404310	domain of unknown function (DUF814) containing protein, putative	0.389301	0	0	0	0	717	0.614	0.691	0.738	0.816	0.831	0.738	5	0.307
BBBOND_0300540	hypothetical protein	0.003135	0	0	0	0	81	0.745	0.944	0.434	0.776	0.793	0.738	4	0.238
BBBOND_0305100	hypothetical protein	0.026186	0	0	0	0	88	0.851	0.778	0.509	0.755	0.796	0.738	5	0.212
BBBOND_0207070	methionyl-tRNA synthetase, putative	0.013329	0	0	0	0	788	0.687	0.868	0.74	0.792	0.596	0.737	5	0.507
BBBOND_0006390	hypothetical protein, conserved	0.107494	0	0	0	0	179	0.384	0.91	0.698	0.873	0.821	0.737	4	0.15
BBBOND_0212080	putative serine esterase domain containing protein	0.001287	0	1	137	159	539	0.872	0.834	0.745	0.492	0.739	0.736	4	0.293
BBBOND_0001100	hypothetical protein, conserved	0.036346	0	1	1946	1968	2007	0.624	0.688	0.737	0.843	0.786	0.736	5	0.894
BBBOND_0302080	hypothetical protein	0.576879	26	0	0	0	973	0.761	0.869	0.492	0.794	0.758	0.735	4	0.139
BBBOND_0208220	Putative RNA-binding protein	0.769418	21	0	0	0	214	0.906	0.412	0.74	0.842	0.768	0.734	4	0.324
BBBOND_0207640	ribosomal protein L21 domain containing protein, putative	0.6798	19	0	0	0	240	0.636	0.434	0.758	0.942	0.891	0.732	4	0.12
BBBOND_0202620	membrane protein, putativve, putative	0.922223	22	1	7	25	183	0.286	0.795	0.77	0.916	0.894	0.732	4	0.317
BBBOND_0002010	hypothetical protein, conserved	0.000772	0	1	220	242	281	0.611	0.731	0.601	0.862	0.854	0.732	5	0.501
BBBOND_0208150	hypothetical protein	0.123997	0	1	11	33	284	0.9	0.717	0.76	0.769	0.515	0.732	5	0.791
BBBOND_0105970	hypothetical protein, conserved	0.000608	0	0	0	0	473	0.564	0.863	0.493	0.934	0.808	0.732	4	0.66
BBBOND_0208000	thioredoxin, putative	0.864355	27	1	10	32	241	0.42	0.724	0.609	0.961	0.941	0.731	4	0.384
BBBOND_0306860	casein kinase II, alpha chain (CK II), putative	0.531222	20	0	0	0	421	0.564	0.793	0.421	0.921	0.952	0.73	4	0.264
BBBOND_0204870	hypothetical protein, conserved	0.00087	0	0	0	0	721	0.977	0.946	0.75	0.723	0.247	0.729	4	0.694
BBBOND_0301780	hypothetical protein, conserved	0.910084	21	0	0	0	831	0.222	0.796	0.756	0.942	0.929	0.729	4	0.254
BBBOND_0204340	hypothetical protein	0.003156	0	1	102	124	328	0.616	0.766	0.717	0.815	0.729	0.729	5	0.249
BBBOND_0309880	tubulin beta chain, putative	0.00207	0	0	0	0	440	0.477	0.679	0.732	0.861	0.896	0.729	4	0.317
BBBOND_0401890	Ganglioside-induced differentiation-associated protein 2	0.001766	0	0	0	0	511	0.877	0.957	0.756	0.339	0.709	0.728	4	0.345
BBBOND_0002260	hypothetical protein, conserved	0.517322	28	1	5	22	716	0.692	0.635	0.756	0.823	0.735	0.728	5	0.903
BBBOND_0401770	hypothetical protein, conserved	0.013122	0	0	0	0	507	0.803	0.822	0.345	0.85	0.817	0.727	4	0.167
BBBOND_0105910	membrane protein, putative	0.989948	21	0	0	0	313	0.748	0.22	0.761	0.973	0.929	0.726	4	0.367
BBBOND_0309730	hypothetical protein	0.0009	0	0	0	0	559	0.774	0.639	0.737	0.682	0.798	0.726	5	0.112
BBBOND_0309610	LisH domain/WD40 REPEAT PROTEIN, putative	0.0009	0	0	0	0	559	0.774	0.639	0.737	0.682	0.798	0.726	5	0.112
BBBOND_0403610	surface protein D, putative	0.922201	25	0	0	0	158	0.708	0.331	0.764	0.911	0.917	0.726	4	0.435
BBBOND_0207520	membrane protein, putative	0.971813	17	1	424	446	458	0.642	0.572	0.623	0.902	0.889	0.726	5	0.355
BBBOND_0104190	proteosome A, putative	0.00239	0	0	0	0	264	0.858	0.759	0.725	0.715	0.571	0.726	5	0.233
BBBOND_0311570	hydrolase, NUDIX family protein, putative	0.000246	0	0	0	0	488	0.891	0.924	0.763	0.75	0.295	0.725	4	0.326
BBBOND_0101300	hypothetical protein, conserved	0.008895	0	0	0	0	286	0.311	0.922	0.749	0.841	0.802	0.725	4	0.734
BBBOND_0004290	hypothetical protein, conserved	0.984519	18	0	0	0	530	0.711	0.782	0.382	0.905	0.847	0.725	4	0.229
BBBOND_0307990	hypothetical protein, conserved	0.014097	0	0	0	0	251	0.424	0.819	0.691	0.846	0.842	0.724	4	0.478
BBBOND_0208730	hypothetical protein	0.981495	22	0	0	0	294	0.758	0.138	0.76	0.989	0.969	0.723	4	0.486
BBBOND_0002550	hypothetical protein, conserved	0.457141	0	1	1775	1797	1836	0.517	0.64	0.755	0.875	0.829	0.723	5	0.887
BBBOND_0310140	Uncharacterized protein KIAA0195	0.16529	0	7	80	1280	1313	0.666	0.429	0.737	0.88	0.899	0.722	4	0.532
BBBOND_0307190	hypothetical protein	0.624404	24	0	0	0	957	0.843	0.138	0.744	0.957	0.922	0.721	4	0.179
BBBOND_0201640	hypothetical protein, conserved	0.31536	0	0	0	0	437	0.686	0.794	0.537	0.845	0.738	0.72	5	0.309
BBBOND_0311760	hypothetical protein	0.665872	26	0	0	0	969	0.726	0.296	0.761	0.915	0.896	0.719	4	0.091
BBBOND_0400430	RNA helicase, putative	0.016991	0	0	0	0	637	0.938	0.974	0.754	0.135	0.791	0.718	4	0.268
BBBOND_0308020	tRNA methyl transferase family protein, putative	0.701735	19	0	0	0	710	0.669	0.744	0.348	0.937	0.894	0.718	4	0.4
BBBOND_0313550	hypothetical protein	0.956626	23	1	7	29	192	0.3	0.651	0.76	0.973	0.901	0.717	4	0.157
BBBOND_0308190	DnaJ domain containing protein, putative	0.026718	0	1	4	21	114	0.732	0.432	0.594	0.929	0.896	0.717	4	0.614
BBBOND_0308400	uracil-DNA glycosylase family protein, putative	0.000819	0	0	0	0	298	0.913	0.955	0.733	0.34	0.641	0.716	4	0.26
BBBOND_0205480	hypothetical protein	0.141045	0	2	7	804	808	0.488	0.541	0.728	0.905	0.916	0.716	4	0.184
BBBOND_0210130	dihydrolipoamide succinyltransferase, putative	0.00154	0	0	0	0	412	0.592	0.813	0.703	0.708	0.766	0.716	5	0.251
BBBOND_0110090	hypothetical protein, conserved	0.001944	0	0	0	0	466	0.673	0.677	0.726	0.831	0.675	0.716	5	0.598
BBBOND_0400130	GTPase Der	0.958864	18	0	0	0	530	0.714	0.679	0.418	0.897	0.865	0.715	4	0.267
BBBOND_0206660	4-methyl-5(B-hydroxyethyl)-thiazol monophosphate biosynthesis enzyme, putative	0.263146	0	0	0	0	189	0.756	0.679	0.495	0.812	0.832	0.715	4	0.255
BBBOND_0401980	hypothetical protein, conserved	0.988267	23	0	0	0	186	0.644	0.712	0.749	0.831	0.635	0.714	5	0.286
BBBOND_0401790	small GTP-binding and elongation factor Tu GTP binding domain containing protein, putative	0.0019	0	0	0	0	672	0.677	0.632	0.741	0.765	0.753	0.714	5	0.179
BBBOND_0104710	hypothetical protein	0.745887	24	1	7	29	958	0.364	0.585	0.763	0.961	0.89	0.713	4	0.162
BBBOND_0302410	HETEROGENEOUS NUCLEAR RIBONUCLEOPROTEIN-RELATED, putative	0.169614	0	0	0	0	895	0.981	0.989	0.762	0.627	0.206	0.713	4	0.297
BBBOND_0312740	ER lumen protein retaining receptor, putative	0.007083	0	4	60	205	223	0.99	0.787	0.753	0.648	0.385	0.713	4	0.728
BBBOND_0205250	hypothetical protein	0.515772	23	0	0	0	136	0.968	0.973	0.763	0.752	0.106	0.712	4	0.501
BBBOND_0307560	chaperonin, 10 kDa family protein, putative	0.207229	0	0	0	0	305	0.962	0.947	0.654	0.798	0.2	0.712	4	0.149
BBBOND_0106470	Rab2, putative	0.001003	0	1	307	329	338	0.742	0.678	0.451	0.832	0.854	0.711	4	0.548
BBBOND_0404200	GTP-binding protein LepA family protein, putative	0.809372	20	1	2	24	721	0.364	0.607	0.75	0.924	0.906	0.71	4	0.305
BBBOND_0200060	hypothetical protein	0.038768	0	2	192	256	286	0.531	0.844	0.405	0.94	0.828	0.71	4	0.488
BBBOND_0303360	membrane protein, putative	0.008681	0	1	143	165	189	0.546	0.854	0.453	0.82	0.871	0.709	4	0.178
BBBOND_0301650	hypothetical protein, conserved	0.0009	0	0	0	0	408	0.918	0.9	0.755	0.389	0.576	0.708	4	0.194
BBBOND_0300350	hypothetical protein, conserved	0.00358	0	0	0	0	265	0.65	0.685	0.61	0.756	0.833	0.707	5	0.861
BBBOND_0102390	dnaK protein, putative	0.001913	0	0	0	0	648	0.631	0.366	0.641	0.95	0.948	0.707	4	0.289
BBBOND_0401100	ribosomal protein S12, putative	0.006372	0	0	0	0	308	0.679	0.656	0.715	0.832	0.655	0.707	5	0.102
BBBOND_0201680	hypothetical protein	0.767575	22	0	0	0	174	0.862	0.588	0.761	0.601	0.715	0.705	5	0.727
BBBOND_0305000	hypothetical protein, conserved	0.001035	0	0	0	0	819	0.97	0.965	0.766	0.161	0.665	0.705	4	0.424
BBBOND_0006530	hypothetical protein, conserved	0.493584	0	0	0	0	713	0.7	0.232	0.748	0.953	0.891	0.705	4	0.917
BBBOND_0100810	hypothetical protein	0.00128	0	0	0	0	448	0.787	0.83	0.697	0.379	0.825	0.704	4	0.473
BBBOND_0107940	RAP-1 related antigen (RRA), putative	0.822815	27	0	0	0	353	0.233	0.74	0.765	0.874	0.905	0.703	4	0.67
BBBOND_0107680	ribosomal protein S18, putative	0.00235	0	0	0	0	364	0.552	0.715	0.754	0.698	0.791	0.702	5	0.864
BBBOND_0211080	hypothetical protein, conserved	0.674894	23	1	12	34	581	0.886	0.473	0.749	0.78	0.616	0.701	4	0.631
BBBOND_0211420	METHYLTRANSFERASE,putative	0.004069	0	0	0	0	276	0.888	0.824	0.708	0.824	0.262	0.701	4	0.132
BBBOND_0307630	TRAFFICKING PROTEIN PARTICLE COMPLEX SUBUNIT 6B, putative	0.002567	0	1	143	165	181	0.989	0.979	0.757	0.584	0.187	0.699	4	0.27
BBBOND_0205740	phosphatidylinositol 3-and 4-kinase domain containing protein, putative	0.001811	0	0	0	0	1138	0.659	0.455	0.725	0.863	0.793	0.699	4	0.592
BBBOND_0405610	membrane protein, putative	0.978969	23	5	266	503	520	0.745	0.173	0.745	0.948	0.882	0.699	4	0.604
BBBOND_0308220	Abhydrolase domain-containing protein	0.031335	0	0	0	0	419	0.787	0.176	0.684	0.928	0.912	0.697	4	0.339
BBBOND_0312490	hypothetical protein	0.793938	30	0	0	0	532	0.607	0.214	0.749	0.985	0.927	0.696	4	0.353
BBBOND_0109960	hypothetical protein	0.998903	17	0	0	0	955	0.865	0.21	0.676	0.865	0.864	0.696	4	0.149
BBBOND_0110640	UPF0465 protein C5orf33 homolog	0.001276	0	0	0	0	538	0.774	0.567	0.359	0.925	0.855	0.696	4	0.237
BBBOND_0000550	hypothetical protein, conserved	0.06186	0	1	2007	2029	2070	0.729	0.441	0.723	0.816	0.771	0.696	4	0.837
BBBOND_0307030	N-ACETYLGLUCOSAMINYL-PH OSPHATIDYLINOSITOL DE-N-ACETYLASE, putative	0.008452	0	1	5	27	250	0.746	0.235	0.742	0.895	0.857	0.695	4	0.223
BBBOND_0302630	hypothetical protein	0.584293	26	0	0	0	949	0.477	0.907	0.492	0.82	0.767	0.693	3	0.121
BBBOND_0401090	hypothetical protein, conserved	0.983333	20	2	4	208	218	0.658	0.414	0.756	0.707	0.923	0.692	4	0.504
BBBOND_0305770	hypothetical protein	0.959838	25	0	0	0	964	0.345	0.8	0.465	0.941	0.91	0.692	3	0.192
BBBOND_0404520	DNA primase, large subunit, putative	0.000515	0	0	0	0	497	0.896	0.898	0.736	0.562	0.369	0.692	4	0.253
BBBOND_0104050	NPL4 family protein, putative	0.005813	0	0	0	0	492	0.831	0.853	0.559	0.681	0.535	0.692	5	0.342
BBBOND_0104620	DSHCT (NUC185) domain containing DEAD/DEAH box helicase family protein, putative	0.001168	0	0	0	0	986	0.957	0.976	0.746	0.111	0.667	0.691	4	0.544
BBBOND_0101590	hypothetical protein	0.940978	26	0	0	0	952	0.854	0.305	0.745	0.817	0.736	0.691	4	0.116
BBBOND_0305740	dehydrogenase E1 component family protein, putative	0.002011	0	0	0	0	443	0.987	0.947	0.758	0.057	0.699	0.69	4	0.395
BBBOND_0306900	hypothetical protein	0.982275	26	0	0	0	955	0.62	0.407	0.746	0.857	0.821	0.69	4	0.17
BBBOND_0406090	hypothetical protein	0.059728	0	1	2370	2392	2447	0.656	0.6	0.73	0.783	0.681	0.69	5	0.516
BBBOND_0300370	hypothetical protein, conserved	0.856206	19	0	0	0	524	0.307	0.692	0.573	0.936	0.944	0.69	4	0.364
BBBOND_0311380	WD domain, G-beta repeat containing protein, putative	0.016748	0	0	0	0	311	0.346	0.845	0.555	0.856	0.846	0.69	4	0.149
BBBOND_0203560	p36 protein, putative	0.012415	0	0	0	0	213	0.658	0.609	0.725	0.759	0.694	0.689	5	0.293
BBBOND_0202230	Prolyl endopeptidase-like	0.004417	0	0	0	0	961	0.927	0.782	0.757	0.68	0.292	0.688	4	0.301
BBBOND_0306990	N-ACETYLGLUCOSAMINYL-PH OSPHATIDYLINOSITOL DE-N-ACETYLASE, putative	0.13472	0	0	0	0	278	0.636	0.194	0.745	0.919	0.944	0.688	4	0.244
BBBOND_0201940	hypothetical protein	0.003825	0	0	0	0	114	0.635	0.695	0.559	0.779	0.772	0.688	5	0.304
BBBOND_0109830	hypothetical protein, conserved	0.933323	17	1	211	233	234	0.79	0.886	0.724	0.338	0.696	0.687	4	0.4
BBBOND_0100580	hypothetical protein, conserved	0.009581	0	0	0	0	600	0.66	0.351	0.741	0.86	0.821	0.687	4	0.374
BBBOND_0206030	hypothetical protein, conserved	0.002515	0	0	0	0	334	0.622	0.826	0.514	0.642	0.832	0.687	5	0.147
BBBOND_0006110	hypothetical protein, conserved	0.089092	0	0	0	0	64	0.953	0.955	0.654	0.663	0.207	0.686	4	0.522
BBBOND_0300460	ImpB/MucB/SamB family protein, putative	0.0015	0	1	1218	1240	1302	0.821	0.149	0.629	0.898	0.921	0.684	4	0.341
BBBOND_0104060	hypothetical protein	0.940978	26	0	0	0	951	0.834	0.305	0.745	0.816	0.714	0.683	4	0.12
BBBOND_0405910	hypothetical protein, conserved	0.00164	0	0	0	0	474	0.698	0.61	0.754	0.859	0.493	0.683	4	0.337
BBBOND_0106880	flavodoxin domain containing protein, putative	0.024899	0	0	0	0	625	0.285	0.714	0.693	0.871	0.851	0.683	4	0.381
BBBOND_0305470	hypothetical protein, conserved	0.005926	0	0	0	0	448	0.642	0.69	0.743	0.659	0.681	0.683	5	0.214
BBBOND_0210740	DegP protease, putative	0.00044	0	0	0	0	583	0.614	0.657	0.751	0.82	0.568	0.682	5	0.217
BBBOND_0101870	long-chain acyl-CoA synthetase, putative	0.001525	0	0	0	0	690	0.651	0.627	0.416	0.869	0.847	0.682	4	0.331
BBBOND_0400640	ribosomal protein L2, putative	0.001506	0	0	0	0	331	0.902	0.872	0.741	0.62	0.272	0.681	4	0.159
BBBOND_0111360	hypothetical protein	0.963301	16	0	0	0	121	0.86	0.747	0.443	0.619	0.735	0.681	4	0.211
BBBOND_0204820	hypothetical protein, conserved	0.002494	0	0	0	0	481	0.856	0.913	0.737	0.689	0.212	0.681	4	0.223
BBBOND_0203130	elongation factor Tu GTP binding domain containing protein, putative	0.612112	35	0	0	0	1165	0.642	0.608	0.716	0.783	0.654	0.681	5	0.27
BBBOND_0207740	membrane protein, putative	0.781077	20	0	0	0	295	0.48	0.729	0.406	0.902	0.883	0.68	3	0.58
BBBOND_0400170	aspartyl protease, putative	0.945283	24	0	0	0	469	0.262	0.884	0.513	0.897	0.838	0.679	4	0.146
BBBOND_0201670	hypothetical protein	0.859547	24	0	0	0	957	0.38	0.833	0.323	0.939	0.912	0.677	3	0.11
BBBOND_0212060	WD 40 repeat domain containing protein,putative	0.004631	0	1	537	556	562	0.604	0.833	0.342	0.832	0.772	0.677	4	0.122
BBBOND_0304250	1-deoxy-D-xylulose-5-phosphate synthase family protein, putative	0.795642	25	0	0	0	703	0.398	0.47	0.759	0.885	0.866	0.676	3	0.492
BBBOND_0102100	tRNA binding domain containing protein, putative	0.005871	0	0	0	0	401	0.707	0.778	0.765	0.827	0.299	0.675	4	0.159
BBBOND_0207470	hypothetical protein, conserved	0.004954	0	0	0	0	326	0.502	0.275	0.736	0.92	0.939	0.674	4	0.128
BBBOND_0400670	hypothetical protein, conserved	0.02781	0	0	0	0	267	0.362	0.603	0.458	0.972	0.975	0.674	3	0.319
BBBOND_0201100	membrane protein, putative	0.826897	17	7	116	482	709	0.669	0.304	0.655	0.863	0.873	0.673	4	0.878
BBBOND_0101210	hypothetical protein, conserved	0.004304	0	0	0	0	610	0.876	0.732	0.751	0.282	0.717	0.672	4	0.408
BBBOND_0201400	vacuolar ATP synthase subunit d, putative	0.000449	0	0	0	0	377	0.429	0.846	0.411	0.92	0.748	0.671	3	0.771
BBBOND_0103780	membrane protein, putative	0.247588	0	0	0	0	865	0.356	0.602	0.757	0.876	0.759	0.67	4	0.353
BBBOND_0405990	membrane protein, putative	0.649855	21	7	4	311	336	0.667	0.388	0.764	0.733	0.794	0.669	4	0.822
BBBOND_0109050	hypothetical protein, conserved	0.001136	0	0	0	0	242	0.927	0.91	0.756	0.546	0.2	0.668	4	0.804
BBBOND_0201710	hypothetical protein, conserved	0.001218	0	0	0	0	1151	0.155	0.864	0.698	0.863	0.758	0.668	4	0.395
BBBOND_0108160	membrane protein, putative	0.005738	0	0	0	0	453	0.582	0.232	0.714	0.921	0.884	0.667	4	0.27
BBBOND_0304850	hypothetical protein, conserved	0.001277	0	0	0	0	1834	0.214	0.693	0.621	0.917	0.889	0.667	4	0.278
BBBOND_0303000	ubiquitin carboxyl-terminal hydrolase family protein, putative	0.002596	0	0	0	0	1183	0.679	0.703	0.41	0.826	0.716	0.667	4	0.288
BBBOND_0301060	ribosomal protein S14p/S29e domain containing protein, putative	0.002585	0	0	0	0	190	0.24	0.871	0.694	0.869	0.654	0.666	4	0.507
BBBOND_0101150	hypothetical protein	0.004171	0	0	0	0	118	0.844	0.158	0.669	0.875	0.778	0.665	4	0.285
BBBOND_0403910	serine/threonine protein phosphatase 5, putative	0.000685	0	0	0	0	514	0.709	0.435	0.73	0.73	0.718	0.664	4	0.314
BBBOND_0306390	hypothetical protein	0.908491	26	1	109	131	148	0.472	0.207	0.738	0.954	0.942	0.663	3	0.276
BBBOND_0110010	ubiquitin fusion degradation protein UFD1, putative	0.476145	0	0	0	0	295	0.289	0.711	0.693	0.86	0.764	0.663	4	0.116
BBBOND_0402350	peptidyl-prolyl cis-trans isomerase, cyclophilin-type, putative	0.372794	0	0	0	0	249	0.624	0.571	0.735	0.744	0.642	0.663	5	0.194
BBBOND_0107880	hypothetical protein, conserved	0.038338	0	1	6	25	81	0.402	0.574	0.615	0.858	0.868	0.663	4	0.478
BBBOND_0305450	16S rRNA processing protein RimM domain containing protein, putative	0.664892	23	1	7	26	533	0.698	0.613	0.72	0.768	0.513	0.662	5	0.162
BBBOND_0405180	DNA ligase I, putative	0.989092	20	0	0	0	841	0.452	0.153	0.764	0.974	0.956	0.66	3	0.365
BBBOND_0210160	membrane protein, putative	0.998898	15	0	0	0	621	0.535	0.168	0.758	0.942	0.896	0.66	4	0.199
BBBOND_0100370	hypothetical protein	0.743446	19	0	0	0	77	0.883	0.373	0.7	0.584	0.759	0.66	4	0.24
BBBOND_0402870	hypothetical protein	0.889683	28	1	13	30	376	0.821	0.875	0.588	0.802	0.212	0.66	4	0.439
BBBOND_0301940	malate:quinone oxidoreductase, putative	0.001215	0	0	0	0	489	0.414	0.874	0.221	0.923	0.87	0.66	3	0.283
BBBOND_0206670	membrane protein, putative	0.104081	0	5	4	159	185	0.449	0.66	0.367	0.946	0.876	0.66	3	0.662
BBBOND_0307820	membrane protein, putative	0.666427	25	1	182	204	211	0.616	0.199	0.717	0.888	0.874	0.659	4	0.28
BBBOND_0109900	hypothetical protein	0.114765	0	1	7	26	68	0.57	0.272	0.671	0.946	0.838	0.659	4	0.487
BBBOND_0108000	histidine acid phosphatase superfamily protein, putative	0.626744	18	0	0	0	1301	0.156	0.775	0.679	0.847	0.839	0.659	4	0.467
BBBOND_0006570	hypothetical protein, conserved	0.002208	0	0	0	0	329	0.961	0.745	0.767	0.429	0.389	0.658	3	0.499
BBBOND_0001050	hypothetical protein, conserved	0.004609	0	1	1102	1124	1163	0.981	0.956	0.764	0.247	0.343	0.658	3	0.684
BBBOND_0311160	hypothetical protein	0.022103	0	0	0	0	356	0.926	0.862	0.736	0.517	0.247	0.658	4	0.382
BBBOND_0302190	membrane protein, putative	0.648417	32	1	15	37	90	0.962	0.928	0.74	0.392	0.258	0.656	3	0.234
BBBOND_0308560	60S acidic ribosomal protein P2 (L12EI), putative	0.08594	0	0	0	0	66	0.663	0.807	0.748	0.291	0.769	0.656	4	0.39
BBBOND_0200450	hypothetical protein, conserved	0.00468	0	0	0	0	654	0.879	0.929	0.744	0.53	0.191	0.655	4	0.543
BBBOND_0306010	hypothetical protein	0.92988	26	0	0	0	128	0.694	0.257	0.73	0.82	0.769	0.654	4	0.206
BBBOND_0306920	hypothetical protein	0.436025	0	1	13	35	277	0.969	0.668	0.76	0.757	0.113	0.653	4	0.673
BBBOND_0107820	hypothetical protein	0.180024	0	0	0	0	68	0.875	0.779	0.72	0.619	0.273	0.653	4	0.68
BBBOND_0404920	methionine aminopeptidase I, putative	0.531323	16	0	0	0	662	0.262	0.7	0.609	0.864	0.823	0.652	4	0.221
BBBOND_0101520	hypothetical protein, conserved	0.010956	0	0	0	0	349	0.658	0.855	0.679	0.651	0.416	0.652	4	0.354
BBBOND_0104320	hypothetical protein, conserved	0.000467	0	1	1201	1218	1221	0.529	0.686	0.757	0.655	0.628	0.651	5	0.655
BBBOND_0403840	hypothetical protein, conserved	0.001015	0	0	0	0	4416	0.81	0.718	0.713	0.695	0.317	0.651	4	0.543
BBBOND_0202520	glyceraldehyde-3-phosphate dehydrogenase protein, putative	0.004556	0	0	0	0	337	0.844	0.705	0.72	0.731	0.253	0.651	4	0.222
BBBOND_0103960	6-phosphofructokinase, putative	0.001107	0	0	0	0	1347	0.171	0.866	0.736	0.871	0.604	0.65	4	0.436
BBBOND_0204990	hypothetical protein, conserved	0.030899	0	0	0	0	218	0.245	0.772	0.381	0.928	0.925	0.65	3	0.307
BBBOND_0210850	hypothetical protein	0.059335	0	0	0	0	194	0.783	0.74	0.47	0.807	0.446	0.649	3	0.198
BBBOND_0105580	membrane protein, putative	0.996231	18	0	0	0	174	0.468	0.355	0.588	0.94	0.892	0.649	3	0.151
BBBOND_0200700	UDP-3-O-[3-hydroxymyristoyl] N-acetylglucosamine deacetylase	0.086161	0	0	0	0	81	0.651	0.291	0.737	0.83	0.729	0.648	4	0.405
BBBOND_0404050	hypothetical protein, conserved	0.004242	0	0	0	0	479	0.901	0.791	0.752	0.105	0.693	0.648	4	0.431
BBBOND_0201770	PPPDE peptidase domain-containing protein	0.712104	37	0	0	0	257	0.839	0.757	0.653	0.19	0.801	0.648	4	0.42
BBBOND_0109460	hypothetical protein	0.000962	0	0	0	0	386	0.887	0.862	0.376	0.894	0.22	0.648	3	0.653
BBBOND_0104390	hypothetical protein	0.011226	0	0	0	0	122	0.925	0.991	0.768	0.225	0.325	0.647	3	0.219
BBBOND_0304930	DNA-dependent RNA polymerase, putative	0.003604	0	0	0	0	1161	0.523	0.224	0.689	0.945	0.855	0.647	4	0.629
BBBOND_0309040	hypothetical protein	0.002067	0	0	0	0	246	0.743	0.308	0.742	0.72	0.717	0.646	4	0.551
BBBOND_0210600	serine/threonine-protein kinase, putative	0.001937	0	0	0	0	1015	0.356	0.543	0.642	0.96	0.73	0.646	4	0.246
BBBOND_0313030	hypothetical protein, conserved	0.005644	0	0	0	0	359	0.869	0.787	0.663	0.711	0.195	0.645	4	0.191
BBBOND_0212240	hypothetical protein	0.006321	0	0	0	0	68	0.884	0.72	0.544	0.685	0.39	0.645	4	0.428
BBBOND_0403260	hypothetical protein	0.945577	19	0	0	0	162	0.833	0.195	0.466	0.882	0.85	0.645	3	0.279
BBBOND_0107790	ribosomal protein L1, putative	0.001118	0	0	0	0	349	0.343	0.64	0.749	0.749	0.74	0.644	4	0.243
BBBOND_0311360	hypothetical protein, conserved	0.115163	0	0	0	0	413	0.219	0.697	0.543	0.864	0.899	0.644	4	0.253
BBBOND_0104090	lariat-debranching enzyme, putative	0.002409	0	0	0	0	384	0.543	0.855	0.741	0.542	0.534	0.643	5	0.226
BBBOND_0107860	hypothetical protein, conserved	0.000968	0	0	0	0	660	0.392	0.681	0.451	0.816	0.875	0.643	3	0.6
BBBOND_0306250	Cell division cycle protein 123	0.028464	0	0	0	0	532	0.801	0.238	0.554	0.816	0.806	0.643	4	0.169
BBBOND_0311290	mitochondrial processing peptidase alpha subunit, putative	0.048173	0	0	0	0	520	0.201	0.625	0.73	0.798	0.859	0.643	4	0.373
BBBOND_0313750	hypothetical protein	0.836762	20	2	152	217	241	0.629	0.668	0.262	0.801	0.856	0.643	4	0.24
BBBOND_0209620	hypothetical protein	0.05475	0	0	0	0	108	0.791	0.811	0.752	0.627	0.229	0.642	4	0.207
BBBOND_0107353	hypothetical protein, conserved	0.000949	0	0	0	0	271	0.823	0.8	0.757	0.239	0.589	0.642	4	0.57
BBBOND_0206170	cysteine desulfurase, putative	0.002609	0	0	0	0	491	0.754	0.705	0.754	0.63	0.369	0.642	4	0.255
BBBOND_0001230	hypothetical protein, conserved	0.002186	0	1	685	707	748	0.458	0.756	0.729	0.5	0.766	0.642	4	0.502
BBBOND_0303850	Probable ribosomal RNA small subunit methyltransferase mra1	0.000684	0	0	0	0	293	0.849	0.678	0.731	0.479	0.466	0.641	3	0.372
BBBOND_0108100	hypothetical protein	0.007993	0	2	5	119	154	0.233	0.74	0.766	0.731	0.732	0.64	4	0.92
BBBOND_0305660	hypothetical protein, conserved	0.184745	0	0	0	0	445	0.761	0.215	0.403	0.95	0.87	0.64	3	0.486
BBBOND_0300880	hypothetical protein, conserved	0.000502	0	0	0	0	198	0.954	0.979	0.76	0.058	0.443	0.639	3	0.233
BBBOND_0306940	hypothetical protein	0.41134	0	0	0	0	194	0.744	0.694	0.735	0.791	0.22	0.637	4	0.914
BBBOND_0307020	N-ACETYLGLUCOSAMINYL-PH OSPHATIDYLINOSITOL DE-N-ACETYLASE, putative	0.543915	21	0	0	0	263	0.22	0.786	0.477	0.843	0.859	0.637	3	0.279
BBBOND_0210440	hypothetical protein	0.046718	0	0	0	0	910	0.672	0.18	0.721	0.837	0.775	0.637	4	0.146
BBBOND_0310290	hypothetical protein	0.986058	25	0	0	0	964	0.551	0.907	0.761	0.276	0.685	0.636	4	0.136
BBBOND_0111200	hypothetical protein	0.756582	21	0	0	0	357	0.59	0.785	0.758	0.431	0.614	0.636	4	0.641
BBBOND_0308080	ATP-dependent protease La family protein, putative	0.002875	0	0	0	0	1175	0.219	0.904	0.626	0.858	0.574	0.636	4	0.345
BBBOND_0003150	hypothetical protein, conserved	0.372186	0	1	154	176	190	0.854	0.844	0.399	0.561	0.522	0.636	4	0.205
BBBOND_0302110	hypothetical protein, conserved	0.845077	25	3	153	246	460	0.464	0.473	0.772	0.846	0.621	0.635	3	0.849
BBBOND_0211070	membrane protein, putative	0.836597	27	0	0	0	612	0.292	0.759	0.77	0.754	0.602	0.635	4	0.142
BBBOND_0204240	ClpB, putative	0.002068	0	0	0	0	1016	0.832	0.217	0.404	0.91	0.808	0.634	3	0.523
BBBOND_0301590	hypothetical protein, conserved	0.982115	25	0	0	0	563	0.227	0.327	0.763	0.968	0.881	0.633	3	0.133
BBBOND_0210710	membrane protein, putative	0.915138	30	1	12	31	418	0.903	0.819	0.76	0.247	0.437	0.633	3	0.292
BBBOND_0302950	hypothetical protein, conserved	0.992796	20	0	0	0	643	0.244	0.387	0.764	0.925	0.846	0.633	3	0.75
BBBOND_0105530	12D3 antigen, putative	0.965956	21	0	0	0	347	0.517	0.23	0.525	0.949	0.939	0.632	4	0.25
BBBOND_0313280	hypothetical protein, conserved	0.003266	0	0	0	0	910	0.826	0.6	0.468	0.807	0.46	0.632	3	0.317
BBBOND_0309140	hypothetical protein, conserved	0.134921	0	0	0	0	797	0.668	0.569	0.637	0.478	0.808	0.632	4	0.706
BBBOND_0306690	hypothetical protein	0.514177	24	0	0	0	963	0.144	0.405	0.733	0.949	0.918	0.63	3	0.107
BBBOND_0106700	membrane protein, putative	0.918662	25	0	0	0	230	0.557	0.166	0.752	0.849	0.824	0.63	4	0.184
BBBOND_0201260	Phosphatidate phosphatase LPIN3	0.073753	0	0	0	0	613	0.199	0.82	0.701	0.731	0.701	0.63	4	0.218
BBBOND_0104860	hypothetical protein, conserved	0.001616	0	0	0	0	964	0.785	0.893	0.611	0.693	0.166	0.63	4	0.195
BBBOND_0207970	aspartate transcarbamoylase, putative	0.028319	0	1	7	29	381	0.093	0.675	0.606	0.894	0.877	0.629	4	0.27
BBBOND_0404260	hypothetical protein, conserved	0.941655	21	0	0	0	287	0.157	0.535	0.717	0.833	0.896	0.628	4	0.307
BBBOND_0100960	asparaginyl-tRNA synthetase family protein, putative	0.003633	0	0	0	0	610	0.397	0.569	0.72	0.652	0.799	0.627	4	0.36
BBBOND_0004370	hypothetical protein, conserved	0.042044	0	1	1568	1590	1629	0.241	0.501	0.71	0.83	0.855	0.627	4	0.861
BBBOND_0209230	CDC50 domain containing protein,putative	0.091711	0	2	5	308	438	0.602	0.238	0.731	0.76	0.793	0.625	4	0.373
BBBOND_0306950	hypothetical protein	0.622921	23	4	4	124	138	0.301	0.775	0.214	0.923	0.912	0.625	3	0.692
BBBOND_0203690	hypothetical protein, conserved	0.00445	0	0	0	0	886	0.959	0.988	0.764	0.197	0.212	0.624	3	0.815
BBBOND_0209940	hypothetical protein	0.657549	27	0	0	0	89	0.617	0.935	0.754	0.395	0.421	0.624	3	0.405
BBBOND_0306970	hypothetical protein	0.945465	29	1	7	29	308	0.529	0.296	0.76	0.806	0.728	0.624	4	0.369
BBBOND_0207090	protein kinase domain containing protein, putative	0.00066	0	0	0	0	580	0.288	0.362	0.737	0.854	0.877	0.624	3	0.632
BBBOND_0003620	hypothetical protein, conserved	0.010366	0	1	431	453	505	0.26	0.461	0.681	0.888	0.827	0.623	3	0.543
BBBOND_0402180	pre-mRNA splicing factor RNA helicase, putative	0.123212	0	0	0	0	709	0.576	0.229	0.697	0.824	0.789	0.623	4	0.387
BBBOND_0307200	Iron-sulphur cluster biosynthesis domain containing protein, putative	0.00119	0	0	0	0	516	0.876	0.217	0.602	0.693	0.725	0.623	4	0.234
BBBOND_0401290	peptidyl-prolyl cis-trans isomerase, putative	0.001509	0	0	0	0	509	0.671	0.205	0.489	0.857	0.892	0.623	3	0.525
BBBOND_0204300	membrane protein, putative	0.621825	28	8	532	936	1849	0.519	0.857	0.682	0.785	0.269	0.622	4	0.41
BBBOND_0400560	S1/P1 nuclease, putative	0.839618	25	3	4	358	396	0.115	0.616	0.647	0.944	0.789	0.622	4	0.32
BBBOND_0303330	hypothetical protein, conserved	0.000774	0	0	0	0	1127	0.992	0.92	0.763	0.157	0.275	0.621	3	0.324
BBBOND_0300200	hypothetical protein, conserved	0.002022	0	0	0	0	932	0.947	0.945	0.748	0.22	0.242	0.62	3	0.906
BBBOND_0207670	tetratricopeptide repeat domain containing protein, putative	0.001125	0	0	0	0	817	0.704	0.271	0.636	0.697	0.791	0.62	4	0.658
BBBOND_0305910	hypothetical protein, conserved	0.025774	0	0	0	0	590	0.125	0.845	0.24	0.955	0.93	0.619	3	0.393
BBBOND_0400680	membrane protein, putative	0.858014	27	0	0	0	244	0.208	0.721	0.51	0.834	0.819	0.618	4	0.19
BBBOND_0006170	hypothetical protein, conserved	0.001472	0	0	0	0	569	0.306	0.313	0.754	0.915	0.803	0.618	3	0.887
BBBOND_0108580	nucleolar protein Nop56, putative	0.012103	0	0	0	0	616	0.095	0.571	0.549	0.943	0.93	0.618	4	0.778
BBBOND_0106840	5'-3' exonuclease, putative	0.629195	23	0	0	0	678	0.864	0.315	0.753	0.386	0.769	0.617	3	0.282
BBBOND_0203240	hypothetical protein	0.041342	0	0	0	0	87	0.768	0.444	0.602	0.534	0.739	0.617	4	0.41
BBBOND_0308420	hypothetical protein	0.002725	0	0	0	0	138	0.972	0.985	0.749	0.166	0.21	0.616	3	0.218
BBBOND_0110990	hexose transporter, putative	0.627234	16	11	5	541	579	0.205	0.277	0.766	0.939	0.894	0.616	3	0.899
BBBOND_0401520	hypothetical protein, conserved	0.004023	0	0	0	0	203	0.633	0.7	0.75	0.637	0.362	0.616	4	0.879
BBBOND_0202610	arginyl-tRNA synthetase, putative	0.004783	0	0	0	0	597	0.881	0.906	0.75	0.358	0.18	0.615	3	0.45
BBBOND_0201560	RIBONUCLEASE Z domain containing protein,putative	0.000337	0	0	0	0	653	0.812	0.179	0.672	0.735	0.678	0.615	4	0.194
BBBOND_0311720	Pre-rRNA-processing protein TSR2, putative	0.009591	0	0	0	0	176	0.981	0.996	0.767	0.129	0.199	0.614	3	0.501
BBBOND_0404880	hypothetical protein, conserved	0.01701	0	0	0	0	133	0.761	0.767	0.665	0.626	0.252	0.614	4	0.154
BBBOND_0205470	hypothetical protein	0.106884	0	0	0	0	699	0.108	0.488	0.722	0.878	0.876	0.614	3	0.773
BBBOND_0403090	hypothetical protein, conserved	0.124548	0	0	0	0	236	0.561	0.787	0.692	0.78	0.245	0.613	4	0.19
BBBOND_0313720	ubiquinol cytochrome c oxidoreductase, putative	0.000361	0	1	176	198	352	0.348	0.875	0.735	0.836	0.264	0.612	3	0.132
BBBOND_0208590	hypothetical protein	0.006694	0	0	0	0	346	0.687	0.185	0.74	0.875	0.573	0.612	4	0.599
BBBOND_0402320	hypothetical protein	0.784089	28	1	13	30	349	0.836	0.699	0.572	0.741	0.21	0.612	4	0.395
BBBOND_0002840	hypothetical protein, conserved	0.007235	0	1	399	421	460	0.967	0.977	0.753	0.135	0.216	0.61	3	0.452
BBBOND_0002860	hypothetical protein, conserved	0.022237	0	2	58	112	158	0.621	0.353	0.667	0.753	0.656	0.61	4	0.721
BBBOND_0300010	hypothetical protein, conserved	0.007368	0	1	2051	2073	2112	0.451	0.281	0.489	0.951	0.88	0.61	-3	0.833
BBBOND_0402260	DNA repair protein, putative	0.002739	0	0	0	0	1341	0.822	0.312	0.577	0.921	0.413	0.609	3	0.352
BBBOND_0211120	iron sulfur cluster assembly protein nifU-like, putative	0.001093	0	0	0	0	151	0.824	0.876	0.738	0.428	0.175	0.608	3	0.357
BBBOND_0006440	hypothetical protein, conserved	0.023107	0	1	1473	1495	1536	0.48	0.623	0.311	0.808	0.819	0.608	3	0.87
BBBOND_0209390	elongation factor G 2, mitochondrial precursor, putative	0.002616	0	0	0	0	779	0.42	0.636	0.742	0.859	0.377	0.607	3	0.359
BBBOND_0210050	hypothetical protein, conserved	0.003731	0	0	0	0	408	0.775	0.878	0.599	0.467	0.315	0.607	3	0.308
BBBOND_0108110	ribosomal protein L15, putative	0.000303	0	0	0	0	359	0.926	0.895	0.742	0.221	0.248	0.606	3	0.149
BBBOND_0212010	hypothetical protein, conserved	0.003629	0	0	0	0	208	0.321	0.65	0.524	0.808	0.729	0.606	4	0.126
BBBOND_0207190	hypothetical protein, conserved	0.002166	0	0	0	0	201	0.968	0.961	0.742	0.158	0.196	0.605	3	0.575
BBBOND_0202590	ribosomal protein L13, putative	0.001443	0	0	0	0	202	0.479	0.788	0.724	0.746	0.29	0.605	3	0.436
BBBOND_0105480	nucleoside monophosphate kinase, putative	0.544727	23	0	0	0	238	0.814	0.848	0.316	0.754	0.294	0.605	3	0.441
BBBOND_0103395	hypothetical protein, conserved	0.001443	0	1	207	229	290	0.913	0.827	0.739	0.384	0.156	0.604	3	0.563
BBBOND_0403590	hypothetical protein, conserved	0.915244	23	0	0	0	225	0.216	0.158	0.744	0.941	0.955	0.603	3	0.17
BBBOND_0200810	hypothetical protein, conserved	0.606221	20	0	0	0	500	0.222	0.24	0.732	0.929	0.891	0.603	3	0.32
BBBOND_0401710	hypothetical protein	0.965359	21	1	7	29	282	0.495	0.229	0.768	0.685	0.833	0.602	3	0.778
BBBOND_0003040	hypothetical protein, conserved	0.001972	0	1	1889	1911	1950	0.969	0.971	0.749	0.14	0.183	0.602	3	0.858
BBBOND_0201230	lipoamide acyltransferase component of branched-chain alpha-keto acid dehydrogenase complex, mitochondrial precursor, putative	0.003694	0	0	0	0	426	0.244	0.778	0.723	0.73	0.533	0.602	4	0.157
BBBOND_0305420	hypothetical protein	0.001712	0	0	0	0	317	0.824	0.847	0.735	0.231	0.366	0.601	3	0.345
BBBOND_0403320	hypothetical protein, conserved	0.00065	0	0	0	0	845	0.453	0.32	0.749	0.808	0.676	0.601	3	0.907
BBBOND_0301270	hypothetical protein, conserved	0.990694	22	0	0	0	501	0.444	0.115	0.77	0.795	0.876	0.6	3	0.72
BBBOND_0105760	hypothetical protein, conserved	0.001732	0	0	0	0	539	0.444	0.871	0.733	0.747	0.204	0.6	3	0.179
BBBOND_0404060	membrane protein, putative	0.00974	0	1	9	31	2022	0.19	0.378	0.553	0.955	0.923	0.6	3	0.129
BBBOND_0207245	hypothetical protein, conserved	0.002166	0	0	0	0	192	0.968	0.955	0.742	0.155	0.176	0.599	3	0.632
BBBOND_0301040	FERREDOXIN/FERREDOXIN--NADP REDUCTASE-RELATED, putative	0.005616	0	0	0	0	402	0.399	0.239	0.704	0.847	0.804	0.599	3	0.362
BBBOND_0402420	Rab geranylgeranyltransferase, beta subunit, putative	0.001143	0	0	0	0	463	0.945	0.989	0.764	0.058	0.236	0.598	3	0.695
BBBOND_0110570	hypothetical protein	0.775312	24	0	0	0	957	0.225	0.298	0.689	0.915	0.865	0.598	3	0.143
BBBOND_0101310	THO complex subunit 4	0.000568	0	0	0	0	290	0.994	0.951	0.762	0.077	0.207	0.598	3	0.187
BBBOND_0100300	ribosomal protein L7/L12, putative	0.001088	0	0	0	0	227	0.473	0.239	0.711	0.806	0.763	0.598	3	0.241
BBBOND_0306980	hypothetical protein	0.000644	0	0	0	0	596	0.98	0.907	0.753	0.16	0.191	0.598	3	0.823
BBBOND_0200960	LUXS/MPP-like metallohydrolase containing protein	0.87912	18	0	0	0	1659	0.582	0.154	0.733	0.781	0.742	0.598	4	0.425
BBBOND_0305830	hypothetical protein, conserved	0.000831	0	0	0	0	565	0.969	0.935	0.764	0.119	0.197	0.597	3	0.299
BBBOND_0313180	FAST LEU-RICH DOMAIN-CONTAINING protein, putative	0.001222	0	0	0	0	248	0.857	0.745	0.304	0.851	0.221	0.596	3	0.27
BBBOND_0006400	hypothetical protein, conserved	0.000948	0	1	1848	1870	1911	0.951	0.943	0.764	0.122	0.199	0.596	3	0.877
BBBOND_0006540	hypothetical protein, conserved	0.551714	20	1	168	190	209	0.605	0.659	0.351	0.637	0.727	0.596	4	0.268
BBBOND_0400610	Telomerase Cajal body protein 1	0.029757	0	0	0	0	378	0.257	0.308	0.713	0.857	0.847	0.596	3	0.153
BBBOND_0309760	GTP1/OBG family protein, putative	0.002723	0	0	0	0	395	0.905	0.881	0.759	0.138	0.29	0.595	3	0.153
BBBOND_0308160	hypothetical protein	0.004111	0	0	0	0	66	0.657	0.282	0.532	0.766	0.736	0.595	4	0.411
BBBOND_0304330	hypothetical protein, conserved	0.00249	0	0	0	0	656	0.764	0.658	0.721	0.219	0.611	0.595	4	0.224
BBBOND_0212320	hypothetical protein	0.923662	20	1	199	221	240	0.634	0.252	0.417	0.826	0.845	0.595	3	0.264
BBBOND_0405665	hypothetical protein, conserved	0.002322	0	0	0	0	461	0.994	0.946	0.755	0.111	0.162	0.594	3	0.143
BBBOND_0302590	hypothetical protein	0.780771	25	0	0	0	73	0.839	0.723	0.627	0.559	0.222	0.594	4	0.328
BBBOND_0302050	hypothetical protein	0.780771	25	0	0	0	73	0.839	0.723	0.627	0.559	0.222	0.594	4	0.328
BBBOND_0004420	hypothetical protein, conserved	0.446611	0	1	12	34	237	0.805	0.897	0.759	0.202	0.305	0.594	3	0.112
BBBOND_0111270	diphthine synthase, putative	0.020597	0	0	0	0	281	0.298	0.375	0.734	0.761	0.8	0.594	3	0.174
BBBOND_0103530	membrane protein, putative	0.848597	30	0	0	0	616	0.279	0.114	0.742	0.935	0.897	0.593	3	0.13
BBBOND_0310700	hypothetical protein, conserved	0.007616	0	0	0	0	406	0.749	0.508	0.731	0.19	0.786	0.593	4	0.175
BBBOND_0402700	chromatin assembly factor 1 subunit C, putative	0.001137	0	0	0	0	390	0.974	0.888	0.744	0.195	0.165	0.593	3	0.117
BBBOND_0103220	hypothetical protein, conserved	0.386392	0	12	5	576	613	0.254	0.138	0.741	0.951	0.881	0.593	3	0.501
BBBOND_0401900	UPF0587 protein	0.004351	0	0	0	0	159	0.884	0.938	0.722	0.218	0.201	0.593	3	0.264
BBBOND_0311700	hypothetical protein	0.992268	22	0	0	0	198	0.213	0.138	0.751	0.917	0.943	0.592	3	0.853
BBBOND_0210000	hypothetical protein, conserved	0.000598	0	0	0	0	578	0.994	0.948	0.764	0.068	0.186	0.592	3	0.705
BBBOND_0404550	hypothetical protein	0.360662	0	0	0	0	570	0.878	0.896	0.743	0.28	0.165	0.592	3	0.158
BBBOND_0210970	HVA22-LIKE domain containing PROTEIN,putative	0.022237	0	2	58	112	159	0.621	0.353	0.667	0.736	0.584	0.592	4	0.779
BBBOND_0309940	DNA polymerase alpha subunit B family protein, putative	0.001494	0	0	0	0	419	0.979	0.942	0.755	0.09	0.189	0.591	3	0.245
BBBOND_0401600	hypothetical protein	0.074759	0	0	0	0	146	0.449	0.209	0.659	0.809	0.831	0.591	3	0.139
BBBOND_0400890	hypothetical protein, conserved	0.001211	0	5	413	567	1262	0.955	0.965	0.769	0.108	0.151	0.59	3	0.526
BBBOND_0402020	hypothetical protein	0.001027	0	1	1453	1475	1477	0.182	0.49	0.626	0.792	0.861	0.59	3	0.2
BBBOND_0100390	actin-related protein, putative	0.002379	0	0	0	0	441	0.696	0.594	0.699	0.509	0.45	0.59	4	0.302
BBBOND_0208530	hypothetical protein, conserved	0.002794	0	0	0	0	109	0.279	0.689	0.358	0.845	0.778	0.59	3	0.192
BBBOND_0108470	hypothetical protein	0.008667	0	0	0	0	65	0.919	0.907	0.742	0.233	0.144	0.589	3	0.396
BBBOND_0401960	hypothetical protein, conserved	0.016373	0	0	0	0	592	0.991	0.923	0.77	0.085	0.177	0.589	3	0.85
BBBOND_0402950	fatty acyl-CoA synthetase 3, putative	0.466828	0	0	0	0	682	0.162	0.196	0.692	0.954	0.94	0.589	3	0.378
BBBOND_0207720	hypothetical protein, conserved	0.000922	0	0	0	0	233	0.837	0.776	0.636	0.562	0.136	0.589	4	0.207
BBBOND_0103210	hypothetical protein, conserved	0.674467	21	10	7	422	483	0.236	0.138	0.718	0.948	0.901	0.588	3	0.906
BBBOND_0209140	DNA REPAIR XP-C / RAD4 domain containing protein,putative	0.000556	0	0	0	0	548	0.376	0.157	0.633	0.9	0.876	0.588	3	0.253
BBBOND_0303620	hypothetical protein, conserved	0.000796	0	0	0	0	229	0.689	0.314	0.71	0.848	0.377	0.588	3	0.628
BBBOND_0301700	predicted protein, putative	0.638785	24	0	0	0	637	0.09	0.569	0.6	0.874	0.808	0.588	4	0.227
BBBOND_0402570	tRNA wybutosine-synthesizing protein 1 homolog	0.004113	0	0	0	0	743	0.37	0.67	0.247	0.839	0.815	0.588	3	0.399
BBBOND_0208610	asparagine synthase, putative	0.00134	0	0	0	0	678	0.7	0.785	0.443	0.78	0.233	0.588	3	0.465
BBBOND_0211100	6-phosphogluconate dehydrogenase, putative	0.006904	0	0	0	0	473	0.611	0.664	0.574	0.725	0.362	0.587	4	0.51
BBBOND_0306440	DEAD BOX ATP-DEPENDENT RNA HELICASE, putative	0.000727	0	0	0	0	826	0.785	0.605	0.522	0.754	0.265	0.586	4	0.324
BBBOND_0401530	hypothetical protein, conserved	0.05454	0	1	13	35	265	0.883	0.905	0.766	0.089	0.287	0.586	3	0.172
BBBOND_0209890	cyclophilin, putative	0.685719	25	1	7	29	222	0.278	0.215	0.71	0.87	0.858	0.586	3	0.174
BBBOND_0001530	hypothetical protein, conserved	0.00138	0	0	0	0	461	0.986	0.978	0.759	0.069	0.131	0.585	3	0.895
BBBOND_0002110	hypothetical protein, conserved	0.001045	0	0	0	0	357	0.963	0.959	0.763	0.082	0.16	0.585	3	0.926
BBBOND_0004630	hypothetical protein, conserved	0.002274	0	0	0	0	606	0.954	0.975	0.767	0.071	0.153	0.584	3	0.894
BBBOND_0308800	hypothetical protein	0.516718	27	0	0	0	168	0.88	0.721	0.693	0.238	0.387	0.584	3	0.133
BBBOND_0211900	hypothetical protein	0.998089	25	1	7	26	293	0.075	0.146	0.745	0.979	0.971	0.583	3	0.217
BBBOND_0104380	hypothetical protein, conserved	0.001426	0	0	0	0	298	0.961	0.91	0.752	0.123	0.171	0.583	3	0.201
BBBOND_0402035	hypothetical protein, conserved	0.066444	0	3	7	105	110	0.975	0.929	0.755	0.154	0.104	0.583	3	0.689
BBBOND_0206790	thiodoxin reductase, putative	0.32642	0	0	0	0	566	0.464	0.764	0.74	0.169	0.776	0.583	3	0.222
BBBOND_0004470	hypothetical protein, conserved	0.001989	0	0	0	0	886	0.978	0.92	0.761	0.099	0.156	0.583	3	0.88
BBBOND_0201610	hypothetical protein	0.007755	0	0	0	0	96	0.809	0.61	0.696	0.6	0.201	0.583	4	0.331
BBBOND_0300360	Plasmodium falciparum CPW-WPC domain containing protein, putative	0.94031	20	0	0	0	182	0.367	0.321	0.354	0.935	0.938	0.583	-3	0.2
BBBOND_0404590	Mitochondrial substrate carrier family protein W	0.020769	0	3	4	275	300	0.14	0.196	0.669	0.953	0.957	0.583	3	0.31
BBBOND_0305160	hypothetical protein, conserved	0.002223	0	0	0	0	347	0.822	0.704	0.613	0.299	0.477	0.583	3	0.347
BBBOND_0107260	G patch domain-containing protein, putative	0.000449	0	0	0	0	309	0.942	0.944	0.767	0.078	0.178	0.582	3	0.182
BBBOND_0312680	Plasmodium falciparum CPW-WPC domain containing protein, putative	0.00023	0	0	0	0	290	0.952	0.923	0.743	0.132	0.16	0.582	3	0.191
BBBOND_0301290	hypothetical protein	0.005929	0	0	0	0	184	0.92	0.9	0.746	0.187	0.155	0.582	3	0.285
BBBOND_0208520	membrane protein, putative	0.968743	27	1	206	228	283	0.426	0.292	0.735	0.753	0.703	0.582	3	0.75
BBBOND_0302740	hypothetical protein, conserved	0.00083	0	0	0	0	198	0.937	0.88	0.756	0.104	0.227	0.581	3	0.184
BBBOND_0305460	hypothetical protein, conserved	0.004768	0	0	0	0	523	0.83	0.829	0.713	0.34	0.193	0.581	3	0.22
BBBOND_0001880	hypothetical protein, conserved	0.149453	0	0	0	0	733	0.336	0.18	0.711	0.837	0.843	0.581	3	0.914
BBBOND_0307100	pyruvate kinase, putative	0.001488	0	0	0	0	509	0.259	0.587	0.738	0.7	0.62	0.581	4	0.35
BBBOND_0303230	hypothetical protein	0.001237	0	0	0	0	159	0.761	0.794	0.734	0.238	0.375	0.58	3	0.395
BBBOND_0300400	hypothetical protein, conserved	0.001052	0	0	0	0	451	0.959	0.981	0.754	0.076	0.129	0.58	3	0.81
BBBOND_0210180	membrane protein, putative	0.702657	24	1	5	24	117	0.304	0.834	0.735	0.411	0.617	0.58	3	0.857
BBBOND_0107160	U box domain containing protein, putative	0.0006	0	0	0	0	1127	0.814	0.602	0.747	0.561	0.176	0.58	4	0.874
BBBOND_0108620	heat shock protein 75, putative	0.001315	0	0	0	0	720	0.655	0.652	0.703	0.216	0.674	0.58	4	0.337
BBBOND_0004590	hypothetical protein, conserved	0.003093	0	1	1819	1841	1882	0.948	0.926	0.766	0.097	0.158	0.579	3	0.891
BBBOND_0313830	hypothetical protein	0.003637	0	1	1641	1663	1702	0.97	0.893	0.769	0.102	0.159	0.579	3	0.83
BBBOND_0104890	hypothetical protein, conserved	0.00516	0	0	0	0	432	0.229	0.141	0.691	0.907	0.925	0.579	3	0.351
BBBOND_0102130	hypothetical protein, conserved	0.002206	0	0	0	0	542	0.63	0.425	0.439	0.8	0.599	0.579	3	0.771
BBBOND_0100760	hypothetical protein, conserved	0.000461	0	0	0	0	576	0.961	0.912	0.753	0.121	0.145	0.578	3	0.851
BBBOND_0107350	PIN2-INTERACTING PROTEIN X1 domain containing protein, putative	0.000577	0	0	0	0	321	0.942	0.944	0.767	0.075	0.162	0.578	3	0.179
BBBOND_0005010	hypothetical protein, conserved	0.024544	0	1	1722	1744	1785	0.878	0.88	0.72	0.2	0.21	0.578	3	0.832
BBBOND_0204630	hypothetical protein, conserved	0.001247	0	0	0	0	1188	0.292	0.662	0.734	0.576	0.626	0.578	4	0.853
BBBOND_0104690	hypothetical protein, conserved	0.047795	0	8	129	483	867	0.654	0.561	0.735	0.173	0.768	0.578	4	0.906
BBBOND_0212140	hypothetical protein	0.959308	26	0	0	0	170	0.994	0.904	0.763	0.046	0.177	0.577	3	0.158
BBBOND_0110850	hypothetical protein, conserved	0.998353	20	0	0	0	171	0.167	0.371	0.706	0.836	0.805	0.577	3	0.176
BBBOND_0212150	hypothetical protein, conserved	0.001888	0	0	0	0	184	0.992	0.958	0.75	0.073	0.113	0.577	3	0.37
BBBOND_0104580	C2 domain containing protein, putative	0.000703	0	1	1278	1299	1300	0.923	0.9	0.716	0.209	0.139	0.577	3	0.281
BBBOND_0402345	hypothetical protein, conserved	0.000432	0	0	0	0	106	0.969	0.897	0.756	0.15	0.108	0.576	3	0.308
BBBOND_0000030	hypothetical protein, conserved	0.00326	0	0	0	0	638	0.843	0.365	0.76	0.119	0.791	0.576	3	0.56
BBBOND_0403430	proliferating-cell nucleolar protein, putative	0.000511	0	0	0	0	830	0.587	0.079	0.447	0.887	0.881	0.576	3	0.415
BBBOND_0103415	hypothetical protein, conserved	0.008913	0	0	0	0	459	0.138	0.275	0.621	0.918	0.927	0.576	3	0.131
BBBOND_0107920	hypothetical protein	0.998846	23	0	0	0	129	0.616	0.526	0.756	0.725	0.253	0.575	4	0.394
BBBOND_0204090	RWD domain containing protein, putative	0.000622	0	0	0	0	247	0.563	0.666	0.746	0.541	0.354	0.574	4	0.249
BBBOND_0200110	hypothetical protein	0.000459	0	1	44	66	95	0.978	0.976	0.761	0.042	0.112	0.574	3	0.578
BBBOND_0104610	hypothetical protein, conserved	0.000548	0	0	0	0	1136	0.864	0.975	0.763	0.117	0.152	0.574	3	0.741
BBBOND_0108950	hypothetical protein	0.843738	27	0	0	0	85	0.88	0.98	0.756	0.166	0.084	0.573	3	0.615
BBBOND_0109210	hypothetical protein, conserved	0.000436	0	0	0	0	314	0.945	0.952	0.762	0.109	0.099	0.573	3	0.249
BBBOND_0003070	hypothetical protein, conserved	0.035683	0	1	120	142	189	0.945	0.935	0.748	0.119	0.12	0.573	3	0.624
BBBOND_0108300	DNA mismatch repair protein, putative	0.028943	0	0	0	0	1108	0.272	0.289	0.709	0.795	0.801	0.573	3	0.37
BBBOND_0300490	hypothetical protein, conserved	0.044497	0	0	0	0	221	0.935	0.83	0.744	0.079	0.279	0.573	3	0.707
BBBOND_0300960	ABC transporter, ATP-binding domain containing protein, putative	0.265333	0	5	7	242	557	0.353	0.278	0.746	0.762	0.725	0.573	3	0.64
BBBOND_0100100	heat shock protein 70, putative	0.001995	0	0	0	0	654	0.734	0.548	0.736	0.607	0.238	0.573	4	0.317
BBBOND_0107600	MCM8, putative	0.021929	0	0	0	0	354	0.177	0.211	0.739	0.858	0.879	0.573	3	0.388
BBBOND_0109910	hypothetical protein	0.002674	0	1	100	122	146	0.97	0.907	0.772	0.076	0.137	0.572	3	0.225
BBBOND_0208960	hypothetical protein	0.01092	0	0	0	0	82	0.992	0.968	0.76	0.062	0.078	0.572	3	0.721
BBBOND_0203570	peptide chain release factor 2, putative	0.150567	0	0	0	0	329	0.286	0.865	0.596	0.853	0.26	0.572	3	0.221
BBBOND_0303390	hypothetical protein, conserved	0.00102	0	1	903	925	999	0.908	0.939	0.719	0.148	0.148	0.572	3	0.264
BBBOND_0104790	ATP-dependent DNA helicase, RecQ family protein, putative	0.001247	0	0	0	0	818	0.919	0.966	0.752	0.095	0.126	0.572	3	0.236
BBBOND_0304360	hypothetical protein, conserved	0.001192	0	0	0	0	307	0.833	0.915	0.741	0.23	0.14	0.572	3	0.414
BBBOND_0211270	anti-silencing protein, ASF1-like family protein, putative	0.001414	0	0	0	0	430	0.64	0.197	0.73	0.561	0.734	0.572	4	0.098
BBBOND_0104410	hypothetical protein	0.902703	29	1	7	29	252	0.739	0.434	0.639	0.754	0.293	0.572	3	0.56
BBBOND_0301510	hypothetical protein	0.003558	0	0	0	0	88	0.989	0.941	0.751	0.082	0.093	0.571	3	0.326
BBBOND_0404840	Transcription factor TFIIIB component B	0.183649	0	0	0	0	244	0.201	0.209	0.695	0.863	0.888	0.571	3	0.35
BBBOND_0109550	hypothetical protein	0.001819	0	0	0	0	163	0.552	0.352	0.738	0.708	0.503	0.571	4	0.279
BBBOND_0206210	hypothetical protein	0.90019	21	0	0	0	340	0.15	0.159	0.683	0.952	0.913	0.571	3	0.581
BBBOND_0311970	PCI domain containing protein, putative	0.004005	0	0	0	0	601	0.939	0.93	0.757	0.087	0.135	0.57	3	0.863
BBBOND_0306230	hypothetical protein, conserved	0.001063	0	0	0	0	190	0.942	0.871	0.758	0.134	0.144	0.57	3	0.208
BBBOND_0208540	hypothetical protein, conserved	0.001772	0	0	0	0	377	0.764	0.444	0.742	0.131	0.767	0.57	3	0.737
BBBOND_0203370	hypothetical protein	0.005326	0	2	72	122	163	0.642	0.602	0.759	0.122	0.725	0.57	4	0.872
BBBOND_0102900	hypothetical protein, conserved	0.011974	0	0	0	0	949	0.171	0.256	0.553	0.966	0.906	0.57	3	0.226
BBBOND_0210390	Polyadenylate-binding protein	0.00178	0	0	0	0	215	0.721	0.612	0.34	0.744	0.435	0.57	3	0.26
BBBOND_0100260	glutamine cyclotransferase, putative	0.012251	0	1	13	30	337	0.934	0.688	0.752	0.136	0.337	0.569	3	0.165
BBBOND_0205390	hypothetical protein, conserved	0.057788	0	1	852	874	894	0.843	0.962	0.744	0.192	0.103	0.569	3	0.38
BBBOND_0202040	hypothetical protein, conserved	0.000542	0	3	77	244	248	0.96	0.967	0.753	0.074	0.09	0.569	3	0.792
BBBOND_0312230	hypothetical protein, conserved	0.00212	0	0	0	0	201	0.982	0.969	0.756	0.058	0.081	0.569	3	0.485
BBBOND_0303020	hypothetical protein, conserved	0.001514	0	0	0	0	212	0.145	0.243	0.7	0.888	0.867	0.569	3	0.245
BBBOND_0306280	VACUOLAR PROTEIN SORTING (VPS33), putative	0.002772	0	0	0	0	752	0.942	0.876	0.771	0.113	0.138	0.568	3	0.723
BBBOND_0005740	hypothetical protein, conserved	0.004769	0	0	0	0	189	0.97	0.893	0.769	0.073	0.135	0.568	3	0.778
BBBOND_0003120	hypothetical protein, conserved	0.080461	0	1	126	148	189	0.328	0.778	0.769	0.793	0.174	0.568	3	0.901
BBBOND_0101950	hypothetical protein	0.000412	0	0	0	0	86	0.916	0.844	0.738	0.164	0.176	0.568	3	0.264
BBBOND_0104960	cytidine triphosphate synthetase, putative	0.017779	0	0	0	0	564	0.278	0.318	0.659	0.776	0.807	0.568	3	0.251
BBBOND_0305760	hypothetical protein	0.003144	0	1	118	140	193	0.242	0.232	0.743	0.837	0.788	0.568	3	0.703
BBBOND_0210615	hypothetical protein, conserved	0.032183	0	0	0	0	163	0.757	0.808	0.357	0.258	0.66	0.568	3	0.195
BBBOND_0309320	hypothetical protein, conserved	0.001911	0	0	0	0	670	0.802	0.679	0.507	0.307	0.546	0.568	4	0.191
BBBOND_0311190	hypothetical protein	0.003718	0	1	79	101	175	0.541	0.319	0.48	0.712	0.787	0.568	3	0.449
BBBOND_0206850	hypothetical protein, conserved	0.001258	0	0	0	0	504	0.893	0.935	0.758	0.108	0.14	0.567	3	0.626
BBBOND_0211570	hypothetical protein, conserved	0.000856	0	0	0	0	1286	0.882	0.888	0.768	0.095	0.2	0.567	3	0.81
BBBOND_0100920	hypothetical protein, conserved	0.0053	0	0	0	0	377	0.162	0.423	0.656	0.85	0.746	0.567	3	0.229
BBBOND_0305270	membrane protein, putative	0.178472	0	9	135	762	796	0.56	0.083	0.373	0.924	0.893	0.567	3	0.735
BBBOND_0310000	hypothetical protein	0.000555	0	0	0	0	350	0.978	0.949	0.739	0.061	0.101	0.566	3	0.233
BBBOND_0403440	hypothetical protein, conserved	0.00058	0	0	0	0	175	0.926	0.983	0.758	0.067	0.097	0.566	3	0.869
BBBOND_0304520	60S ribosomal protein L32, putative	0.000689	0	0	0	0	132	0.98	0.958	0.757	0.074	0.063	0.566	3	0.269
BBBOND_0209470	Kinetochore protein NDC80 homolog	0.001374	0	0	0	0	600	0.938	0.981	0.76	0.054	0.097	0.566	3	0.863
BBBOND_0313170	hypothetical protein, conserved	0.001073	0	0	0	0	115	0.99	0.897	0.738	0.065	0.135	0.565	3	0.307
BBBOND_0403930	hypothetical protein	0.000787	0	0	0	0	1860	0.989	0.939	0.768	0.037	0.094	0.565	3	0.127
BBBOND_0005720	hypothetical protein, conserved	0.003447	0	0	0	0	719	0.922	0.802	0.759	0.076	0.268	0.565	3	0.553
BBBOND_0313890	hypothetical protein	0.013998	0	0	0	0	157	0.114	0.518	0.567	0.816	0.808	0.565	4	0.311
BBBOND_0101120	ATPase, AAA family protein, putative	0.004162	0	0	0	0	946	0.792	0.643	0.746	0.299	0.339	0.564	3	0.459
BBBOND_0109800	helicase, putative	0.001325	0	0	0	0	599	0.851	0.788	0.75	0.264	0.169	0.564	3	0.402
BBBOND_0402470	membrane protein, putative	0.085591	0	8	7	344	520	0.788	0.932	0.756	0.135	0.207	0.564	3	0.912
BBBOND_0002360	hypothetical protein, conserved	0.000365	0	1	1716	1738	1777	0.927	0.969	0.767	0.064	0.094	0.564	3	0.823
BBBOND_0313410	protein kinase domain containing protein, putative	0.003779	0	0	0	0	693	0.493	0.654	0.742	0.179	0.753	0.564	3	0.198
BBBOND_0310410	prenyltransferase and squalene oxidase repeat family protein, putative	0.003357	0	0	0	0	493	0.975	0.923	0.759	0.057	0.1	0.563	3	0.526
BBBOND_0207380	hypothetical protein, conserved	0.001074	0	0	0	0	307	0.246	0.199	0.66	0.843	0.867	0.563	3	0.327
BBBOND_0102200	hypothetical protein	0.191905	0	1	7	24	709	0.372	0.116	0.668	0.804	0.854	0.563	3	0.255
BBBOND_0212120	hypothetical protein, conserved	0.001255	0	0	0	0	648	0.125	0.123	0.704	0.949	0.912	0.563	3	0.285
BBBOND_0002040	hypothetical protein, conserved	0.002676	0	0	0	0	1104	0.943	0.848	0.752	0.126	0.145	0.563	3	0.866
BBBOND_0304385	hypothetical protein, conserved	0.000292	0	0	0	0	743	0.21	0.492	0.504	0.792	0.818	0.563	3	0.224
BBBOND_0203780	bromodomain containing protein, putative	0.001524	0	0	0	0	1617	0.857	0.762	0.683	0.236	0.279	0.563	3	0.471
BBBOND_0310090	hypothetical protein	0.000573	0	0	0	0	143	0.901	0.96	0.589	0.176	0.191	0.563	3	0.188
BBBOND_0203430	hypothetical protein, conserved	0.001578	0	0	0	0	364	0.897	0.872	0.757	0.151	0.135	0.562	3	0.259
BBBOND_0300300	Probable exonuclease V	0.000262	0	0	0	0	387	0.991	0.969	0.753	0.054	0.042	0.562	3	0.205
BBBOND_0404130	membrane protein, putative	0.041384	0	2	5	75	76	0.895	0.93	0.75	0.078	0.156	0.562	3	0.875
BBBOND_0210230	MORN repeat protein, putative	0.002769	0	0	0	0	1763	0.881	0.9	0.73	0.176	0.122	0.562	3	0.298
BBBOND_0110250	hypothetical protein, conserved	0.000909	0	0	0	0	398	0.875	0.72	0.754	0.199	0.259	0.561	3	0.371
BBBOND_0401740	Transmembrane emp24 domain-containing protein 2	0.943122	21	2	5	195	205	0.118	0.115	0.765	0.871	0.937	0.561	3	0.261
BBBOND_0402680	hypothetical protein, conserved	0.002091	0	0	0	0	337	0.778	0.814	0.673	0.401	0.137	0.561	3	0.291
BBBOND_0005220	hypothetical protein, conserved	0.001354	0	0	0	0	71	0.946	0.951	0.759	0.062	0.085	0.561	3	0.75
BBBOND_0312360	Trm112p-like protein, putative	0.005881	0	0	0	0	161	0.764	0.194	0.507	0.833	0.506	0.561	4	0.296
BBBOND_0204610	Plasmodium falciparum CPW-WPC domain containing protein, putative	0.904781	20	1	7	29	619	0.074	0.116	0.75	0.937	0.925	0.56	3	0.179
BBBOND_0308380	REGULATOR OF TELOMERE ELONGATION HELICASE 1, putative	0.002976	0	0	0	0	1042	0.945	0.922	0.749	0.065	0.118	0.56	3	0.396
BBBOND_0003430	hypothetical protein, conserved	0.000409	0	1	740	762	808	0.896	0.866	0.749	0.092	0.196	0.56	3	0.582
BBBOND_0109780	aspartyl aminopeptidase, putative	0.001553	0	0	0	0	446	0.628	0.664	0.746	0.166	0.596	0.56	4	0.362
BBBOND_0400210	putative, 30S ribosomal protein S6	0.002655	0	0	0	0	200	0.837	0.835	0.421	0.157	0.548	0.56	3	0.404
BBBOND_0111020	hypothetical protein	0.000676	0	0	0	0	89	0.979	0.959	0.753	0.043	0.062	0.559	3	0.309
BBBOND_0102340	dynamin central region family protein, putative	0.004057	0	0	0	0	693	0.872	0.927	0.758	0.122	0.118	0.559	3	0.757
BBBOND_0308720	VOLTAGE-GATED CATION CHANNEL (CALCIUM AND SODIUM), putative	0.006482	0	5	102	335	716	0.095	0.172	0.64	0.964	0.922	0.559	3	0.737
BBBOND_0307730	protein kinase domain containing protein, putative	0.001557	0	0	0	0	612	0.19	0.281	0.587	0.944	0.795	0.559	3	0.518
BBBOND_0105950	hypothetical protein, conserved	0.114851	0	0	0	0	1007	0.42	0.162	0.346	0.928	0.937	0.559	-3	0.378
BBBOND_0211800	hypothetical protein	0.006851	0	1	86	108	134	0.963	0.95	0.763	0.051	0.062	0.558	3	0.472
BBBOND_0102250	DNA polymerase family B family protein, putative	0.001877	0	0	0	0	1630	0.847	0.866	0.746	0.167	0.158	0.557	3	0.326
BBBOND_0102755	DNA-directed RNA polymerase 2 subunit, putative	0.000695	0	3	38	155	184	0.583	0.916	0.756	0.345	0.184	0.557	3	0.584
BBBOND_0104730	phosphate transporter, putative	0.110263	0	9	7	542	557	0.4	0.095	0.711	0.82	0.757	0.557	3	0.873
BBBOND_0311370	hypothetical protein, conserved	0.077529	0	0	0	0	227	0.462	0.653	0.746	0.691	0.234	0.557	3	0.131
BBBOND_0202460	hypothetical protein, conserved	0.000816	0	0	0	0	473	0.77	0.686	0.726	0.42	0.181	0.557	3	0.296
BBBOND_0313980	hypothetical protein	0.005694	0	1	1477	1499	1540	0.443	0.355	0.343	0.807	0.836	0.557	-3	0.774
BBBOND_0201420	hypothetical protein, conserved	0.004284	0	0	0	0	410	0.978	0.98	0.777	0.021	0.026	0.556	3	0.51
BBBOND_0102310	papain family cysteine protease containing protein, putative	0.000806	0	1	47	69	423	0.815	0.953	0.767	0.111	0.135	0.556	3	0.256
BBBOND_0106050	hypothetical protein, conserved	0.000478	0	0	0	0	125	0.924	0.944	0.773	0.049	0.088	0.556	3	0.149
BBBOND_0104120	nucleolar protein NOP5, putative	0.002056	0	0	0	0	439	0.252	0.412	0.545	0.741	0.829	0.556	3	0.529
BBBOND_0309060	hypothetical protein, conserved	0.001138	0	0	0	0	472	0.95	0.839	0.763	0.089	0.136	0.555	3	0.232
BBBOND_0203380	hypothetical protein	0.001628	0	0	0	0	78	0.857	0.942	0.746	0.135	0.094	0.555	3	0.321
BBBOND_0313760	hypothetical protein	0.000793	0	0	0	0	172	0.899	0.968	0.758	0.054	0.098	0.555	3	0.32
BBBOND_0001560	hypothetical protein, conserved	0.007209	0	1	128	150	189	0.933	0.876	0.764	0.086	0.115	0.555	3	0.694
BBBOND_0109700	ATPase AAA type domain containing protein, putative	0.002059	0	0	0	0	733	0.847	0.911	0.745	0.09	0.182	0.555	3	0.357
BBBOND_0104760	hypothetical protein	0.001873	0	0	0	0	71	0.93	0.863	0.755	0.08	0.148	0.555	3	0.644
BBBOND_0102580	hypothetical protein, conserved	0.004578	0	0	0	0	221	0.939	0.926	0.767	0.067	0.077	0.555	3	0.817
BBBOND_0207630	hypothetical protein, conserved	0.899866	18	0	0	0	221	0.204	0.23	0.541	0.915	0.885	0.555	3	0.639
BBBOND_0305140	hypothetical protein	0.001822	0	0	0	0	264	0.88	0.764	0.417	0.382	0.334	0.555	-3	0.303
BBBOND_0107960	SNARE protein, putative	0.003448	0	1	198	215	216	0.681	0.923	0.729	0.095	0.349	0.555	3	0.706
BBBOND_0309370	DEAD/DEAH box domain containing protein, putative	0.000746	0	0	0	0	839	0.941	0.843	0.759	0.072	0.154	0.554	3	0.483
BBBOND_0109080	hypothetical protein	0.00662	0	0	0	0	79	0.916	0.945	0.748	0.043	0.118	0.554	3	0.277
BBBOND_0105990	helicase, putative	0.00564	0	0	0	0	326	0.887	0.84	0.748	0.13	0.163	0.554	3	0.332
BBBOND_0005040	hypothetical protein, conserved	0.003447	0	0	0	0	246	0.922	0.802	0.752	0.067	0.226	0.554	3	0.321
BBBOND_0311660	RIBOPHORIN I, putative	0.261901	0	2	7	592	595	0.942	0.936	0.771	0.014	0.109	0.554	3	0.384
BBBOND_0102230	hypothetical protein	0.000306	0	0	0	0	85	0.935	0.903	0.738	0.085	0.111	0.554	3	0.265
BBBOND_0101450	hypothetical protein	0.000306	0	0	0	0	85	0.935	0.903	0.738	0.085	0.111	0.554	3	0.265
BBBOND_0001850	hypothetical protein, conserved	0.11102	0	1	305	327	366	0.294	0.138	0.61	0.906	0.824	0.554	3	0.684
BBBOND_0108130	hypothetical protein	0.004245	0	0	0	0	225	0.917	0.933	0.73	0.099	0.091	0.554	3	0.145
BBBOND_0304060	nuclear movement family protein, putative	0.002716	0	0	0	0	303	0.825	0.881	0.761	0.126	0.179	0.554	3	0.18
BBBOND_0003960	hypothetical protein, conserved	0.060134	0	1	1784	1806	1847	0.208	0.169	0.519	0.939	0.935	0.554	3	0.854
BBBOND_0208300	GCC2 and GCC3 domain containing protein, putative	0.765067	18	8	2183	2749	3014	0.186	0.179	0.693	0.882	0.83	0.554	3	0.386
BBBOND_0110140	DNA gyrase subunit B, putative	0.584811	35	1	13	35	994	0.246	0.278	0.573	0.879	0.795	0.554	3	0.391
BBBOND_0108350	cell division control protein 2, putative	0.000607	0	0	0	0	295	0.887	0.714	0.654	0.238	0.276	0.554	3	0.339
BBBOND_0108500	hypothetical protein, conserved	0.000601	0	0	0	0	1186	0.949	0.888	0.759	0.054	0.113	0.553	3	0.811
BBBOND_0204550	hypothetical protein	0.763935	14	0	0	0	59	0.937	0.888	0.73	0.131	0.08	0.553	3	unknown
BBBOND_0311390	SNARE domain containing protein, putative	0.001666	0	1	288	310	313	0.974	0.893	0.761	0.049	0.088	0.553	3	0.907
BBBOND_0208410	peptide chain release factor 1, putative	0.354146	0	0	0	0	338	0.125	0.077	0.691	0.969	0.902	0.553	3	0.328
BBBOND_0304970	hypothetical protein, conserved	0.058396	0	0	0	0	140	0.919	0.644	0.738	0.246	0.216	0.553	3	0.154
BBBOND_0000820	hypothetical protein, conserved	0.000898	0	1	812	834	873	0.942	0.928	0.752	0.065	0.071	0.552	3	0.608
BBBOND_0211170	hypothetical protein, conserved	0.001946	0	4	3414	3563	3627	0.898	0.892	0.751	0.075	0.145	0.552	3	0.327
BBBOND_0310270	hypothetical protein	0.020752	0	1	136	158	177	0.938	0.767	0.738	0.161	0.157	0.552	3	0.247
BBBOND_0005170	hypothetical protein, conserved	0.000889	0	1	1766	1788	1827	0.818	0.992	0.724	0.097	0.13	0.552	3	0.903
BBBOND_0208180	hypothetical protein	0.002222	0	0	0	0	125	0.915	0.927	0.531	0.132	0.257	0.552	3	0.174
BBBOND_0000890	hypothetical protein, conserved	0.000948	0	1	15	33	119	0.518	0.941	0.73	0.466	0.103	0.552	3	0.191
BBBOND_0210330	SET domain containing protein, putative	0.003026	0	0	0	0	881	0.163	0.267	0.649	0.873	0.809	0.552	3	0.29
BBBOND_0311960	hypothetical protein, conserved	0.0049	0	0	0	0	610	0.951	0.948	0.756	0.056	0.044	0.551	3	0.094
BBBOND_0101770	hypothetical protein	0.000292	0	0	0	0	85	0.94	0.844	0.738	0.108	0.126	0.551	3	0.262
BBBOND_0111040	DnaJ domain containing protein, putative	0.022763	0	5	35	373	378	0.104	0.14	0.751	0.945	0.813	0.551	3	0.797
BBBOND_0304030	cytidylyltransferase family protein, putative	0.090118	0	0	0	0	210	0.191	0.176	0.624	0.876	0.886	0.551	3	0.282
BBBOND_0202600	1-phosphatidylinositol 4-kinase, putative	0.00192	0	0	0	0	1226	0.92	0.92	0.745	0.061	0.104	0.55	3	0.69
BBBOND_0100380	hypothetical protein	0.000754	0	0	0	0	348	0.94	0.899	0.758	0.063	0.091	0.55	3	0.687
BBBOND_0309190	hypothetical protein	0.277329	0	1	7	29	62	0.97	0.948	0.769	0.013	0.048	0.55	3	0.522
BBBOND_0211290	isy1-like splicing family protein, putative	0.000445	0	0	0	0	240	0.885	0.929	0.749	0.072	0.115	0.55	3	0.533
BBBOND_0109170	hypothetical protein, conserved	0.000569	0	0	0	0	269	0.89	0.873	0.749	0.134	0.103	0.55	3	0.178
BBBOND_0107290	hypothetical protein	0.000534	0	0	0	0	87	0.909	0.919	0.742	0.079	0.103	0.55	3	0.716
BBBOND_0102940	hypothetical protein, conserved	0.00085	0	0	0	0	327	0.571	0.263	0.722	0.442	0.754	0.55	3	0.089
BBBOND_0301860	eukaryotic translation initiation factor 3 subunit 7, putative	0.002646	0	0	0	0	554	0.46	0.124	0.39	0.896	0.88	0.55	-3	0.145
BBBOND_0306410	30S ribosomal protein S15, putative	0.729254	22	0	0	0	299	0.326	0.089	0.411	0.981	0.94	0.549	-3	0.616
BBBOND_0404170	85 kDa calcium-independent phospholipase A2	0.00076	0	0	0	0	655	0.866	0.876	0.753	0.107	0.143	0.549	3	0.256
BBBOND_0312090	hypothetical protein	0.001681	0	0	0	0	78	0.882	0.951	0.729	0.092	0.091	0.549	3	0.322
BBBOND_0207790	RNB-like domain containing protein, putative	0.00104	0	0	0	0	988	0.909	0.78	0.759	0.137	0.156	0.548	3	0.218
BBBOND_0207600	hypothetical protein	0.967688	19	0	0	0	150	0.229	0.242	0.755	0.717	0.799	0.548	3	0.561
BBBOND_0101570	hypothetical protein	0.018283	0	0	0	0	86	0.86	0.839	0.611	0.162	0.269	0.548	3	0.301
BBBOND_0105270	hypothetical protein, conserved	0.000984	0	0	0	0	303	0.892	0.87	0.74	0.122	0.112	0.547	3	0.738
BBBOND_0404820	ubiquitin-conjugating enzyme E2, putative	0.002639	0	0	0	0	168	0.943	0.895	0.675	0.116	0.107	0.547	3	0.37
BBBOND_0003410	hypothetical protein, conserved	0.000691	0	0	0	0	572	0.201	0.065	0.725	0.928	0.815	0.547	3	0.878
BBBOND_0307230	leucyl-tRNA synthetase, putative	0.001292	0	0	0	0	1120	0.908	0.91	0.753	0.053	0.108	0.546	3	0.493
BBBOND_0403350	hypothetical protein, conserved	0.000194	0	1	195	217	221	0.84	0.988	0.764	0.068	0.072	0.546	3	0.752
BBBOND_0210980	5'-AMP-ACTIVATED PROTEIN KINASE,putative	0.004174	0	0	0	0	355	0.6	0.933	0.716	0.268	0.214	0.546	3	0.114
BBBOND_0002850	hypothetical protein, conserved	0.004174	0	0	0	0	355	0.6	0.933	0.716	0.268	0.214	0.546	3	0.114
BBBOND_0209700	hypothetical protein	0.03681	0	0	0	0	88	0.959	0.829	0.733	0.147	0.064	0.546	3	0.687
BBBOND_0209660	hypothetical protein	0.03681	0	0	0	0	88	0.959	0.829	0.733	0.147	0.064	0.546	3	0.687
BBBOND_0305930	hypothetical protein, conserved	0.001211	0	0	0	0	1372	0.859	0.904	0.751	0.08	0.137	0.546	3	0.63
BBBOND_0303400	hypothetical protein, conserved	0.003363	0	0	0	0	485	0.492	0.864	0.769	0.207	0.399	0.546	-3	0.591
BBBOND_0102360	hypothetical protein	0.001818	0	0	0	0	249	0.292	0.606	0.763	0.562	0.508	0.546	4	0.3
BBBOND_0403050	hypothetical protein, conserved	0.001601	0	1	205	227	231	0.824	0.822	0.737	0.206	0.142	0.546	3	0.654
BBBOND_0303460	hypothetical protein, conserved	0.00063	0	0	0	0	298	0.641	0.51	0.645	0.638	0.298	0.546	4	0.122
BBBOND_0303250	hypothetical protein	0.002608	0	2	5	61	90	0.899	0.918	0.761	0.057	0.091	0.545	3	0.159
BBBOND_0301870	patatin-like phospholipase family protein, putative	0.7081	28	0	0	0	1216	0.286	0.116	0.75	0.853	0.721	0.545	3	0.492
BBBOND_0402790	hypothetical protein, conserved	0.002751	0	0	0	0	124	0.948	0.896	0.739	0.082	0.062	0.545	3	0.177
BBBOND_0210200	hypothetical protein, conserved	0.012002	0	0	0	0	215	0.849	0.866	0.745	0.1	0.161	0.544	3	0.208
BBBOND_0211930	hypothetical protein	0.002132	0	0	0	0	638	0.548	0.254	0.727	0.413	0.78	0.544	3	0.093
BBBOND_0204840	SPOC domain containing protein, putative	0.000735	0	0	0	0	248	0.633	0.565	0.671	0.686	0.166	0.544	4	0.087
BBBOND_0002220	hypothetical protein, conserved	0.002279	0	1	1816	1838	1877	0.963	0.746	0.766	0.094	0.151	0.544	3	0.878
BBBOND_0308730	hypothetical protein, conserved	0.000403	0	0	0	0	488	0.407	0.608	0.718	0.704	0.281	0.544	3	0.231
BBBOND_0300750	FAD binding domain containing protein, putative	0.013273	0	0	0	0	530	0.453	0.282	0.512	0.701	0.772	0.544	3	0.305
BBBOND_0310620	hypothetical protein, conserved	0.001331	0	0	0	0	155	0.889	0.883	0.75	0.084	0.111	0.543	3	0.243
BBBOND_0105130	hypothetical protein, conserved	0.001487	0	0	0	0	455	0.934	0.773	0.755	0.111	0.14	0.543	3	0.233
BBBOND_0308770	ATP-BINDING CASSETTE TRANSPORTER, putative	0.001882	0	9	132	1109	1547	0.949	0.837	0.753	0.079	0.096	0.543	3	0.63
BBBOND_0209630	hypothetical protein	0.018913	0	1	58	80	94	0.873	0.863	0.751	0.049	0.181	0.543	3	0.553
BBBOND_0109160	hypothetical protein, conserved	0.00095	0	1	57	79	300	0.91	0.879	0.752	0.068	0.107	0.543	3	0.435
BBBOND_0403010	fructose-1,6-bisphosphate aldolase, putative	0.00145	0	0	0	0	360	0.885	0.887	0.726	0.088	0.129	0.543	3	0.339
BBBOND_0405890	hypothetical protein, conserved	0.000806	0	0	0	0	257	0.666	0.719	0.607	0.551	0.17	0.543	4	0.822
BBBOND_0108310	ribonucleoside-diphosphate reductase small subunit, putative	0.000269	0	1	174	196	339	0.948	0.916	0.748	0.03	0.069	0.542	3	0.759
BBBOND_0109760	Set1/Ash2 histone methyltransferase complex subunit ASH2	0.00171	0	0	0	0	321	0.835	0.856	0.743	0.11	0.165	0.542	3	0.173
BBBOND_0309430	hypothetical protein	0.007118	0	0	0	0	135	0.729	0.805	0.748	0.148	0.282	0.542	3	0.27
BBBOND_0102890	50S ribosomal subunit L24, putative	0.028924	0	0	0	0	248	0.621	0.652	0.533	0.636	0.269	0.542	4	0.208
BBBOND_0309180	hypothetical protein	0.012828	0	0	0	0	60	0.938	0.92	0.705	0.085	0.064	0.542	3	unknown
BBBOND_0107850	membrane protein, putative	0.93997	18	4	221	350	381	0.073	0.414	0.6	0.881	0.744	0.542	3	0.545
BBBOND_0400390	hypothetical protein, conserved	0.930353	22	0	0	0	212	0.245	0.255	0.396	0.906	0.909	0.542	-3	0.136
BBBOND_0206900	hypothetical protein, conserved	0.623406	18	1	7	29	592	0.038	0.138	0.75	0.929	0.85	0.541	3	0.176
BBBOND_0401610	hypothetical protein	0.002113	0	0	0	0	417	0.939	0.842	0.754	0.071	0.097	0.541	3	0.724
BBBOND_0306550	hypothetical protein, conserved	0.000907	0	0	0	0	626	0.842	0.905	0.754	0.1	0.106	0.541	3	0.655
BBBOND_0106230	hypothetical protein	0.024074	0	2	12	81	141	0.797	0.689	0.76	0.146	0.315	0.541	3	0.762
BBBOND_0307460	hypothetical protein, conserved	0.001202	0	0	0	0	377	0.827	0.898	0.743	0.146	0.089	0.541	3	0.242
BBBOND_0205220	hypothetical protein	0.929874	25	1	4	26	79	0.684	0.355	0.758	0.774	0.127	0.54	3	0.527
BBBOND_0403520	50S ribosomal protein L33, putative	0.960883	22	1	4	26	107	0.963	0.893	0.766	0.009	0.069	0.54	3	0.398
BBBOND_0002510	hypothetical protein, conserved	0.003553	0	1	1528	1550	1589	0.94	0.746	0.764	0.122	0.127	0.54	3	0.818
BBBOND_0305610	hypothetical protein	0.897944	19	1	223	245	299	0.188	0.284	0.726	0.74	0.762	0.54	3	0.377
BBBOND_0205950	hypothetical protein	0.003059	0	0	0	0	310	0.878	0.742	0.611	0.251	0.22	0.54	3	0.189
BBBOND_0108030	vacuolar sorting protein 28, putative	0.001036	0	0	0	0	218	0.837	0.752	0.735	0.099	0.279	0.54	3	0.712
BBBOND_0401180	cell cycle control related protein, putative	0.000417	0	0	0	0	375	0.591	0.639	0.65	0.664	0.154	0.54	4	0.364
BBBOND_0205280	membrane protein, putative	0.001581	0	0	0	0	330	0.548	0.307	0.725	0.657	0.464	0.54	3	0.241
BBBOND_0305810	hypothetical protein, conserved	0.000707	0	0	0	0	224	0.905	0.809	0.755	0.089	0.136	0.539	3	0.233
BBBOND_0312030	hypothetical protein, conserved	0.001078	0	0	0	0	449	0.967	0.878	0.75	0.042	0.057	0.539	3	0.207
BBBOND_0306130	phenylalanyl-tRNA synthetase family protein, putative	0.002824	0	0	0	0	512	0.884	0.802	0.759	0.115	0.137	0.539	3	0.485
BBBOND_0204890	hypothetical protein, conserved	0.006171	0	10	15	1319	1800	0.074	0.138	0.75	0.903	0.832	0.539	3	0.869
BBBOND_0101190	hypothetical protein, conserved	0.000232	0	0	0	0	463	0.789	0.907	0.759	0.081	0.159	0.539	3	0.796
BBBOND_0207890	hypothetical protein, conserved	0.002583	0	0	0	0	4961	0.634	0.858	0.723	0.247	0.235	0.539	3	0.443
BBBOND_0310350	RNA recognition motif domain containing protein, putative	0.000775	0	0	0	0	685	0.949	0.9	0.744	0.027	0.068	0.538	3	0.207
BBBOND_0101710	ribosomal protein L24, putative	0.000286	0	0	0	0	234	0.849	0.908	0.742	0.074	0.115	0.538	3	0.214
BBBOND_0308940	Translocation protein Sec62, putative	0.001612	0	2	138	187	375	0.899	0.9	0.77	0.053	0.069	0.538	3	0.825
BBBOND_0201630	hypothetical protein, conserved	0.000875	0	1	142	161	252	0.151	0.293	0.538	0.859	0.847	0.538	3	0.219
BBBOND_0400200	hypothetical protein, conserved	0.002627	0	3	225	355	359	0.19	0.271	0.54	0.853	0.838	0.538	3	0.744
BBBOND_0107690	hypothetical protein, conserved	0.004631	0	1	1212	1234	1235	0.187	0.189	0.612	0.832	0.87	0.538	3	0.387
BBBOND_0403460	orotate phosphoribosyltransferase, putative	0.000396	0	0	0	0	211	0.889	0.886	0.748	0.065	0.098	0.537	3	0.298
BBBOND_0206070	hypothetical protein	0.986901	20	0	0	0	318	0.056	0.131	0.756	0.897	0.847	0.537	3	0.841
BBBOND_0001070	hypothetical protein, conserved	0.00056	0	0	0	0	215	0.896	0.851	0.768	0.066	0.102	0.537	3	0.778
BBBOND_0200200	SURFEIT LOCUS domain containg PROTEIN,putative	0.00529	0	1	225	247	549	0.188	0.238	0.697	0.835	0.725	0.537	3	0.206
BBBOND_0313880	hypothetical protein	0.001274	0	1	1799	1821	1862	0.926	0.784	0.751	0.091	0.126	0.536	3	0.84
BBBOND_0002950	hypothetical protein, conserved	0.000592	0	1	684	706	745	0.809	0.891	0.759	0.098	0.122	0.536	3	0.558
BBBOND_0003470	hypothetical protein, conserved	0.000849	0	1	1774	1796	1837	0.913	0.807	0.757	0.08	0.121	0.536	3	0.888
BBBOND_0106980	SPLICING FACTOR U2AF-ASSOCIATED PROTEIN, putative	0.00105	0	0	0	0	389	0.83	0.872	0.751	0.072	0.157	0.536	3	0.355
BBBOND_0107720	glycerophosphoryl diester phosphodiesterase, putative	0.004418	0	0	0	0	347	0.296	0.16	0.496	0.888	0.838	0.536	-3	0.236
BBBOND_0100820	hypothetical protein	0.020248	0	0	0	0	87	0.86	0.811	0.611	0.152	0.246	0.536	3	0.237
BBBOND_0104870	cAMP-dependent protein kinase regulatory subunit, putative	0.000532	0	0	0	0	316	0.899	0.83	0.759	0.055	0.131	0.535	3	0.31
BBBOND_0310730	hypothetical protein, conserved	0.006193	0	0	0	0	146	0.872	0.741	0.766	0.033	0.262	0.535	3	0.303
BBBOND_0003870	hypothetical protein, conserved	0.001849	0	1	1907	1929	1970	0.699	0.765	0.745	0.264	0.201	0.535	3	0.882
BBBOND_0400530	Autophagy-related protein 3	0.016555	0	0	0	0	254	0.57	0.298	0.733	0.309	0.761	0.534	3	0.17
BBBOND_0107220	RIBOSOMAL PROTEIN L7AE FAMILY MEMBER protein, putative	0.000692	0	0	0	0	309	0.909	0.881	0.742	0.073	0.064	0.534	3	0.312
BBBOND_0307150	membrane protein, putative	0.001815	0	0	0	0	774	0.129	0.14	0.691	0.859	0.849	0.534	3	0.542
BBBOND_0308030	membrane protein, putative	0.061171	0	1	12	34	298	0.747	0.876	0.767	0.116	0.158	0.533	3	0.089
BBBOND_0000400	hypothetical protein, conserved	0.000637	0	0	0	0	906	0.903	0.82	0.722	0.072	0.15	0.533	3	0.915
BBBOND_0310630	hypothetical protein	0.002412	0	0	0	0	64	0.922	0.938	0.619	0.102	0.086	0.533	3	0.522
BBBOND_0206100	hypothetical protein	0.001288	0	0	0	0	72	0.948	0.807	0.748	0.078	0.083	0.533	3	0.604
BBBOND_0100210	hypothetical protein	0.001876	0	1	2896	2918	2969	0.891	0.836	0.728	0.059	0.15	0.533	3	0.914
BBBOND_0110440	hypothetical protein, conserved	0.000378	0	9	88	617	848	0.923	0.87	0.758	0.033	0.082	0.533	3	0.641
BBBOND_0209240	actin-related, putative	0.000656	0	0	0	0	536	0.13	0.272	0.615	0.807	0.843	0.533	3	0.285
BBBOND_0004660	hypothetical protein, conserved	0.022519	0	1	1712	1734	1773	0.522	0.076	0.396	0.813	0.856	0.533	3	0.843
BBBOND_0208660	hypothetical protein, conserved	0.001406	0	0	0	0	380	0.892	0.926	0.757	0.023	0.062	0.532	3	0.46
BBBOND_0005320	hypothetical protein, conserved	0.000645	0	1	1436	1458	1497	0.91	0.82	0.703	0.074	0.155	0.532	3	0.857
BBBOND_0401270	hypothetical protein	0.00287	0	0	0	0	424	0.855	0.863	0.749	0.064	0.131	0.532	3	0.46
BBBOND_0313070	50S RIBOSOMAL PROTEIN L21, putative	0.000642	0	0	0	0	303	0.986	0.942	0.629	0.06	0.045	0.532	3	0.114
BBBOND_0109340	lactate dehydrogenase, putative	0.003967	0	0	0	0	322	0.239	0.518	0.533	0.67	0.7	0.532	4	0.351
BBBOND_0302150	Rab1b, putative	0.001545	0	0	0	0	234	0.427	0.238	0.432	0.764	0.801	0.532	-3	0.204
BBBOND_0203580	MIF4G domain containing protein, putative	0.003297	0	0	0	0	1195	0.955	0.912	0.745	0.011	0.033	0.531	3	0.267
BBBOND_0305980	hypothetical protein, conserved	0.000686	0	0	0	0	170	0.821	0.775	0.76	0.114	0.185	0.531	3	0.443
BBBOND_0100350	hypothetical protein	0.864176	25	0	0	0	284	0.09	0.075	0.689	0.933	0.868	0.531	3	0.504
BBBOND_0200370	hypothetical protein, conserved	0.002138	0	0	0	0	213	0.818	0.769	0.634	0.262	0.17	0.531	3	0.087
BBBOND_0313910	hypothetical protein	0.051551	0	1	1806	1828	1867	0.229	0.096	0.714	0.825	0.79	0.531	3	0.879
BBBOND_0203900	hypothetical protein, conserved	0.001135	0	0	0	0	304	0.487	0.892	0.663	0.46	0.153	0.531	-3	0.13
BBBOND_0103810	Proliferating cell nuclear antigen, putative	0.001959	0	0	0	0	267	0.806	0.811	0.752	0.142	0.139	0.53	3	0.247
BBBOND_0205350	protein kinase domain containing protein, putative	0.023557	0	0	0	0	548	0.749	0.767	0.735	0.186	0.211	0.53	3	0.399
BBBOND_0110800	hypothetical protein	0.00282	0	0	0	0	185	0.861	0.769	0.765	0.104	0.149	0.53	3	0.863
BBBOND_0207020	hypothetical protein	0.955928	18	0	0	0	194	0.404	0.092	0.363	0.882	0.909	0.53	-3	0.805
BBBOND_0103350	WD domain, G-beta repeat containing protein, putative	0.000433	0	0	0	0	431	0.854	0.861	0.753	0.06	0.115	0.529	3	0.127
BBBOND_0405150	hypothetical protein, conserved	0.001512	0	0	0	0	379	0.817	0.875	0.761	0.041	0.152	0.529	3	0.317
BBBOND_0003670	hypothetical protein, conserved	0.001236	0	1	975	997	1036	0.862	0.789	0.757	0.107	0.131	0.529	3	0.774
BBBOND_0303520	hypothetical protein	0.001934	0	0	0	0	59	0.808	0.806	0.719	0.146	0.164	0.529	3	unknown
BBBOND_0400910	tubulin gamma chain, putative	0.000849	0	0	0	0	466	0.197	0.11	0.679	0.819	0.842	0.529	3	0.358
BBBOND_0400080	hypothetical protein	0.053351	0	1	1969	1991	2046	0.152	0.287	0.618	0.8	0.786	0.529	3	0.437
BBBOND_0309850	hypothetical protein	0.003289	0	0	0	0	95	0.922	0.842	0.684	0.08	0.11	0.528	3	0.231
BBBOND_0001310	hypothetical protein, conserved	0.001245	0	1	1622	1644	1683	0.94	0.746	0.762	0.086	0.105	0.528	3	0.834
BBBOND_0104100	hypothetical protein	0.000523	0	1	41	63	73	0.907	0.847	0.763	0.047	0.077	0.528	3	0.784
BBBOND_0103720	hypothetical protein, conserved	0.000676	0	0	0	0	202	0.955	0.858	0.756	0.02	0.051	0.528	3	0.406
BBBOND_0302340	U5 small nuclear ribonucleoprotein	0.000463	0	0	0	0	2156	0.897	0.873	0.727	0.078	0.059	0.527	3	0.307
BBBOND_0311090	VACUOLAR ATP SYNTHASE SUBUNIT H, putative	0.00063	0	0	0	0	428	0.803	0.874	0.753	0.08	0.125	0.527	3	0.807
BBBOND_0205720	transcription factor, putative	0.001037	0	0	0	0	151	0.653	0.78	0.617	0.413	0.173	0.527	3	0.215
BBBOND_0107610	DNA replication licensing factor MCM8	0.002054	0	0	0	0	446	0.275	0.077	0.592	0.854	0.837	0.527	3	0.296
BBBOND_0304000	ribose 5-phosphate isomerase A family protein, putative	0.000795	0	0	0	0	233	0.717	0.891	0.759	0.12	0.147	0.527	3	0.253
BBBOND_0108770	hypothetical protein, conserved	0.003069	0	0	0	0	585	0.202	0.16	0.518	0.857	0.899	0.527	3	0.097
BBBOND_0403600	Golgi apparatus membrane protein tvp23	0.000861	0	3	65	189	226	0.887	0.911	0.764	0.014	0.061	0.527	3	0.821
BBBOND_0103230	hypothetical protein, conserved	0.003158	0	0	0	0	510	0.782	0.913	0.59	0.2	0.152	0.527	3	0.146
BBBOND_0105340	adenylosuccinate synthetase, putative	0.053252	0	0	0	0	434	0.304	0.3	0.335	0.854	0.842	0.527	-3	0.369
BBBOND_0306750	hypothetical protein, conserved	0.001496	0	0	0	0	217	0.685	0.913	0.751	0.127	0.156	0.526	3	0.246
BBBOND_0403850	hypothetical protein	0.06465	0	2	1535	1598	1608	0.199	0.046	0.698	0.866	0.821	0.526	3	0.342
BBBOND_0004610	hypothetical protein, conserved	0.149453	0	1	1671	1693	1734	0.263	0.17	0.435	0.888	0.875	0.526	-3	0.829
BBBOND_0207900	hypothetical protein	0.000994	0	0	0	0	78	0.857	0.881	0.737	0.073	0.078	0.525	3	0.37
BBBOND_0405250	hypothetical protein	0.00045	0	0	0	0	72	0.775	0.93	0.726	0.09	0.106	0.525	3	0.555
BBBOND_0308320	DNA-DIRECTED RNA POLYMERASE II, III, putative	0.001435	0	0	0	0	167	0.873	0.911	0.655	0.105	0.082	0.525	3	0.121
BBBOND_0301790	cytosine deaminase, putative	0.001335	0	0	0	0	175	0.84	0.821	0.755	0.084	0.124	0.525	3	0.24
BBBOND_0306710	hypothetical protein, conserved	0.000372	0	0	0	0	945	0.873	0.878	0.752	0.041	0.079	0.525	3	0.405
BBBOND_0313690	RNA polymerase Rpb5, N-terminal domain containing protein, putative	0.000677	0	0	0	0	190	0.843	0.873	0.758	0.071	0.081	0.525	3	0.124
BBBOND_0313110	MYG1 protein, putative	0.003167	0	0	0	0	322	0.166	0.138	0.664	0.817	0.841	0.525	3	0.208
BBBOND_0104470	hypothetical protein	0.014062	0	0	0	0	71	0.552	0.748	0.737	0.259	0.327	0.525	3	0.622
BBBOND_0107230	hypothetical protein, conserved	0.002588	0	0	0	0	677	0.777	0.829	0.769	0.07	0.18	0.525	3	0.827
BBBOND_0102630	hypothetical protein, conserved	0.000444	0	0	0	0	456	0.955	0.802	0.735	0.043	0.085	0.524	3	0.802
BBBOND_0404380	hypothetical protein, conserved	0.000891	0	0	0	0	583	0.886	0.926	0.744	0.024	0.04	0.524	3	0.678
BBBOND_0108070	hypothetical protein	0.001164	0	0	0	0	421	0.844	0.811	0.738	0.086	0.142	0.524	3	0.79
BBBOND_0000410	hypothetical protein, conserved	0.000645	0	0	0	0	252	0.903	0.82	0.7	0.063	0.133	0.524	3	0.863
BBBOND_0102790	26S proteasome regulatory subunit, putative	0.001174	0	0	0	0	312	0.931	0.801	0.73	0.04	0.117	0.524	3	0.506
BBBOND_0200780	GST/eEF1-gamma domain containg protein,putative	0.025566	0	0	0	0	377	0.756	0.512	0.694	0.117	0.543	0.524	4	0.365
BBBOND_0103840	pre-mRNA processing ribonucleoprotein binding region-containing protein, putative	0.001481	0	0	0	0	496	0.428	0.762	0.733	0.117	0.579	0.524	3	0.453
BBBOND_0312410	radical SAM domain containing protein, putative	0.000843	0	0	0	0	365	0.743	0.842	0.748	0.108	0.177	0.524	3	0.279
BBBOND_0108790	retinoblastoma A associated protein, putative	0.001958	0	0	0	0	456	0.735	0.903	0.699	0.132	0.15	0.524	3	0.096
BBBOND_0200570	hypothetical protein, conserved	0.000348	0	0	0	0	250	0.858	0.842	0.749	0.077	0.089	0.523	3	0.349
BBBOND_0301910	ribosomal protein L15, putative	0.000491	0	0	0	0	198	0.78	0.951	0.761	0.037	0.088	0.523	3	0.361
BBBOND_0208800	hypothetical protein	0.001169	0	0	0	0	67	0.884	0.891	0.743	0.047	0.052	0.523	3	0.536
BBBOND_0211620	hypothetical protein, conserved	0.000709	0	0	0	0	229	0.771	0.954	0.749	0.066	0.077	0.523	3	0.417
BBBOND_0307780	SYNTAXIN, putative	0.000616	0	1	267	286	287	0.873	0.849	0.748	0.06	0.084	0.523	3	0.846
BBBOND_0402010	hypothetical protein	0.010719	0	0	0	0	68	0.797	0.946	0.707	0.094	0.072	0.523	3	0.484
BBBOND_0404780	RuvB-like 2 DNA helicase, putative	0.001473	0	0	0	0	484	0.748	0.916	0.567	0.2	0.186	0.523	3	0.282
BBBOND_0103970	guanylate kinase, putative	0.000459	0	0	0	0	220	0.904	0.813	0.725	0.081	0.094	0.523	3	0.24
BBBOND_0109860	acylphosphatase, putative	0.000731	0	0	0	0	97	0.811	0.934	0.56	0.121	0.187	0.523	3	0.328
BBBOND_0304410	RAB GDP dissociation inhibitor, putative	0.002793	0	0	0	0	659	0.246	0.191	0.659	0.736	0.785	0.523	3	0.301
BBBOND_0207835	hypothetical protein, conserved	0.001627	0	0	0	0	436	0.888	0.791	0.748	0.099	0.083	0.522	3	0.128
BBBOND_0106670	hypothetical protein	0.002038	0	0	0	0	127	0.888	0.847	0.738	0.045	0.092	0.522	3	0.438
BBBOND_0401880	Ribosome-recycling factor	0.510151	27	0	0	0	276	0.837	0.116	0.755	0.746	0.154	0.522	3	0.549
BBBOND_0205400	hypothetical protein, conserved	0.002975	0	0	0	0	135	0.907	0.861	0.618	0.107	0.119	0.522	3	0.49
BBBOND_0313210	NAC domain containing protein, putative	0.000536	0	0	0	0	264	0.884	0.806	0.765	0.055	0.095	0.521	3	0.444
BBBOND_0001630	hypothetical protein, conserved	0.003604	0	0	0	0	192	0.517	0.975	0.767	0.148	0.196	0.521	3	0.748
BBBOND_0103860	hypothetical protein, conserved	0.002349	0	0	0	0	244	0.926	0.773	0.765	0.049	0.091	0.521	3	0.459
BBBOND_0201060	BRCT domain containg protein,putative	0.000271	0	0	0	0	439	0.853	0.846	0.736	0.047	0.124	0.521	3	0.384
BBBOND_0109250	hypothetical protein	0.004217	0	0	0	0	62	0.879	0.937	0.549	0.116	0.122	0.521	3	0.522
BBBOND_0205630	Clathrin interactor 1	0.003719	0	0	0	0	430	0.902	0.542	0.737	0.13	0.295	0.521	3	0.467
BBBOND_0201810	PCI domain containing 26S proteasome non-ATPase regulatory subunit 6 protein, putative	0.000541	0	0	0	0	396	0.871	0.871	0.756	0.052	0.056	0.521	3	0.82
BBBOND_0206520	cysteinyl-tRNA synthetase, putative	0.001026	0	0	0	0	662	0.204	0.633	0.601	0.885	0.283	0.521	3	0.427
BBBOND_0300320	hypothetical protein, conserved	0.001999	0	0	0	0	521	0.83	0.815	0.587	0.191	0.181	0.521	3	0.254
BBBOND_0211880	hypothetical protein	0.001105	0	0	0	0	293	0.88	0.821	0.74	0.082	0.075	0.52	3	0.321
BBBOND_0109190	hypothetical protein, conserved	0.000555	0	2	83	404	417	0.883	0.884	0.759	0.022	0.053	0.52	3	0.284
BBBOND_0107530	TUFTELIN-INTERACTING PROTEIN 11-RELATED domain containing protein, putative	0.000944	0	0	0	0	756	0.921	0.658	0.738	0.119	0.163	0.52	3	0.458
BBBOND_0401040	PHD and RING finger domain-containing protein 1	0.000711	0	0	0	0	566	0.806	0.87	0.732	0.101	0.091	0.52	3	0.126
BBBOND_0205270	hypothetical protein, conserved	0.000401	0	0	0	0	153	0.824	0.906	0.762	0.05	0.057	0.52	3	0.869
BBBOND_0400040	hypothetical protein	0.004211	0	0	0	0	84	0.59	0.285	0.442	0.866	0.416	0.52	-3	0.426
BBBOND_0110910	hypothetical protein	0.003926	0	0	0	0	933	0.107	0.55	0.691	0.52	0.732	0.52	4	0.121
BBBOND_0404300	hypothetical protein, conserved	0.000767	0	0	0	0	635	0.811	0.824	0.754	0.089	0.118	0.519	3	0.818
BBBOND_0402170	hypothetical protein, conserved	0.000473	0	0	0	0	1738	0.843	0.797	0.763	0.086	0.107	0.519	3	0.68
BBBOND_0201720	histone 2B protein, putative	0.000323	0	0	0	0	106	0.968	0.748	0.76	0.052	0.065	0.519	3	0.569
BBBOND_0308280	hypothetical protein	0.772265	19	0	0	0	63	0.733	0.799	0.754	0.086	0.222	0.519	3	0.601
BBBOND_0310020	hypothetical protein	0.000911	0	0	0	0	350	0.808	0.838	0.738	0.089	0.121	0.519	3	0.293
BBBOND_0108080	hypothetical protein, conserved	0.001608	0	0	0	0	611	0.838	0.82	0.749	0.05	0.138	0.519	3	0.891
BBBOND_0204040	hypothetical protein, conserved	0.00106	0	0	0	0	466	0.868	0.815	0.716	0.073	0.116	0.518	3	0.889
BBBOND_0301200	protein transport protein sec61, putative	0.020101	0	8	34	459	476	0.869	0.766	0.74	0.123	0.09	0.518	3	0.878
BBBOND_0304450	SNF2 family N-terminal domain containing protein, putative	0.002383	0	0	0	0	1014	0.251	0.406	0.534	0.936	0.461	0.518	-3	0.499
BBBOND_0311800	hypothetical protein	0.003205	0	0	0	0	84	0.868	0.857	0.687	0.063	0.117	0.518	3	0.381
BBBOND_0205940	transcriptional regulator, Sir2 family domain containing protein, putative	0.000661	0	0	0	0	659	0.898	0.844	0.685	0.049	0.109	0.517	3	0.443
BBBOND_0204920	hypothetical protein, conserved	0.00025	0	0	0	0	89	0.913	0.825	0.77	0.027	0.049	0.517	3	0.722
BBBOND_0002590	hypothetical protein, conserved	0.000533	0	1	32	54	300	0.509	0.751	0.308	0.233	0.786	0.517	3	0.185
BBBOND_0108670	hypothetical protein, conserved	0.007178	0	0	0	0	706	0.084	0.251	0.674	0.769	0.807	0.517	3	0.656
BBBOND_0111230	hypothetical protein, conserved	0.00149	0	0	0	0	807	0.268	0.154	0.538	0.807	0.818	0.517	3	0.198
BBBOND_0006430	hypothetical protein, conserved	0.001017	0	1	1523	1545	1586	0.911	0.687	0.744	0.078	0.162	0.516	3	0.733
BBBOND_0313250	hypothetical protein, conserved	0.000315	0	0	0	0	203	0.767	0.692	0.723	0.226	0.17	0.516	3	0.197
BBBOND_0106630	GMP synthase, putative	0.001935	0	0	0	0	527	0.125	0.132	0.66	0.826	0.835	0.516	3	0.407
BBBOND_0207320	hypothetical protein	0.01615	0	0	0	0	138	0.902	0.772	0.749	0.051	0.1	0.515	3	0.234
BBBOND_0104630	hypothetical protein, conserved	0.001018	0	0	0	0	290	0.888	0.844	0.765	0.026	0.051	0.515	3	0.588
BBBOND_0005530	hypothetical protein, conserved	0.001136	0	1	1721	1743	1782	0.911	0.667	0.737	0.089	0.172	0.515	3	0.881
BBBOND_0403960	hypothetical protein	0.082335	0	2	5	62	68	0.832	0.934	0.763	0.016	0.028	0.515	3	0.302
BBBOND_0313570	hypothetical protein, conserved	0.00671	0	0	0	0	862	0.353	0.134	0.705	0.587	0.798	0.515	3	0.52
BBBOND_0001030	hypothetical protein, conserved	0.028579	0	1	522	544	583	0.352	0.146	0.706	0.688	0.682	0.515	3	0.577
BBBOND_0103320	Ser/Thr protein kinase, putative	0.000806	0	0	0	0	1135	0.853	0.804	0.751	0.06	0.109	0.515	3	0.399
BBBOND_0105510	hypothetical protein, conserved	0.005117	0	2	111	162	486	0.742	0.806	0.684	0.125	0.22	0.515	3	0.343
BBBOND_0304720	structure specific recognition protein, putative	0.002604	0	0	0	0	487	0.228	0.191	0.438	0.891	0.827	0.515	-3	0.154
BBBOND_0310050	membrane protein, putative	0.003587	0	0	0	0	241	0.733	0.537	0.671	0.436	0.199	0.515	3	0.143
BBBOND_0203160	hypothetical protein	0.007264	0	1	4	21	82	0.13	0.115	0.754	0.747	0.825	0.514	3	0.27
BBBOND_0003880	hypothetical protein, conserved	0.002087	0	1	1698	1720	1759	0.949	0.635	0.764	0.085	0.137	0.514	3	0.87
BBBOND_0304770	WD domain, G-beta repeat domain containing protein, putative	0.00173	0	0	0	0	347	0.817	0.889	0.737	0.054	0.074	0.514	3	0.085
BBBOND_0200560	dihydrofolate reductase/thymidylate synthase, putative	0.012135	0	0	0	0	511	0.079	0.097	0.644	0.826	0.922	0.514	3	0.272
BBBOND_0204230	hypothetical protein, conserved	0.005704	0	0	0	0	825	0.116	0.082	0.67	0.849	0.855	0.514	3	0.263
BBBOND_0210895	hypothetical protein, conserved	0.578802	26	0	0	0	241	0.114	0.512	0.763	0.767	0.408	0.513	3	0.196
BBBOND_0106660	hypothetical protein, conserved	0.000551	0	0	0	0	259	0.796	0.57	0.748	0.104	0.349	0.513	3	0.171
BBBOND_0301560	hypothetical protein, conserved	0.002543	0	1	50	68	89	0.816	0.779	0.757	0.076	0.138	0.513	3	0.676
BBBOND_0203940	hypothetical protein	0.000857	0	0	0	0	84	0.855	0.867	0.754	0.032	0.058	0.513	3	0.789
BBBOND_0210645	hypothetical protein, conserved	0.544957	19	0	0	0	167	0.069	0.137	0.648	0.854	0.859	0.513	3	0.181
BBBOND_0309050	oxysterol-binding family protein, putative	0.000273	0	0	0	0	825	0.816	0.874	0.749	0.055	0.069	0.513	3	0.375
BBBOND_0104640	glycosyltransferase family protein 28, putative	0.185306	0	0	0	0	159	0.074	0.117	0.599	0.895	0.878	0.513	3	0.321
BBBOND_0202420	hypothetical protein, conserved	0.000977	0	0	0	0	1624	0.213	0.247	0.677	0.845	0.582	0.513	3	0.242
BBBOND_0204110	hypothetical protein, conserved	0.002896	0	0	0	0	385	0.115	0.385	0.417	0.805	0.845	0.513	-3	0.253
BBBOND_0104990	hypothetical protein, conserved	0.002579	0	0	0	0	176	0.743	0.868	0.679	0.107	0.17	0.513	3	0.354
BBBOND_0302250	Peptidyl-tRNA hydrolase ICT1, mitochondrial	0.000694	0	0	0	0	163	0.789	0.902	0.758	0.039	0.074	0.512	3	0.597
BBBOND_0006360	hypothetical protein, conserved	0.376923	0	0	0	0	89	0.864	0.642	0.76	0.147	0.148	0.512	3	0.375
BBBOND_0001870	hypothetical protein, conserved	0.00109	0	0	0	0	211	0.784	0.886	0.741	0.04	0.11	0.512	3	0.268
BBBOND_0005560	hypothetical protein, conserved	0.036605	0	0	0	0	71	0.091	0.082	0.671	0.878	0.839	0.512	3	0.522
BBBOND_0103315	flavoprotein domain containing protein, putative	0.005262	0	0	0	0	161	0.305	0.158	0.499	0.808	0.79	0.512	-3	0.276
BBBOND_0302830	DNA topoisomerase family protein, putative	0.001072	0	0	0	0	621	0.784	0.579	0.744	0.222	0.23	0.512	3	0.364
BBBOND_0311670	2-C-methyl-D-erythritol 4-phosphate cytidylyltransferase	0.003838	0	0	0	0	425	0.737	0.832	0.739	0.145	0.109	0.512	3	0.16
BBBOND_0309400	hypothetical protein	0.007756	0	1	1843	1865	1904	0.652	0.889	0.659	0.172	0.188	0.512	3	0.881
BBBOND_0307070	NifU-like domain containing protein, putative	0.00124	0	0	0	0	154	0.772	0.833	0.748	0.085	0.116	0.511	3	0.294
BBBOND_0405720	hypothetical protein	0.000973	0	0	0	0	61	0.844	0.858	0.751	0.05	0.053	0.511	3	unknown
BBBOND_0313960	hypothetical protein	0.010864	0	3	110	258	280	0.788	0.294	0.72	0.426	0.329	0.511	-3	0.287
BBBOND_0208020	hypothetical protein, conserved	0.003037	0	1	46	68	92	0.839	0.714	0.758	0.089	0.157	0.511	3	0.536
BBBOND_0405380	DNA mismatch repair protein, putative	0.000844	0	0	0	0	941	0.715	0.826	0.64	0.219	0.153	0.511	3	0.333
BBBOND_0306150	isocitrate dehydrogenase, NADP-dependent family protein, putative	0.05685	0	0	0	0	461	0.167	0.439	0.47	0.857	0.622	0.511	-3	0.339
BBBOND_0103190	CAF1 family ribonuclease containing protein, putative	0.079634	0	0	0	0	663	0.114	0.142	0.735	0.721	0.843	0.511	3	0.281
BBBOND_0101660	hypothetical protein, conserved	0.001373	0	0	0	0	370	0.073	0.37	0.712	0.838	0.561	0.511	3	0.208
BBBOND_0206180	hypothetical protein	0.059988	0	1	10	32	63	0.851	0.876	0.771	0.025	0.027	0.51	3	0.494
BBBOND_0006480	hypothetical protein, conserved	0.001098	0	1	1670	1692	1731	0.963	0.635	0.764	0.085	0.104	0.51	3	0.793
BBBOND_0108590	hypothetical protein, conserved	0.000409	0	0	0	0	175	0.779	0.787	0.755	0.099	0.129	0.51	3	0.386
BBBOND_0004900	hypothetical protein, conserved	0.091635	0	1	1920	1942	1981	0.132	0.064	0.705	0.795	0.855	0.51	3	0.798
BBBOND_0002290	hypothetical protein, conserved	0.068591	0	2	5	1751	1790	0.026	0.116	0.747	0.832	0.828	0.51	3	0.877
BBBOND_0302820	translation elongation factor Tu, putative	0.021852	0	0	0	0	499	0.171	0.416	0.268	0.861	0.833	0.51	-3	0.221
BBBOND_0308570	hypothetical protein, conserved	0.002723	0	0	0	0	334	0.089	0.254	0.656	0.796	0.756	0.51	3	0.262
BBBOND_0110600	peptidyl-prolyl isomerase, putative	0.00083	0	0	0	0	236	0.482	0.32	0.353	0.808	0.587	0.51	-3	0.226
BBBOND_0102430	hypothetical protein, conserved	0.000589	0	0	0	0	1120	0.777	0.719	0.596	0.312	0.145	0.51	3	0.696
BBBOND_0104250	DNA replication licensing factor MCM2, putative	0.000255	0	0	0	0	926	0.938	0.753	0.765	0.042	0.045	0.509	3	0.426
BBBOND_0313780	hypothetical protein	0.000917	0	0	0	0	503	0.796	0.831	0.74	0.064	0.107	0.508	3	0.375
BBBOND_0400740	hypothetical protein, conserved	0.000787	0	0	0	0	1440	0.782	0.817	0.757	0.087	0.097	0.508	3	0.842
BBBOND_0300180	PET112 family, N terminal region domain containing protein, putative	0.059188	0	1	13	35	682	0.177	0.829	0.368	0.522	0.641	0.507	3	0.355
BBBOND_0107740	SHORT-CHAIN DEHYDROGENASES/REDUCTASE FAMILY MEMBER protein, putative	0.11574	0	0	0	0	328	0.108	0.094	0.739	0.757	0.839	0.507	3	0.766
BBBOND_0313670	30S ribosomal protein S17	0.00258	0	0	0	0	126	0.772	0.936	0.672	0.111	0.046	0.507	3	0.24
BBBOND_0212170	trehalose-6-phosphate synthase domain containing protein, putative	0.00464	0	0	0	0	968	0.797	0.746	0.324	0.459	0.211	0.507	-3	0.355
BBBOND_0203930	hypothetical protein, conserved	0.005866	0	1	1652	1674	1677	0.704	0.56	0.644	0.396	0.229	0.507	3	0.276
BBBOND_0208860	coatomer beta subunit, putative	0.000902	0	0	0	0	873	0.817	0.867	0.667	0.084	0.101	0.507	3	0.256
BBBOND_0101480	hypothetical protein, conserved	0.000941	0	0	0	0	611	0.79	0.879	0.742	0.034	0.085	0.506	3	0.45
BBBOND_0307340	exonuclease family protein, putative	0.000636	0	0	0	0	679	0.864	0.826	0.75	0.029	0.059	0.506	3	0.53
BBBOND_0202560	hypothetical protein	0.001832	0	0	0	0	69	0.756	0.942	0.76	0.018	0.052	0.506	3	0.598
BBBOND_0208480	RNA-binding protein 38	0.002483	0	0	0	0	90	0.83	0.874	0.746	0.027	0.052	0.506	3	0.361
BBBOND_0208440	hypothetical protein, conserved	0.001516	0	0	0	0	1205	0.348	0.474	0.752	0.781	0.176	0.506	-3	0.334
BBBOND_0101600	ribosomal L18p/L5e family protein, putative	0.001052	0	0	0	0	308	0.748	0.919	0.627	0.118	0.117	0.506	3	0.353
BBBOND_0310320	ATP synthase subunit C family protein, putative	0.002133	0	2	90	154	160	0.804	0.756	0.748	0.092	0.126	0.505	3	0.846
BBBOND_0206990	GTP-binding protein engB, putative	0.005396	0	0	0	0	555	0.671	0.744	0.741	0.204	0.166	0.505	3	0.19
BBBOND_0311600	40S ribosomal protein S27, putative	0.00132	0	0	0	0	82	0.88	0.8	0.733	0.047	0.062	0.504	3	0.348
BBBOND_0303630	MYND Zn finger containing protein, putative	0.000913	0	0	0	0	532	0.805	0.8	0.748	0.064	0.098	0.503	3	0.673
BBBOND_0107800	ribosomal protein S25, putative	0.000438	0	0	0	0	104	0.841	0.797	0.753	0.037	0.089	0.503	3	0.342
BBBOND_0405210	hypothetical protein	0.000621	0	0	0	0	194	0.759	0.927	0.742	0.04	0.045	0.503	3	0.232
BBBOND_0102690	hypothetical protein, conserved	0.005752	0	13	12	495	546	0.796	0.138	0.763	0.411	0.407	0.503	-3	0.933
BBBOND_0306640	WD domain, G-beta repeat containing protein, putative	0.000959	0	0	0	0	531	0.794	0.847	0.742	0.042	0.09	0.503	3	0.19
BBBOND_0102280	hypothetical protein	0.000366	0	0	0	0	136	0.752	0.72	0.72	0.155	0.168	0.503	3	0.393
BBBOND_0003180	hypothetical protein, conserved	0.001653	0	1	1865	1887	1926	0.699	0.795	0.753	0.116	0.152	0.503	3	0.864
BBBOND_0201250	DHHC zinc finger domain/ankyrin repeat containing protein, putative	0.002741	0	4	303	602	658	0.13	0.113	0.723	0.775	0.776	0.503	3	0.897
BBBOND_0212360	hypothetical protein	0.001374	0	0	0	0	1673	0.636	0.867	0.758	0.118	0.135	0.503	3	0.894
BBBOND_0203110	60S ribosomal protein L12 protein, putative	0.00098	0	0	0	0	165	0.722	0.721	0.743	0.165	0.164	0.503	3	0.299
BBBOND_0107357	hypothetical protein, conserved	0.002639	0	0	0	0	382	0.17	0.096	0.541	0.87	0.84	0.503	3	0.369
BBBOND_0406080	hypothetical protein	0.129636	0	2	36	93	106	0.912	0.748	0.764	0.042	0.045	0.502	3	0.677
BBBOND_0103870	hypothetical protein, conserved	0.076423	0	9	7	1008	1306	0.423	0.08	0.72	0.782	0.503	0.502	3	0.68
BBBOND_0403030	ATP-dependent helicase, putative	0.000837	0	0	0	0	712	0.87	0.713	0.755	0.065	0.107	0.502	3	0.419
BBBOND_0211220	hypothetical protein, conserved	0.001725	0	3	41	152	153	0.862	0.844	0.701	0.035	0.068	0.502	3	0.403
BBBOND_0005490	hypothetical protein, conserved	0.004702	0	1	1915	1937	1976	0.028	0.106	0.626	0.923	0.829	0.502	3	0.878
BBBOND_0402900	hypothetical protein	0.007529	0	0	0	0	146	0.112	0.103	0.641	0.823	0.829	0.502	3	0.241
BBBOND_0305300	RNA recognition motif domain containing protein, putative	0.000292	0	0	0	0	328	0.82	0.841	0.762	0.044	0.038	0.501	3	0.091
BBBOND_0106560	hypothetical protein	0.001184	0	0	0	0	371	0.864	0.713	0.747	0.069	0.11	0.501	3	0.751
BBBOND_0004490	hypothetical protein, conserved	0.001653	0	1	1848	1870	1909	0.699	0.795	0.753	0.11	0.146	0.501	3	0.817
BBBOND_0004550	hypothetical protein, conserved	0.970456	23	1	1778	1800	1846	0.231	0.123	0.32	0.902	0.928	0.501	-3	0.774
BBBOND_0109520	transporter, putative	0.001553	0	10	52	440	462	0.611	0.838	0.736	0.147	0.171	0.501	3	0.921
BBBOND_0104500	tRNA synthetases class I protein superfamily, putative	0.910959	21	0	0	0	1229	0.033	0.138	0.718	0.874	0.736	0.5	3	0.439
BBBOND_0106340	hypothetical protein, conserved	0.000447	0	0	0	0	216	0.854	0.85	0.745	0.014	0.036	0.5	3	0.561
BBBOND_0209930	hypothetical protein	0.015471	0	1	509	531	570	0.674	0.839	0.736	0.136	0.115	0.5	3	0.686
BBBOND_0302770	Ham1 family protein, putative	0.000332	0	0	0	0	246	0.838	0.464	0.741	0.195	0.264	0.5	-3	0.236
BBBOND_0309310	SRP54-type protein, GTPase domain containing protein, putative	0.001568	0	0	0	0	570	0.542	0.157	0.204	0.827	0.768	0.5	3	0.468
BBBOND_0403280	cytochrome c oxidase subunit 2a, putative	0.00097	0	1	214	236	268	0.324	0.905	0.37	0.351	0.548	0.5	-3	0.091
BBBOND_0200610	hypothetical protein, conserved	0.000977	0	0	0	0	300	0.931	0.598	0.755	0.085	0.128	0.499	3	0.197
BBBOND_0207390	hypothetical protein, conserved	0.005148	0	0	0	0	3161	0.841	0.842	0.766	0.016	0.031	0.499	3	0.729
BBBOND_0302560	Met-10+ like-protein, putative	0.000416	0	0	0	0	425	0.913	0.926	0.579	0.036	0.041	0.499	3	0.396
BBBOND_0208380	hypothetical protein, conserved	0.002527	0	0	0	0	846	0.747	0.345	0.741	0.361	0.302	0.499	-3	0.535
BBBOND_0401320	cytosolic glycoprotein FP21, putative	0.001803	0	0	0	0	208	0.372	0.823	0.656	0.139	0.505	0.499	3	0.372
BBBOND_0400880	ATP dependent DNA helicase, putative	0.001821	0	0	0	0	765	0.916	0.556	0.75	0.101	0.166	0.498	3	0.389
BBBOND_0108560	ankyrin repeat containing protein, putative	0.001782	0	0	0	0	261	0.081	0.115	0.756	0.757	0.78	0.498	3	0.322
BBBOND_0301350	hypothetical protein	0.00071	0	0	0	0	64	0.886	0.755	0.758	0.032	0.06	0.498	3	0.435
BBBOND_0104930	hypothetical protein, conserved	0.00131	0	0	0	0	387	0.722	0.839	0.738	0.082	0.111	0.498	3	0.427
BBBOND_0003080	hypothetical protein, conserved	0.03533	0	1	1530	1552	1599	0.084	0.107	0.518	0.913	0.866	0.498	3	0.917
BBBOND_0109220	hypothetical protein	0.000878	0	0	0	0	143	0.441	0.175	0.305	0.73	0.839	0.498	-3	0.363
BBBOND_0304020	UFM1-protein ligase 1 homolog	0.000666	0	0	0	0	660	0.743	0.793	0.749	0.089	0.118	0.498	3	0.58
BBBOND_0108120	Diphthamide biosynthesis protein	0.000997	0	0	0	0	429	0.868	0.652	0.746	0.087	0.13	0.497	3	0.254
BBBOND_0104080	hypothetical protein	0.000936	0	0	0	0	450	0.876	0.713	0.75	0.054	0.094	0.497	3	0.782
BBBOND_0304280	ankyrin repeat family protein, putative	0.002656	0	0	0	0	487	0.678	0.632	0.708	0.246	0.22	0.497	3	0.501
BBBOND_0006280	hypothetical protein, conserved	0.000876	0	1	1644	1666	1705	0.458	0.223	0.698	0.482	0.622	0.497	-3	0.855
BBBOND_0312270	vacuolar protein sorting-associated protein 26 family protein, putative	0.004167	0	0	0	0	314	0.696	0.744	0.698	0.179	0.168	0.497	3	0.127
BBBOND_0107140	ADP-ribosylation factor GTPase-activating factor, putative	0.001425	0	0	0	0	392	0.819	0.736	0.74	0.055	0.131	0.496	3	0.253
BBBOND_0004300	hypothetical protein, conserved	0.000945	0	0	0	0	289	0.098	0.031	0.693	0.827	0.829	0.496	3	0.179
BBBOND_0205320	hypothetical protein, conserved	0.46162	0	0	0	0	123	0.652	0.381	0.471	0.817	0.158	0.496	-3	0.238
BBBOND_0204450	hypothetical protein	0.002761	0	0	0	0	243	0.387	0.131	0.433	0.647	0.884	0.496	-3	0.202
BBBOND_0303530	hypothetical protein	0.000431	0	0	0	0	152	0.825	0.763	0.741	0.072	0.073	0.495	3	0.737
BBBOND_0003110	hypothetical protein, conserved	0.001646	0	1	964	986	1027	0.842	0.736	0.763	0.077	0.059	0.495	3	0.627
BBBOND_0312600	ubiquinone/menaquinone biosynthesis methyltransferases family protein, putative	0.001495	0	0	0	0	308	0.781	0.612	0.747	0.143	0.191	0.495	3	0.304
BBBOND_0105230	hypothetical protein	0.704124	25	0	0	0	98	0.457	0.753	0.753	0.425	0.081	0.494	-3	0.149
BBBOND_0308120	hypothetical protein	0.000761	0	0	0	0	147	0.736	0.796	0.736	0.08	0.122	0.494	3	0.347
BBBOND_0201450	hypothetical protein, conserved	0.000582	0	0	0	0	577	0.889	0.651	0.751	0.072	0.108	0.494	3	0.842
BBBOND_0400400	ATP binding protein, putative	0.002829	0	0	0	0	346	0.28	0.148	0.601	0.625	0.815	0.494	3	0.358
BBBOND_0306450	hypothetical protein	0.0004	0	0	0	0	120	0.797	0.497	0.68	0.328	0.166	0.494	-3	0.393
BBBOND_0206450	hypothetical protein, conserved	0.003047	0	0	0	0	255	0.735	0.77	0.652	0.196	0.119	0.494	3	0.341
BBBOND_0401170	hypothetical protein, conserved	0.002139	0	0	0	0	580	0.173	0.093	0.577	0.876	0.753	0.494	3	0.195
BBBOND_0201300	Polynucleotide 5'-hydroxyl-kinase NOL9	0.002989	0	0	0	0	737	0.754	0.845	0.71	0.071	0.088	0.494	3	0.331
BBBOND_0209120	tubulin-specific chaperone, putative	0.000587	0	0	0	0	268	0.779	0.299	0.414	0.683	0.295	0.494	-3	0.128
BBBOND_0305710	hypothetical protein, conserved	0.004963	0	0	0	0	347	0.736	0.201	0.758	0.253	0.515	0.493	3	0.403
BBBOND_0403270	hypothetical protein, conserved	0.002425	0	1	222	241	242	0.596	0.777	0.764	0.129	0.199	0.493	3	0.719
BBBOND_0209670	hypothetical protein	0.000616	0	1	88	107	121	0.733	0.935	0.713	0.035	0.051	0.493	3	0.82
BBBOND_0204750	hypothetical protein	0.001591	0	0	0	0	405	0.101	0.111	0.689	0.769	0.794	0.493	3	0.602
BBBOND_0301420	hypothetical protein, conserved	0.002493	0	0	0	0	176	0.8	0.822	0.637	0.112	0.096	0.493	3	0.344
BBBOND_0111290	elongation factor P, putative	0.003269	0	0	0	0	137	0.244	0.392	0.39	0.586	0.851	0.493	-3	0.119
BBBOND_0310760	RNA polymerases N / 8 kDa subunit family protein, putative	0.001373	0	0	0	0	73	0.352	0.832	0.731	0.157	0.392	0.493	-3	0.443
BBBOND_0006550	hypothetical protein, conserved	0.00747	0	1	1664	1686	1725	0.201	0.095	0.553	0.791	0.823	0.493	3	0.842
BBBOND_0002130	hypothetical protein, conserved	0.000377	0	1	852	871	912	0.881	0.664	0.77	0.046	0.099	0.492	3	0.701
BBBOND_0301850	HISTONE DEACETYLASE HDA1, putative	0.001465	0	0	0	0	902	0.28	0.692	0.336	0.74	0.414	0.492	-3	0.45
BBBOND_0103110	hypothetical protein, conserved	0.001766	0	0	0	0	891	0.098	0.378	0.64	0.563	0.78	0.492	3	0.901
BBBOND_0203170	hypothetical protein	0.001914	0	0	0	0	100	0.666	0.897	0.715	0.105	0.075	0.492	3	0.249
BBBOND_0403300	polynucleotide kinase 3'-phosphatase, putative	0.000494	0	0	0	0	365	0.239	0.338	0.455	0.827	0.6	0.492	-3	0.188
BBBOND_0403420	hypothetical protein	0.00419	0	0	0	0	112	0.076	0.162	0.558	0.843	0.822	0.492	3	0.253
BBBOND_0207500	hypothetical protein	9.9e-05	0	0	0	0	226	0.847	0.728	0.772	0.046	0.063	0.491	3	0.207
BBBOND_0000630	hypothetical protein, conserved	0.001966	0	1	1729	1751	1792	0.778	0.732	0.763	0.082	0.102	0.491	3	0.845
BBBOND_0305250	U1 zinc finger family protein, putative	0.001547	0	0	0	0	149	0.138	0.387	0.36	0.798	0.773	0.491	-3	0.323
BBBOND_0000300	hypothetical protein, conserved	0.116834	0	1	402	424	463	0.941	0.481	0.754	0.144	0.13	0.49	-3	0.647
BBBOND_0313440	Glutamate/Leucine/Phenylalanine/Valine dehydrogenase family protein, putative	0.000729	0	0	0	0	1040	0.892	0.629	0.727	0.089	0.112	0.49	3	0.379
BBBOND_0205780	hypothetical protein, conserved	0.000722	0	7	44	246	250	0.746	0.805	0.727	0.057	0.115	0.49	3	0.864
BBBOND_0400850	hypothetical protein, conserved	0.00571	0	0	0	0	173	0.838	0.541	0.746	0.11	0.21	0.489	3	0.146
BBBOND_0300640	Chaperone J-domain superfamily protein, putative	0.000855	0	0	0	0	139	0.767	0.75	0.737	0.062	0.131	0.489	3	0.192
BBBOND_0404080	hypothetical protein	0.00568	0	0	0	0	89	0.38	0.935	0.716	0.221	0.194	0.489	-3	0.45
BBBOND_0202330	micro-fibrillar-associated protein 1 C-terminus containing protein, putative	0.001057	0	0	0	0	460	0.794	0.694	0.71	0.092	0.151	0.488	3	0.275
BBBOND_0210140	MATH and LRR domain-containing protein	0.00494	0	0	0	0	2801	0.788	0.793	0.727	0.058	0.076	0.488	3	0.41
BBBOND_0107710	clathrin coat adaptor subunit, putative	0.003718	0	0	0	0	478	0.217	0.259	0.36	0.799	0.805	0.488	-3	0.28
BBBOND_0305410	hypothetical protein	0.006224	0	1	41	63	91	0.861	0.614	0.59	0.197	0.179	0.488	3	0.438
BBBOND_0311640	hypothetical protein, conserved	0.004584	0	0	0	0	547	0.31	0.341	0.689	0.869	0.227	0.487	-3	0.763
BBBOND_0105490	nuclear cap-binding protein, putative	0.001049	0	0	0	0	186	0.801	0.826	0.672	0.088	0.047	0.487	3	0.27
BBBOND_0405940	hypothetical protein, conserved	0.001224	0	0	0	0	760	0.193	0.532	0.706	0.859	0.143	0.487	3	0.318
BBBOND_0204950	hypothetical protein, conserved	0.001142	0	0	0	0	209	0.649	0.707	0.259	0.619	0.203	0.487	3	0.313
BBBOND_0103850	hypothetical protein, conserved	0.031376	0	0	0	0	1025	0.038	0.138	0.76	0.644	0.855	0.487	3	0.817
BBBOND_0106780	hypothetical protein, conserved	0.004292	0	0	0	0	344	0.041	0.046	0.641	0.861	0.846	0.487	3	0.558
BBBOND_0300070	hypothetical protein	0.003143	0	1	99	121	140	0.138	0.145	0.309	0.945	0.898	0.487	-3	0.255
BBBOND_0105630	small nuclear ribonucleoprotein Sm subunit, putative	0.002792	0	0	0	0	125	0.836	0.557	0.704	0.149	0.188	0.487	3	0.207
BBBOND_0309530	Brix domain containing protein, putative	0.001362	0	0	0	0	379	0.848	0.719	0.759	0.051	0.053	0.486	3	0.241
BBBOND_0105660	regulator of ribosome biosynthesis, putative	0.000906	0	0	0	0	249	0.795	0.634	0.598	0.242	0.163	0.486	3	0.416
BBBOND_0111260	adenylate kinase 2, putative	0.898784	28	0	0	0	269	0.072	0.032	0.679	0.843	0.805	0.486	3	0.3
BBBOND_0103950	hypothetical protein, conserved	0.009888	0	0	0	0	918	0.113	0.463	0.62	0.761	0.47	0.485	-3	0.215
BBBOND_0210810	hypothetical protein	0.001725	0	0	0	0	83	0.77	0.828	0.687	0.057	0.085	0.485	3	0.377
BBBOND_0004840	hypothetical protein, conserved	0.000817	0	0	0	0	1240	0.622	0.87	0.753	0.068	0.114	0.485	3	0.885
BBBOND_0309770	hypothetical protein, conserved	0.001167	0	0	0	0	369	0.49	0.174	0.733	0.826	0.201	0.485	-3	0.617
BBBOND_0301110	Ubiquitin related modifier 1, putative	0.003143	0	0	0	0	129	0.396	0.697	0.599	0.29	0.441	0.485	-3	0.129
BBBOND_0311580	ribosomal protein L24e, putative	0.000531	0	0	0	0	209	0.799	0.713	0.622	0.161	0.128	0.485	3	0.33
BBBOND_0312070	DNA repair protein rhp16, putative	0.002376	0	0	0	0	1429	0.178	0.14	0.446	0.836	0.822	0.484	-3	0.332
BBBOND_0204390	u5 small nuclear ribonuclear protein, putative	0.000402	0	0	0	0	999	0.225	0.76	0.659	0.377	0.397	0.484	-3	0.328
BBBOND_0303050	hypothetical protein	0.000413	0	1	41	63	91	0.827	0.834	0.582	0.114	0.065	0.484	3	0.535
BBBOND_0108680	hypothetical protein, conserved	0.259059	0	1	448	470	554	0.821	0.272	0.761	0.333	0.229	0.483	-3	0.082
BBBOND_0211600	hypothetical protein, conserved	0.004176	0	0	0	0	241	0.685	0.695	0.746	0.069	0.218	0.483	3	0.18
BBBOND_0303780	40S ribosomal protein S30, putative	0.000943	0	0	0	0	61	0.792	0.81	0.658	0.057	0.1	0.483	3	unknown
BBBOND_0204400	hypothetical protein, conserved	0.000593	0	0	0	0	720	0.889	0.775	0.521	0.15	0.082	0.483	3	0.459
BBBOND_0001830	hypothetical protein, conserved	0.017042	0	0	0	0	400	0.309	0.078	0.463	0.784	0.781	0.483	-3	0.912
BBBOND_0400570	hypothetical protein, conserved	0.000651	0	0	0	0	292	0.721	0.734	0.74	0.096	0.12	0.482	3	0.143
BBBOND_0400820	hypothetical protein, conserved	0.002051	0	0	0	0	709	0.468	0.964	0.761	0.071	0.145	0.482	-3	0.928
BBBOND_0108960	hypothetical protein, conserved	0.000863	0	1	1046	1068	1082	0.239	0.139	0.322	0.863	0.847	0.482	-3	0.255
BBBOND_0106030	Ser/Arg-rich splicing factor, putative	0.001331	0	0	0	0	231	0.675	0.824	0.757	0.066	0.087	0.482	3	0.267
BBBOND_0403900	thioredoxin domain containing protein, putative	0.000916	0	0	0	0	209	0.654	0.734	0.755	0.106	0.163	0.482	3	0.296
BBBOND_0202260	hypothetical protein	0.001302	0	0	0	0	62	0.844	0.812	0.635	0.049	0.07	0.482	3	0.522
BBBOND_0203320	Exosome complex component SKI6	0.001241	0	0	0	0	254	0.85	0.805	0.541	0.114	0.102	0.482	3	0.669
BBBOND_0208740	Exosome complex component ski6	0.001241	0	0	0	0	254	0.85	0.805	0.541	0.114	0.102	0.482	3	0.628
BBBOND_0109310	hypothetical protein	0.000906	0	0	0	0	144	0.575	0.734	0.256	0.206	0.641	0.482	3	0.221
BBBOND_0002620	hypothetical protein, conserved	0.000906	0	0	0	0	144	0.575	0.734	0.256	0.206	0.641	0.482	3	0.221
BBBOND_0201390	hypothetical protein, conserved	0.374305	0	0	0	0	536	0.81	0.205	0.733	0.162	0.494	0.481	-3	0.759
BBBOND_0405360	aspartyl-tRNA synthetase, putative	0.65305	27	0	0	0	588	0.695	0.266	0.738	0.379	0.329	0.481	-3	0.256
BBBOND_0105500	hypothetical protein	0.0007	0	0	0	0	104	0.833	0.734	0.694	0.08	0.064	0.481	3	0.874
BBBOND_0003270	hypothetical protein, conserved	0.000807	0	0	0	0	1433	0.309	0.127	0.335	0.805	0.827	0.481	-3	0.88
BBBOND_0402230	arginyl-tRNA synthetase, putative	0.565923	25	1	7	26	753	0.411	0.078	0.755	0.712	0.445	0.48	-3	0.441
BBBOND_0212310	hypothetical protein	0.371161	0	1	1814	1836	1875	0.025	0.224	0.341	0.943	0.867	0.48	-3	0.875
BBBOND_0205830	hypothetical protein	0.002358	0	0	0	0	189	0.85	0.68	0.479	0.184	0.209	0.48	-3	0.136
BBBOND_0205870	hypothetical protein	0.002358	0	0	0	0	189	0.85	0.68	0.479	0.184	0.209	0.48	-3	0.136
BBBOND_0400830	hypothetical protein, conserved	0.000831	0	0	0	0	152	0.892	0.65	0.756	0.042	0.056	0.479	3	0.23
BBBOND_0301930	hypothetical protein, conserved	0.00066	0	0	0	0	214	0.599	0.824	0.749	0.086	0.135	0.479	3	0.465
BBBOND_0305440	hypothetical protein, conserved	0.000641	0	0	0	0	407	0.828	0.654	0.744	0.059	0.111	0.479	3	0.386
BBBOND_0000450	hypothetical protein, conserved	0.972779	18	0	0	0	60	0.678	0.84	0.529	0.122	0.226	0.479	3	unknown
BBBOND_0108530	hypothetical protein, conserved	0.001025	0	0	0	0	173	0.091	0.573	0.236	0.861	0.634	0.479	3	0.196
BBBOND_0109610	ATP-dependent RNA helicase, putative	0.001839	0	0	0	0	687	0.734	0.817	0.477	0.2	0.168	0.479	-3	0.345
BBBOND_0307530	EUKARYOTIC TRANSLATION INITIATION FACTOR 3 SUBUNIT 11, putative	0.003068	0	0	0	0	373	0.171	0.235	0.507	0.772	0.711	0.479	3	0.392
BBBOND_0307920	hypothetical protein	0.003378	0	1	1779	1801	1853	0.382	0.229	0.739	0.839	0.203	0.478	-3	0.421
BBBOND_0401350	hypothetical protein, conserved	0.000942	0	0	0	0	225	0.733	0.796	0.724	0.053	0.085	0.478	3	0.568
BBBOND_0001540	hypothetical protein, conserved	0.140771	0	0	0	0	79	0.827	0.668	0.754	0.064	0.076	0.478	3	0.803
BBBOND_0002750	hypothetical protein, conserved	0.002587	0	0	0	0	376	0.701	0.761	0.727	0.082	0.118	0.478	3	0.431
BBBOND_0311520	hypothetical protein, conserved	0.002224	0	0	0	0	130	0.824	0.856	0.597	0.056	0.055	0.478	3	0.182
BBBOND_0207980	hypothetical protein, conserved	0.089457	0	0	0	0	831	0.16	0.26	0.645	0.548	0.779	0.478	3	0.819
BBBOND_0210640	hypothetical protein	0.004462	0	0	0	0	157	0.173	0.213	0.699	0.529	0.778	0.478	3	0.187
BBBOND_0312330	hypothetical protein, conserved	0.001268	0	0	0	0	216	0.763	0.734	0.665	0.093	0.134	0.478	3	0.774
BBBOND_0305090	casein kinase I, putative	0.001599	0	0	0	0	338	0.838	0.762	0.562	0.099	0.13	0.478	3	0.341
BBBOND_0106790	hypothetical protein, conserved	0.001082	0	0	0	0	335	0.706	0.802	0.742	0.07	0.068	0.478	3	0.784
BBBOND_0204190	hypothetical protein	0.002865	0	0	0	0	165	0.231	0.075	0.667	0.679	0.733	0.477	3	0.224
BBBOND_0002180	hypothetical protein, conserved	0.039284	0	1	1788	1810	1849	0.237	0.075	0.33	0.854	0.89	0.477	-3	0.882
BBBOND_0110680	HAD superfamily hydrolase, putative	0.003211	0	0	0	0	323	0.682	0.554	0.752	0.169	0.223	0.476	3	0.339
BBBOND_0106430	serine/threonine protein kinase, putative	0.000566	0	0	0	0	656	0.726	0.808	0.739	0.031	0.077	0.476	3	0.166
BBBOND_0302350	DNA-DIRECTED RNA POLYMERASE BETA SUBUNIT, putative	0.001163	0	0	0	0	1169	0.851	0.609	0.696	0.105	0.118	0.476	3	0.298
BBBOND_0100090	hypothetical protein, conserved	0.003514	0	0	0	0	897	0.134	0.106	0.651	0.857	0.632	0.476	3	0.67
BBBOND_0202030	DNA-directed RNA polymerase	0.001519	0	0	0	0	1207	0.054	0.184	0.441	0.893	0.81	0.476	-3	0.387
BBBOND_0405660	hypothetical protein	0.00336	0	0	0	0	84	0.749	0.831	0.544	0.136	0.114	0.475	3	0.258
BBBOND_0004250	hypothetical protein, conserved	0.000905	0	1	1180	1202	1256	0.057	0.108	0.562	0.834	0.814	0.475	3	0.311
BBBOND_0313600	hypothetical protein, conserved	0.000526	0	0	0	0	198	0.754	0.59	0.593	0.255	0.176	0.474	3	0.331
BBBOND_0211140	Pkinase domain containing protein,putative	0.055073	0	1	167	189	632	0.317	0.247	0.251	0.718	0.836	0.474	-3	0.339
BBBOND_0100520	hypothetical protein	0.004949	0	0	0	0	83	0.705	0.895	0.508	0.133	0.131	0.474	3	0.175
BBBOND_0111120	hypothetical protein, conserved	0.000425	0	0	0	0	472	0.185	0.506	0.459	0.577	0.643	0.474	3	0.623
BBBOND_0404800	proliferating cell nuclear antigen 1, putative	0.001247	0	0	0	0	276	0.825	0.513	0.748	0.134	0.143	0.473	3	0.275
BBBOND_0307270	hypothetical protein	0.993165	20	0	0	0	83	0.33	0.185	0.751	0.747	0.352	0.473	-3	0.303
BBBOND_0313950	hypothetical protein	0.054945	0	1	1752	1774	1815	0.237	0.075	0.327	0.857	0.869	0.473	-3	0.877
BBBOND_0314060	hypothetical protein	0.054316	0	1	1481	1503	1544	0.237	0.128	0.323	0.824	0.854	0.473	-3	0.803
BBBOND_0404150	ribosomal protein L2 family protein, putative	0.000643	0	0	0	0	258	0.822	0.736	0.633	0.047	0.127	0.473	3	0.161
BBBOND_0209010	hypothetical protein, conserved	0.002037	0	0	0	0	509	0.871	0.591	0.741	0.059	0.099	0.472	3	0.294
BBBOND_0204780	Plasmodium falciparum CPW-WPC domain containing protein, putative	0.001544	0	0	0	0	255	0.982	0.545	0.751	0.043	0.038	0.472	3	0.277
BBBOND_0208840	RNB-like protein, putative	0.003576	0	0	0	0	1031	0.442	0.006	0.742	0.705	0.463	0.472	-3	0.284
BBBOND_0200290	hypothetical protein	0.001005	0	0	0	0	93	0.444	0.932	0.767	0.102	0.113	0.472	-3	0.291
BBBOND_0211970	hypothetical protein	0.008791	0	0	0	0	64	0.757	0.813	0.677	0.045	0.068	0.472	3	0.428
BBBOND_0002300	hypothetical protein, conserved	0.016379	0	0	0	0	443	0.786	0.593	0.741	0.1	0.138	0.472	3	0.912
BBBOND_0304750	protein kinase domain containing protein, putative	0.006766	0	0	0	0	928	0	0.013	0.632	0.846	0.869	0.472	3	0.637
BBBOND_0002080	hypothetical protein, conserved	0.061989	0	1	1746	1768	1809	0.237	0.076	0.327	0.852	0.866	0.472	-3	0.832
BBBOND_0306240	HesB-like domain containing protein, putative	0.00402	0	0	0	0	212	0.366	0.867	0.743	0.189	0.189	0.471	-3	0.22
BBBOND_0308390	RNA recognition motif domaining containing protein, putative	0.00061	0	0	0	0	302	0.83	0.594	0.741	0.085	0.099	0.47	3	0.177
BBBOND_0312210	tRNA synthetases class I (W and Y) family protein, putative	0.644458	32	0	0	0	399	0.559	0.593	0.743	0.143	0.311	0.47	3	0.529
BBBOND_0002930	hypothetical protein, conserved	0.003963	0	1	541	563	604	0.469	0.785	0.741	0.192	0.162	0.47	-3	0.732
BBBOND_0400310	hypothetical protein, conserved	0.051957	0	0	0	0	322	0.377	0.185	0.24	0.789	0.759	0.47	-3	0.283
BBBOND_0006300	hypothetical protein, conserved	0.062705	0	1	1749	1771	1810	0.237	0.076	0.327	0.848	0.86	0.47	-3	0.83
BBBOND_0101670	ribosomal protein L21, putative	0.002223	0	0	0	0	160	0.793	0.729	0.74	0.031	0.052	0.469	3	0.32
BBBOND_0404900	hypothetical protein, conserved	0.001451	0	0	0	0	310	0.143	0.096	0.641	0.67	0.797	0.469	3	0.286
BBBOND_0200580	hypothetical protein, conserved	0.000211	0	0	0	0	854	0.795	0.663	0.693	0.114	0.081	0.469	3	0.25
BBBOND_0004980	hypothetical protein, conserved	0.007527	0	1	115	137	149	0.097	0.092	0.618	0.756	0.781	0.469	3	0.18
BBBOND_0209330	60S ribosomal protein L11, putative	0.000491	0	0	0	0	171	0.643	0.799	0.392	0.393	0.12	0.469	-3	0.245
BBBOND_0300120	ThiF family domain containing protein, putative	0.005133	0	0	0	0	413	0.164	0.111	0.643	0.656	0.773	0.469	3	0.176
BBBOND_0200820	hypothetical protein, conserved	0.000398	0	0	0	0	359	0.767	0.676	0.747	0.051	0.099	0.468	3	0.349
BBBOND_0200280	transcription factor S-II protein, putative	0.022727	0	0	0	0	109	0.108	0.156	0.709	0.757	0.608	0.468	3	0.231
BBBOND_0001290	hypothetical protein, conserved	0.025812	0	0	0	0	71	0.856	0.752	0.377	0.225	0.131	0.468	-3	0.483
BBBOND_0110050	snf2-related chromatin remodeling factor SRCAP, putative	0.002613	0	0	0	0	1877	0.12	0.09	0.464	0.84	0.828	0.468	-3	0.349
BBBOND_0001730	hypothetical protein, conserved	0.005615	0	0	0	0	1221	0.137	0.067	0.444	0.85	0.843	0.468	-3	0.893
BBBOND_0110260	hypothetical protein	0.001311	0	0	0	0	71	0.537	0.808	0.703	0.115	0.176	0.468	3	0.488
BBBOND_0003360	hypothetical protein, conserved	0.001064	0	1	1874	1896	1935	0.476	0.832	0.758	0.124	0.146	0.467	-3	0.845
BBBOND_0400660	Protein CyaY	0.003062	0	0	0	0	119	0.322	0.86	0.348	0.655	0.149	0.467	-3	0.271
BBBOND_0207590	stomatin-like protein, putative	0.000589	0	0	0	0	380	0.351	0.884	0.742	0.119	0.24	0.467	-3	0.397
BBBOND_0303860	rRNA processing domain containing protein, putative	0.001257	0	0	0	0	312	0.878	0.71	0.418	0.199	0.129	0.467	-3	0.391
BBBOND_0002150	hypothetical protein, conserved	0.142607	0	0	0	0	755	0.232	0.094	0.336	0.827	0.848	0.467	-3	0.927
BBBOND_0001300	hypothetical protein, conserved	0.000864	0	0	0	0	374	0.913	0.456	0.735	0.074	0.151	0.466	-3	0.876
BBBOND_0203500	Sec1 family protein, putative	0.000683	0	0	0	0	622	0.698	0.252	0.751	0.344	0.287	0.466	-3	0.619
BBBOND_0110960	calcium-dependent protein kinase 4, putative	0.001061	0	0	0	0	505	0.554	0.911	0.726	0.045	0.096	0.466	3	0.471
BBBOND_0402430	membrane protein, putative	0.037191	0	9	12	1152	1161	0.673	0.312	0.752	0.291	0.304	0.466	-3	0.647
BBBOND_0204580	hypothetical protein	0.001669	0	0	0	0	100	0.695	0.55	0.675	0.226	0.184	0.466	3	0.208
BBBOND_0000910	hypothetical protein, conserved	0.011331	0	1	500	522	563	0.317	0.3	0.648	0.25	0.809	0.465	-3	0.413
BBBOND_0309910	DNA topoisomerase II, putative	0.000512	0	0	0	0	1610	0.9	0.646	0.749	0.019	0.01	0.465	3	0.401
BBBOND_0001910	hypothetical protein, conserved	0.342866	0	0	0	0	1176	0.104	0.092	0.342	0.894	0.895	0.465	-3	0.927
BBBOND_0304480	hypothetical protein	0.002374	0	0	0	0	62	0.297	0.834	0.471	0.556	0.167	0.465	-3	0.522
BBBOND_0203120	hypothetical protein, conserved	0.00397	0	0	0	0	399	0.658	0.749	0.763	0.072	0.084	0.465	3	0.605
BBBOND_0301180	hypothetical protein	0.000598	0	0	0	0	164	0.815	0.837	0.488	0.081	0.106	0.465	-3	0.348
BBBOND_0203530	hypothetical protein, conserved	0.001183	0	0	0	0	548	0.364	0.552	0.396	0.308	0.707	0.465	-3	0.257
BBBOND_0301190	hypothetical protein	0.002821	0	0	0	0	195	0.814	0.754	0.308	0.109	0.338	0.465	-3	0.224
BBBOND_0308520	N2227-like family protein, putative	0.000255	0	0	0	0	677	0.786	0.554	0.75	0.104	0.128	0.464	3	0.304
BBBOND_0107420	hypothetical protein, conserved	0.001831	0	0	0	0	813	0.679	0.66	0.743	0.1	0.139	0.464	3	0.877
BBBOND_0108320	ELONGATION FACTOR 1-ALPHA (EF-1-ALPHA) protein, putative	0.00144	0	0	0	0	448	0.461	0.183	0.282	0.732	0.664	0.464	-3	0.305
BBBOND_0108330	TRANSLATION elongation factor, putative	0.00144	0	0	0	0	448	0.461	0.183	0.282	0.732	0.664	0.464	-3	0.305
BBBOND_0107010	TBC domain-containing protein	0.001309	0	0	0	0	1097	0.87	0.327	0.691	0.271	0.156	0.463	-3	0.554
BBBOND_0210660	chaperone protein dnaJ-2, putative	0.007761	0	0	0	0	96	0.75	0.384	0.703	0.37	0.11	0.463	-3	0.418
BBBOND_0403070	DNA/RNA-binding protein KIN17	0.001505	0	0	0	0	411	0.727	0.726	0.724	0.057	0.082	0.463	3	0.322
BBBOND_0401830	actin, putative	0.002416	0	0	0	0	405	0.853	0.393	0.37	0.182	0.516	0.463	-3	0.301
BBBOND_0108940	hypothetical protein	0.000945	0	0	0	0	227	0.777	0.581	0.754	0.088	0.108	0.462	3	0.349
BBBOND_0313350	hypothetical protein	0.011109	0	1	166	188	200	0.473	0.249	0.639	0.724	0.227	0.462	-3	0.166
BBBOND_0000790	hypothetical protein, conserved	0.00134	0	1	424	446	487	0.744	0.71	0.62	0.099	0.135	0.462	3	0.416
BBBOND_0107930	bromodomain/ankyrin repeat containing protein, putative	0.001121	0	0	0	0	464	0.814	0.233	0.531	0.544	0.189	0.462	3	0.529
BBBOND_0401120	DNA polymerase alpha subunit, putative	0.166047	0	0	0	0	1322	0.133	0.056	0.249	0.934	0.936	0.462	-3	0.456
BBBOND_0104370	u1 snRNP, putative	0.00796	0	0	0	0	244	0.137	0.068	0.461	0.848	0.798	0.462	-3	0.18
BBBOND_0004760	hypothetical protein, conserved	0.069461	0	1	1749	1771	1810	0.237	0.079	0.327	0.816	0.851	0.462	-3	0.804
BBBOND_0207430	hypothetical protein	0.020792	0	1	7	25	107	0.379	0.187	0.395	0.584	0.767	0.462	-3	0.365
BBBOND_0311010	U3 small nucleolar RNA-associated protein 6, putative	0.000349	0	0	0	0	791	0.703	0.71	0.758	0.051	0.081	0.461	3	0.788
BBBOND_0207000	hypothetical protein	0.006453	0	2	12	71	75	0.776	0.404	0.748	0.154	0.223	0.461	-3	0.749
BBBOND_0302540	hypothetical protein, conserved	0.00172	0	0	0	0	262	0.631	0.671	0.757	0.088	0.159	0.461	3	0.66
BBBOND_0106710	hypothetical protein, conserved	0.000623	0	0	0	0	242	0.836	0.716	0.706	0.016	0.029	0.461	3	0.806
BBBOND_0006200	hypothetical protein, conserved	0.001297	0	0	0	0	602	0.669	0.714	0.723	0.084	0.117	0.461	3	0.932
BBBOND_0302300	FAD-dependent glycerol-3-phosphate dehydrogenase, putative	0.080225	0	0	0	0	619	0.356	0.144	0.488	0.494	0.821	0.461	-4	0.311
BBBOND_0308740	hypothetical protein, conserved	0.002272	0	0	0	0	1704	0.145	0.207	0.641	0.565	0.745	0.461	3	0.304
BBBOND_0005920	hypothetical protein, conserved	0.068452	0	1	1709	1731	1770	0.16	0.079	0.354	0.85	0.862	0.461	-3	0.838
BBBOND_0006070	hypothetical protein, conserved	0.061989	0	0	0	0	573	0.237	0.076	0.327	0.821	0.844	0.461	-3	0.866
BBBOND_0309410	hypothetical protein	0.000553	0	1	1587	1609	1661	0.529	0.862	0.639	0.145	0.125	0.46	3	0.57
BBBOND_0004350	hypothetical protein, conserved	0.002128	0	0	0	0	416	0.669	0.714	0.725	0.078	0.113	0.46	3	0.874
BBBOND_0402880	hypothetical protein	0.000266	0	0	0	0	383	0.443	0.886	0.77	0.088	0.115	0.46	-3	0.695
BBBOND_0001470	hypothetical protein, conserved	0.056778	0	1	1755	1777	1816	0.237	0.099	0.327	0.816	0.819	0.46	-3	0.81
BBBOND_0307370	hypothetical protein	0.974178	25	1	7	24	85	0.339	0.18	0.762	0.684	0.328	0.459	-3	0.347
BBBOND_0205140	hypothetical protein, conserved	0.00065	0	0	0	0	903	0.73	0.74	0.738	0.034	0.054	0.459	3	0.485
BBBOND_0000500	hypothetical protein, conserved	0.002118	0	1	1659	1681	1722	0.645	0.67	0.715	0.122	0.144	0.459	3	0.787
BBBOND_0105800	hypothetical protein	0.004499	0	0	0	0	511	0.136	0.138	0.757	0.585	0.677	0.459	3	0.801
BBBOND_0207110	arsenical pump-driving ATPase, putative	0.000985	0	0	0	0	358	0.712	0.686	0.737	0.08	0.08	0.459	3	0.685
BBBOND_0205190	WD domain, G-beta repeat containing protein, putative	0.003548	0	0	0	0	432	0.651	0.314	0.746	0.463	0.114	0.458	-3	0.15
BBBOND_0303830	hypothetical protein	0.016358	0	2	36	81	95	0.758	0.735	0.724	0.03	0.041	0.458	3	0.845
BBBOND_0307410	membrane protein, putative	0.969785	34	1	685	707	759	0.213	0.211	0.726	0.74	0.401	0.458	-3	0.229
BBBOND_0400050	hypothetical protein	0.249406	0	1	1961	1983	2031	0.054	0.12	0.334	0.892	0.89	0.458	-3	0.269
BBBOND_0306780	phosphoglycerate mutase 1 family protein, putative	0.002899	0	0	0	0	248	0.281	0.447	0.628	0.645	0.287	0.458	-3	0.224
BBBOND_0003100	hypothetical protein, conserved	0.069461	0	0	0	0	626	0.237	0.079	0.327	0.802	0.845	0.458	-3	0.802
BBBOND_0004360	hypothetical protein, conserved	0.000689	0	1	1489	1511	1552	0.454	0.931	0.759	0.053	0.089	0.457	-3	0.852
BBBOND_0207100	hypothetical protein, conserved	0.001251	0	0	0	0	281	0.611	0.764	0.757	0.08	0.075	0.457	3	0.931
BBBOND_0209460	WD domain, G-beta repeat containing protein, putative	0.000533	0	0	0	0	531	0.635	0.799	0.618	0.096	0.138	0.457	3	0.331
BBBOND_0309570	vacuolar ATP synthase subunit F, putative	0.001295	0	0	0	0	120	0.358	0.249	0.688	0.678	0.311	0.457	-3	0.307
BBBOND_0403140	hypothetical protein, conserved	0.000782	0	0	0	0	110	0.727	0.75	0.584	0.091	0.134	0.457	3	0.337
BBBOND_0305220	hypothetical protein, conserved	0.000545	0	0	0	0	1062	0.666	0.707	0.767	0.046	0.095	0.456	3	0.864
BBBOND_0303550	hypothetical protein	0.062551	0	0	0	0	153	0.545	0.821	0.768	0.052	0.095	0.456	3	0.237
BBBOND_0201600	hypothetical protein	0.005919	0	2	101	172	237	0.673	0.599	0.743	0.115	0.148	0.456	3	0.714
BBBOND_0101830	3'-5' exonuclease domain containing protein, putative	0.032243	0	0	0	0	262	0.656	0.335	0.669	0.264	0.356	0.456	-3	0.275
BBBOND_0404830	Transmembrane and coiled-coil domain-containing protein 4	0.001142	0	0	0	0	722	0.787	0.591	0.752	0.04	0.112	0.456	3	0.7
BBBOND_0310840	hypothetical protein	0.092905	0	0	0	0	356	0.121	0.168	0.536	0.816	0.637	0.456	3	0.129
BBBOND_0205290	hypothetical protein	0.001083	0	0	0	0	359	0.634	0.685	0.4	0.329	0.233	0.456	-3	0.137
BBBOND_0004310	hypothetical protein, conserved	0.045361	0	1	1807	1829	1870	0.11	0.053	0.35	0.885	0.882	0.456	-3	0.833
BBBOND_0006030	hypothetical protein, conserved	0.043255	0	1	1825	1847	1888	0.237	0.075	0.33	0.82	0.819	0.456	-3	0.92
BBBOND_0209195	WD domain, G-beta repeat containing protein, putative	0.00296	0	0	0	0	775	0.856	0.423	0.746	0.098	0.154	0.455	-3	0.255
BBBOND_0110190	hypothetical protein	0.001121	0	0	0	0	93	0.78	0.666	0.747	0.034	0.047	0.455	3	0.308
BBBOND_0110340	hypothetical protein	0.000566	0	0	0	0	231	0.514	0.788	0.747	0.059	0.168	0.455	3	0.144
BBBOND_0302980	regulator of chromosome condensation (RCC1) domain containing protein, putative	0.00171	0	0	0	0	519	0.753	0.287	0.726	0.262	0.245	0.455	-3	0.127
BBBOND_0300040	hypothetical protein	0.004796	0	1	1426	1445	1486	0.106	0.138	0.699	0.618	0.715	0.455	3	0.774
BBBOND_0210590	glycerol-3-phosphate dehydrogenase, putative	0.001584	0	0	0	0	354	0.087	0.138	0.315	0.88	0.853	0.455	-3	0.372
BBBOND_0402850	DNA excision repair helicase, putative	0.001225	0	0	0	0	825	0.5	0.375	0.271	0.818	0.313	0.455	-3	0.392
BBBOND_0003840	hypothetical protein, conserved	0.006171	0	1	1700	1722	1761	0.146	0.084	0.354	0.847	0.842	0.455	-3	0.778
BBBOND_0303810	hypothetical protein	0.001151	0	0	0	0	116	0.724	0.656	0.59	0.162	0.145	0.455	3	0.207
BBBOND_0006050	hypothetical protein, conserved	0.004937	0	1	1927	1949	1990	0.16	0.079	0.362	0.822	0.852	0.455	-3	0.868
BBBOND_0400480	conserved hypothetical portein, putative	0.180058	0	0	0	0	203	0.835	0.405	0.76	0.089	0.179	0.454	-3	0.18
BBBOND_0205900	hypothetical protein, conserved	0.005921	0	1	285	307	345	0.476	0.735	0.735	0.153	0.17	0.454	-3	0.296
BBBOND_0302120	hypothetical protein, conserved	0.00056	0	0	0	0	555	0.219	0.442	0.617	0.793	0.201	0.454	-3	0.232
BBBOND_0307470	sybindin-like family protein, putative	0.002627	0	0	0	0	173	0.514	0.08	0.27	0.858	0.547	0.454	3	0.163
BBBOND_0400440	3-hydroxyisobutyryl-CoA hydrolase-like protein 1, mitochondrial	0.003562	0	0	0	0	443	0.576	0.767	0.677	0.111	0.14	0.454	3	0.77
BBBOND_0110740	hypothetical protein	0.001478	0	0	0	0	83	0.722	0.775	0.55	0.08	0.144	0.454	3	0.283
BBBOND_0313970	hypothetical protein	0.028805	0	1	1738	1760	1799	0.118	0.053	0.33	0.891	0.876	0.454	-3	0.875
BBBOND_0208100	hypothetical protein, conserved	0.000548	0	0	0	0	1180	0.379	0.925	0.745	0.083	0.133	0.453	-3	0.345
BBBOND_0312620	Ribosomal RNA large subunit methyltransferase L	0.001347	0	0	0	0	559	0.795	0.486	0.75	0.098	0.135	0.453	-3	0.269
BBBOND_0311530	ZN/RING FINGER PROTEIN 2 domain containing protein, putative	0.0006	0	6	46	584	669	0.191	0.857	0.709	0.07	0.438	0.453	-3	0.705
BBBOND_0313090	RIO1 family protein, putative	0.000679	0	0	0	0	530	0.188	0.173	0.703	0.62	0.579	0.453	3	0.167
BBBOND_0101010	hypothetical protein, conserved	0.000639	0	0	0	0	392	0.023	0.216	0.258	0.923	0.845	0.453	-3	0.279
BBBOND_0312540	pentatricopeptide repeat domain containing protein, putative	0.069263	0	0	0	0	409	0.469	0.753	0.742	0.109	0.186	0.452	-3	0.815
BBBOND_0402120	hypothetical protein, conserved	0.012549	0	0	0	0	700	0.591	0.235	0.72	0.345	0.369	0.452	-3	0.304
BBBOND_0209650	Peroxiredoxin Q, chloroplastic	0.058804	0	0	0	0	209	0.753	0.698	0.316	0.363	0.131	0.452	-3	0.144
BBBOND_0203070	hypothetical protein, conserved	0.004249	0	0	0	0	545	0.74	0.524	0.754	0.119	0.122	0.452	3	0.511
BBBOND_0402600	hypothetical protein, conserved	0.000832	0	0	0	0	1352	0.489	0.813	0.704	0.101	0.152	0.452	-3	0.243
BBBOND_0105680	polyadenylate binding protein, putative	0.003005	0	0	0	0	566	0.109	0.177	0.265	0.878	0.831	0.452	-3	0.2
BBBOND_0204650	hypothetical protein, conserved	0.001571	0	0	0	0	1148	0.081	0.107	0.275	0.93	0.865	0.452	-3	0.341
BBBOND_0405290	NADH dehydrogenase, putative	0.000266	0	1	495	514	551	0.4	0.827	0.728	0.164	0.138	0.451	-3	0.496
BBBOND_0004040	hypothetical protein, conserved	0.001894	0	1	1588	1610	1651	0.964	0.368	0.766	0.07	0.089	0.451	-3	0.789
BBBOND_0203390	40S ribosomal protein S24 protein, putative	0.000379	0	1	57	79	135	0.867	0.538	0.75	0.06	0.042	0.451	3	0.565
BBBOND_0106740	signal recognition particle SRP54 protein, putative	0.001546	0	0	0	0	499	0.461	0.753	0.741	0.116	0.182	0.451	-3	0.515
BBBOND_0004460	hypothetical protein, conserved	0.249406	0	0	0	0	855	0.054	0.084	0.334	0.893	0.888	0.451	-3	0.37
BBBOND_0300920	hypothetical protein	0.002383	0	2	17	76	152	0.747	0.646	0.753	0.055	0.053	0.451	3	0.19
BBBOND_0108180	succinly CoA-ligase beta subunit, putative	0.001031	0	0	0	0	436	0.773	0.299	0.385	0.345	0.453	0.451	-4	0.265
BBBOND_0207050	hypothetical protein	0.00052	0	0	0	0	67	0.599	0.843	0.582	0.115	0.115	0.451	3	0.76
BBBOND_0107540	membrane protein, putative	0.96835	21	0	0	0	250	0.174	0.261	0.755	0.422	0.636	0.45	-3	0.433
BBBOND_0207920	hypothetical protein	0.000584	0	0	0	0	70	0.959	0.366	0.756	0.08	0.091	0.45	-3	0.403
BBBOND_0002500	hypothetical protein, conserved	0.001757	0	1	1633	1655	1694	0.949	0.368	0.766	0.074	0.093	0.45	-3	0.883
BBBOND_0313870	homolog of Uncharacterized protein PF11_0207, P.falciparum	0.001499	0	1	1757	1779	1818	0.956	0.318	0.761	0.096	0.121	0.45	-3	0.844
BBBOND_0203050	receptor for activated C kinase, RACK protein, putative	0.00173	0	0	0	0	322	0.714	0.635	0.508	0.153	0.239	0.45	3	0.179
BBBOND_0204640	small GTP-binding protein sar1, putative	0.00544	0	0	0	0	196	0.758	0.349	0.719	0.254	0.172	0.45	-3	0.331
BBBOND_0209680	DNA-directed RNA polymerase II	0.001485	0	0	0	0	86	0.753	0.824	0.46	0.101	0.11	0.45	-3	0.182
BBBOND_0108730	clathrin assembly protein small subunit, putative	0.001885	0	0	0	0	146	0.605	0.728	0.578	0.194	0.147	0.45	3	0.178
BBBOND_0100060	hypothetical protein, conserved	0.007039	0	0	0	0	1953	0.264	0.628	0.753	0.128	0.47	0.449	-3	0.276
BBBOND_0300450	hypothetical protein	0.00217	0	0	0	0	105	0.711	0.43	0.733	0.145	0.226	0.449	-3	0.203
BBBOND_0208560	hypothetical protein	0.006262	0	0	0	0	65	0.833	0.428	0.748	0.074	0.164	0.449	-3	0.522
BBBOND_0109090	hypothetical protein	0.005362	0	1	124	146	168	0.686	0.692	0.692	0.086	0.088	0.449	3	0.411
BBBOND_0109740	hypothetical protein, conserved	0.005852	0	0	0	0	248	0.336	0.678	0.742	0.205	0.283	0.449	-3	0.381
BBBOND_0403100	hypothetical protein	0.006316	0	0	0	0	158	0.175	0.255	0.476	0.625	0.712	0.449	-3	0.345
BBBOND_0104450	hypothetical protein	0.003157	0	0	0	0	241	0.029	0.101	0.554	0.821	0.741	0.449	3	0.187
BBBOND_0300230	ORIGIN RECOGNITION COMPLEX SUBUNIT 2, putative	0.001893	0	0	0	0	358	0.739	0.196	0.733	0.094	0.477	0.448	-3	0.503
BBBOND_0205450	secretory protein, putative	0.000883	0	0	0	0	413	0.67	0.601	0.774	0.12	0.073	0.448	3	0.626
BBBOND_0003540	hypothetical protein, conserved	0.00058	0	0	0	0	345	0.791	0.521	0.743	0.072	0.112	0.448	3	0.694
BBBOND_0205750	thiolase, N-terminal and C-terminal domain containing protein, putative	0.004329	0	0	0	0	385	0.121	0.2	0.323	0.896	0.702	0.448	-3	0.422
BBBOND_0110160	hypothetical protein	0.001715	0	0	0	0	71	0.575	0.858	0.741	0.044	0.021	0.448	3	0.43
BBBOND_0310610	ATP synthase, Delta/Epsilon chain, beta-sandwich domain containing protein, putative	0.004801	0	0	0	0	154	0.805	0.638	0.614	0.07	0.112	0.448	3	0.404
BBBOND_0101720	replication factor-a protein 1 (rpa1) family protein, putative	0.017222	0	0	0	0	635	0.706	0.453	0.737	0.143	0.196	0.447	-3	0.099
BBBOND_0207540	hypothetical protein, conserved	0.002465	0	0	0	0	401	0.542	0.703	0.732	0.106	0.154	0.447	3	0.196
BBBOND_0200660	ATP-dependent metalloprotease FtsH family protein, putative	0.000942	0	0	0	0	688	0.267	0.644	0.745	0.076	0.504	0.447	3	0.534
BBBOND_0309640	hypothetical protein	0.000225	0	0	0	0	170	0.785	0.62	0.742	0.051	0.039	0.447	3	0.841
BBBOND_0406020	DHHC zinc finger domain containing protein, putative	0.000944	0	4	32	229	267	0.761	0.758	0.351	0.183	0.184	0.447	-3	0.783
BBBOND_0002370	hypothetical protein, conserved	0.001532	0	0	0	0	212	0.678	0.558	0.765	0.084	0.146	0.446	3	0.799
BBBOND_0102050	hypothetical protein	0.0022	0	0	0	0	227	0.406	0.264	0.699	0.229	0.634	0.446	-3	0.149
BBBOND_0303200	hypothetical protein, conserved	0.000932	0	0	0	0	107	0.559	0.827	0.742	0.042	0.058	0.446	3	0.534
BBBOND_0200130	hypothetical protein	0.512393	28	1	262	284	324	0.261	0.177	0.735	0.752	0.304	0.446	-3	0.801
BBBOND_0207310	base excision DNA repair protein, HhH-GPD family domain containing protein, putative	0.694897	26	0	0	0	396	0.545	0.305	0.749	0.388	0.243	0.446	-3	0.399
BBBOND_0404980	Clumping factor A	0.000633	0	0	0	0	1165	0.687	0.335	0.743	0.221	0.243	0.446	-3	0.401
BBBOND_0209880	CPSF_A domain containing protein,putative	0.002719	0	0	0	0	1443	0.583	0.115	0.416	0.341	0.776	0.446	-3	0.286
BBBOND_0304690	hypothetical protein, conserved	0.000831	0	0	0	0	374	0.658	0.62	0.753	0.061	0.14	0.446	3	0.233
BBBOND_0404180	hypothetical protein, conserved	0.002075	0	0	0	0	194	0.436	0.816	0.721	0.116	0.139	0.446	-3	0.382
BBBOND_0400810	hypothetical protein, conserved	0.014232	0	0	0	0	474	0.82	0.494	0.741	0.062	0.108	0.445	-3	0.215
BBBOND_0005960	hypothetical protein, conserved	0.00035	0	0	0	0	927	0.334	0.942	0.769	0.069	0.112	0.445	-3	0.451
BBBOND_0101360	hypothetical protein	0.00265	0	0	0	0	106	0.534	0.718	0.72	0.153	0.099	0.445	3	0.151
BBBOND_0100420	GPN-loop GTPase 2	0.000832	0	0	0	0	293	0.086	0.126	0.605	0.605	0.803	0.445	3	0.475
BBBOND_0313810	hypothetical protein	0.005171	0	1	1830	1852	1891	0.138	0.091	0.327	0.835	0.833	0.445	-3	0.873
BBBOND_0103145	hypothetical protein, conserved	0.000724	0	0	0	0	515	0.39	0.894	0.766	0.084	0.084	0.444	-3	0.322
BBBOND_0309830	ABC transporter family protein, putative	0.00114	0	6	151	440	724	0.697	0.601	0.723	0.073	0.126	0.444	3	0.68
BBBOND_0000080	hypothetical protein, conserved	0.00127	0	1	1618	1640	1679	0.715	0.639	0.636	0.102	0.129	0.444	3	0.894
BBBOND_0109990	ubiquitin domain containing protein family, putative	0.000829	0	0	0	0	335	0.743	0.791	0.208	0.141	0.336	0.444	-3	0.487
BBBOND_0210470	RNA methylase, putative	0.006956	0	0	0	0	481	0.572	0.499	0.729	0.234	0.187	0.444	-3	0.399
BBBOND_0106180	hypothetical protein, conserved	0.000286	0	0	0	0	724	0.644	0.891	0.551	0.031	0.105	0.444	3	0.702
BBBOND_0300160	Fe,Mn superoxide dismutase, putative	0.002223	0	0	0	0	216	0.545	0.756	0.371	0.398	0.152	0.444	-3	0.307
BBBOND_0000250	hypothetical protein, conserved	0.00061	0	1	662	684	725	0.502	0.791	0.742	0.052	0.126	0.443	3	0.487
BBBOND_0203800	mago nashi protein, putative	0.000227	0	0	0	0	193	0.525	0.8	0.42	0.297	0.175	0.443	-3	0.131
BBBOND_0305730	hypothetical protein, conserved	0.006832	0	0	0	0	352	0.165	0.095	0.722	0.887	0.348	0.443	-3	0.621
BBBOND_0309490	Eukaryotic translation initiation factor	0.001647	0	0	0	0	824	0.167	0.205	0.625	0.445	0.774	0.443	-3	0.246
BBBOND_0313920	hypothetical protein	0.00138	0	1	1589	1611	1650	0.946	0.203	0.771	0.134	0.154	0.442	-3	0.876
BBBOND_0203330	hypothetical protein	0.962698	22	0	0	0	248	0.108	0.03	0.724	0.613	0.736	0.442	3	0.325
BBBOND_0110720	Elongation factor Tu-like protein, putative	0.000764	0	0	0	0	1224	0.838	0.354	0.75	0.153	0.113	0.442	-3	0.423
BBBOND_0107200	ubiquitin-conjugating enzyme subunit, putative	0.003307	0	0	0	0	192	0.574	0.744	0.755	0.048	0.09	0.442	3	0.456
BBBOND_0102760	sun-family protein, putative	0.001151	0	0	0	0	384	0.643	0.661	0.759	0.057	0.091	0.442	3	0.201
BBBOND_0001430	hypothetical protein, conserved	0.028805	0	0	0	0	445	0.118	0.053	0.33	0.854	0.856	0.442	-3	0.813
BBBOND_0309070	hypothetical protein	0.001941	0	0	0	0	113	0.726	0.57	0.707	0.076	0.131	0.442	3	0.625
BBBOND_0101100	actin family protein, putative	0.000438	0	0	0	0	392	0.715	0.62	0.241	0.117	0.517	0.442	3	0.165
BBBOND_0210750	glutaredoxin-like protein, putative	0.00376	0	0	0	0	179	0.612	0.208	0.291	0.313	0.787	0.442	-3	0.566
BBBOND_0207330	nuclear prelamin A recognition factor-like, putative	0.000828	0	0	0	0	608	0.747	0.185	0.735	0.199	0.337	0.441	-3	0.449
BBBOND_0103365	hypothetical protein, conserved	0.005327	0	0	0	0	349	0.656	0.318	0.726	0.318	0.188	0.441	-3	0.359
BBBOND_0004820	hypothetical protein, conserved	0.005171	0	0	0	0	1014	0.129	0.091	0.327	0.838	0.822	0.441	-3	0.924
BBBOND_0212200	SUGAR-1-PHOSPHATE GUANYL TRANSFERASE,putative	0.001755	0	0	0	0	480	0.31	0.755	0.693	0.283	0.162	0.441	-3	0.212
BBBOND_0305570	hypothetical protein, conserved	0.001558	0	0	0	0	401	0.776	0.407	0.747	0.121	0.151	0.44	-3	0.305
BBBOND_0306470	Predicted ATPase of the ABC class, putative	0.002732	0	0	0	0	669	0.585	0.684	0.744	0.073	0.112	0.44	3	0.228
BBBOND_0404010	Adenine phosphoribosyltransfer	0.000278	0	0	0	0	189	0.798	0.591	0.667	0.082	0.062	0.44	3	0.291
BBBOND_0003860	hypothetical protein, conserved	0.014155	0	0	0	0	162	0.179	0.115	0.488	0.651	0.769	0.44	-3	0.11
BBBOND_0205120	peptidase M16 inactive domain containing protein, putative	0.374809	0	0	0	0	1172	0.414	0.389	0.735	0.477	0.185	0.44	-4	0.452
BBBOND_0200900	hypothetical protein, conserved	0.000962	0	0	0	0	618	0.522	0.671	0.729	0.061	0.217	0.44	3	0.264
BBBOND_0401630	ras-related protein Rab11A, putative	0.001011	0	0	0	0	211	0.457	0.284	0.471	0.69	0.298	0.44	-4	0.495
BBBOND_0108250	ribosome biogeneisis subunit NOP10, putative	0.003397	0	0	0	0	57	0.791	0.578	0.522	0.145	0.164	0.44	3	unknown
BBBOND_0210720	ubiquitin carboxyl-terminal hydrolase, putative	0.00377	0	0	0	0	820	0.758	0.458	0.74	0.111	0.127	0.439	-3	0.214
BBBOND_0111240	hypothetical protein, conserved	0.001605	0	0	0	0	486	0.703	0.607	0.734	0.052	0.097	0.439	3	0.18
BBBOND_0304270	peptidase family M3 containing protein, putative	0.002409	0	0	0	0	597	0.692	0.595	0.635	0.105	0.167	0.439	3	0.451
BBBOND_0400150	hypothetical protein	0.001567	0	1	2070	2092	2147	0.098	0.036	0.732	0.757	0.573	0.439	3	0.37
BBBOND_0304100	protein prenyltransferase alpha subunit repeat domain containing protein, putative	0.000216	0	0	0	0	329	0.81	0.502	0.706	0.058	0.118	0.439	3	0.773
BBBOND_0110390	hypothetical protein, conserved	0.001215	0	0	0	0	369	0.727	0.539	0.736	0.068	0.123	0.439	3	0.596
BBBOND_0210420	hypothetical protein, conserved	0.001209	0	0	0	0	1043	0.627	0.683	0.731	0.059	0.097	0.439	3	0.832
BBBOND_0305150	hypothetical protein	0.006357	0	1	10	32	60	0.573	0.743	0.748	0.031	0.101	0.439	3	unknown
BBBOND_0311910	hypothetical protein, conserved	0.000693	0	0	0	0	694	0.773	0.552	0.651	0.103	0.117	0.439	3	0.698
BBBOND_0306720	SART-1 family protein, putative	0.000971	0	0	0	0	587	0.111	0.083	0.692	0.478	0.832	0.439	-3	0.313
BBBOND_0304710	LEUCINE CARBOXYL METHYLTRANSFERASE, putative	0.001137	0	0	0	0	360	0.844	0.321	0.733	0.174	0.12	0.438	-3	0.384
BBBOND_0107630	hypothetical protein	0.002144	0	0	0	0	335	0.166	0.06	0.518	0.763	0.683	0.438	3	0.211
BBBOND_0209640	DNA-directed RNA polymerase II, putative	0.001485	0	0	0	0	175	0.725	0.824	0.402	0.117	0.122	0.438	-3	0.267
BBBOND_0207910	WD domain, G-beta repeat domain containing protein, putative	0.001204	0	0	0	0	533	0.648	0.393	0.742	0.186	0.221	0.438	-3	0.273
BBBOND_0312020	ubiquitin carboxyl-terminal hydrolase family protein, putative	0.000395	0	0	0	0	503	0.479	0.488	0.713	0.252	0.254	0.437	-4	0.218
BBBOND_0101380	hypothetical protein	0.004687	0	0	0	0	86	0.46	0.883	0.571	0.106	0.165	0.437	-3	0.385
BBBOND_0000590	hypothetical protein, conserved	0.577048	16	1	153	175	189	0.19	0.173	0.207	0.767	0.849	0.437	-3	0.224
BBBOND_0204930	hypothetical protein, conserved	0.006127	0	0	0	0	403	0.083	0.165	0.603	0.845	0.488	0.437	-3	0.157
BBBOND_0210290	hypothetical protein	0.040861	0	1	222	244	298	0.136	0.821	0.675	0.319	0.234	0.437	-3	0.171
BBBOND_0306700	enolase (2-phosphoglycerate dehydratase), putative	0.001278	0	0	0	0	442	0.824	0.397	0.692	0.126	0.144	0.437	-3	0.604
BBBOND_0306050	hypothetical protein, conserved	0.000846	0	0	0	0	447	0.599	0.763	0.674	0.085	0.062	0.437	3	0.411
BBBOND_0102700	hypothetical protein, conserved	0.000749	0	0	0	0	341	0.891	0.438	0.745	0.043	0.064	0.436	-3	0.464
BBBOND_0405340	hypothetical protein, conserved	0.051144	0	1	20	42	240	0.82	0.296	0.749	0.144	0.169	0.436	-3	0.25
BBBOND_0201460	60S ribosome subunit biogenesis protein NIP7, putative	0.001754	0	0	0	0	180	0.885	0.35	0.735	0.08	0.131	0.436	-3	0.291
BBBOND_0400940	hypothetical protein, conserved	0.002141	0	0	0	0	893	0.49	0.596	0.763	0.216	0.117	0.436	-3	0.62
BBBOND_0006060	hypothetical protein, conserved	0.000508	0	0	0	0	546	0.74	0.423	0.749	0.129	0.139	0.436	-3	0.855
BBBOND_0306110	acetyltransferase, GNAT family protein, putative	0.002128	0	0	0	0	151	0.672	0.626	0.747	0.064	0.073	0.436	3	0.253
BBBOND_0105040	hypothetical protein, conserved	0.001696	0	0	0	0	281	0.156	0.095	0.325	0.75	0.856	0.436	-3	0.185
BBBOND_0003160	hypothetical protein, conserved	0.042561	0	1	1717	1739	1778	0.059	0.057	0.35	0.862	0.852	0.436	-3	0.851
BBBOND_0104530	TAFII55 protein conserved region containing protein, putative	0.000683	0	0	0	0	351	0.79	0.64	0.632	0.035	0.08	0.435	3	0.32
BBBOND_0105450	phosphoglycerate kinase, putative	0.001574	0	0	0	0	416	0.592	0.629	0.731	0.087	0.136	0.435	3	0.374
BBBOND_0404540	MORN repeat domain containing protein, putative	0.004792	0	0	0	0	353	0.167	0.231	0.567	0.832	0.376	0.435	-3	0.094
BBBOND_0306210	hypothetical protein, conserved	0.002227	0	4	74	253	277	0.798	0.326	0.381	0.541	0.128	0.435	-3	0.335
BBBOND_0110540	hypothetical protein	0.025594	0	0	0	0	60	0.592	0.727	0.743	0.034	0.073	0.434	3	unknown
BBBOND_0401130	chromatin assembly factor 1 subunit B, putative	0.008898	0	0	0	0	696	0.449	0.329	0.647	0.456	0.288	0.434	-4	0.133
BBBOND_0307440	phosphatidylinositol 3-and 4-kinase family protein, putative	0.000645	0	0	0	0	625	0.383	0.291	0.542	0.778	0.177	0.434	-3	0.212
BBBOND_0208350	hypothetical protein, conserved	0.000497	0	0	0	0	1002	0.558	0.84	0.611	0.084	0.075	0.434	3	0.731
BBBOND_0308500	DNA / pantothenate metabolism flavoprotein, putative	0.000726	0	0	0	0	171	0.725	0.317	0.443	0.449	0.235	0.434	-4	0.474
BBBOND_0205110	hypothetical protein, conserved	0.002485	0	5	5	396	1105	0.495	0.732	0.766	0.066	0.105	0.433	-3	0.556
BBBOND_0004700	hypothetical protein, conserved	0.080452	0	0	0	0	372	0.299	0.234	0.73	0.706	0.194	0.433	-3	0.206
BBBOND_0300780	peptidylprolyl isomerase, putative	0.000861	0	0	0	0	458	0.233	0.225	0.737	0.198	0.77	0.433	-3	0.312
BBBOND_0100800	hypothetical protein, conserved	0.000984	0	0	0	0	1307	0.216	0.139	0.268	0.776	0.768	0.433	-3	0.407
BBBOND_0110780	hypothetical protein	0.001482	0	0	0	0	83	0.685	0.726	0.558	0.069	0.129	0.433	3	0.283
BBBOND_0403000	hypothetical protein	0.001133	0	0	0	0	364	0.197	0.146	0.516	0.718	0.589	0.433	3	0.401
BBBOND_0311060	hypothetical protein, conserved	0.001253	0	0	0	0	332	0.778	0.394	0.717	0.146	0.129	0.433	-3	0.289
BBBOND_0303670	hypothetical protein, conserved	0.006565	0	0	0	0	334	0.035	0.05	0.744	0.654	0.678	0.432	3	0.23
BBBOND_0208130	hypothetical protein	0.000775	0	0	0	0	122	0.689	0.653	0.755	0.019	0.037	0.431	3	0.191
BBBOND_0201830	RNA recognition motif containing protein, putative	0.000471	0	0	0	0	242	0.218	0.509	0.544	0.645	0.238	0.431	3	0.12
BBBOND_0203770	hypothetical protein, conserved	0.001058	0	6	71	705	887	0.599	0.717	0.738	0.038	0.063	0.431	3	0.667
BBBOND_0102855	hypothetical protein, conserved	0.000426	0	0	0	0	248	0.59	0.726	0.751	0.028	0.06	0.431	3	0.235
BBBOND_0303300	3-oxo-5-alpha-steroid 4-dehydrogenase family protein, putative	0.001463	0	4	83	261	295	0.569	0.704	0.654	0.082	0.147	0.431	3	0.802
BBBOND_0003400	hypothetical protein, conserved	0.001725	0	1	1856	1878	1919	0.351	0.687	0.739	0.212	0.167	0.431	-3	0.91
BBBOND_0006090	hypothetical protein, conserved	0.045361	0	0	0	0	432	0.114	0.053	0.34	0.82	0.83	0.431	-3	0.849
BBBOND_0107110	Zinc finger C-x8-C-x5-C-x3-H type domain containing protein, putative	0.00383	0	0	0	0	586	0.857	0.337	0.751	0.085	0.122	0.43	-3	0.363
BBBOND_0303220	hypothetical protein, conserved	0.006689	0	0	0	0	427	0.491	0.728	0.744	0.054	0.132	0.43	-3	0.357
BBBOND_0206800	hypothetical protein, conserved	0.002687	0	0	0	0	787	0.302	0.865	0.681	0.16	0.144	0.43	-3	0.194
BBBOND_0201190	hypothetical protein	0.000748	0	0	0	0	240	0.443	0.732	0.768	0.063	0.145	0.43	-3	0.771
BBBOND_0401800	hypothetical protein, conserved	0.001282	0	0	0	0	865	0.011	0.048	0.409	0.82	0.864	0.43	-3	0.438
BBBOND_0201750	RNA-binding protein P22H7.02c, putative	0.001226	0	0	0	0	729	0.124	0.174	0.39	0.777	0.685	0.43	-3	0.202
BBBOND_0101370	hypothetical protein	0.002015	0	0	0	0	484	0.436	0.158	0.47	0.31	0.778	0.43	-4	0.69
BBBOND_0102530	hydrolase, TatD family protein, putative	0.000338	0	0	0	0	318	0.273	0.109	0.712	0.428	0.621	0.429	-3	0.391
BBBOND_0110530	hypothetical protein	0.005174	0	0	0	0	124	0.28	0.816	0.739	0.156	0.155	0.429	-3	0.191
BBBOND_0206770	syntaxin binding protein, putative	0.002957	0	0	0	0	594	0.714	0.49	0.745	0.096	0.093	0.428	-3	0.299
BBBOND_0210780	hypothetical protein, conserved	0.00255	0	1	96	118	127	0.656	0.586	0.757	0.038	0.105	0.428	3	0.425
BBBOND_0203850	acetyl-CoA synthetase, putative	0.000778	0	0	0	0	720	0.78	0.568	0.742	0.011	0.039	0.428	3	0.329
BBBOND_0200190	hypothetical protein, conserved	0.001031	0	0	0	0	322	0.938	0.357	0.753	0.027	0.065	0.428	-3	0.169
BBBOND_0300030	hypothetical protein	0.002888	0	1	1797	1819	1858	0.92	0.192	0.752	0.107	0.171	0.428	-3	0.9
BBBOND_0301610	hypothetical protein, conserved	0.001765	0	0	0	0	174	0.305	0.454	0.638	0.195	0.549	0.428	-3	0.317
BBBOND_0301020	hypothetical protein, conserved	0.000957	0	0	0	0	731	0.177	0.516	0.731	0.567	0.148	0.428	3	0.515
BBBOND_0402090	Vacuolar protein sorting-associated protein 11 homolog	0.002109	0	0	0	0	1003	0.251	0.162	0.734	0.773	0.218	0.428	-3	0.516
BBBOND_0302360	40S ribosomal protein S12P, putative	0.001517	0	0	0	0	209	0.731	0.572	0.755	0.035	0.04	0.427	3	0.143
BBBOND_0108370	DnaJ domain containing protein, putative	0.00169	0	1	170	192	228	0.52	0.49	0.736	0.156	0.235	0.427	-3	0.279
BBBOND_0310830	ADP-ribosylation factor family protein, putative	0.001629	0	0	0	0	458	0.565	0.666	0.743	0.064	0.099	0.427	3	0.851
BBBOND_0101980	MCM2/3/5 family protein, putative	0.000963	0	0	0	0	946	0.737	0.565	0.744	0.03	0.061	0.427	3	0.467
BBBOND_0103920	hypothetical protein, conserved	0.009748	0	0	0	0	1339	0.026	0.118	0.756	0.714	0.52	0.427	3	0.611
BBBOND_0206680	hypothetical protein, conserved	0.001802	0	0	0	0	688	0.048	0.065	0.298	0.856	0.869	0.427	-3	0.34
BBBOND_0103490	hypothetical protein, conserved	0.90827	18	0	0	0	220	0.438	0.475	0.737	0.305	0.174	0.426	-4	0.464
BBBOND_0302710	hypothetical protein, conserved	0.001722	0	0	0	0	583	0.609	0.472	0.745	0.155	0.151	0.426	-3	0.332
BBBOND_0211580	hypothetical protein, conserved	0.000806	0	0	0	0	404	0.599	0.413	0.724	0.128	0.268	0.426	-3	0.83
BBBOND_0208580	hypothetical protein	0.001063	0	0	0	0	79	0.586	0.654	0.709	0.072	0.107	0.426	3	0.32
BBBOND_0103640	membrane protein, putative	0.074459	0	5	96	233	256	0.857	0.48	0.524	0.127	0.143	0.426	-3	0.641
BBBOND_0205030	ubiquitin-conjugating enzyme, putative	0.002239	0	0	0	0	161	0.693	0.612	0.732	0.048	0.04	0.425	3	0.21
BBBOND_0102300	protein kinase domain containing protein, putative	0.000783	0	0	0	0	569	0.826	0.424	0.745	0.046	0.085	0.425	-3	0.288
BBBOND_0200400	F-BOX/LEUCINE RICH REPEAT domain containg PROTEIN	0.001295	0	0	0	0	375	0.643	0.303	0.756	0.203	0.219	0.425	-3	0.192
BBBOND_0002810	hypothetical protein, conserved	0.001104	0	0	0	0	135	0.845	0.443	0.75	0.026	0.059	0.425	-3	0.52
BBBOND_0302140	Ribosomal protein S16, putative	0.002823	0	0	0	0	250	0.472	0.529	0.438	0.476	0.209	0.425	-4	0.296
BBBOND_0005870	hypothetical protein, conserved	0.003738	0	1	1782	1804	1843	0.902	0.205	0.728	0.166	0.122	0.425	-3	0.867
BBBOND_0003200	hypothetical protein, conserved	0.007458	0	1	1807	1829	1868	0.006	0.024	0.307	0.959	0.828	0.425	-3	0.824
BBBOND_0101460	hypothetical protein	0.001118	0	0	0	0	229	0.741	0.429	0.741	0.111	0.103	0.425	-3	0.56
BBBOND_0204100	hypothetical protein, conserved	0.000384	0	0	0	0	408	0.183	0.071	0.299	0.849	0.721	0.425	-3	0.238
BBBOND_0001810	hypothetical protein, conserved	0.027613	0	1	310	332	373	0.004	0.011	0.333	0.896	0.882	0.425	-3	0.729
BBBOND_0100830	hypothetical protein, conserved	0.001429	0	0	0	0	322	0.381	0.303	0.685	0.617	0.14	0.425	-3	0.281
BBBOND_0208040	hypothetical protein, conserved	0.002862	0	0	0	0	449	0.772	0.366	0.75	0.113	0.118	0.424	-3	0.199
BBBOND_0101330	ribosomal protein S8 family protein, putative	0.00155	0	0	0	0	130	0.618	0.47	0.755	0.119	0.157	0.424	-3	0.266
BBBOND_0207010	hypothetical protein, conserved	0.000812	0	0	0	0	152	0.394	0.489	0.722	0.279	0.237	0.424	-4	0.863
BBBOND_0304290	hypothetical protein	0.001491	0	0	0	0	80	0.453	0.944	0.632	0.055	0.037	0.424	-3	0.409
BBBOND_0102680	sec23 protein, putative	0.007989	0	0	0	0	770	0.732	0.395	0.622	0.136	0.233	0.424	-3	0.208
BBBOND_0106010	protein kinase, putative	0.004628	0	0	0	0	645	0.071	0.127	0.347	0.725	0.85	0.424	-3	0.418
BBBOND_0312570	hypothetical protein	0.001518	0	0	0	0	100	0.692	0.54	0.763	0.034	0.086	0.423	3	0.246
BBBOND_0404770	hypothetical protein, conserved	0.000717	0	1	133	155	230	0.443	0.222	0.56	0.668	0.224	0.423	-3	0.228
BBBOND_0313460	membrane protein, putative	0.03804	0	8	7	343	371	0.569	0.75	0.617	0.082	0.097	0.423	3	0.924
BBBOND_0405540	hypothetical protein, conserved	0.002905	0	0	0	0	304	0.455	0.75	0.73	0.102	0.08	0.423	-3	0.259
BBBOND_0006350	hypothetical protein, conserved	0.524883	20	0	0	0	81	0.471	0.704	0.738	0.119	0.079	0.422	-3	0.378
BBBOND_0302690	Mak16 family protein, putative	0.001055	0	0	0	0	214	0.838	0.342	0.763	0.067	0.102	0.422	-3	0.657
BBBOND_0211630	lysyl-tRNA synthetase, putative	0.000851	0	0	0	0	548	0.485	0.767	0.744	0.055	0.058	0.422	-3	0.184
BBBOND_0106080	hypothetical protein, conserved	0.001245	0	1	748	770	838	0.373	0.715	0.758	0.118	0.144	0.422	-3	0.52
BBBOND_0305280	NUCLEAR MOVEMENT PROTEIN NUDC, putative	0.003346	0	0	0	0	370	0.637	0.489	0.725	0.103	0.154	0.422	-3	0.169
BBBOND_0203880	thioredoxin, putative	0.005626	0	1	15	37	103	0.639	0.521	0.715	0.1	0.134	0.422	3	0.221
BBBOND_0103895	hypothetical protein, conserved	0.001538	0	0	0	0	194	0.583	0.576	0.597	0.195	0.159	0.422	3	0.265
BBBOND_0102600	UMP-CMP kinase, putative	0.001711	0	0	0	0	204	0.142	0.083	0.324	0.754	0.808	0.422	-3	0.271
BBBOND_0305800	hypothetical protein, conserved	0.000912	0	1	373	395	404	0.547	0.627	0.766	0.083	0.082	0.421	3	0.822
BBBOND_0403570	hypothetical protein, conserved	0.002603	0	0	0	0	469	0.751	0.268	0.747	0.129	0.208	0.421	-3	0.587
BBBOND_0105260	cell cycle regulator protein, putative	0.000524	0	0	0	0	182	0.831	0.426	0.74	0.048	0.062	0.421	-3	0.201
BBBOND_0106510	hypothetical protein, conserved	0.657556	22	1	7	26	333	0.074	0.138	0.75	0.492	0.651	0.421	-3	0.715
BBBOND_0203400	DEAD box RNA helicase, putative	0.000837	0	0	0	0	753	0.077	0.425	0.357	0.776	0.471	0.421	-4	0.249
BBBOND_0306030	Replication factor C large subunit	0.000554	0	0	0	0	809	0.321	0.791	0.696	0.112	0.186	0.421	-3	0.82
BBBOND_0405670	hypothetical protein, conserved	0.001878	0	0	0	0	987	0.763	0.431	0.732	0.059	0.118	0.421	-3	0.905
BBBOND_0311080	hypothetical protein, conserved	0.008714	0	0	0	0	276	0.031	0.086	0.342	0.891	0.753	0.421	-3	0.251
BBBOND_0005380	hypothetical protein, conserved	0.000965	0	0	0	0	859	0.046	0.071	0.338	0.874	0.777	0.421	-3	0.423
BBBOND_0002160	hypothetical protein, conserved	0.045093	0	1	1723	1745	1786	0.032	0.034	0.327	0.858	0.852	0.421	-3	0.778
BBBOND_0200440	Ribosomal_L37 domain containg protein,putative	0.001307	0	0	0	0	132	0.438	0.794	0.698	0.079	0.094	0.421	-3	0.471
BBBOND_0004400	hypothetical protein, conserved	0.005081	0	1	1813	1835	1874	0.043	0.054	0.33	0.844	0.832	0.421	-3	0.865
BBBOND_0208460	Pre-mRNA-processing ATP-dependent RNA helicase prp5	0.00284	0	0	0	0	352	0.734	0.44	0.738	0.066	0.123	0.42	-3	0.123
BBBOND_0206480	hypothetical protein, conserved	0.006386	0	0	0	0	284	0.265	0.156	0.73	0.195	0.754	0.42	-3	0.131
BBBOND_0404720	splicing factor 3B subunit 2, putative	0.000325	0	0	0	0	554	0.545	0.611	0.735	0.074	0.135	0.42	3	0.235
BBBOND_0310790	Probable bifunctional tRNA threonylcarbamoyladenosine biosynthesis protein	0.000597	0	0	0	0	209	0.479	0.732	0.733	0.053	0.104	0.42	-3	0.405
BBBOND_0211430	factor associated with neutral-sphingomyelinase activation, putative	0.002141	0	0	0	0	1061	0.809	0.537	0.351	0.184	0.22	0.42	-3	0.28
BBBOND_0002980	hypothetical protein, conserved	0.001673	0	0	0	0	612	0.418	0.616	0.705	0.207	0.154	0.42	-3	0.918
BBBOND_0201570	hypothetical protein, conserved	0.001558	0	0	0	0	294	0.766	0.414	0.703	0.099	0.112	0.419	-3	0.178
BBBOND_0207130	DNA2/NAM7 HELICASE FAMILY,putative	0.000275	0	0	0	0	1589	0.559	0.369	0.63	0.183	0.355	0.419	-3	0.631
BBBOND_0402030	glycerol kinase, putative	0.001553	0	0	0	0	518	0.3	0.636	0.434	0.428	0.295	0.419	-4	0.47
BBBOND_0101930	hypothetical protein	0.001645	0	0	0	0	100	0.53	0.695	0.66	0.125	0.083	0.419	3	0.176
BBBOND_0209440	ribosomal protein S16, putative	0.001063	0	0	0	0	155	0.767	0.755	0.485	0.033	0.053	0.419	-3	0.297
BBBOND_0303090	VACUOLAR PROTEIN SORTING-ASSOCIATED PROTEIN domain containing protein, putative	0.002965	0	0	0	0	3599	0.652	0.349	0.757	0.133	0.201	0.418	-3	0.383
BBBOND_0004280	hypothetical protein, conserved	0.002306	0	0	0	0	277	0.188	0.175	0.615	0.8	0.31	0.418	-3	0.264
BBBOND_0211040	CCR4-NOT TRANSCRIPTION COMPLEX RELATED domain containing protein,putative	0.00396	0	0	0	0	673	0.608	0.54	0.694	0.119	0.131	0.418	3	0.365
BBBOND_0311740	membrane protein, putative	0.000729	0	8	28	265	283	0.606	0.53	0.753	0.047	0.155	0.418	3	0.831
BBBOND_0202190	XRN 5'-3' exonuclease protein, putative	0.001813	0	0	0	0	1112	0.219	0.83	0.756	0.145	0.136	0.417	-3	0.616
BBBOND_0208720	Acidic leucine-rich nuclear phosphoprotein 32-related protein	0.000658	0	0	0	0	268	0.672	0.563	0.76	0.029	0.062	0.417	3	0.526
BBBOND_0206580	hypothetical protein, conserved	0.002419	0	0	0	0	229	0.432	0.515	0.419	0.519	0.2	0.417	-3	0.232
BBBOND_0300410	hypothetical protein, conserved	0.001211	0	0	0	0	601	0.604	0.49	0.486	0.197	0.308	0.417	-4	0.217
BBBOND_0306660	calpain family cysteine protease domain containing protein, putative	0.002882	0	0	0	0	896	0.158	0.798	0.465	0.423	0.242	0.417	-4	0.188
BBBOND_0312960	plectin/S10 domain containing protein, putative	0.001356	0	0	0	0	114	0.526	0.582	0.72	0.111	0.144	0.417	3	0.26
BBBOND_0103610	protein with DnaJ domain, DNJ1/SIS1 family, putative	0.000561	0	0	0	0	320	0.089	0.124	0.421	0.72	0.73	0.417	-3	0.206
BBBOND_0203510	hypothetical protein	0.983212	23	0	0	0	128	0.693	0.187	0.699	0.208	0.291	0.416	-3	0.32
BBBOND_0211280	cytochrome c/c1 heme lyase, putative	0.004546	0	0	0	0	207	0.68	0.421	0.722	0.067	0.191	0.416	-3	0.749
BBBOND_0300650	hypothetical protein, conserved	0.00421	0	0	0	0	440	0.78	0.228	0.734	0.122	0.218	0.416	-3	0.826
BBBOND_0104650	DnaJ domain containing protein, putative	0.000886	0	0	0	0	485	0.162	0.035	0.429	0.936	0.516	0.416	-3	0.751
BBBOND_0208240	41K blood stage antigen precursor 41-3, putative	0.001242	0	0	0	0	391	0.537	0.628	0.727	0.086	0.1	0.416	3	0.334
BBBOND_0300090	hypothetical protein, conserved	0.567576	34	0	0	0	785	0.59	0.187	0.675	0.459	0.17	0.416	-3	0.108
BBBOND_0308010	Autophagy-related protein 8	0.00034	0	0	0	0	126	0.747	0.545	0.74	0.019	0.03	0.416	3	0.35
BBBOND_0208880	hypothetical protein	0.342589	0	1	13	35	270	0.029	0.028	0.593	0.729	0.699	0.416	3	0.339
BBBOND_0300170	hypothetical protein	0.052384	0	0	0	0	366	0.119	0.87	0.688	0.206	0.198	0.416	-3	0.275
BBBOND_0207325	hypothetical protein, conserved	0.012399	0	0	0	0	188	0.432	0.335	0.722	0.336	0.256	0.416	-4	0.511
BBBOND_0006310	hypothetical protein, conserved	0.045093	0	1	1676	1698	1739	0.019	0.034	0.327	0.856	0.843	0.416	-3	0.848
BBBOND_0107470	triose phosphate/phosphate translocator, putative	0.020211	0	5	208	433	439	0.133	0.111	0.73	0.348	0.759	0.416	-3	0.86
BBBOND_0104160	hypothetical protein, conserved	0.00229	0	0	0	0	164	0.437	0.694	0.745	0.084	0.117	0.415	-3	0.267
BBBOND_0309840	PROTEIN FOLDING REGULATOR, putative	0.000446	0	0	0	0	507	0.729	0.317	0.738	0.132	0.158	0.415	-3	0.844
BBBOND_0311840	hypothetical protein, conserved	0.002023	0	0	0	0	623	0.595	0.629	0.741	0.039	0.07	0.415	3	0.493
BBBOND_0401300	60S ribosomal protein L24, putative	0.000507	0	0	0	0	192	0.08	0.049	0.231	0.865	0.85	0.415	-3	0.324
BBBOND_0313270	BETA-TUBULIN COFACTOR D, putative	0.000395	0	0	0	0	1539	0.45	0.665	0.613	0.162	0.183	0.415	-3	0.71
BBBOND_0308210	hypothetical protein	0.001077	0	0	0	0	134	0.556	0.591	0.74	0.078	0.106	0.414	3	0.481
BBBOND_0305510	valyl-tRNA synthetase, putative	0.00408	0	0	0	0	972	0.765	0.33	0.738	0.092	0.145	0.414	-3	0.58
BBBOND_0402330	prohibitin, putative	0.286265	0	0	0	0	288	0.376	0.655	0.507	0.263	0.268	0.414	-3	0.342
BBBOND_0002710	hypothetical protein, conserved	0.00049	0	0	0	0	626	0.74	0.344	0.728	0.123	0.137	0.414	-3	0.91
BBBOND_0307250	CDK5 regulatory subunit-associated protein	0.004346	0	1	12	31	653	0.013	0.093	0.578	0.671	0.713	0.414	3	0.28
BBBOND_0204960	hypothetical protein, conserved	0.000528	0	0	0	0	559	0.591	0.784	0.443	0.116	0.129	0.413	-3	0.769
BBBOND_0100280	hypothetical protein, conserved	0.003026	0	0	0	0	2848	0	0.022	0.469	0.81	0.766	0.413	-3	0.827
BBBOND_0406010	cGMP dependent protein kinase, putative	0.000451	0	0	0	0	875	0.592	0.577	0.737	0.071	0.084	0.412	3	0.325
BBBOND_0200870	membrane protein, putative	0.037956	0	7	10	589	606	0.08	0.138	0.76	0.388	0.694	0.412	-3	0.898
BBBOND_0400860	hypothetical protein	0.002597	0	0	0	0	71	0.352	0.229	0.745	0.345	0.389	0.412	-4	0.435
BBBOND_0212050	cyclophilin, putative	0.002307	0	0	0	0	169	0.844	0.423	0.488	0.11	0.193	0.412	-4	0.219
BBBOND_0405790	bis(5'-adenosyl)-triphosphatase, putative	0.00357	0	0	0	0	175	0.706	0.234	0.742	0.074	0.304	0.412	-3	0.226
BBBOND_0200300	hypothetical protein, conserved	0.002328	0	0	0	0	816	0.086	0.066	0.308	0.836	0.762	0.412	-3	0.335
BBBOND_0004070	hypothetical protein, conserved	0.002019	0	1	1715	1737	1776	0.006	0.013	0.41	0.852	0.779	0.412	-3	0.902
BBBOND_0303870	rRNA-processing protein, putative	0.000331	0	0	0	0	258	0.81	0.384	0.74	0.046	0.077	0.411	-3	0.234
BBBOND_0202110	HORMA domain containing protein, putative	0.000684	0	0	0	0	416	0.563	0.456	0.753	0.095	0.19	0.411	-3	0.126
BBBOND_0305530	metallopeptidase M24 family protein, putative	0.305474	0	0	0	0	624	0.426	0.236	0.744	0.14	0.51	0.411	-3	0.275
BBBOND_0106640	hypothetical protein, conserved	0.001177	0	0	0	0	197	0.422	0.648	0.643	0.075	0.268	0.411	-3	0.423
BBBOND_0202900	dynamin-like protein, putative	0.00029	0	0	0	0	733	0.679	0.457	0.736	0.066	0.115	0.411	-3	0.512
BBBOND_0301340	Protein mrp homolog	0.006183	0	0	0	0	206	0.167	0.167	0.334	0.644	0.744	0.411	-3	0.28
BBBOND_0109300	hypothetical protein	0.00083	0	0	0	0	67	0.885	0.412	0.699	0.021	0.034	0.41	-3	0.403
BBBOND_0402240	hypothetical protein	0.027373	0	0	0	0	101	0.85	0.177	0.74	0.141	0.14	0.41	-3	0.903
BBBOND_0400110	UPF0667 protein C1orf55 homolog	0.002251	0	0	0	0	276	0.188	0.183	0.586	0.787	0.304	0.41	-3	0.235
BBBOND_0313060	hypothetical protein, conserved	0.007385	0	0	0	0	302	0.272	0.241	0.708	0.144	0.685	0.41	-3	0.732
BBBOND_0003220	hypothetical protein, conserved	0.000593	0	0	0	0	314	0.74	0.344	0.745	0.108	0.115	0.41	-3	0.931
BBBOND_0001800	hypothetical protein, conserved	0.000499	0	0	0	0	231	0.302	0.889	0.757	0.028	0.072	0.41	-3	0.823
BBBOND_0106950	ribosome biogenesis Brix protein, putative	0.000685	0	0	0	0	352	0.55	0.748	0.649	0.046	0.056	0.41	3	0.205
BBBOND_0400280	proteasome subunit alpha, putative	0.003939	0	0	0	0	259	0.496	0.127	0.466	0.15	0.813	0.41	-4	0.347
BBBOND_0208430	hypothetical protein	0.002711	0	0	0	0	77	0.203	0.861	0.725	0.116	0.14	0.409	-3	0.261
BBBOND_0400070	hypothetical protein	0.018922	0	1	212	234	291	0.048	0.065	0.55	0.654	0.727	0.409	3	0.256
BBBOND_0208920	ATP synthase F1 beta chain, putative	0.000758	0	0	0	0	514	0.254	0.889	0.652	0.083	0.16	0.408	-3	0.255
BBBOND_0211670	hypothetical protein, conserved	0.001854	0	0	0	0	1293	0.583	0.694	0.507	0.098	0.16	0.408	3	0.594
BBBOND_0301310	hypothetical protein	0.018063	0	0	0	0	87	0.209	0.215	0.739	0.654	0.223	0.408	-3	0.475
BBBOND_0002610	hypothetical protein, conserved	0.013118	0	0	0	0	244	0.474	0.405	0.739	0.164	0.258	0.408	-4	0.249
BBBOND_0105730	hypothetical protein, conserved	0.000825	0	0	0	0	387	0.353	0.316	0.453	0.4	0.518	0.408	-4	0.186
BBBOND_0305290	ubiquitin-conjugating enzyme family protein, putative	0.004117	0	0	0	0	167	0.586	0.623	0.746	0.038	0.044	0.407	3	0.406
BBBOND_0209570	Vam6/Vps39-like protein	0.003771	0	0	0	0	990	0.556	0.431	0.73	0.132	0.184	0.407	-3	0.44
BBBOND_0107351	hypothetical protein, conserved	0.000298	0	1	35	57	94	0.899	0.304	0.758	0.028	0.044	0.407	-3	0.725
BBBOND_0400270	hypothetical protein	0.00135	0	0	0	0	71	0.458	0.608	0.63	0.165	0.173	0.407	-3	0.3
BBBOND_0002580	hypothetical protein, conserved	0.000487	0	0	0	0	267	0.74	0.344	0.728	0.107	0.116	0.407	-3	0.826
BBBOND_0200210	hypothetical protein, conserved	0.000517	0	1	272	294	1006	0.451	0.518	0.588	0.264	0.213	0.407	-3	0.428
BBBOND_0301680	prenyltransferase, UbiA family protein, putative	0.00354	0	2	114	259	404	0.188	0.403	0.729	0.529	0.184	0.407	-3	0.503
BBBOND_0103520	hypothetical protein	0.002905	0	0	0	0	319	0.04	0.057	0.673	0.579	0.687	0.407	3	0.331
BBBOND_0301580	proteasome A-type and B-type family protein, putative	0.001579	0	0	0	0	236	0.628	0.275	0.446	0.171	0.516	0.407	-3	0.223
BBBOND_0206380	fumarate hydratase, putative	0.000718	0	0	0	0	618	0.642	0.378	0.748	0.112	0.15	0.406	-3	0.506
BBBOND_0207780	RNA recognition motif. (a.k.a. RRM, RBD, or RNP) domain containing protein, putative	0.00238	0	0	0	0	353	0.379	0.632	0.682	0.138	0.197	0.406	-3	0.134
BBBOND_0000600	hypothetical protein, conserved	0.001462	0	0	0	0	65	0.753	0.754	0.414	0.067	0.042	0.406	-3	0.435
BBBOND_0108280	PHD FINGER PROTEIN, putative	0.00237	0	0	0	0	1249	0.619	0.359	0.75	0.109	0.191	0.406	-3	0.433
BBBOND_0109770	transmembrane CLPTM1 family protein, putative	0.013749	0	5	313	483	590	0.364	0.818	0.766	0.032	0.049	0.406	-3	0.308
BBBOND_0302270	membrane protein, putative	0.018947	0	3	10	88	141	0.253	0.304	0.624	0.719	0.127	0.405	-3	0.408
BBBOND_0001780	hypothetical protein, conserved	0.00441	0	1	165	187	228	0.583	0.311	0.502	0.366	0.262	0.405	-3	0.635
BBBOND_0306840	hypothetical protein	0.001207	0	0	0	0	114	0.715	0.474	0.676	0.056	0.104	0.405	-3	0.363
BBBOND_0002900	hypothetical protein, conserved	0.003164	0	0	0	0	620	0.456	0.48	0.767	0.129	0.192	0.405	-4	0.871
BBBOND_0205130	MIZ zinc finger domain containing protein, putative	0.007698	0	0	0	0	566	0.113	0.174	0.411	0.783	0.542	0.405	-3	0.246
BBBOND_0310010	hypothetical protein	0.000818	0	0	0	0	464	0.321	0.262	0.667	0.23	0.547	0.405	-3	0.256
BBBOND_0405700	histone deacetylase, putative	0.00076	0	0	0	0	1748	0.619	0.396	0.665	0.205	0.136	0.404	-3	0.333
BBBOND_0201950	hypothetical protein	0.002538	0	0	0	0	241	0.026	0.166	0.554	0.748	0.524	0.404	3	0.132
BBBOND_0108660	GTP-binding nuclear protein Ran, putative	0.000523	0	0	0	0	211	0.222	0.059	0.279	0.638	0.821	0.404	-3	0.254
BBBOND_0402390	hypothetical protein, conserved	0.025958	0	0	0	0	161	0.697	0.683	0.44	0.103	0.097	0.404	-3	0.265
BBBOND_0306140	DNA repair protein (mre11) family protein, putative	0.000217	0	0	0	0	1266	0.475	0.629	0.749	0.058	0.106	0.403	-3	0.356
BBBOND_0103130	60S ribosomal protein L27, putative	0.002723	0	0	0	0	89	0.822	0.417	0.471	0.126	0.177	0.403	-4	0.483
BBBOND_0102820	hypothetical protein	0.032554	0	0	0	0	595	0.246	0.068	0.626	0.625	0.448	0.403	-3	0.175
BBBOND_0109630	hypothetical protein	0.008127	0	1	43	60	293	0.53	0.562	0.684	0.111	0.13	0.403	3	0.837
BBBOND_0001520	hypothetical protein, conserved	0.001257	0	1	1623	1645	1684	0.963	0.115	0.764	0.073	0.097	0.402	-3	0.796
BBBOND_0302160	hypothetical protein, conserved	0.004673	0	0	0	0	577	0.266	0.205	0.749	0.087	0.702	0.402	-3	0.211
BBBOND_0108720	hypothetical protein, conserved	0.081063	0	0	0	0	930	0.311	0.302	0.738	0.138	0.52	0.402	-3	0.519
BBBOND_0201790	hypothetical protein, conserved	0.001049	0	0	0	0	141	0.547	0.437	0.74	0.046	0.239	0.402	-3	0.188
BBBOND_0308610	RIBOSOME BINDING PROTEIN-1, putative	0.001	0	0	0	0	1053	0.074	0.116	0.693	0.798	0.328	0.402	-3	0.357
BBBOND_0309700	hypothetical protein	0.003633	0	0	0	0	101	0.304	0.785	0.743	0.04	0.137	0.402	-3	0.293
BBBOND_0004210	hypothetical protein, conserved	0.001609	0	1	1891	1913	1952	0.885	0.147	0.751	0.115	0.111	0.402	-3	0.904
BBBOND_0211090	hypothetical protein	0.001272	0	0	0	0	587	0.608	0.146	0.661	0.217	0.38	0.402	-3	0.308
BBBOND_0105640	hypothetical protein, conserved	0.180733	0	1	12	34	275	0.826	0.363	0.358	0.259	0.206	0.402	-4	0.142
BBBOND_0405160	triose or hexose phosphate/phosphate translocator, putative	0.000535	0	9	48	347	361	0.301	0.829	0.752	0.055	0.072	0.402	-3	0.863
BBBOND_0110690	HAD superfamily hydrolase, putative	0.010687	0	0	0	0	306	0.014	0.087	0.556	0.546	0.807	0.402	3	0.232
BBBOND_0305860	hypothetical protein	0.961882	25	1	4	26	97	0.619	0.398	0.758	0.087	0.142	0.401	-3	0.439
BBBOND_0005250	hypothetical protein, conserved	0.002146	0	1	1479	1501	1540	0.94	0.115	0.761	0.083	0.108	0.401	-3	0.811
BBBOND_0313290	phenylalanyl-tRNA synthetase, beta subunit family protein, putative	0.002507	0	0	0	0	601	0.68	0.411	0.735	0.073	0.105	0.401	-3	0.331
BBBOND_0310180	hypothetical protein, conserved	0.089003	0	0	0	0	383	0.406	0.438	0.743	0.211	0.209	0.401	-4	0.453
BBBOND_0001990	hypothetical protein, conserved	0.004756	0	1	1557	1579	1620	0.648	0.695	0.236	0.207	0.218	0.401	-3	0.873
BBBOND_0002320	hypothetical protein, conserved	0.005578	0	1	196	218	257	0.214	0.136	0.582	0.282	0.793	0.401	-3	0.67
BBBOND_0109260	hypothetical protein	0.016072	0	1	216	238	295	0.599	0.707	0.447	0.116	0.136	0.401	-3	0.162
BBBOND_0006470	hypothetical protein, conserved	0.001542	0	1	1717	1739	1778	0.94	0.115	0.764	0.075	0.106	0.4	-3	0.918
BBBOND_0000320	hypothetical protein, conserved	0.000992	0	1	1649	1671	1710	0.94	0.115	0.764	0.075	0.108	0.4	-3	0.879
BBBOND_0001220	hypothetical protein, conserved	0.003029	0	1	1772	1794	1833	0.66	0.416	0.654	0.128	0.143	0.4	-3	0.877
BBBOND_0211520	hypothetical protein, conserved	0.001181	0	0	0	0	407	0.319	0.76	0.755	0.063	0.101	0.4	-3	0.224
BBBOND_0104840	hypothetical protein	0.007007	0	0	0	0	158	0.076	0.355	0.75	0.104	0.716	0.4	-3	0.563
BBBOND_0403790	glucosamine--fructose-6- phosphateaminotransferase, putative	0.00682	0	0	0	0	717	0.683	0.311	0.518	0.199	0.287	0.4	-3	0.363
BBBOND_0002000	hypothetical protein, conserved	0.004756	0	0	0	0	987	0.648	0.695	0.236	0.209	0.212	0.4	-3	0.876
BBBOND_0403120	hypothetical protein, conserved	0.001282	0	0	0	0	837	0.861	0.214	0.727	0.069	0.123	0.399	-3	0.216
BBBOND_0101040	cytochrome c oxidase subunit Vb, putative	0.001803	0	0	0	0	338	0.685	0.342	0.746	0.104	0.118	0.399	-3	0.183
BBBOND_0300530	ATPase, AAA family domain containing protein, putative	0.001636	0	0	0	0	681	0.607	0.369	0.745	0.081	0.191	0.399	-3	0.398
BBBOND_0304370	hypothetical protein	0.000234	0	0	0	0	86	0.488	0.687	0.737	0.027	0.058	0.399	-3	0.175
BBBOND_0105180	hypothetical protein, conserved	0.000898	0	0	0	0	150	0.549	0.51	0.714	0.095	0.127	0.399	3	0.135
BBBOND_0405190	Magnesium transporter MRS2-11, chloroplastic	0.184471	0	2	313	372	376	0.26	0.268	0.585	0.476	0.404	0.399	-4	0.851
BBBOND_0103270	hypothetical protein	0.007376	0	0	0	0	72	0.681	0.374	0.728	0.109	0.104	0.399	-3	0.335
BBBOND_0108630	clathrin assembly protein small subunit, putative	0.002787	0	0	0	0	154	0.633	0.722	0.294	0.179	0.166	0.399	-3	0.547
BBBOND_0300930	Pre-mRNA-splicing factor of RES complex, putative	0.000487	0	0	0	0	250	0.37	0.699	0.724	0.096	0.1	0.398	-3	0.194
BBBOND_0209170	GMP reductase, putative	0.000641	0	0	0	0	319	0.224	0.222	0.589	0.732	0.221	0.398	-3	0.344
BBBOND_0102180	hypothetical protein, conserved	0.00087	0	0	0	0	704	0.671	0.266	0.733	0.211	0.109	0.398	-3	0.325
BBBOND_0403880	hypothetical protein	0.009181	0	0	0	0	201	0.245	0.353	0.517	0.189	0.681	0.397	-3	0.138
BBBOND_0309960	hypothetical protein	0.0011	0	0	0	0	85	0.459	0.823	0.552	0.088	0.063	0.397	-3	0.193
BBBOND_0000840	hypothetical protein, conserved	0.024269	0	1	429	451	490	0.651	0.23	0.747	0.146	0.213	0.397	-3	0.435
BBBOND_0313120	hypothetical protein, conserved	0.001301	0	0	0	0	367	0.882	0.362	0.605	0.068	0.067	0.397	-3	0.114
BBBOND_0400960	succinate dehydrogenase alpha subunit, putative	0.002521	0	0	0	0	636	0.288	0.199	0.707	0.644	0.146	0.397	-3	0.348
BBBOND_0001920	hypothetical protein, conserved	0.001251	0	0	0	0	517	0.19	0.886	0.697	0.119	0.095	0.397	-3	0.854
BBBOND_0002990	hypothetical protein, conserved	0.004375	0	1	621	643	682	0.255	0.089	0.594	0.274	0.773	0.397	-3	0.559
BBBOND_0308350	hypothetical protein, conserved	0.000573	0	0	0	0	109	0.599	0.711	0.49	0.064	0.119	0.397	-3	0.373
BBBOND_0002020	hypothetical protein, conserved	0.001074	0	1	896	918	959	0.595	0.329	0.759	0.134	0.162	0.396	-3	0.757
BBBOND_0404320	Protein tssc1 homolog	0.000637	0	0	0	0	365	0.112	0.068	0.481	0.49	0.829	0.396	-4	0.115
BBBOND_0310500	hypothetical protein	0.001157	0	0	0	0	68	0.706	0.29	0.745	0.109	0.125	0.395	-3	0.335
BBBOND_0000390	hypothetical protein, conserved	0.000837	0	1	486	508	547	0.605	0.164	0.742	0.288	0.174	0.395	-3	0.493
BBBOND_0209340	40S ribosomal protein S18, putative	0.000616	0	0	0	0	154	0.537	0.519	0.636	0.13	0.151	0.395	3	0.43
BBBOND_0111400	hypothetical protein	0.151295	0	1	132	154	168	0.25	0.608	0.497	0.381	0.24	0.395	-4	0.201
BBBOND_0404160	aconitate hydratase 1 family protein, putative	0.001422	0	0	0	0	910	0.08	0.172	0.572	0.818	0.333	0.395	-3	0.36
BBBOND_0405350	ribosomal protein L34, putative	0.000241	0	0	0	0	159	0.694	0.421	0.714	0.057	0.089	0.395	-3	0.515
BBBOND_0201350	hypothetical protein	0.007939	0	0	0	0	75	0.948	0.138	0.734	0.04	0.108	0.394	-3	0.502
BBBOND_0109980	hypothetical protein, conserved	0.001324	0	0	0	0	235	0.693	0.177	0.728	0.167	0.203	0.394	-3	0.805
BBBOND_0300020	hypothetical protein	0.000552	0	1	989	1011	1058	0.673	0.23	0.706	0.137	0.225	0.394	-3	0.73
BBBOND_0104700	hypothetical protein	0.000691	0	6	44	245	249	0.488	0.697	0.684	0.044	0.056	0.394	-3	0.827
BBBOND_0107355	hypothetical protein, conserved	0.003349	0	0	0	0	377	0.692	0.354	0.748	0.074	0.104	0.394	-3	0.237
BBBOND_0003090	hypothetical protein, conserved	0.000904	0	1	1157	1176	1217	0.596	0.43	0.765	0.042	0.135	0.394	-3	0.768
BBBOND_0400700	MIF4G domain containing protein, putative	0.002032	0	0	0	0	370	0.744	0.317	0.712	0.078	0.119	0.394	-3	0.822
BBBOND_0211440	cytochrome oxidase biogenesis protein 1-1 (OXA1), putative	0.002145	0	4	130	332	379	0.231	0.627	0.731	0.109	0.272	0.394	-3	0.691
BBBOND_0204140	hypothetical protein, conserved	0.000858	0	0	0	0	556	0.393	0.689	0.719	0.061	0.108	0.394	-3	0.889
BBBOND_0109040	RNA binding protein, putative	0.000595	0	0	0	0	490	0.501	0.305	0.746	0.114	0.299	0.393	-3	0.11
BBBOND_0203260	zinc finger (B box) protein, putative	0.001218	0	0	0	0	507	0.443	0.541	0.739	0.145	0.099	0.393	-3	0.247
BBBOND_0103150	hypothetical protein, conserved	0.001587	0	0	0	0	268	0.208	0.74	0.752	0.094	0.173	0.393	-3	0.709
BBBOND_0312300	hypothetical protein, conserved	0.00133	0	1	227	249	420	0.164	0.631	0.716	0.122	0.33	0.393	-3	0.546
BBBOND_0108610	METALLOPROTEASE 1-RELATED protein, putative	0.00133	0	0	0	0	1161	0.253	0.73	0.736	0.118	0.126	0.393	-3	0.619
BBBOND_0209610	Rsm22,putative	0.000684	0	0	0	0	565	0.774	0.25	0.508	0.22	0.211	0.393	-3	0.22
BBBOND_0004950	hypothetical protein, conserved	0.005165	0	1	113	135	157	0.586	0.152	0.585	0.525	0.114	0.392	3	0.249
BBBOND_0211390	hypothetical protein	0.034092	0	1	231	253	307	0.288	0.202	0.617	0.69	0.163	0.392	-3	0.147
BBBOND_0000060	hypothetical protein, conserved	0.006471	0	1	483	505	553	0.082	0.046	0.523	0.757	0.554	0.392	3	0.556
BBBOND_0209190	WD domain, G-beta repeat containing protein, putative	0.001774	0	0	0	0	384	0.59	0.409	0.729	0.097	0.133	0.392	-3	0.939
BBBOND_0307090	kelch repeat containing protein, putative	0.001307	0	0	0	0	491	0.716	0.366	0.748	0.043	0.081	0.391	-3	0.178
BBBOND_0208470	hypothetical protein, conserved	0.000896	0	0	0	0	325	0.726	0.213	0.718	0.133	0.165	0.391	-3	0.269
BBBOND_0001170	hypothetical protein, conserved	0.00122	0	1	1665	1687	1728	0.363	0.717	0.622	0.094	0.161	0.391	-3	0.888
BBBOND_0201590	hypothetical protein	0.001012	0	0	0	0	125	0.7	0.856	0.238	0.082	0.08	0.391	-3	0.171
BBBOND_0308000	WD domain, G-beta repeat containing protein, putative	0.003399	0	0	0	0	794	0.623	0.21	0.741	0.181	0.202	0.391	-3	0.102
BBBOND_0103897	hypothetical protein, conserved	0.000632	0	0	0	0	399	0.366	0.111	0.542	0.499	0.437	0.391	-4	0.285
BBBOND_0301640	translation elongation factor G, putative	0.010013	0	0	0	0	750	0.717	0.409	0.531	0.148	0.151	0.391	-3	0.224
BBBOND_0405230	SUMO-conjugating enzyme UBC9	0.002912	0	0	0	0	162	0.365	0.802	0.748	0.01	0.025	0.39	-3	0.305
BBBOND_0405430	UMO-conjugating enzyme UBC9-B	0.002912	0	0	0	0	162	0.365	0.802	0.748	0.011	0.026	0.39	-3	0.236
BBBOND_0101800	hypothetical protein	0.000558	0	0	0	0	459	0.4	0.516	0.753	0.161	0.118	0.39	-3	0.309
BBBOND_0208200	hypothetical protein	0.002207	0	0	0	0	66	0.584	0.597	0.436	0.202	0.133	0.39	-3	0.299
BBBOND_0004170	hypothetical protein, conserved	0.00441	0	1	165	187	228	0.583	0.227	0.502	0.378	0.259	0.39	-3	0.637
BBBOND_0303930	hypothetical protein, conserved	0.003012	0	0	0	0	840	0.438	0.591	0.735	0.072	0.116	0.39	-3	0.695
BBBOND_0104350	brain protein 44-like protein, putative	0.015249	0	2	10	59	96	0.066	0.139	0.241	0.771	0.733	0.39	-3	0.599
BBBOND_0203230	BolA-like protein, putative	0.003879	0	0	0	0	86	0.849	0.232	0.75	0.065	0.051	0.389	-3	0.344
BBBOND_0307940	DEAD/DEAH box helicase family protein, putative	0.000262	0	0	0	0	479	0.333	0.796	0.737	0.036	0.041	0.389	-3	0.288
BBBOND_0308680	protein kinase domain containing protein, putative	0.000606	0	0	0	0	359	0.038	0.115	0.752	0.309	0.732	0.389	-3	0.224
BBBOND_0110360	hypothetical protein, conserved	0.849308	25	1	9	31	470	0.07	0.138	0.765	0.201	0.77	0.389	-3	0.782
BBBOND_0209310	hypothetical protein	0.038891	0	1	30	49	67	0.643	0.371	0.706	0.117	0.107	0.389	-3	0.489
BBBOND_0310880	hypothetical protein	0.005375	0	0	0	0	435	0.526	0.239	0.711	0.211	0.259	0.389	-3	0.185
BBBOND_0104520	hypothetical protein, conserved	0.002836	0	0	0	0	228	0.324	0.606	0.743	0.153	0.115	0.388	-3	0.227
BBBOND_0002800	hypothetical protein, conserved	0.00127	0	0	0	0	489	0.94	0.115	0.764	0.045	0.076	0.388	-3	0.861
BBBOND_0304910	hypothetical protein	0.000609	0	0	0	0	177	0.694	0.538	0.591	0.067	0.051	0.388	3	0.212
BBBOND_0304730	ribosomal protein L1, putative	0.00029	0	0	0	0	217	0.426	0.57	0.742	0.073	0.13	0.388	-3	0.474
BBBOND_0103100	5'-3' exoribonuclease (XRN2), putative	0.003509	0	0	0	0	1389	0.413	0.281	0.589	0.364	0.292	0.388	-4	0.64
BBBOND_0100030	cAMP-specific phosphodiesterase, putative	0.00086	0	0	0	0	525	0.097	0.05	0.489	0.766	0.54	0.388	-3	0.23
BBBOND_0203280	hypothetical protein, conserved	0.000816	0	0	0	0	506	0.015	0.021	0.349	0.727	0.83	0.388	-3	0.212
BBBOND_0211680	hypothetical protein	0.000281	0	0	0	0	97	0.302	0.84	0.73	0.034	0.033	0.388	-3	0.651
BBBOND_0400580	hypothetical protein, conserved	0.001463	0	0	0	0	486	0.554	0.635	0.642	0.053	0.054	0.388	3	0.267
BBBOND_0203300	eukaryotic translation initiation factor 3 subunit, putative	0.000974	0	0	0	0	732	0.405	0.576	0.693	0.119	0.147	0.388	-3	0.192
BBBOND_0205210	hypothetical protein, conserved	0.001055	0	0	0	0	225	0.821	0.144	0.755	0.1	0.119	0.388	-3	0.169
BBBOND_0300910	Pre-mRNA-splicing factor RBM22 homolog	0.001692	0	0	0	0	244	0.785	0.306	0.639	0.099	0.108	0.387	-3	0.252
BBBOND_0404480	protein disulfide-isomerase, putative	0.001229	0	1	74	96	546	0.1	0.03	0.743	0.663	0.399	0.387	-3	0.323
BBBOND_0402810	mitochondrial processing peptidase beta subunit, putative	0.002225	0	0	0	0	507	0.394	0.352	0.713	0.216	0.26	0.387	-4	0.401
BBBOND_0102730	hypothetical protein	0.001099	0	0	0	0	108	0.497	0.624	0.756	0.02	0.036	0.387	-3	0.18
BBBOND_0105440	ribose-phosphate pyrophosphokinase, putative	0.002443	0	0	0	0	307	0.222	0.151	0.723	0.608	0.232	0.387	-3	0.292
BBBOND_0004960	hypothetical protein, conserved	0.002063	0	0	0	0	166	0.395	0.549	0.667	0.169	0.156	0.387	-3	0.479
BBBOND_0307830	hypothetical protein	0.001158	0	0	0	0	1456	0.102	0.235	0.735	0.321	0.543	0.387	-3	0.409
BBBOND_0105000	ADP-ribosylation factor, putative	0.00545	0	0	0	0	277	0.19	0.098	0.525	0.751	0.369	0.387	-3	0.352
BBBOND_0102110	hypothetical protein, conserved	0.007706	0	0	0	0	367	0.542	0.153	0.575	0.334	0.33	0.387	-3	0.32
BBBOND_0211250	phosphatidylinositol 3-and 4-kinase family protein, putative	0.003013	0	0	0	0	3365	0.736	0.451	0.36	0.161	0.225	0.387	-4	0.788
BBBOND_0111220	TATA-box binding protein, putative	0.000792	0	0	0	0	280	0.436	0.646	0.666	0.104	0.083	0.387	-3	0.282
BBBOND_0002790	hypothetical protein, conserved	0.001355	0	0	0	0	417	0.94	0.115	0.765	0.038	0.074	0.386	-3	0.802
BBBOND_0208400	hypothetical protein, conserved	0.000316	0	0	0	0	417	0.654	0.34	0.743	0.063	0.13	0.386	-3	0.177
BBBOND_0106750	hypothetical protein, conserved	0.001059	0	0	0	0	332	0.757	0.34	0.733	0.04	0.061	0.386	-3	0.287
BBBOND_0104290	hypothetical protein, conserved	0.00098	0	0	0	0	374	0.594	0.424	0.741	0.071	0.098	0.386	-3	0.271
BBBOND_0403530	hypothetical protein	0.001039	0	0	0	0	133	0.785	0.263	0.733	0.062	0.088	0.386	-3	0.4
BBBOND_0201920	hypothetical protein	0.001881	0	0	0	0	76	0.201	0.798	0.757	0.072	0.102	0.386	-3	0.791
BBBOND_0209590	tetratricopeptide repeat containing domain protein, putative	0.008482	0	4	15	126	397	0.716	0.392	0.738	0.023	0.063	0.386	-3	0.904
BBBOND_0005830	hypothetical protein, conserved	0.001755	0	1	1828	1850	1889	0.549	0.565	0.678	0.087	0.051	0.386	3	0.872
BBBOND_0105070	WW domain containing protein, putative	0.000988	0	0	0	0	457	0.685	0.714	0.298	0.142	0.089	0.386	-3	0.762
BBBOND_0403800	hypothetical protein, conserved	0.000787	0	0	0	0	306	0.3	0.701	0.728	0.095	0.105	0.386	-3	0.802
BBBOND_0402380	hypothetical protein	0.92684	23	0	0	0	170	0.046	0.231	0.638	0.733	0.279	0.385	-3	0.867
BBBOND_0200100	hypothetical protein	0.001257	0	0	0	0	63	0.721	0.356	0.675	0.059	0.115	0.385	-3	0.429
BBBOND_0104510	hypothetical protein, conserved	0.002184	0	0	0	0	591	0.038	0.076	0.701	0.384	0.724	0.385	-3	0.225
BBBOND_0103140	hypothetical protein, conserved	0.001071	0	0	0	0	800	0.756	0.338	0.719	0.031	0.08	0.385	-3	0.879
BBBOND_0200360	hypothetical protein, conserved	0.001211	0	0	0	0	255	0.221	0.088	0.695	0.635	0.285	0.385	-3	0.531
BBBOND_0310030	hypothetical protein	0.000799	0	1	47	69	95	0.848	0.456	0.34	0.136	0.146	0.385	-4	0.403
BBBOND_0204070	WD domain, G-beta repeat containing protein, putative	0.101877	0	0	0	0	317	0.192	0.094	0.676	0.667	0.295	0.385	-3	0.146
BBBOND_0209780	RNA polymerase subunit 8c, putative	0.000601	0	0	0	0	145	0.345	0.684	0.736	0.081	0.079	0.385	-3	0.463
BBBOND_0204900	CG8, putative	0.004088	0	1	93	115	193	0.456	0.146	0.698	0.238	0.38	0.384	-4	0.182
BBBOND_0206110	PA14 domain containing protein, putative	0.528619	41	0	0	0	860	0.516	0.297	0.716	0.179	0.214	0.384	-3	0.174
BBBOND_0309860	hypothetical protein, conserved	0.001225	0	0	0	0	559	0.777	0.485	0.423	0.115	0.119	0.384	-4	0.234
BBBOND_0000230	hypothetical protein, conserved	0.003284	0	0	0	0	588	0.038	0.138	0.76	0.178	0.803	0.383	-3	0.801
BBBOND_0304150	hypothetical protein	0.001956	0	0	0	0	68	0.5	0.61	0.536	0.091	0.177	0.383	3	0.354
BBBOND_0002570	hypothetical protein, conserved	0.00141	0	1	660	682	724	0.688	0.715	0.269	0.114	0.131	0.383	-3	0.475
BBBOND_0311030	UBIQUITIN-CONJUGATING ENZYME E2, putative	0.000953	0	0	0	0	139	0.342	0.708	0.741	0.07	0.052	0.383	-3	0.31
BBBOND_0301260	SUMO-1-ACTIVATING ENZYME E1A, putative	0.000217	0	0	0	0	357	0.265	0.798	0.528	0.177	0.149	0.383	-3	0.39
BBBOND_0209450	ATP synthase F1 gamma subunit, putative	0.000376	0	0	0	0	308	0.519	0.117	0.632	0.169	0.476	0.383	-3	0.779
BBBOND_0101860	LSM domain containing protein, putative	0.000747	0	0	0	0	84	0.486	0.562	0.628	0.112	0.127	0.383	-3	0.387
BBBOND_0205080	hypothetical protein	0.001056	0	0	0	0	261	0.789	0.235	0.739	0.049	0.096	0.382	-3	0.193
BBBOND_0301080	hypothetical protein, conserved	0.000651	0	6	12	248	252	0.681	0.316	0.733	0.117	0.062	0.382	-3	0.667
BBBOND_0104720	hypothetical protein	0.000893	0	0	0	0	580	0.669	0.324	0.747	0.067	0.104	0.382	-3	0.854
BBBOND_0003580	hypothetical protein, conserved	0.00058	0	1	971	993	1032	0.596	0.294	0.756	0.113	0.151	0.382	-3	0.864
BBBOND_0403810	T-complex protein 1 zeta subunit, putative	0.007736	0	0	0	0	538	0.476	0.5	0.74	0.062	0.133	0.382	-3	0.31
BBBOND_0109590	hypothetical protein	0.011057	0	0	0	0	92	0.774	0.166	0.738	0.104	0.129	0.382	-3	0.218
BBBOND_0312060	ribosomal protein L24 family protein, putative	0.000388	0	0	0	0	141	0.715	0.422	0.686	0.036	0.051	0.382	-3	0.31
BBBOND_0006020	hypothetical protein, conserved	0.003174	0	1	1595	1617	1658	0.779	0.138	0.746	0.093	0.151	0.381	-3	0.818
BBBOND_0110635	hypothetical protein, conserved	0.001468	0	0	0	0	246	0.21	0.798	0.742	0.066	0.089	0.381	-3	0.163
BBBOND_0404940	hypothetical protein	0.003262	0	0	0	0	934	0.095	0.318	0.729	0.246	0.517	0.381	-3	0.115
BBBOND_0100980	hypothetical protein	0.031632	0	1	222	244	297	0.072	0.813	0.442	0.311	0.269	0.381	-4	0.228
BBBOND_0206350	hypothetical protein, conserved	0.015707	0	0	0	0	455	0.125	0.054	0.36	0.749	0.618	0.381	-3	0.224
BBBOND_0107510	hypothetical protein	0.002244	0	0	0	0	749	0.226	0.247	0.583	0.141	0.708	0.381	-3	0.15
BBBOND_0003210	hypothetical protein, conserved	0.001012	0	1	1825	1847	1888	0.157	0.1	0.252	0.688	0.706	0.381	-3	0.84
BBBOND_0107360	hypothetical protein, conserved	0.000586	0	0	0	0	299	0.395	0.465	0.728	0.155	0.157	0.38	-4	0.654
BBBOND_0303190	hypothetical protein	0.001666	0	0	0	0	422	0.564	0.412	0.757	0.076	0.089	0.38	-3	0.397
BBBOND_0308760	hypothetical protein, conserved	0.000827	0	0	0	0	1076	0.36	0.683	0.568	0.122	0.168	0.38	-3	0.725
BBBOND_0401470	single stranded G-strand telomeric DNA-binding protein, putative	0.000337	0	0	0	0	192	0.306	0.684	0.658	0.142	0.11	0.38	-3	0.136
BBBOND_0003600	hypothetical protein, conserved	0.007889	0	0	0	0	300	0.045	0.097	0.34	0.775	0.643	0.38	-3	0.811
BBBOND_0209980	hypothetical protein	0.003718	0	0	0	0	244	0.169	0.642	0.732	0.163	0.194	0.38	-3	0.797
BBBOND_0202160	hypothetical protein, conserved	0.000417	0	0	0	0	188	0.735	0.303	0.732	0.036	0.091	0.379	-3	0.655
BBBOND_0209520	succinate dehydrogenase iron-sulfur subunit, putative	0.000472	0	0	0	0	287	0.683	0.252	0.744	0.074	0.141	0.379	-3	0.483
BBBOND_0100720	thioredoxin domain containing protein, putative	0.000762	0	0	0	0	128	0.704	0.115	0.745	0.17	0.161	0.379	-3	0.243
BBBOND_0004000	hypothetical protein, conserved	0.004356	0	0	0	0	932	0.255	0.233	0.754	0.115	0.539	0.379	-3	0.915
BBBOND_0311890	ribosomal protein S27a family protein, putative	0.000998	0	0	0	0	156	0.257	0.733	0.232	0.165	0.507	0.379	-3	0.26
BBBOND_0402660	GTP-ase activating domain containing protein, putative	0.003118	0	0	0	0	308	0.098	0.31	0.376	0.41	0.703	0.379	-4	0.179
BBBOND_0305560	Nucleoporin2, putative	0.008858	0	0	0	0	1046	0.111	0.148	0.402	0.714	0.521	0.379	-3	0.43
BBBOND_0202350	small nuclear ribonucleoprotein (snRNP), putative	0.001269	0	0	0	0	109	0.658	0.344	0.687	0.116	0.089	0.379	-3	0.339
BBBOND_0204350	hypothetical protein	0.002255	0	0	0	0	162	0.164	0.109	0.298	0.672	0.65	0.379	-3	0.349
BBBOND_0400990	ribosomal protein L27, putative	0.001312	0	0	0	0	133	0.678	0.211	0.743	0.095	0.165	0.378	-3	0.268
BBBOND_0000710	hypothetical protein, conserved	0.001885	0	1	208	230	271	0.581	0.281	0.751	0.102	0.174	0.378	-3	0.68
BBBOND_0203090	RNA polymerase III subunit RPC82 helix-turn-helix domain containing protein,putative	0.001167	0	0	0	0	481	0.645	0.29	0.739	0.097	0.119	0.378	-3	0.605
BBBOND_0310110	hypothetical protein, conserved	0.0005	0	0	0	0	654	0.536	0.18	0.67	0.139	0.367	0.378	-3	0.383
BBBOND_0304700	pumilio-family RNA binding repeat domain containing protein, putative	0.001151	0	0	0	0	587	0.227	0.64	0.739	0.119	0.166	0.378	-3	0.84
BBBOND_0210790	MAJOR FACILITATOR SUPERFAMILY MEMBER protein,putative	0.001636	0	9	84	467	489	0.679	0.361	0.752	0.032	0.064	0.378	-3	0.926
BBBOND_0200650	hypothetical protein, conserved	0.002146	0	0	0	0	770	0.201	0.196	0.65	0.345	0.499	0.378	-4	0.189
BBBOND_0210800	hypothetical protein	0.060841	0	0	0	0	80	0.36	0.676	0.74	0.051	0.06	0.377	-3	0.411
BBBOND_0207700	hypothetical protein	0.001333	0	0	0	0	102	0.285	0.732	0.763	0.039	0.068	0.377	-3	0.461
BBBOND_0107900	hypothetical protein, conserved	0.000995	0	0	0	0	114	0.587	0.459	0.739	0.033	0.066	0.377	-3	0.754
BBBOND_0202970	hypothetical protein, conserved	0.001247	0	0	0	0	830	0.284	0.446	0.708	0.15	0.297	0.377	-4	0.738
BBBOND_0204660	hypothetical protein, conserved	0.000953	0	0	0	0	205	0.295	0.694	0.745	0.061	0.091	0.377	-3	0.192
BBBOND_0004780	hypothetical protein, conserved	0.007458	0	0	0	0	446	0.006	0.004	0.307	0.893	0.676	0.377	-3	0.902
BBBOND_0103300	citrate synthase, putative	0.000748	0	0	0	0	603	0.155	0.204	0.743	0.305	0.477	0.377	-4	0.669
BBBOND_0004750	hypothetical protein, conserved	0.077741	0	2	117	191	213	0.074	0.138	0.714	0.428	0.533	0.377	-3	0.638
BBBOND_0104110	hypothetical protein, conserved	0.001779	0	0	0	0	268	0.312	0.249	0.244	0.778	0.304	0.377	-4	0.857
BBBOND_0201980	coatamer delta subunit containing protein,putative	0.001645	0	0	0	0	1079	0.59	0.623	0.233	0.259	0.181	0.377	-3	0.443
BBBOND_0305050	hypothetical protein	0.001678	0	0	0	0	210	0.817	0.185	0.745	0.068	0.066	0.376	-3	0.276
BBBOND_0203420	pumilio-family RNA binding repeat containing protein, putative	0.00136	0	0	0	0	799	0.689	0.22	0.705	0.123	0.142	0.376	-3	0.807
BBBOND_0209360	hypothetical protein, conserved	0.000963	0	0	0	0	1005	0.202	0.439	0.564	0.498	0.179	0.376	-4	0.733
BBBOND_0108820	hypothetical protein, conserved	0.000746	0	1	401	423	477	0.307	0.57	0.743	0.132	0.129	0.376	-3	0.341
BBBOND_0306170	hypothetical protein	0.001451	0	1	158	180	199	0.668	0.263	0.608	0.166	0.177	0.376	-3	0.194
BBBOND_0107570	polyubiquitin, putative	0.00206	0	0	0	0	155	0.784	0.446	0.374	0.089	0.185	0.376	-4	0.221
BBBOND_0202020	hypothetical protein, conserved	0.004902	0	0	0	0	367	0.224	0.764	0.51	0.177	0.204	0.376	-3	0.169
BBBOND_0306290	PHOSPHATIDYLINOSITOL N-ACETYLGLUCOSAMINYLTRANSFERASE SUBUNIT P, putative	0.003736	0	2	7	66	121	0.288	0.727	0.768	0.034	0.058	0.375	-3	0.565
BBBOND_0301960	hypothetical protein, conserved	0.001356	0	0	0	0	277	0.255	0.788	0.526	0.126	0.181	0.375	-3	0.641
BBBOND_0300060	hypothetical protein	0.000487	0	1	1719	1741	1780	0.551	0.283	0.718	0.166	0.158	0.375	-3	0.843
BBBOND_0402820	hypothetical protein, conserved	0.000448	0	0	0	0	774	0.42	0.214	0.734	0.291	0.218	0.375	-4	0.544
BBBOND_0303920	hypothetical protein, conserved	0.000256	0	0	0	0	487	0.163	0.072	0.448	0.698	0.496	0.375	-4	0.349
BBBOND_0100490	molybdenum cofactor synthesis protein 3 / molybdopterin synthase sulphurylase, putative	0.00425	0	0	0	0	576	0.307	0.127	0.729	0.476	0.229	0.374	-4	0.236
BBBOND_0005180	hypothetical protein, conserved	0.000447	0	1	1738	1760	1801	0.551	0.283	0.73	0.154	0.15	0.374	-3	0.906
BBBOND_0005350	hypothetical protein, conserved	0.000504	0	0	0	0	356	0.729	0.176	0.762	0.096	0.105	0.374	-3	0.701
BBBOND_0110980	ubiquitin / ribosomal protein CEP52, putative	0.00206	0	0	0	0	131	0.784	0.446	0.374	0.088	0.178	0.374	-4	0.157
BBBOND_0200160	Chitin_bind_4 domain containing protein	0.000781	0	1	1540	1562	1615	0.709	0.249	0.674	0.116	0.121	0.374	-3	0.625
BBBOND_0111320	Extracellular matrix-binding protein ebh	0.001365	0	1	2997	3019	3072	0.026	0.039	0.714	0.827	0.266	0.374	-3	0.9
BBBOND_0303170	hypothetical protein, conserved	0.000757	0	0	0	0	220	0.498	0.768	0.337	0.1	0.169	0.374	-4	0.37
BBBOND_0211740	hypothetical protein	0.033268	0	1	78	100	124	0.217	0.273	0.68	0.375	0.32	0.373	-4	0.509
BBBOND_0403510	acyl CoA binding protein, putative	0.000995	0	0	0	0	88	0.76	0.284	0.685	0.047	0.091	0.373	-3	0.767
BBBOND_0102800	hypothetical protein, conserved	0.009192	0	0	0	0	725	0.475	0.34	0.756	0.167	0.127	0.373	-4	0.24
BBBOND_0000780	hypothetical protein, conserved	0.001148	0	0	0	0	464	0.67	0.229	0.722	0.104	0.139	0.373	-3	0.927
BBBOND_0206510	hypothetical protein, conserved	0.000681	0	0	0	0	328	0.317	0.579	0.74	0.079	0.149	0.373	-3	0.594
BBBOND_0402310	hypothetical protein	0.002987	0	0	0	0	822	0.26	0.08	0.263	0.664	0.597	0.373	-3	0.863
BBBOND_0101130	myristoyl-CoA:protein N-myristoyltransferase, N-terminal domain containing protein, putative	0.000291	0	0	0	0	432	0.509	0.52	0.736	0.024	0.078	0.373	3	0.146
BBBOND_0000180	hypothetical protein, conserved	0.757901	19	1	7	29	237	0.038	0.115	0.76	0.37	0.575	0.372	-3	0.713
BBBOND_0101420	Exosome complex exonuclease RRP4	0.016044	0	0	0	0	250	0.174	0.185	0.654	0.361	0.485	0.372	-4	0.208
BBBOND_0305620	hypothetical protein	0.030261	0	1	124	146	158	0.588	0.13	0.603	0.197	0.344	0.372	-3	0.243
BBBOND_0212270	hypothetical protein	0.003079	0	1	46	68	87	0.732	0.297	0.682	0.067	0.081	0.372	-3	0.32
BBBOND_0000070	hypothetical protein, conserved	0.000865	0	1	75	97	116	0.514	0.55	0.534	0.101	0.162	0.372	3	0.309
BBBOND_0400290	processing splicing factor 8, putative	0.001621	0	0	0	0	2372	0.049	0.024	0.208	0.685	0.892	0.372	-3	0.372
BBBOND_0205380	hypothetical protein	0.002274	0	0	0	0	1927	0.131	0.234	0.729	0.591	0.173	0.372	-3	0.365
BBBOND_0308200	eRF1 domain 3 family protein, putative	0.004108	0	0	0	0	378	0.638	0.31	0.436	0.157	0.319	0.372	-4	0.337
BBBOND_0303350	SUPPRESSOR OF TY 6 (SPT6)-RELATED protein, putative	0.000321	0	0	0	0	1798	0.392	0.577	0.739	0.046	0.099	0.371	-3	0.369
BBBOND_0103355	hypothetical protein, conserved	0.000329	0	2	34	155	234	0.307	0.735	0.76	0.017	0.038	0.371	-3	0.845
BBBOND_0000100	hypothetical protein, conserved	0.001151	0	1	1742	1764	1803	0.703	0.175	0.722	0.111	0.145	0.371	-3	0.824
BBBOND_0107170	hypothetical protein, conserved	0.02523	0	10	15	918	1390	0.08	0.138	0.76	0.362	0.513	0.371	-3	0.643
BBBOND_0109280	MAJOR FACILITATOR SUPERFAMILY MEMBER protein, putative	0.000658	0	9	65	455	578	0.64	0.435	0.707	0.013	0.059	0.371	-3	0.833
BBBOND_0210100	hypothetical protein, conserved	0.003147	0	0	0	0	556	0.059	0.032	0.478	0.649	0.636	0.371	-3	0.344
BBBOND_0300470	SNARE PROTEIN YKT6, putative	0.000779	0	0	0	0	202	0.421	0.171	0.266	0.762	0.234	0.371	-4	0.73
BBBOND_0104130	sulfate transporter, putative	0.002512	0	11	141	554	730	0.077	0.79	0.644	0.123	0.219	0.371	-3	0.86
BBBOND_0405690	hypothetical protein, conserved	0.002942	0	0	0	0	765	0.153	0.823	0.49	0.222	0.167	0.371	-4	0.199
BBBOND_0400220	hypothetical protein, conserved	0.001993	0	0	0	0	204	0.718	0.234	0.742	0.107	0.047	0.37	-3	0.14
BBBOND_0309390	hypothetical protein	0.64569	16	0	0	0	131	0.587	0.172	0.65	0.158	0.281	0.37	-3	0.373
BBBOND_0103510	Ribosomal RNA assembly protein mis3, putative	0.000425	0	0	0	0	344	0.49	0.582	0.735	0.014	0.027	0.37	-3	0.352
BBBOND_0104230	ubiquitin fusion degradation protein, putative	0.001416	0	0	0	0	277	0.726	0.179	0.707	0.099	0.138	0.37	-3	0.162
BBBOND_0200120	Ribosome-binding protein	0.000775	0	0	0	0	1766	0.25	0.337	0.737	0.333	0.195	0.37	-4	0.385
BBBOND_0311440	hypothetical protein	0.001092	0	0	0	0	311	0.339	0.563	0.737	0.085	0.124	0.37	-3	0.127
BBBOND_0311510	Protein transport protein SEC13	0.001092	0	0	0	0	311	0.339	0.563	0.737	0.085	0.124	0.37	-3	0.127
BBBOND_0207150	hypothetical protein	0.056556	0	1	70	92	113	0.326	0.507	0.661	0.189	0.169	0.37	-3	0.644
BBBOND_0209030	hypothetical protein, conserved	0.00181	0	0	0	0	639	0.063	0.03	0.208	0.707	0.841	0.37	-3	0.466
BBBOND_0005640	hypothetical protein, conserved	0.005372	0	1	1678	1700	1739	0.113	0.066	0.252	0.787	0.634	0.37	-3	0.913
BBBOND_0312170	WD domain, G-beta repeat containing protein, putative	0.001196	0	0	0	0	557	0.76	0.401	0.497	0.1	0.091	0.37	-4	0.153
BBBOND_0403180	hypothetical protein	0.000951	0	0	0	0	70	0.73	0.287	0.752	0.035	0.039	0.369	-3	0.465
BBBOND_0207730	myosin A, putative	0.001888	0	0	0	0	837	0.646	0.296	0.736	0.047	0.118	0.369	-3	0.705
BBBOND_0109650	hypothetical protein	0.000458	0	0	0	0	268	0.153	0.065	0.724	0.642	0.263	0.369	-3	0.787
BBBOND_0000930	hypothetical protein, conserved	0.000458	0	0	0	0	268	0.153	0.077	0.724	0.644	0.247	0.369	-3	0.747
BBBOND_0109920	hypothetical protein	0.001669	0	0	0	0	151	0.462	0.423	0.532	0.211	0.219	0.369	-4	0.183
BBBOND_0204010	hypothetical protein, conserved	0.001188	0	10	28	424	480	0.434	0.659	0.666	0.047	0.041	0.369	-3	0.921
BBBOND_0201200	hypothetical protein, conserved	0.003293	0	0	0	0	261	0.361	0.56	0.615	0.176	0.132	0.369	-3	0.313
BBBOND_0307170	hypothetical protein	0.013763	0	1	223	245	264	0.767	0.571	0.302	0.084	0.12	0.369	-3	0.227
BBBOND_0305180	ALDO/KETO REDUCTASE, putative	0.000909	0	0	0	0	818	0.477	0.421	0.746	0.086	0.11	0.368	-4	0.26
BBBOND_0313560	IPLA2-RELATED domain containing protein, putative	0.001364	0	0	0	0	884	0.472	0.488	0.747	0.051	0.081	0.368	-4	0.545
BBBOND_0005310	hypothetical protein, conserved	0.001481	0	1	1926	1948	1989	0.757	0.108	0.719	0.147	0.11	0.368	-3	0.841
BBBOND_0210820	hypothetical protein	0.001203	0	0	0	0	550	0.022	0.166	0.484	0.768	0.399	0.368	-4	0.259
BBBOND_0211530	hypothetical protein	0.003242	0	0	0	0	128	0.237	0.706	0.72	0.082	0.094	0.368	-3	0.27
BBBOND_0104180	Rab11b protein, putative	0.000684	0	0	0	0	232	0.586	0.17	0.356	0.428	0.299	0.368	-4	0.26
BBBOND_0305490	hypothetical protein	0.000637	0	0	0	0	106	0.298	0.618	0.749	0.06	0.111	0.367	-3	0.425
[truncated: 3,078 more rows]

## Sheet: bigemina_rule_based
ID	ProteinName	SignalP	CS_pos	GPI_FPR	GPI_desc	No_of_TMs	First_TM	Last_TM	ProtLen	SS3	SS8	Angles	HSE_u	ASA	Average	Consensus	TM_Warning
BBBOND_0200800	RING-H2 finger protein ATL5	0.627787	28	0.652	Not GPI-anchored	0	0	0	230	0.087	0.121	0.313	0.127	0.118	0.153	-5	0.152
BBBOND_0206110	PA14 domain containing protein, putative	0.528619	41	0.741	Not GPI-anchored	0	0	0	860	0.141	0.167	0.178	0.169	0.198	0.171	-5	0.172
BBBOND_0207830	hypothetical protein	0.75965	20	0.394	Not GPI-anchored	0	0	0	99	0.104	0.163	0.246	0.32	0.276	0.222	-5	0.431
BBBOND_0105480	nucleoside monophosphate kinase, putative	0.544727	23	0.493	Not GPI-anchored	0	0	0	238	0.016	0.031	0.063	0.752	0.322	0.237	-4	0.451
BBBOND_0100250	hypothetical protein, conserved	0.876233	31	0.773	Not GPI-anchored	0	0	0	142	0.636	0.197	0.116	0.083	0.201	0.247	-4	0.18
BBBOND_0000450	hypothetical protein, conserved	0.972779	18	0.021	Not GPI-anchored	0	0	0	60	0.451	0.654	0.153	0.124	0.221	0.321	-4	unknown
BBBOND_0307280	hypothetical protein	0.993488	27	0.011	Not GPI-anchored	0	0	0	72	0.727	0.295	0.313	0.147	0.223	0.341	-4	0.612
BBBOND_0306800	dnaJ domain containing protein, putative	0.685514	32	0.919	Not GPI-anchored	0	0	0	547	0.231	0.132	0.413	0.6	0.432	0.362	-4	0.495
BBBOND_0201680	hypothetical protein	0.767575	22	0.824	Not GPI-anchored	0	0	0	174	0.281	0.25	0.158	0.518	0.712	0.384	-3	0.734
BBBOND_0309390	hypothetical protein	0.64569	16	0.018	Not GPI-anchored	0	0	0	131	0.292	0.778	0.37	0.155	0.338	0.387	-4	0.373
BBBOND_0312210	tRNA synthetases class I (W and Y) family protein, putative	0.644458	32	0.109	Not GPI-anchored	0	0	0	399	0.457	0.225	0.69	0.148	0.424	0.389	-4	0.522
BBBOND_0210645	hypothetical protein, conserved	0.544957	19	0.01	Not GPI-anchored	0	0	0	167	0.042	0.061	0.154	0.857	0.855	0.394	-3	0.181
BBBOND_0108000	histidine acid phosphatase superfamily protein, putative	0.626744	18	0.548	Not GPI-anchored	0	0	0	1301	0.1	0.127	0.174	0.861	0.834	0.419	-3	0.392
BBBOND_0111260	adenylate kinase 2, putative	0.898784	28	0.323	Not GPI-anchored	0	0	0	269	0.121	0.15	0.207	0.848	0.804	0.426	-3	0.301
BBBOND_0207740	membrane protein, putative	0.781077	20	0.824	Not GPI-anchored	0	0	0	295	0.118	0.158	0.065	0.903	0.885	0.426	-3	0.58
BBBOND_0402380	hypothetical protein	0.92684	23	0.36	Not GPI-anchored	0	0	0	170	0.178	0.126	0.84	0.767	0.253	0.433	-3	0.87
BBBOND_0212140	hypothetical protein	0.959308	26	0.72	Not GPI-anchored	0	0	0	170	0.952	0.934	0.115	0.047	0.144	0.438	-3	0.161
BBBOND_0208270	ribosomal protein L29, putative	0.906288	21	0.36	Not GPI-anchored	0	0	0	190	0.721	0.717	0.722	0.049	0.106	0.463	3	0.601
BBBOND_0100370	hypothetical protein	0.743446	19	0.773	Not GPI-anchored	0	0	0	77	0.639	0.228	0.273	0.453	0.753	0.469	-3	0.242
BBBOND_0300090	hypothetical protein, conserved	0.567576	34	0.428	Not GPI-anchored	0	0	0	785	0.616	0.446	0.72	0.41	0.167	0.472	-3	0.135
BBBOND_0103490	hypothetical protein, conserved	0.90827	18	0.675	Not GPI-anchored	0	0	0	220	0.819	0.859	0.266	0.284	0.17	0.48	-3	0.466
BBBOND_0308800	hypothetical protein	0.516718	27	0.942	Not GPI-anchored	0	0	0	168	0.731	0.761	0.321	0.221	0.446	0.496	-3	0.143
BBBOND_0201770	PPPDE peptidase domain-containing protein	0.712104	37	0.627	Not GPI-anchored	0	0	0	257	0.569	0.33	0.647	0.194	0.798	0.508	3	0.423
BBBOND_0006350	hypothetical protein, conserved	0.524883	20	0.463	Not GPI-anchored	0	0	0	81	0.838	0.746	0.842	0.119	0.082	0.525	3	0.382
BBBOND_0102910	membrane protein, putative	0.885407	24	0.394	Not GPI-anchored	0	0	0	258	0.842	0.213	0.97	0.486	0.143	0.531	-3	0.812
BBBOND_0203130	elongation factor Tu GTP binding domain containing protein, putative	0.612112	35	0.493	Not GPI-anchored	0	0	0	1165	0.141	0.353	0.72	0.782	0.778	0.555	3	0.234
BBBOND_0307270	hypothetical protein	0.993165	20	0.909	Not GPI-anchored	0	0	0	83	0.846	0.748	0.087	0.752	0.353	0.557	3	0.312
BBBOND_0301070	protein phosphatase 2C, putative	0.779777	23	0.985	Not GPI-anchored	0	0	0	586	0.211	0.444	0.464	0.85	0.847	0.563	-3	0.274
BBBOND_0204550	hypothetical protein	0.763935	14	0.036	Not GPI-anchored	0	0	0	59	0.856	0.904	0.907	0.124	0.078	0.574	3	unknown
BBBOND_0308280	hypothetical protein	0.772265	19	0.972	Not GPI-anchored	0	0	0	63	0.851	0.822	0.879	0.084	0.287	0.585	3	0.616
BBBOND_0108780	hypothetical protein	0.898241	26	0.807	Not GPI-anchored	0	0	0	174	0.264	0.553	0.217	0.981	0.924	0.588	3	0.801
BBBOND_0103290	gcpE protein, putative	0.87099	20	0.109	Not GPI-anchored	0	0	0	780	0.674	0.264	0.148	0.947	0.916	0.59	3	0.351
BBBOND_0404260	hypothetical protein, conserved	0.941655	21	0.394	Not GPI-anchored	0	0	0	287	0.373	0.814	0.107	0.832	0.888	0.603	3	0.305
BBBOND_0104980	single-strand binding protein, putative	0.843284	28	0.129	Not GPI-anchored	0	0	0	239	0.916	0.897	0.894	0.152	0.155	0.603	3	0.081
BBBOND_0002470	hypothetical protein, conserved	0.94494	28	0.652	Not GPI-anchored	0	0	0	1458	0.154	0.201	0.826	0.955	0.886	0.604	3	0.929
BBBOND_0306860	casein kinase II, alpha chain (CK II), putative	0.531222	20	0.182	Not GPI-anchored	0	0	0	421	0.063	0.183	0.926	0.921	0.95	0.609	3	0.264
BBBOND_0111360	hypothetical protein	0.963301	16	0.129	Not GPI-anchored	0	0	0	121	0.782	0.682	0.172	0.745	0.711	0.618	4	0.22
BBBOND_0210940	Proteoglycan 4	0.925422	29	0.018	Not GPI-anchored	0	0	0	747	0.285	0.605	0.916	0.859	0.425	0.618	3	0.235
BBBOND_0108950	hypothetical protein	0.843738	27	0.06	Not GPI-anchored	0	0	0	85	0.955	0.95	0.969	0.149	0.083	0.621	3	0.625
BBBOND_0405360	aspartyl-tRNA synthetase, putative	0.65305	27	0.807	Not GPI-anchored	0	0	0	588	0.78	0.67	0.862	0.569	0.283	0.633	4	0.26
BBBOND_0207310	base excision DNA repair protein, HhH-GPD family domain containing protein, putative	0.694897	26	0.652	Not GPI-anchored	0	0	0	396	0.947	0.933	0.771	0.28	0.249	0.636	3	0.403
BBBOND_0111200	hypothetical protein	0.756582	21	0.72	Not GPI-anchored	0	0	0	357	0.831	0.825	0.521	0.387	0.645	0.642	4	0.641
BBBOND_0103430	ubiquitin-conjugating enzyme E2, putative	0.891338	20	0.824	Not GPI-anchored	0	0	0	682	0.233	0.934	0.136	0.982	0.927	0.642	3	0.313
BBBOND_0110850	hypothetical protein, conserved	0.998353	20	0.652	Not GPI-anchored	0	0	0	171	0.531	0.842	0.251	0.836	0.806	0.653	4	0.179
BBBOND_0203510	hypothetical protein	0.983212	23	0.937	Not GPI-anchored	0	0	0	128	0.921	0.907	0.949	0.214	0.28	0.654	3	0.326
BBBOND_0105230	hypothetical protein	0.704124	25	0.428	Not GPI-anchored	0	0	0	98	0.975	0.96	0.931	0.403	0.086	0.671	3	0.161
BBBOND_0204480	hypothetical protein, conserved	0.714291	15	0.493	Not GPI-anchored	0	0	0	202	0.092	0.871	0.727	0.874	0.814	0.676	4	0.375
BBBOND_0403610	surface protein D, putative	0.922201	25	0.182	Not GPI-anchored	0	0	0	158	0.587	0.786	0.183	0.915	0.913	0.677	4	0.428
BBBOND_0302050	hypothetical protein	0.780771	25	0.948	Not GPI-anchored	0	0	0	73	0.913	0.857	0.866	0.558	0.217	0.682	4	0.336
BBBOND_0302590	hypothetical protein	0.780771	25	0.948	Not GPI-anchored	0	0	0	73	0.913	0.857	0.866	0.558	0.217	0.682	4	0.336
BBBOND_0201730	hypothetical protein, conserved	0.9982	20	0.548	Not GPI-anchored	0	0	0	202	0.86	0.85	0.336	0.703	0.699	0.69	4	0.219
BBBOND_0310290	hypothetical protein	0.986058	25	0.021	Not GPI-anchored	0	0	0	964	0.9	0.896	0.925	0.183	0.558	0.692	4	0.167
BBBOND_0404920	methionine aminopeptidase I, putative	0.531323	16	0.021	Not GPI-anchored	0	0	0	662	0.16	0.834	0.783	0.868	0.817	0.692	4	0.234
BBBOND_0203330	hypothetical protein	0.962698	22	0.129	Not GPI-anchored	0	0	0	248	0.927	0.866	0.396	0.551	0.746	0.697	4	0.317
BBBOND_0104500	tRNA synthetases class I protein superfamily, putative	0.910959	21	0.252	Not GPI-anchored	0	0	0	1229	0.498	0.447	0.978	0.855	0.743	0.704	3	0.355
BBBOND_0107920	hypothetical protein	0.998846	23	0.824	Not GPI-anchored	0	0	0	129	0.896	0.864	0.656	0.732	0.391	0.708	4	0.383
BBBOND_0209940	hypothetical protein	0.657549	27	0.323	Not GPI-anchored	0	0	0	89	0.984	0.986	0.869	0.325	0.402	0.713	3	0.414
BBBOND_0401880	Ribosome-recycling factor	0.510151	27	0.288	Not GPI-anchored	0	0	0	276	0.904	0.931	0.856	0.741	0.15	0.716	4	0.564
BBBOND_0300140	hypothetical protein	0.985746	19	0.05	Not GPI-anchored	0	0	0	197	0.667	0.781	0.277	0.921	0.944	0.718	4	0.746
BBBOND_0207600	hypothetical protein	0.967688	19	0.807	Not GPI-anchored	0	0	0	150	0.77	0.401	0.878	0.738	0.801	0.718	4	0.577
BBBOND_0207630	hypothetical protein, conserved	0.899866	18	0.548	Not GPI-anchored	0	0	0	221	0.824	0.823	0.146	0.918	0.886	0.719	4	0.63
BBBOND_0110840	hypothetical protein	0.766695	25	0.89	Not GPI-anchored	0	0	0	434	0.603	0.297	0.802	0.96	0.943	0.721	4	0.61
BBBOND_0205250	hypothetical protein	0.515772	23	0.394	Not GPI-anchored	0	0	0	136	0.975	0.97	0.872	0.759	0.104	0.736	4	0.499
BBBOND_0312670	hypothetical protein, conserved	0.818564	23	0.252	Not GPI-anchored	0	0	0	131	0.859	0.924	0.867	0.361	0.684	0.739	4	0.831
BBBOND_0301750	hypothetical protein	0.661663	21	0.323	Not GPI-anchored	0	0	0	450	0.867	0.638	0.254	0.99	0.96	0.742	4	0.203
BBBOND_0103530	membrane protein, putative	0.848597	30	0.84	Not GPI-anchored	0	0	0	616	0.716	0.705	0.473	0.936	0.893	0.745	4	0.138
BBBOND_0400130	GTPase Der	0.958864	18	0.824	Not GPI-anchored	0	0	0	530	0.232	0.854	0.895	0.898	0.866	0.749	4	0.272
BBBOND_0103360	hypothetical protein	0.992998	25	0.463	Not GPI-anchored	0	0	0	260	0.758	0.374	0.851	0.897	0.9	0.756	4	0.805
BBBOND_0206500	membrane protein, putative	0.967955	19	0.72	Not GPI-anchored	0	0	0	153	0.731	0.892	0.239	0.974	0.945	0.756	4	0.628
BBBOND_0400170	aspartyl protease, putative	0.945283	24	0.154	Not GPI-anchored	0	0	0	469	0.963	0.938	0.178	0.897	0.835	0.762	4	0.144
BBBOND_0400390	hypothetical protein, conserved	0.930353	22	0.919	Not GPI-anchored	0	0	0	212	0.843	0.284	0.87	0.907	0.906	0.762	4	0.133
BBBOND_0106210	hypothetical protein, conserved	0.987543	22	0.652	Not GPI-anchored	0	0	0	1292	0.568	0.72	0.698	0.938	0.901	0.765	5	0.219
BBBOND_0101000	tRNA synthetase class II core domain containing protein, putative	0.742384	22	0.026	Not GPI-anchored	0	0	0	452	0.587	0.845	0.671	0.916	0.814	0.767	5	0.282
BBBOND_0402630	hypothetical protein	0.750269	22	0.919	Not GPI-anchored	0	0	0	388	0.874	0.921	0.206	0.949	0.902	0.77	4	0.406
BBBOND_0400630	hypothetical protein	0.960992	18	0.288	Not GPI-anchored	0	0	0	954	0.962	0.938	0.181	0.888	0.894	0.773	4	0.113
BBBOND_0305200	hypothetical protein, conserved	0.914397	22	0.493	Not GPI-anchored	0	0	0	855	0.59	0.606	0.899	0.906	0.871	0.774	5	0.486
BBBOND_0107540	membrane protein, putative	0.96835	21	0.698	Not GPI-anchored	0	0	0	250	0.787	0.875	0.944	0.588	0.682	0.775	5	0.44
BBBOND_0209350	membrane protein, putative	0.997761	18	0.824	Not GPI-anchored	0	0	0	347	0.839	0.824	0.477	0.904	0.896	0.788	4	0.641
BBBOND_0403260	hypothetical protein	0.945577	19	0.72	Not GPI-anchored	0	0	0	162	0.883	0.575	0.764	0.888	0.849	0.792	5	0.286
BBBOND_0208730	hypothetical protein	0.981495	22	0.36	Not GPI-anchored	0	0	0	294	0.866	0.292	0.851	0.99	0.965	0.793	4	0.495
BBBOND_0106840	5'-3' exonuclease, putative	0.629195	23	0.741	Not GPI-anchored	0	0	0	678	0.992	0.94	0.907	0.38	0.777	0.799	4	0.271
BBBOND_0004290	hypothetical protein, conserved	0.984519	18	0.855	Not GPI-anchored	0	0	0	530	0.362	0.916	0.972	0.904	0.848	0.8	4	0.237
BBBOND_0109960	hypothetical protein	0.998903	17	0.741	Not GPI-anchored	0	0	0	955	0.858	0.662	0.773	0.875	0.876	0.809	5	0.187
BBBOND_0210895	hypothetical protein, conserved	0.578802	26	0.84	Not GPI-anchored	0	0	0	241	0.985	0.944	0.954	0.771	0.389	0.809	4	0.202
BBBOND_0206020	hypothetical protein, conserved	0.550632	30	0.789	Not GPI-anchored	0	0	0	251	0.673	0.815	0.821	0.921	0.83	0.812	5	0.867
BBBOND_0308020	tRNA methyl transferase family protein, putative	0.701735	19	0.074	Not GPI-anchored	0	0	0	710	0.667	0.605	0.96	0.939	0.894	0.813	5	0.336
BBBOND_0200620	hypothetical protein, conserved	0.801978	23	0.698	Not GPI-anchored	0	0	0	306	0.952	0.957	0.315	0.911	0.94	0.815	4	0.203
BBBOND_0211070	membrane protein, putative	0.836597	27	0.698	Not GPI-anchored	0	0	0	612	0.907	0.887	0.914	0.716	0.653	0.815	5	0.143
BBBOND_0105580	membrane protein, putative	0.996231	18	0.855	Not GPI-anchored	0	0	0	174	0.955	0.913	0.372	0.943	0.897	0.816	4	0.167
BBBOND_0308700	tRNA pseudouridine synthase, putative	0.863953	20	0.604	Not GPI-anchored	0	0	0	285	0.969	0.971	0.181	0.976	0.989	0.817	4	0.197
BBBOND_0106700	membrane protein, putative	0.918662	25	0.89	Not GPI-anchored	0	0	0	230	0.872	0.831	0.718	0.847	0.83	0.82	5	0.183
BBBOND_0103155	hypothetical protein, conserved	0.928532	18	0.756	Not GPI-anchored	0	0	0	374	0.901	0.835	0.763	0.761	0.847	0.821	5	0.367
BBBOND_0307020	N-ACETYLGLUCOSAMINYL-PH OSPHATIDYLINOSITOL DE-N-ACETYLASE, putative	0.543915	21	0.89	Not GPI-anchored	0	0	0	263	0.798	0.845	0.772	0.845	0.855	0.823	5	0.293
BBBOND_0302950	hypothetical protein, conserved	0.992796	20	0.252	Not GPI-anchored	0	0	0	643	0.768	0.812	0.773	0.927	0.842	0.824	5	0.743
BBBOND_0206230	hypothetical protein	0.976196	20	0.323	Not GPI-anchored	0	0	0	652	0.857	0.978	0.569	0.886	0.843	0.827	5	0.239
BBBOND_0400680	membrane protein, putative	0.858014	27	0.807	Not GPI-anchored	0	0	0	244	0.836	0.891	0.76	0.835	0.817	0.828	5	0.197
BBBOND_0304250	1-deoxy-D-xylulose-5-phosphate synthase family protein, putative	0.795642	25	0.06	Not GPI-anchored	0	0	0	703	0.785	0.869	0.743	0.892	0.868	0.831	5	0.46
BBBOND_0306010	hypothetical protein	0.92988	26	0.005	Weakly probable	0	0	0	128	0.925	0.918	0.8	0.823	0.696	0.832	5	0.215
BBBOND_0402580	DNA-directed RNA polymerase, alpha subunit, putative	0.991147	21	0.867	Not GPI-anchored	0	0	0	676	0.948	0.79	0.527	0.961	0.956	0.836	5	0.278
BBBOND_0206250	hypothetical protein	0.976196	20	0.252	Not GPI-anchored	0	0	0	646	0.881	0.977	0.612	0.886	0.843	0.84	5	0.246
BBBOND_0200960	LUXS/MPP-like metallohydrolase containing protein	0.87912	18	0.741	Not GPI-anchored	0	0	0	1659	0.919	0.753	0.951	0.806	0.774	0.841	5	0.308
BBBOND_0105210	chain A of Ferredoxin, putative	0.800108	25	0.675	Not GPI-anchored	0	0	0	179	0.667	0.827	0.941	0.917	0.863	0.843	5	0.13
BBBOND_0400720	hypothetical protein, conserved	0.960829	29	0.394	Not GPI-anchored	0	0	0	832	0.839	0.791	0.769	0.893	0.923	0.843	5	0.181
BBBOND_0402930	Ribonuclease BN	0.857722	17	0.021	Not GPI-anchored	0	0	0	1026	0.924	0.909	0.727	0.855	0.802	0.843	5	0.253
BBBOND_0405030	hypothetical protein	0.957217	26	0.84	Not GPI-anchored	0	0	0	961	0.939	0.953	0.907	0.838	0.584	0.844	5	0.195
BBBOND_0102710	human hepatopoietin-like protein, putative	0.978769	20	0.789	Not GPI-anchored	0	0	0	383	0.871	0.724	0.737	0.938	0.962	0.846	5	0.618
BBBOND_0303410	hypothetical protein	0.948012	23	0.927	Not GPI-anchored	0	0	0	133	0.964	0.919	0.707	0.828	0.813	0.846	5	0.149
BBBOND_0306410	30S ribosomal protein S15, putative	0.729254	22	0.216	Not GPI-anchored	0	0	0	299	0.741	0.831	0.749	0.98	0.942	0.849	5	0.616
BBBOND_0206750	hypothetical protein	0.824441	25	0.919	Not GPI-anchored	0	0	0	960	0.967	0.933	0.968	0.77	0.616	0.851	5	0.117
BBBOND_0206050	membrane protein, putative	0.867047	26	0.675	Not GPI-anchored	0	0	0	1351	0.973	0.962	0.919	0.949	0.46	0.853	4	0.669
BBBOND_0106450	hypothetical protein	0.987124	21	0.522	Not GPI-anchored	0	0	0	879	0.807	0.814	0.799	0.909	0.95	0.856	5	0.12
BBBOND_0401980	hypothetical protein, conserved	0.988267	23	0.942	Not GPI-anchored	0	0	0	186	0.936	0.943	0.934	0.83	0.644	0.857	5	0.293
BBBOND_0201470	hypothetical protein	0.976599	19	0.84	Not GPI-anchored	0	0	0	124	0.901	0.849	0.839	0.882	0.829	0.86	5	0.693
BBBOND_0402640	hypothetical protein, conserved	0.874618	20	0.89	Not GPI-anchored	0	0	0	381	0.91	0.867	0.931	0.844	0.771	0.865	5	0.435
BBBOND_0110810	hypothetical protein	0.978823	25	0.72	Not GPI-anchored	0	0	0	247	0.99	0.972	0.964	0.804	0.617	0.869	5	0.236
BBBOND_0400520	hypothetical protein, conserved	0.819823	28	0.575	Not GPI-anchored	0	0	0	726	0.888	0.893	0.865	0.86	0.844	0.87	5	0.296
BBBOND_0301870	patatin-like phospholipase family protein, putative	0.7081	28	0.428	Not GPI-anchored	0	0	0	1216	0.974	0.965	0.934	0.861	0.622	0.871	5	0.322
BBBOND_0106440	membrane protein, putative	0.997713	22	0.074	Not GPI-anchored	0	0	0	469	0.875	0.779	0.877	0.915	0.913	0.872	5	0.526
BBBOND_0301700	predicted protein, putative	0.638785	24	0.72	Not GPI-anchored	0	0	0	637	0.844	0.917	0.911	0.877	0.811	0.872	5	0.219
BBBOND_0107940	RAP-1 related antigen (RRA), putative	0.822815	27	0.548	Not GPI-anchored	0	0	0	353	0.871	0.752	0.969	0.874	0.9	0.873	5	0.667
BBBOND_0400900	hypothetical protein, conserved	0.732438	25	0.323	Not GPI-anchored	0	0	0	1415	0.877	0.82	0.805	0.973	0.894	0.874	5	0.143
BBBOND_0207640	ribosomal protein L21 domain containing protein, putative	0.6798	19	0.937	Not GPI-anchored	0	0	0	240	0.957	0.872	0.71	0.943	0.891	0.875	5	0.115
BBBOND_0104060	hypothetical protein	0.940978	26	0.867	Not GPI-anchored	0	0	0	951	0.992	0.981	0.956	0.817	0.632	0.876	5	0.133
BBBOND_0301780	hypothetical protein, conserved	0.910084	21	0.216	Not GPI-anchored	0	0	0	831	0.764	0.805	0.942	0.942	0.927	0.876	5	0.245
BBBOND_0300360	Plasmodium falciparum CPW-WPC domain containing protein, putative	0.94031	20	0.675	Not GPI-anchored	0	0	0	182	0.906	0.898	0.704	0.935	0.937	0.876	5	0.198
BBBOND_0301270	hypothetical protein, conserved	0.990694	22	0.154	Not GPI-anchored	0	0	0	501	0.945	0.909	0.968	0.695	0.872	0.878	5	0.745
BBBOND_0206220	hypothetical protein	0.931896	23	0.074	Not GPI-anchored	0	0	0	945	0.779	0.879	0.861	0.939	0.935	0.879	5	0.176
BBBOND_0106590	hypothetical protein	0.995496	20	0.428	Not GPI-anchored	0	0	0	952	0.919	0.858	0.792	0.919	0.911	0.88	5	0.097
BBBOND_0207040	hypothetical protein	0.995052	19	0.394	Not GPI-anchored	0	0	0	1610	0.819	0.84	0.895	0.966	0.878	0.88	5	0.094
BBBOND_0101080	hypothetical protein, conserved	0.732596	24	0.036	Not GPI-anchored	0	0	0	1538	0.902	0.942	0.716	0.925	0.917	0.88	5	0.423
BBBOND_0208220	Putative RNA-binding protein	0.769418	21	0.216	Not GPI-anchored	0	0	0	214	0.933	0.938	0.919	0.843	0.767	0.88	5	0.34
BBBOND_0212020	cathepsin C precursor, putative	0.995068	19	0.575	Not GPI-anchored	0	0	0	520	0.913	0.89	0.829	0.872	0.901	0.881	5	0.195
BBBOND_0302080	hypothetical protein	0.576879	26	0.919	Not GPI-anchored	0	0	0	973	0.952	0.976	0.95	0.796	0.732	0.881	5	0.126
BBBOND_0208870	ribosomal protein L35, putative	0.932006	23	0.89	Not GPI-anchored	0	0	0	142	0.884	0.857	0.874	0.926	0.864	0.881	5	0.294
BBBOND_0210300	translation elongation factor G (EF-G), putative	0.847835	14	0.84	Not GPI-anchored	0	0	0	828	0.982	0.978	0.637	0.897	0.912	0.881	5	0.331
BBBOND_0306310	hypothetical protein, conserved	0.973848	19	0.006	Weakly probable	0	0	0	344	0.916	0.839	0.856	0.912	0.892	0.883	5	0.515
BBBOND_0302630	hypothetical protein	0.584293	26	0.899	Not GPI-anchored	0	0	0	949	0.943	0.964	0.943	0.817	0.757	0.885	5	0.098
BBBOND_0313140	30S RIBOSOMAL PROTEIN S10, putative	0.964456	14	0.182	Not GPI-anchored	0	0	0	612	0.934	0.958	0.89	0.881	0.765	0.886	5	0.215
BBBOND_0211485	BT1 domain containing protein,putative	0.998302	18	0.216	Not GPI-anchored	0	0	0	1035	0.884	0.865	0.813	0.918	0.956	0.887	5	0.255
BBBOND_0101590	hypothetical protein	0.940978	26	0.84	Not GPI-anchored	0	0	0	952	0.99	0.981	0.957	0.825	0.684	0.887	5	0.103
BBBOND_0311650	eukaryotic aspartyl protease family protein, putative	0.835857	21	0.756	Not GPI-anchored	0	0	0	648	0.829	0.836	0.869	0.976	0.928	0.888	5	0.138
BBBOND_0306900	hypothetical protein	0.982275	26	0.675	Not GPI-anchored	0	0	0	955	0.975	0.907	0.904	0.859	0.796	0.888	5	0.099
BBBOND_0306930	hypothetical protein	0.852832	27	0.867	Not GPI-anchored	0	0	0	984	0.95	0.945	0.927	0.809	0.81	0.888	5	0.094
BBBOND_0303010	LytB protein, putative	0.968598	16	0.522	Not GPI-anchored	0	0	0	403	0.853	0.933	0.779	0.938	0.946	0.89	5	0.185
BBBOND_0108450	hypothetical protein, conserved	0.851417	24	0.216	Not GPI-anchored	0	0	0	849	0.918	0.883	0.887	0.926	0.84	0.891	5	0.323
BBBOND_0100530	Ribokinase like superfamily protein, putative	0.971436	21	0.05	Not GPI-anchored	0	0	0	367	0.846	0.828	0.893	0.95	0.936	0.891	5	0.268
BBBOND_0002350	hypothetical protein, conserved	0.582265	18	0.493	Not GPI-anchored	0	0	0	113	0.953	0.973	0.86	0.817	0.862	0.893	5	0.528
BBBOND_0210160	membrane protein, putative	0.998898	15	0.394	Not GPI-anchored	0	0	0	621	0.894	0.843	0.898	0.939	0.895	0.894	5	0.201
BBBOND_0307800	LCCL domain containing protein, putative	0.865224	24	0.756	Not GPI-anchored	0	0	0	1609	0.927	0.926	0.919	0.842	0.86	0.895	5	0.307
BBBOND_0306740	SEL-1-LIKE PROTEIN, putative	0.96863	28	0.36	Not GPI-anchored	0	0	0	616	0.813	0.868	0.91	0.92	0.966	0.895	5	0.841
BBBOND_0103160	50S ribosomal subunit protein L28, putative	0.950054	23	0.015	Not GPI-anchored	0	0	0	212	0.912	0.936	0.973	0.924	0.737	0.896	5	0.152
BBBOND_0201510	hypothetical protein, conserved	0.856248	22	0.652	Not GPI-anchored	0	0	0	331	0.913	0.929	0.877	0.888	0.879	0.897	5	0.133
BBBOND_0307350	hypothetical protein	0.982694	20	0.879	Not GPI-anchored	0	0	0	946	0.902	0.856	0.843	0.958	0.93	0.898	5	0.163
BBBOND_0402410	hypothetical protein, conserved	0.984764	22	0.252	Not GPI-anchored	0	0	0	135	0.901	0.888	0.919	0.913	0.873	0.899	5	0.72
BBBOND_0106140	membrane protein, putative	0.973299	29	0.604	Not GPI-anchored	0	0	0	115	0.975	0.975	0.917	0.832	0.794	0.899	5	0.23
BBBOND_0202730	hypothetical protein, conserved	0.909423	21	0.867	Not GPI-anchored	0	0	0	340	0.971	0.98	0.719	0.949	0.88	0.9	5	0.455
BBBOND_0301590	hypothetical protein, conserved	0.982115	25	0.091	Not GPI-anchored	0	0	0	563	0.983	0.87	0.802	0.966	0.878	0.9	5	0.142
BBBOND_0300150	tRNA modification GTPase TrmE, putative	0.995862	16	0.72	Not GPI-anchored	0	0	0	535	0.984	0.969	0.71	0.918	0.922	0.901	5	0.59
BBBOND_0210930	hypothetical protein	0.993287	21	0.522	Not GPI-anchored	0	0	0	112	0.871	0.897	0.926	0.921	0.895	0.902	5	0.302
BBBOND_0210080	membrane protein, putative	0.90041	21	0.824	Not GPI-anchored	0	0	0	452	0.898	0.846	0.917	0.932	0.918	0.902	5	0.385
BBBOND_0209530	membrane protein, putative	0.958844	26	0.972	Not GPI-anchored	0	0	0	1956	0.968	0.976	0.931	0.817	0.825	0.903	5	0.42
BBBOND_0307970	membrane protein, putative	0.85844	26	0.773	Not GPI-anchored	0	0	0	387	0.984	0.95	0.945	0.785	0.858	0.904	5	0.347
BBBOND_0103930	membrane protein, putative	0.98925	17	0.867	Not GPI-anchored	0	0	0	799	0.995	0.97	0.966	0.878	0.718	0.905	5	0.551
BBBOND_0105530	12D3 antigen, putative	0.965956	21	0.773	Not GPI-anchored	0	0	0	347	0.907	0.846	0.893	0.949	0.939	0.907	5	0.253
BBBOND_0107620	heat shock protein DNAJ, putative	0.953501	20	0.216	Not GPI-anchored	0	0	0	215	0.925	0.912	0.825	0.95	0.922	0.907	5	0.222
BBBOND_0311700	hypothetical protein	0.992268	22	0.021	Not GPI-anchored	0	0	0	198	0.913	0.819	0.946	0.915	0.943	0.907	5	0.857
BBBOND_0201030	membrane protein, putative	0.987287	27	0.252	Not GPI-anchored	0	0	0	311	0.983	0.963	0.874	0.92	0.804	0.909	5	0.131
BBBOND_0204380	membrane protein, putative	0.984053	20	0.026	Not GPI-anchored	0	0	0	341	0.895	0.878	0.928	0.924	0.923	0.91	5	0.21
BBBOND_0402070	spherical body protein 3, putative	0.993028	18	0.652	Not GPI-anchored	0	0	0	1128	0.963	0.94	0.96	0.79	0.896	0.91	5	0.203
BBBOND_0303270	hypothetical protein	0.991086	26	0.627	Not GPI-anchored	0	0	0	944	0.98	0.973	0.906	0.833	0.865	0.911	5	0.128
BBBOND_0210920	membrane protein, putative	0.847297	21	0.604	Not GPI-anchored	0	0	0	305	0.967	0.931	0.863	0.933	0.859	0.911	5	0.18
BBBOND_0405260	hypothetical protein	0.80179	26	0.675	Not GPI-anchored	0	0	0	973	0.973	0.95	0.976	0.853	0.81	0.912	5	0.134
BBBOND_0210120	hypothetical protein, conserved	0.997398	18	0.84	Not GPI-anchored	0	0	0	240	0.98	0.924	0.959	0.824	0.873	0.912	5	0.177
BBBOND_0205180	hypothetical protein, conserved	0.533078	22	0.879	Not GPI-anchored	0	0	0	569	0.922	0.826	0.973	0.962	0.88	0.913	5	0.531
BBBOND_0206000	hypothetical protein, conserved	0.916406	23	0.72	Not GPI-anchored	0	0	0	274	0.836	0.922	0.892	0.942	0.974	0.913	5	0.376
BBBOND_0103080	mac/perforin domain containing protein, putative	0.982507	21	0.627	Not GPI-anchored	0	0	0	1206	0.911	0.922	0.936	0.877	0.918	0.913	5	0.299
BBBOND_0404620	hypothetical protein	0.936622	21	0.72	Not GPI-anchored	0	0	0	473	0.957	0.942	0.857	0.893	0.925	0.915	5	0.249
BBBOND_0209770	membrane protein, putative	0.989941	17	0.074	Not GPI-anchored	0	0	0	188	0.96	0.957	0.978	0.833	0.852	0.916	5	0.622
BBBOND_0110880	HAD superfamily hydrolase, putative	0.955823	22	0.006	Weakly probable	0	0	0	323	0.976	0.947	0.717	0.976	0.969	0.917	5	0.355
BBBOND_0305770	hypothetical protein	0.959838	25	0.182	Not GPI-anchored	0	0	0	964	0.98	0.886	0.868	0.947	0.905	0.917	5	0.211
BBBOND_0109370	hypothetical protein	0.95278	21	0.89	Not GPI-anchored	0	0	0	435	0.971	0.945	0.916	0.874	0.883	0.918	5	0.182
BBBOND_0107660	hypothetical protein	0.969895	26	0.948	Not GPI-anchored	0	0	0	966	0.985	0.977	0.949	0.822	0.858	0.918	5	0.172
BBBOND_0200810	hypothetical protein, conserved	0.606221	20	0.428	Not GPI-anchored	0	0	0	500	0.942	0.885	0.931	0.937	0.893	0.918	5	0.333
BBBOND_0301550	Plasmodium falciparum CPW-WPC domain containing protein, putative	0.981463	22	0.879	Not GPI-anchored	0	0	0	532	0.921	0.936	0.854	0.939	0.941	0.918	5	0.179
BBBOND_0206240	hypothetical protein	0.985495	23	0.014	Not GPI-anchored	0	0	0	334	0.957	0.921	0.814	0.977	0.928	0.919	5	0.174
BBBOND_0306080	hypothetical protein, conserved	0.980465	23	0.909	Not GPI-anchored	0	0	0	1064	0.944	0.892	0.83	0.966	0.961	0.919	5	0.262
BBBOND_0404640	hypothetical protein	0.91261	21	0.741	Not GPI-anchored	0	0	0	473	0.957	0.948	0.878	0.914	0.902	0.92	5	0.249
BBBOND_0100640	hypothetical protein, conserved	0.97427	19	0.604	Not GPI-anchored	0	0	0	450	0.955	0.968	0.946	0.848	0.881	0.92	5	0.318
BBBOND_0306850	heat shock protein 70 precursor, putative	0.925611	27	0.428	Not GPI-anchored	0	0	0	666	0.972	0.943	0.765	0.981	0.946	0.921	5	0.375
BBBOND_0311480	hypothetical protein	0.954198	23	0.773	Not GPI-anchored	0	0	0	974	0.984	0.94	0.92	0.895	0.865	0.921	5	0.116
BBBOND_0110130	membrane protein, putative	0.996921	21	0.867	Not GPI-anchored	0	0	0	149	0.905	0.912	0.911	0.956	0.92	0.921	5	0.427
BBBOND_0105910	membrane protein, putative	0.989948	21	0.182	Not GPI-anchored	0	0	0	313	0.92	0.892	0.888	0.976	0.928	0.921	5	0.37
BBBOND_0310770	membrane protein, putative	0.987539	19	0.548	Not GPI-anchored	0	0	0	874	0.964	0.915	0.802	0.961	0.964	0.921	5	0.103
BBBOND_0311760	hypothetical protein	0.665872	26	0.789	Not GPI-anchored	0	0	0	969	0.93	0.946	0.939	0.905	0.892	0.922	5	0.137
BBBOND_0306490	membrane-associated calcum-binding protein, putative	0.996203	19	0.493	Not GPI-anchored	0	0	0	294	0.934	0.921	0.797	0.975	0.981	0.922	5	0.512
BBBOND_0304580	hypothetical protein, conserved	0.993033	17	0.604	Not GPI-anchored	0	0	0	256	0.968	0.98	0.967	0.883	0.815	0.923	5	0.295
BBBOND_0209400	spherical body protein 4 SBP4, putative	0.902965	20	0.06	Not GPI-anchored	0	0	0	277	0.888	0.911	0.957	0.911	0.948	0.923	5	0.239
BBBOND_0310720	hypothetical protein	0.984356	24	0.006	Weakly probable	0	0	0	1688	0.939	0.97	0.838	0.934	0.944	0.925	5	0.627
BBBOND_0103570	hypothetical protein	0.9892	23	0.05	Not GPI-anchored	0	0	0	596	0.981	0.95	0.812	0.942	0.938	0.925	5	0.117
BBBOND_0404660	hypothetical protein	0.917614	21	0.741	Not GPI-anchored	0	0	0	473	0.957	0.956	0.878	0.925	0.915	0.926	5	0.167
BBBOND_0201670	hypothetical protein	0.859547	24	0.756	Not GPI-anchored	0	0	0	957	0.923	0.946	0.898	0.951	0.914	0.926	5	0.091
BBBOND_0310520	hypothetical protein	0.997854	20	0.968	Not GPI-anchored	0	0	0	947	0.981	0.931	0.924	0.944	0.855	0.927	5	0.14
BBBOND_0207440	hypothetical protein	0.998096	19	0.074	Not GPI-anchored	0	0	0	1248	0.959	0.98	0.761	0.961	0.98	0.928	5	0.24
BBBOND_0110730	hypothetical protein	0.894844	25	0.909	Not GPI-anchored	0	0	0	217	0.995	0.983	0.895	0.904	0.861	0.928	5	0.198
BBBOND_0404680	hypothetical protein	0.910636	21	0.773	Not GPI-anchored	0	0	0	473	0.957	0.941	0.887	0.926	0.931	0.928	5	0.138
BBBOND_0208930	hypothetical protein	0.904135	23	0.129	Not GPI-anchored	0	0	0	736	0.949	0.929	0.909	0.99	0.866	0.929	5	0.831
BBBOND_0110570	hypothetical protein	0.775312	24	0.756	Not GPI-anchored	0	0	0	957	0.953	0.942	0.947	0.926	0.876	0.929	5	0.167
BBBOND_0400330	membrane protein, putative	0.989759	23	0.091	Not GPI-anchored	0	0	0	535	0.936	0.886	0.901	0.966	0.956	0.929	5	0.684
BBBOND_0307190	hypothetical protein	0.624404	24	0.824	Not GPI-anchored	0	0	0	957	0.948	0.939	0.898	0.952	0.915	0.93	5	0.117
BBBOND_0400125	hypothetical protein, conserved	0.996713	18	0.983	Not GPI-anchored	0	0	0	181	0.965	0.922	0.876	0.951	0.939	0.931	5	0.567
BBBOND_0306690	hypothetical protein	0.514177	24	0.548	Not GPI-anchored	0	0	0	963	0.954	0.911	0.929	0.952	0.915	0.932	5	0.162
BBBOND_0109670	membrane protein, putative	0.998379	18	0.909	Not GPI-anchored	0	0	0	1582	0.915	0.917	0.91	0.964	0.956	0.932	5	0.247
BBBOND_0311490	hypothetical protein	0.937854	24	0.84	Not GPI-anchored	0	0	0	953	0.943	0.938	0.923	0.943	0.919	0.933	5	0.128
BBBOND_0103540	hypothetical protein	0.9892	23	0.011	Not GPI-anchored	0	0	0	596	0.976	0.968	0.835	0.945	0.943	0.933	5	0.125
BBBOND_0404390	hypothetical protein	0.927248	24	0.919	Not GPI-anchored	0	0	0	960	0.97	0.963	0.9	0.942	0.891	0.933	5	0.102
BBBOND_0208690	hypothetical protein, conserved	0.565325	22	0.698	Not GPI-anchored	0	0	0	490	0.964	0.971	0.983	0.886	0.862	0.933	5	0.362
BBBOND_0106770	hypothetical protein, conserved	0.986037	17	0.72	Not GPI-anchored	0	0	0	795	0.967	0.897	0.913	0.957	0.93	0.933	5	0.326
BBBOND_0400470	hypothetical protein	0.954978	24	0.463	Not GPI-anchored	0	0	0	769	0.928	0.976	0.816	0.972	0.977	0.934	5	0.161
BBBOND_0404030	hypothetical protein	0.996803	21	0.154	Not GPI-anchored	0	0	0	748	0.96	0.933	0.902	0.941	0.934	0.934	5	0.137
BBBOND_0300370	hypothetical protein, conserved	0.856206	19	0.96	Not GPI-anchored	0	0	0	524	0.94	0.964	0.888	0.936	0.942	0.934	5	0.371
BBBOND_0108010	hypothetical protein	0.99902	20	0.968	Not GPI-anchored	0	0	0	947	0.982	0.949	0.902	0.963	0.878	0.935	5	0.157
BBBOND_0400600	hypothetical protein	0.987766	18	0.652	Not GPI-anchored	0	0	0	955	0.981	0.983	0.983	0.842	0.884	0.935	5	0.119
BBBOND_0208340	membrane protein, putative	0.661844	20	0.985	Not GPI-anchored	0	0	0	554	0.987	0.993	0.939	0.869	0.886	0.935	5	0.351
BBBOND_0311220	50S ribosomal protein L15, putative	0.748684	19	0.394	Not GPI-anchored	0	0	0	659	0.982	0.971	0.931	0.892	0.904	0.936	5	0.362
BBBOND_0312920	hypothetical protein	0.902843	24	0.652	Not GPI-anchored	0	0	0	957	0.948	0.963	0.946	0.921	0.901	0.936	5	0.174
BBBOND_0100160	hypothetical protein	0.944834	26	0.698	Not GPI-anchored	0	0	0	954	0.977	0.967	0.952	0.9	0.887	0.937	5	0.121
BBBOND_0206260	hypothetical protein	0.998318	19	0.575	Not GPI-anchored	0	0	0	394	0.914	0.973	0.855	0.973	0.968	0.937	5	0.119
BBBOND_0405710	hypothetical protein	0.909902	26	0.575	Not GPI-anchored	0	0	0	974	0.981	0.962	0.954	0.899	0.897	0.939	5	0.084
BBBOND_0200830	hypothetical protein, conserved	0.610749	23	0.855	Not GPI-anchored	0	0	0	184	0.944	0.949	0.905	0.978	0.919	0.939	5	0.138
BBBOND_0312490	hypothetical protein	0.793938	30	0.005	Weakly probable	0	0	0	532	0.995	0.965	0.831	0.984	0.924	0.94	5	0.355
BBBOND_0110670	hypothetical protein, conserved	0.993424	23	0.575	Not GPI-anchored	0	0	0	415	0.961	0.93	0.859	0.981	0.968	0.94	5	0.411
BBBOND_0306300	hypothetical protein, conserved	0.996925	19	0.06	Not GPI-anchored	0	0	0	306	0.963	0.939	0.906	0.951	0.939	0.94	5	0.379
BBBOND_0400690	hypothetical protein	0.968044	17	0.154	Not GPI-anchored	0	0	0	953	0.961	0.957	0.95	0.927	0.91	0.941	5	0.113
BBBOND_0100470	Ribokinase like superfamily protein, putative	0.956325	20	0.604	Not GPI-anchored	0	0	0	368	0.979	0.937	0.913	0.942	0.933	0.941	5	0.401
BBBOND_0105280	hypothetical protein	0.781152	14	0.879	Not GPI-anchored	0	0	0	243	0.982	0.978	0.922	0.956	0.874	0.942	5	0.264
BBBOND_0106620	protein disulfide isomerase related protein, putative	0.956619	20	0.216	Not GPI-anchored	0	0	0	399	0.958	0.92	0.886	0.985	0.972	0.944	5	0.134
BBBOND_0306420	hypothetical protein, conserved	0.682114	20	0.756	Not GPI-anchored	0	0	0	573	0.978	0.976	0.941	0.926	0.905	0.945	5	0.588
BBBOND_0402710	hypothetical protein, conserved	0.970528	21	0.72	Not GPI-anchored	0	0	0	719	0.995	0.978	0.949	0.936	0.867	0.945	5	0.136
BBBOND_0201760	hypothetical protein, conserved	0.939859	20	0.675	Not GPI-anchored	0	0	0	302	0.987	0.97	0.912	0.933	0.927	0.946	5	0.134
BBBOND_0401160	chaperonin cpn60, putative	0.889342	22	0.129	Not GPI-anchored	0	0	0	652	0.946	0.945	0.988	0.929	0.932	0.948	5	0.564
BBBOND_0208080	glycyl-tRNA synthetase, putative	0.526913	23	0.927	Not GPI-anchored	0	0	0	732	0.981	0.939	0.896	0.979	0.945	0.948	5	0.349
BBBOND_0312500	hypothetical protein	0.98782	25	0.89	Not GPI-anchored	0	0	0	952	0.97	0.951	0.948	0.951	0.922	0.948	5	0.133
BBBOND_0206710	50S ribosomal protein L18, putative	0.920176	20	0.72	Not GPI-anchored	0	0	0	203	0.97	0.959	0.919	0.967	0.931	0.949	5	0.294
BBBOND_0100690	hypothetical protein	0.582798	25	0.548	Not GPI-anchored	0	0	0	954	0.971	0.935	0.942	0.963	0.934	0.949	5	0.136
BBBOND_0405370	Transitional endoplasmic reticulum ATPase	0.986307	25	0.36	Not GPI-anchored	0	0	0	923	0.979	0.964	0.887	0.978	0.939	0.949	5	0.307
BBBOND_0403750	conserved membrane protein, putative	0.73294	21	0.652	Not GPI-anchored	0	0	0	1015	0.954	0.924	0.939	0.988	0.947	0.95	5	0.231
BBBOND_0105820	heat shock protein 90, putative	0.543014	17	0.675	Not GPI-anchored	0	0	0	798	0.978	0.973	0.98	0.955	0.866	0.95	5	0.468
BBBOND_0107368	hypothetical protein	0.947854	21	0.154	Not GPI-anchored	0	0	0	510	0.991	0.958	0.993	0.954	0.854	0.95	5	0.587
BBBOND_0101060	peptidyl-prolyl cis-trans isomerase, cyclophilin-type f domain containing protein, putative	0.982778	23	0.548	Not GPI-anchored	0	0	0	203	0.993	0.966	0.894	0.976	0.922	0.95	5	0.111
BBBOND_0211190	DNA-directed RNA polymerase subunit	0.963781	23	0.855	Not GPI-anchored	0	0	0	594	0.984	0.978	0.914	0.97	0.91	0.951	5	0.202
BBBOND_0207460	hypothetical protein	0.922241	26	0.548	Not GPI-anchored	0	0	0	961	0.99	0.983	0.936	0.943	0.904	0.951	5	0.147
BBBOND_0307700	hypothetical protein	0.924011	24	0.84	Not GPI-anchored	0	0	0	957	0.977	0.962	0.895	0.972	0.949	0.951	5	0.091
BBBOND_0100460	Ribokinase like superfamily protein, putative	0.88446	23	0.855	Not GPI-anchored	0	0	0	367	0.982	0.976	0.927	0.962	0.907	0.951	5	0.243
BBBOND_0108020	aspartyl protease, putative	0.951063	25	0.604	Not GPI-anchored	0	0	0	531	0.98	0.972	0.969	0.987	0.855	0.953	5	0.127
BBBOND_0108340	glutamyl-tRNA synthetase, putative	0.980281	21	0.652	Not GPI-anchored	0	0	0	607	0.991	0.951	0.92	0.97	0.931	0.953	5	0.479
BBBOND_0103760	hypothetical protein, conserved	0.706342	21	0.005	Weakly probable	0	0	0	294	0.984	0.962	0.947	0.956	0.914	0.953	5	0.22
BBBOND_0108040	membrane protein, putative	0.965093	20	0.937	Not GPI-anchored	0	0	0	413	0.967	0.971	0.874	0.982	0.983	0.955	5	0.122
BBBOND_0205600	hypothetical protein, conserved	0.963472	28	0.756	Not GPI-anchored	0	0	0	735	0.95	0.957	0.949	0.974	0.952	0.956	5	0.49
BBBOND_0110290	WD repeat domain containing protein, putative	0.849702	23	0.741	Not GPI-anchored	0	0	0	858	0.94	0.958	0.974	-	-	0.957	3	unknown
BBBOND_0300100	hypothetical protein, conserved	0.994629	23	0.72	Not GPI-anchored	0	0	0	206	0.981	0.948	0.918	0.987	0.963	0.959	5	0.559
BBBOND_0300210	DnaJ domain containing protein, putative	0.990003	20	0.36	Not GPI-anchored	0	0	0	371	0.986	0.97	0.911	0.974	0.96	0.96	5	0.239
BBBOND_0313020	hypothetical protein, conserved	0.997753	23	0.942	Not GPI-anchored	0	0	0	253	0.987	0.984	0.885	0.979	0.964	0.96	5	0.719
BBBOND_0111060	hypothetical protein, conserved	0.984999	22	0.015	Not GPI-anchored	0	0	0	381	0.961	0.976	0.92	0.973	0.976	0.961	5	0.489
BBBOND_0106410	hypothetical protein, conserved	0.981019	20	0.773	Not GPI-anchored	0	0	0	433	0.972	0.968	0.958	0.982	0.936	0.963	5	0.54
BBBOND_0105290	hypothetical protein, conserved	0.787322	22	0.009	Weakly probable	0	0	0	183	0.987	0.954	0.948	0.979	0.947	0.963	5	0.328
BBBOND_0207280	hypothetical protein, conserved	0.935247	20	0.675	Not GPI-anchored	0	0	0	368	0.971	0.977	0.966	0.977	0.927	0.964	5	0.241
BBBOND_0310940	hypothetical protein, conserved	0.97236	23	0.021	Not GPI-anchored	0	0	0	434	0.985	0.975	0.913	0.992	0.959	0.965	5	0.225
BBBOND_0110430	hypothetical protein, conserved	0.959422	22	0.109	Not GPI-anchored	0	0	0	992	0.955	0.961	0.982	0.961	0.971	0.966	5	0.249
BBBOND_0403590	hypothetical protein, conserved	0.915244	23	0.252	Not GPI-anchored	0	0	0	225	0.988	0.957	0.983	0.944	0.956	0.966	5	0.169
BBBOND_0100540	Ribokinase like superfamily protein, putative	0.929948	23	0.252	Not GPI-anchored	0	0	0	365	0.972	0.946	0.951	0.98	0.979	0.966	5	0.296
BBBOND_0405180	DNA ligase I, putative	0.989092	20	0.741	Not GPI-anchored	0	0	0	841	0.974	0.948	0.985	0.975	0.953	0.967	5	0.337
BBBOND_0305210	hypothetical protein, conserved	0.98775	19	0.252	Not GPI-anchored	0	0	0	304	0.986	0.978	0.918	0.988	0.967	0.967	5	0.569
BBBOND_0203950	LCCL domain-containing protein CCP2, putative	0.911958	20	0.008	Weakly probable	0	0	0	1630	0.966	0.963	0.974	0.975	0.958	0.967	5	0.383
BBBOND_0107310	hypothetical protein	0.962833	25	0.84	Not GPI-anchored	0	0	0	968	0.969	0.976	0.977	0.98	0.944	0.969	5	0.085
BBBOND_0201960	mac/perforin domain containing membrane protein, putative	0.71311	20	0.288	Not GPI-anchored	0	0	0	651	0.97	0.986	0.993	0.975	0.942	0.973	5	0.391
BBBOND_0204430	membrane protein, putative	0.994887	21	0.807	Not GPI-anchored	0	0	0	244	0.977	0.975	0.989	0.972	0.95	0.973	5	0.247
BBBOND_0404230	hypothetical protein	0.990081	21	0.493	Not GPI-anchored	0	0	0	445	0.991	0.98	0.979	0.984	0.978	0.982	5	0.19

## Sheet: Babesia_canis
ID	ProteinName	SignalP	CS_pos	No_of_TMs	First_TM	Last_TM	ProtLen	SS3	SS8	Angles	HSE_u	ASA	Average	Consensus	TM_Warning
BC_CHIPZ_H001118	signal peptide containing protein	0.98	21	0	0	0	245	0.923	0.869	0.745	0.968	0.921	0.885	5	0.167
BC_CHIPZ_H002676	6-cysteine protein	0.781	26	0	0	0	605	0.994	0.95	0.752	0.97	0.913	0.916	5	0.129
BC_CHIPZ_H002723	6-cysteine protein	0.781	26	0	0	0	605	0.994	0.95	0.752	0.97	0.913	0.916	5	0.129
BC_CHIPZ_H001340	---NA---	0.987	22	0	0	0	143	0.922	0.943	0.752	0.927	0.819	0.873	5	0.172
BC_CHIPZ_H001259	ribosomal protein rpl28	0.884	23	1	7	29	228	0.994	0.934	0.758	0.968	0.899	0.911	5	0.216
BC_CHIPZ_H001315	signal peptide containing protein	0.987	19	0	0	0	204	0.948	0.903	0.753	0.788	0.805	0.839	5	0.228
BC_CHIPZ_H002138	hypothetical protein BBBOND_0102210	0.996	21	0	0	0	1009	0.656	0.7	0.742	0.962	0.944	0.801	5	0.095
BC_CHIPZ_H002149	hypothetical protein BBBOND_0102210	0.996	21	0	0	0	1009	0.656	0.7	0.742	0.962	0.944	0.801	5	0.095
BC_CHIPZ_H000302	---NA---	0.999	19	0	0	0	387	0.932	0.882	0.756	0.942	0.767	0.856	5	0.841
BC_CHIPZ_H002018	4-hydroxy-3-methylbut-2-enyl diphosphate reductase	0.97	18	0	0	0	344	0.917	0.925	0.744	0.808	0.358	0.75	4	0.148
BC_CHIPZ_H000383	---NA---	0.731	18	0	0	0	175	0.981	0.957	0.755	0.869	0.871	0.887	5	0.35
BC_CHIPZ_H000385	---NA---	0.731	18	0	0	0	162	0.981	0.956	0.755	0.836	0.851	0.876	5	0.286
BC_CHIPZ_H001562	transmembrane protein	0.988	23	0	0	0	1833	0.885	0.714	0.739	0.953	0.956	0.849	5	0.124
BC_CHIPZ_H001079	ribosome binding protein-	0.002	0	1	2905	2927	2960	0.981	0.962	0.744	0.586	0.66	0.787	5	0.85
BC_CHIPZ_H002771	thrombospondin-related protein	0.007	0	0	0	0	194	0.757	0.895	0.744	0.909	0.784	0.818	5	0.185
BC_CHIPZ_H001383	dna-directed rna polymerase alpha	0.977	22	0	0	0	347	0.966	0.917	0.755	0.909	0.337	0.777	4	0.151
BC_CHIPZ_H002081	hypothetical protein, conserved	0.98	23	1	5	27	218	0.697	0.406	0.744	0.84	0.92	0.721	4	0.184
BC_CHIPZ_H001449	---NA---	0.999	20	0	0	0	200	0.932	0.931	0.748	0.889	0.789	0.858	5	0.313
BC_CHIPZ_H001604	hypothetical protein, conserved	0.702	20	1	7	24	327	0.965	0.83	0.754	0.975	0.885	0.882	5	0.501
BC_CHIPZ_H000044	---NA---	0.759	25	0	0	0	167	0.946	0.876	0.755	0.875	0.865	0.863	5	0.201
BC_CHIPZ_H002512	---NA---	0.997	19	0	0	0	364	0.951	0.972	0.749	0.797	0.81	0.856	5	0.848
BC_CHIPZ_H000764	hypothetical protein, conserved	0.895	27	0	0	0	644	0.976	0.954	0.756	0.912	0.912	0.902	5	0.345
BC_CHIPZ_H000547	---NA---	0.959	20	0	0	0	148	0.938	0.917	0.754	0.963	0.866	0.888	5	0.782
BC_CHIPZ_H002108	rhoptry-associated protein 1	0.956	21	0	0	0	423	0.926	0.632	0.757	0.986	0.957	0.852	5	0.884
BC_CHIPZ_H002561	---NA---	0.997	19	0	0	0	203	0.965	0.972	0.749	0.701	0.687	0.815	5	0.551
BC_CHIPZ_H002265	membrane protein	0.845	28	5	7	616	618	0.964	0.924	0.748	0.988	0.938	0.912	5	0.212
BC_CHIPZ_H000956	---NA---	0.03	0	0	0	0	548	0.949	0.766	0.765	0.844	0.691	0.803	5	0.697
BC_CHIPZ_H000403	homeodomain-like containing protein	0.003	0	0	0	0	269	0.826	0.898	0.745	0.504	0.227	0.64	4	0.282
BC_CHIPZ_H003388	---NA---	0.865	26	0	0	0	391	0.782	0.376	0.757	0.947	0.927	0.758	4	0.802
BC_CHIPZ_H000900	cytosol aminopeptidase catalytic domain containing family	0.003	0	3	495	591	678	0.994	0.971	0.764	0.804	0.688	0.844	5	0.634
BC_CHIPZ_H003309	hypothetical protein	0.931	24	0	0	0	134	0.971	0.943	0.762	0.794	0.782	0.85	5	0.21
BC_CHIPZ_H000350	hypothetical protein METSMIF1_03333	0.521	25	0	0	0	393	0.965	0.896	0.764	0.966	0.941	0.906	5	0.315
BC_CHIPZ_H003292	rhoptry associated protein-1	0.956	21	0	0	0	506	0.894	0.632	0.759	0.987	0.958	0.846	5	0.829
BC_CHIPZ_H002969	conserved plasmodium protein	0.219	0	0	0	0	266	0.972	0.942	0.712	0.969	0.875	0.894	5	0.146
BC_CHIPZ_H000058	---NA---	0.956	20	0	0	0	124	0.967	0.915	0.732	0.925	0.92	0.892	5	0.37
BC_CHIPZ_H001044	60s ribosomal protein	0.282	0	0	0	0	269	0.844	0.816	0.736	0.906	0.838	0.828	5	0.262
BC_CHIPZ_H003113	hypothetical protein BBBOND_0402380	0.33	0	0	0	0	172	0.93	0.92	0.761	0.523	0.281	0.683	4	0.516
BC_CHIPZ_H000338	---NA---	0.731	18	0	0	0	193	0.981	0.956	0.755	0.857	0.869	0.884	5	0.63
BC_CHIPZ_H001445	---NA---	0.32	0	2	4	58	92	0.982	0.983	0.756	0.05	0.129	0.58	3	0.235
BC_CHIPZ_H003281	---NA---	0.97	22	0	0	0	92	0.974	0.961	0.756	0.225	0.484	0.68	3	0.243
BC_CHIPZ_H003254	hypothetical protein	0.878	20	2	4	197	278	0.815	0.842	0.744	0.928	0.817	0.829	5	0.16
BC_CHIPZ_H003284	asparaginyl-trna synthetase	0.008	0	0	0	0	591	0.892	0.81	0.739	0.887	0.812	0.828	5	0.228
BC_CHIPZ_H003027	hypothetical protein, conserved	0.101	0	0	0	0	468	0.917	0.917	0.725	0.335	0.285	0.636	3	0.221
BC_CHIPZ_H000400	merozoite surface protein	0.967	21	0	0	0	470	0.937	0.898	0.762	0.874	0.575	0.809	5	0.544
BC_CHIPZ_H001319	aspartyl protease asp3	0.806	26	0	0	0	448	0.866	0.583	0.741	0.943	0.89	0.805	5	0.212
BC_CHIPZ_H000634	surface protein	0.987	20	3	218	308	458	0.97	0.95	0.702	0.948	0.946	0.903	5	0.305
BC_CHIPZ_H003249	ubiquitin-conjugating enzyme e2 (rub1 )	0.577	24	0	0	0	190	0.971	0.983	0.756	0.896	0.864	0.894	5	0.803
BC_CHIPZ_H001020	hypothetical protein, conserved	0.049	0	1	407	429	462	0.867	0.435	0.724	0.771	0.192	0.598	3	0.255
BC_CHIPZ_H003100	fatty acyl- synthetase 3	0.778	22	0	0	0	252	0.814	0.73	0.743	0.914	0.201	0.68	4	0.147
BC_CHIPZ_H001110	---NA---	0.859	21	0	0	0	166	0.956	0.9	0.748	0.816	0.204	0.725	4	0.504
BC_CHIPZ_H003453	---NA---	0.727	23	2	5	84	143	0.809	0.888	0.739	0.794	0.786	0.803	5	0.154
BC_CHIPZ_H002781	rna pseudouridine synthase a	0.797	21	0	0	0	286	0.615	0.586	0.767	0.915	0.825	0.742	5	0.259
BC_CHIPZ_H001691	hypothetical protein, conserved	0.983	23	0	0	0	194	0.933	0.949	0.761	0.851	0.873	0.873	5	0.266
BC_CHIPZ_H001644	---NA---	0.658	17	0	0	0	179	0.888	0.734	0.761	0.903	0.845	0.826	5	0.448
BC_CHIPZ_H002701	---NA---	0.962	24	0	0	0	81	0.926	0.945	0.737	0.901	0.689	0.84	5	0.252
BC_CHIPZ_H000743	---NA---	0.969	19	0	0	0	279	0.789	0.846	0.74	0.97	0.957	0.86	5	0.068
BC_CHIPZ_H001922	aldo keto	0.804	22	0	0	0	521	0.713	0.693	0.76	0.927	0.926	0.804	5	0.205
BC_CHIPZ_H002275	membrane protein	0.991	21	0	0	0	217	0.842	0.394	0.748	0.249	0.192	0.485	-3	0.159
BC_CHIPZ_H000562	---NA---	0.969	24	1	4	23	85	0.816	0.457	0.744	0.848	0.766	0.726	4	0.253
BC_CHIPZ_H001633	---NA---	0.004	0	0	0	0	2082	0.984	0.965	0.744	0.817	0.82	0.866	5	0.766
BC_CHIPZ_H003230	p-type atpase	0.918	22	6	149	667	691	0.875	0.32	0.743	0.58	0.766	0.657	4	0.419
BC_CHIPZ_H002360	acid phosphatase	0.722	27	0	0	0	166	0.889	0.818	0.758	0.535	0.481	0.696	4	0.21
BC_CHIPZ_H000975	reverse-transcriptase domain containing	0.009	0	0	0	0	301	0.746	0.929	0.737	0.873	0.812	0.819	5	0.286
BC_CHIPZ_H003460	structure specific recognition protein	0.018	0	0	0	0	374	0.81	0.393	0.744	0.899	0.881	0.745	4	0.115
BC_CHIPZ_H000646	t-cell immunomodulatory protein	0.979	25	0	0	0	506	0.898	0.872	0.756	0.945	0.91	0.876	5	0.093
BC_CHIPZ_H001330	bov57	0.982	23	1	5	27	423	0.94	0.887	0.761	0.979	0.938	0.901	5	0.648
BC_CHIPZ_H001499	hec ndc80p family protein	0.001	0	0	0	0	479	0.96	0.965	0.751	0.034	0.062	0.554	3	0.603
BC_CHIPZ_H000235	hypothetical protein, conserved	0.007	0	0	0	0	134	0.808	0.572	0.757	0.132	0.191	0.492	3	0.192
BC_CHIPZ_H003315	conserved hypothetical protein	0.997	23	2	4	182	184	0.811	0.857	0.741	0.974	0.977	0.872	5	0.159
BC_CHIPZ_H000229	---NA---	0.036	0	0	0	0	86	0.92	0.953	0.736	0.677	0.123	0.682	4	0.355
BC_CHIPZ_H002523	sco1 family protein	0.001	0	0	0	0	143	0.986	0.946	0.736	0.715	0.219	0.72	4	0.146
BC_CHIPZ_H003120	hypothetical protein	0.759	18	0	0	0	135	0.942	0.954	0.748	0.18	0.771	0.719	4	0.465
BC_CHIPZ_H002281	lccl domain-containing protein ccp2	0.995	23	0	0	0	937	0.594	0.825	0.767	0.954	0.884	0.805	5	0.242
BC_CHIPZ_H003082	---NA---	0.007	0	0	0	0	171	0.754	0.777	0.748	0.593	0.17	0.608	4	0.187
BC_CHIPZ_H001253	human hepatopoietin-like	0.835	24	0	0	0	148	0.89	0.903	0.767	0.753	0.31	0.725	4	0.204
BC_CHIPZ_H001773	---NA---	0.175	0	1	10	27	78	0.976	0.99	0.765	0.595	0.13	0.691	4	0.313
BC_CHIPZ_H001965	vacuolar protein sorting-associated protein domain containing	0.003	0	0	0	0	594	0.972	0.955	0.757	0.33	0.464	0.696	3	0.176
BC_CHIPZ_H000191	valyl-trna synthetase	0.74	19	0	0	0	618	0.903	0.744	0.742	0.872	0.855	0.823	5	0.32
BC_CHIPZ_H001438	yos1 family protein	0.1	0	2	4	75	76	0.977	0.928	0.753	0.145	0.471	0.655	3	0.675
BC_CHIPZ_H003243	hypothetical protein, conserved	0.403	0	0	0	0	245	0.885	0.928	0.757	0.782	0.696	0.81	5	0.161
BC_CHIPZ_H000391	hypothetical protein, conserved	0.227	0	0	0	0	490	0.851	0.748	0.727	0.907	0.814	0.809	5	0.282
BC_CHIPZ_H000346	---NA---	0.995	20	2	75	143	148	0.763	0.872	0.754	0.873	0.875	0.827	5	0.917
BC_CHIPZ_H000216	---NA---	0.946	23	0	0	0	48	0.436	0.414	0.717	0.114	0.034	0.343	-4	unknown
BC_CHIPZ_H002631	signal recognition particle receptor beta subunit protein	0.114	0	1	4	23	228	0.982	0.925	0.76	0.268	0.414	0.67	3	0.639
BC_CHIPZ_H002049	c-terminal domain-containing protein	0.001	0	0	0	0	249	0.911	0.532	0.742	0.764	0.753	0.74	5	0.125
BC_CHIPZ_H003117	hypothetical protein, conserved	0.14	0	1	4	22	122	0.945	0.966	0.743	0.939	0.779	0.874	5	0.264
BC_CHIPZ_H002544	---NA---	0.189	0	0	0	0	167	0.889	0.843	0.757	0.911	0.905	0.861	5	0.697
BC_CHIPZ_H001574	hypothetical protein, conserved	0	0	0	0	0	196	0.885	0.929	0.726	0.797	0.226	0.713	4	0.178
BC_CHIPZ_H001413	---NA---	0.95	21	2	7	136	155	0.862	0.627	0.744	0.951	0.739	0.785	5	0.412
BC_CHIPZ_H002718	hypothetical protein, conserved	0.831	21	0	0	0	303	0.75	0.792	0.761	0.669	0.793	0.753	5	0.303
BC_CHIPZ_H003119	hypothetical protein, conserved	0.983	21	0	0	0	166	0.426	0.734	0.759	0.756	0.644	0.664	4	0.312
BC_CHIPZ_H003154	hypothetical protein, conserved	0.983	21	0	0	0	196	0.426	0.734	0.759	0.735	0.598	0.65	4	0.324
BC_CHIPZ_H000182	#NAME?	0.001	0	0	0	0	175	0.924	0.918	0.749	0.078	0.103	0.554	3	0.156
BC_CHIPZ_H002020	hypothetical protein, conserved	0.001	0	0	0	0	102	0.876	0.633	0.742	0.433	0.555	0.648	4	0.17
BC_CHIPZ_H001463	wd g-beta repeat containing	0.001	0	0	0	0	183	0.593	0.762	0.756	0.787	0.154	0.61	4	0.218
BC_CHIPZ_H003274	ubiquitination-mediated degradation component	0.001	0	0	0	0	360	0.827	0.672	0.766	0.447	0.272	0.597	3	0.862
BC_CHIPZ_H002943	12d3 partial	0.977	21	1	7	24	376	0.464	0.477	0.753	0.763	0.908	0.673	3	0.227
BC_CHIPZ_H003458	---NA---	0.557	22	0	0	0	96	0.931	0.937	0.73	0.694	0.143	0.687	4	0.397
BC_CHIPZ_H003095	---NA---	0.856	21	0	0	0	135	0.868	0.855	0.759	0.274	0.197	0.591	3	0.639
BC_CHIPZ_H003286	50 kda surface antigen	0.997	19	0	0	0	328	0.895	0.937	0.761	0.91	0.939	0.888	5	0.76
BC_CHIPZ_H001739	hypothetical protein, conserved	0.002	0	0	0	0	158	0.837	0.851	0.75	0.145	0.105	0.538	3	0.2
BC_CHIPZ_H003078	---NA---	0.954	24	0	0	0	106	0.728	0.557	0.742	0.802	0.495	0.665	4	0.217
BC_CHIPZ_H002233	elongation factor	0.998	23	0	0	0	169	0.828	0.618	0.753	0.861	0.788	0.77	5	0.29
BC_CHIPZ_H001655	variant erythrocyte surface antigen- alpha subunit	0.002	0	0	0	0	1956	0.938	0.939	0.757	0.104	0.204	0.588	3	0.664
BC_CHIPZ_H001608	ankyrin repeat containing protein	0.842	20	1	419	441	456	0.946	0.929	0.733	0.958	0.778	0.869	5	0.389
BC_CHIPZ_H000566	hypothetical protein, conserved	0.002	0	0	0	0	444	0.947	0.966	0.754	0.23	0.269	0.633	3	0.363
BC_CHIPZ_H002028	fad-dependent glycerol-3-phosphate	0.001	0	0	0	0	480	0.889	0.901	0.728	0.82	0.755	0.819	5	0.181
BC_CHIPZ_H002728	6-cysteine protein	0.991	27	0	0	0	228	0.91	0.797	0.73	0.744	0.796	0.795	5	0.215
BC_CHIPZ_H003370	hypothetical protein, conserved	0.108	0	0	0	0	259	0.844	0.885	0.734	0.388	0.384	0.647	3	0.622
BC_CHIPZ_H003387	hypothetical protein	0.002	0	0	0	0	192	0.972	0.945	0.746	0.079	0.108	0.57	3	0.293
BC_CHIPZ_H000032	pppde	0.057	0	0	0	0	548	0.939	0.788	0.756	0.858	0.9	0.848	5	0.782
BC_CHIPZ_H000853	---NA---	0.005	0	0	0	0	118	0.988	0.94	0.76	0.576	0.132	0.679	4	0.119
BC_CHIPZ_H003194	---NA---	0.61	18	0	0	0	64	0.691	0.875	0.736	0.838	0.482	0.724	4	0.53
BC_CHIPZ_H003279	signal peptide containing protein	0.934	19	0	0	0	129	0.641	0.879	0.696	0.805	0.824	0.769	5	0.435
BC_CHIPZ_H002842	---NA---	0.692	17	1	4	26	98	0.946	0.936	0.755	0.103	0.518	0.652	4	0.408
BC_CHIPZ_H002400	hypothetical protein, conserved	0.874	26	1	12	29	362	0.903	0.859	0.735	0.954	0.793	0.849	5	0.805
BC_CHIPZ_H003029	dna polymerase i	0.864	22	0	0	0	404	0.846	0.938	0.524	0.954	0.896	0.832	5	0.25
BC_CHIPZ_H001836	chaperone protein	0.085	0	0	0	0	484	0.863	0.457	0.75	0.802	0.591	0.693	4	0.139
BC_CHIPZ_H000252	---NA---	0.996	22	0	0	0	111	0.977	0.947	0.531	0.924	0.9	0.856	5	0.435
BC_CHIPZ_H002957	---NA---	0.299	0	0	0	0	78	0.833	0.734	0.693	0.19	0.148	0.52	3	0.309
BC_CHIPZ_H000374	---NA---	0.001	0	0	0	0	240	0.866	0.911	0.754	0.048	0.053	0.526	3	0.326
BC_CHIPZ_H002900	---NA---	0.997	19	0	0	0	92	0.982	0.977	0.744	0.137	0.692	0.706	4	0.218
BC_CHIPZ_H000980	like helicase	0.002	0	0	0	0	152	0.967	0.542	0.743	0.187	0.161	0.52	3	0.333
BC_CHIPZ_H000803	---NA---	0.071	0	0	0	0	64	0.972	0.954	0.705	0.879	0.79	0.86	5	0.578
BC_CHIPZ_H002101	---NA---	0.285	0	0	0	0	145	0.937	0.606	0.759	0.087	0.186	0.515	3	0.307
BC_CHIPZ_H001339	scamp family protein	0.002	0	4	86	212	225	0.918	0.917	0.751	0.124	0.168	0.576	3	0.886
BC_CHIPZ_H002493	---NA---	0.001	0	0	0	0	242	0.942	0.884	0.743	0.086	0.14	0.559	3	0.246
BC_CHIPZ_H002147	signal peptide containing protein	0.746	22	0	0	0	450	0.633	0.841	0.742	0.868	0.901	0.797	5	0.554
BC_CHIPZ_H001783	atp-dependent metalloprotease family protein	0.001	0	0	0	0	217	0.888	0.91	0.692	0.861	0.825	0.835	5	0.414
BC_CHIPZ_H002772	thrombospondin-related adhesive protein	0.818	23	0	0	0	445	0.795	0.536	0.753	0.958	0.939	0.796	5	0.297
BC_CHIPZ_H000786	erythrocyte binding protein	0.989	19	1	5	22	398	0.038	0.12	0.756	0.943	0.85	0.541	3	0.191
BC_CHIPZ_H002294	protein kinase domain protein	0.001	0	0	0	0	216	0.966	0.938	0.747	0.119	0.127	0.579	3	0.29
BC_CHIPZ_H001288	translation initiation factor if-2	0	0	0	0	0	790	0.963	0.967	0.751	0.04	0.062	0.557	3	0.403
BC_CHIPZ_H001065	---NA---	0.627	18	0	0	0	54	0.921	0.83	0.759	0.351	0.781	0.728	4	unknown
BC_CHIPZ_H003066	---NA---	0.971	21	1	5	27	127	0.96	0.447	0.759	0.093	0.231	0.498	-3	0.354
BC_CHIPZ_H000177	trna-specific 2-thiouridylase	0.976	24	0	0	0	393	0.846	0.486	0.74	0.842	0.864	0.756	4	0.252
BC_CHIPZ_H001184	transcription factor with ap2 domain	0.005	0	0	0	0	187	0.949	0.932	0.753	0.126	0.233	0.599	3	0.229
BC_CHIPZ_H000778	---NA---	0.932	21	0	0	0	391	0.939	0.862	0.735	0.903	0.894	0.867	5	0.188
BC_CHIPZ_H001662	30s ribosomal protein s10	0.001	0	0	0	0	217	0.932	0.911	0.758	0.08	0.19	0.574	3	0.143
BC_CHIPZ_H001037	calmodulin-like protein 4	0	0	0	0	0	305	0.967	0.93	0.755	0.104	0.159	0.583	3	0.587
BC_CHIPZ_H001834	hypothetical protein BEWA_019800	0.944	30	1	7	29	105	0.873	0.864	0.724	0.811	0.311	0.717	4	0.379
BC_CHIPZ_H001490	---NA---	0.977	19	0	0	0	226	0.331	0.889	0.762	0.856	0.839	0.735	4	0.77
BC_CHIPZ_H002968	---NA---	0.045	0	0	0	0	122	0.617	0.886	0.749	0.034	0.099	0.477	3	0.244
BC_CHIPZ_H002940	abc transporter atp-binding protein	0.001	0	0	0	0	654	0.925	0.947	0.761	0.057	0.074	0.553	3	0.651
BC_CHIPZ_H001605	thioredoxin	0.861	25	0	0	0	259	0.937	0.945	0.734	0.979	0.981	0.915	5	0.24
BC_CHIPZ_H003367	membrane protein	0.988	26	1	7	29	748	0.692	0.456	0.731	0.918	0.93	0.745	4	0.105
BC_CHIPZ_H003385	membrane protein	0.988	26	1	7	29	748	0.692	0.456	0.731	0.918	0.93	0.745	4	0.105
BC_CHIPZ_H000080	---NA---	0.003	0	0	0	0	51	0.901	0.92	0.74	0.056	0.045	0.532	3	unknown
BC_CHIPZ_H000537	---NA---	0.211	0	0	0	0	57	0.775	0.812	0.681	0.345	0.167	0.556	3	unknown
BC_CHIPZ_H000002	hypothetical protein, conserved	0.001	0	0	0	0	227	0.93	0.901	0.757	0.031	0.042	0.532	3	0.258
BC_CHIPZ_H000950	---NA---	0.001	0	0	0	0	100	0.921	0.923	0.746	0.051	0.109	0.55	3	0.298
BC_CHIPZ_H001600	---NA---	0.001	0	0	0	0	98	0.98	0.965	0.737	0.073	0.081	0.567	3	0.241
BC_CHIPZ_H003294	hypothetical protein, conserved	0.966	22	0	0	0	792	0.667	0.863	0.736	0.966	0.97	0.84	5	0.307
BC_CHIPZ_H001231	eukaryotic translation initiation factor	0	0	0	0	0	294	0.87	0.804	0.75	0.054	0.032	0.502	3	0.299
BC_CHIPZ_H000959	---NA---	0.009	0	0	0	0	567	0.682	0.778	0.675	0.851	0.81	0.759	5	0.295
BC_CHIPZ_H000336	hypothetical protein	0.001	0	0	0	0	1164	0.872	0.786	0.755	0.129	0.196	0.548	3	0.663
BC_CHIPZ_H000381	hypothetical protein	0.001	0	0	0	0	1164	0.872	0.786	0.755	0.129	0.196	0.548	3	0.663
BC_CHIPZ_H002349	hypothetical protein, conserved	0.002	0	0	0	0	230	0.949	0.832	0.75	0.102	0.148	0.556	3	0.76
BC_CHIPZ_H003290	rhoptry-associated protein 1	0.001	0	0	0	0	133	0.897	0.932	0.745	0.035	0.06	0.534	3	0.215
BC_CHIPZ_H002515	transmembrane protein	0.346	0	0	0	0	453	0.188	0.282	0.734	0.939	0.852	0.599	3	0.291
BC_CHIPZ_H003429	hypothetical protein BEWA_014950	0.044	0	1	13	35	596	0.954	0.924	0.758	0.631	0.386	0.731	4	0.75
BC_CHIPZ_H003089	prolyl-trna synthetase	0.001	0	0	0	0	99	0.96	0.596	0.738	0.057	0.079	0.486	3	0.24
BC_CHIPZ_H001418	hypothetical protein BBBOND_0404030	0.688	31	0	0	0	784	0.701	0.65	0.71	0.73	0.322	0.623	4	0.176
BC_CHIPZ_H002761	hypothetical protein, conserved	0.003	0	0	0	0	688	0.997	0.922	0.755	0.105	0.076	0.571	3	0.691
BC_CHIPZ_H000010	hypothetical protein, conserved, partial	0.013	0	1	133	155	185	0.723	0.887	0.758	0.14	0.383	0.578	3	0.562
BC_CHIPZ_H002273	membrane protein	0.002	0	0	0	0	633	0.867	0.903	0.736	0.771	0.292	0.714	4	0.402
BC_CHIPZ_H002659	rrna-processing protein fcf2	0	0	0	0	0	198	0.963	0.923	0.752	0.194	0.174	0.601	3	0.387
BC_CHIPZ_H003226	signal recognition particle protein srp54	0.001	0	0	0	0	384	0.904	0.649	0.76	0.132	0.155	0.52	3	0.242
BC_CHIPZ_H002224	StAR-related lipid transfer domain containing 7	0.763	28	1	7	29	284	0.711	0.516	0.726	0.758	0.803	0.703	5	0.181
BC_CHIPZ_H000047	regulator of chromosome	0.003	0	0	0	0	348	0.522	0.815	0.727	0.236	0.594	0.579	4	0.162
BC_CHIPZ_H001130	---NA---	0.524	23	0	0	0	90	0.309	0.742	0.766	0.838	0.579	0.647	4	0.384
BC_CHIPZ_H002650	protein phosphatase 2c domain-containing protein	0.403	0	0	0	0	579	0.641	0.351	0.74	0.853	0.868	0.691	4	0.393
BC_CHIPZ_H001473	hypothetical protein	0.001	0	0	0	0	100	0.886	0.932	0.736	0.047	0.082	0.537	3	0.52
BC_CHIPZ_H001268	---NA---	0.001	0	0	0	0	239	0.48	0.874	0.762	0.276	0.38	0.554	-3	0.575
BC_CHIPZ_H001120	4-hydroxybenzoate octaprenyltransferase	0.021	0	0	0	0	188	0.745	0.293	0.602	0.811	0.528	0.596	4	0.173
BC_CHIPZ_H000159	---NA---	0.001	0	0	0	0	112	0.991	0.983	0.76	0.038	0.047	0.564	3	0.716
BC_CHIPZ_H001281	---NA---	0.981	17	2	64	108	141	0.639	0.746	0.741	0.526	0.822	0.695	5	0.773
BC_CHIPZ_H002079	nxn protein	0	0	0	0	0	201	0.988	0.985	0.758	0.063	0.593	0.677	4	0.247
BC_CHIPZ_H000133	ribosomal protein partial	0.078	0	0	0	0	267	0.744	0.459	0.753	0.169	0.398	0.505	-3	0.228
BC_CHIPZ_H000062	cell-cycle-control protein (translation regulation)	0.001	0	0	0	0	589	0.729	0.838	0.741	0.011	0.03	0.47	3	0.802
BC_CHIPZ_H001845	membrane protein	0.951	25	1	396	418	430	0.569	0.533	0.739	0.86	0.867	0.714	5	0.302
BC_CHIPZ_H003448	translation initiation factor	0.002	0	0	0	0	184	0.97	0.971	0.748	0.124	0.142	0.591	3	0.333
BC_CHIPZ_H003272	dna repair protein	0.008	0	0	0	0	286	0.819	0.818	0.746	0.147	0.176	0.541	3	0.461
BC_CHIPZ_H001471	vam6 vps39-like protein	0.008	0	0	0	0	326	0.898	0.885	0.635	0.833	0.857	0.822	5	0.342
BC_CHIPZ_H001567	hypothetical protein, conserved	0.019	0	0	0	0	112	0.853	0.683	0.728	0.839	0.879	0.796	5	0.526
BC_CHIPZ_H001722	hypothetical protein, conserved	0.349	0	0	0	0	198	0.912	0.82	0.717	0.742	0.633	0.765	5	0.914
BC_CHIPZ_H002554	membrane protein	0.934	19	0	0	0	333	0.136	0.328	0.555	0.69	0.697	0.481	3	0.253
BC_CHIPZ_H002194	---NA---	0.001	0	0	0	0	104	0.994	0.936	0.755	0.035	0.075	0.559	3	0.326
BC_CHIPZ_H002885	s-adenosyl-methyltransferase	0.848	23	0	0	0	209	0.908	0.933	0.762	0.281	0.216	0.62	3	0.371
BC_CHIPZ_H002883	---NA---	0.965	19	0	0	0	399	0.895	0.932	0.721	0.973	0.919	0.888	5	0.916
BC_CHIPZ_H003062	---NA---	0.005	0	0	0	0	52	0.836	0.802	0.752	0.048	0.099	0.507	3	unknown
BC_CHIPZ_H002908	rrna-processing protein utp23 homolog	0.001	0	0	0	0	291	0.823	0.91	0.752	0.036	0.059	0.516	3	0.156
BC_CHIPZ_H000143	membrane protein	0.31	0	0	0	0	219	0.88	0.888	0.708	0.501	0.132	0.622	4	0.371
BC_CHIPZ_H001233	---NA---	0.985	25	3	5	143	145	0.889	0.884	0.743	0.955	0.918	0.878	5	0.738
BC_CHIPZ_H001651	hypothetical protein BBBOND_0312140	0.001	0	1	1472	1494	1534	0.723	0.271	0.76	0.118	0.194	0.413	-3	0.774
BC_CHIPZ_H002737	hypothetical protein, conserved	0.001	0	0	0	0	268	0.699	0.8	0.749	0.025	0.039	0.462	3	0.308
BC_CHIPZ_H003037	hypothetical protein, conserved	0.001	0	0	0	0	246	0.942	0.778	0.757	0.108	0.157	0.548	3	0.794
BC_CHIPZ_H001557	abc transporter transmembrane region domain-containing protein	0.001	0	0	0	0	320	0.866	0.938	0.758	0.054	0.095	0.542	3	0.193
BC_CHIPZ_H002113	l1p family of ribosomal protein	0	0	0	0	0	340	0.831	0.7	0.753	0.143	0.196	0.525	3	0.231
BC_CHIPZ_H001004	hypothetical protein BBBOND_0404730	0.958	15	0	0	0	126	0.88	0.901	0.701	0.909	0.87	0.852	5	0.883
BC_CHIPZ_H000765	---NA---	0.53	18	0	0	0	199	0.122	0.499	0.767	0.738	0.712	0.568	3	0.276
BC_CHIPZ_H003246	---NA---	0.008	0	0	0	0	75	0.885	0.902	0.752	0.079	0.144	0.552	3	0.291
BC_CHIPZ_H000464	dna repair helicase	0.029	0	0	0	0	740	0.684	0.783	0.734	0.924	0.878	0.801	5	0.369
BC_CHIPZ_H001732	heme detoxification protein	0.001	0	0	0	0	281	0.765	0.884	0.752	0.043	0.066	0.502	3	0.159
BC_CHIPZ_H001518	---NA---	0.001	0	0	0	0	86	0.864	0.891	0.763	0.023	0.069	0.522	3	0.192
BC_CHIPZ_H000605	hypothetical protein BEWA_015340	0.006	0	0	0	0	128	0.369	0.94	0.764	0.042	0.174	0.458	-3	0.603
BC_CHIPZ_H000569	vacuolar atp synthase subunit	0.001	0	0	0	0	86	0.866	0.95	0.758	0.032	0.058	0.533	3	0.233
BC_CHIPZ_H000739	hypothetical protein, conserved	0.151	0	1	4	22	272	0.401	0.152	0.754	0.953	0.876	0.627	3	0.446
BC_CHIPZ_H001887	hypothetical protein, conserved	0.006	0	0	0	0	428	0.932	0.836	0.744	0.146	0.183	0.568	3	0.247
BC_CHIPZ_H002809	tbc domain	0.006	0	0	0	0	266	0.93	0.948	0.753	0.051	0.118	0.56	3	0.506
BC_CHIPZ_H003143	membrane skeletal	0.163	0	0	0	0	406	0.601	0.87	0.738	0.831	0.621	0.732	5	0.117
BC_CHIPZ_H002756	xrn 5'-3' exonuclease	0.001	0	0	0	0	185	0.852	0.804	0.74	0.126	0.138	0.532	3	0.322
BC_CHIPZ_H000713	---NA---	0.054	0	1	5	27	118	0.902	0.521	0.737	0.01	0.019	0.438	3	0.266
BC_CHIPZ_H000087	---NA---	0.7	21	1	7	24	43	0.853	0.708	0.742	0.071	0.111	0.497	3	unknown
BC_CHIPZ_H001754	hypothetical protein, conserved	0.002	0	0	0	0	231	0.514	0.641	0.754	0.013	0.037	0.392	3	0.139
BC_CHIPZ_H000150	rap	0.001	0	0	0	0	111	0.871	0.923	0.744	0.051	0.074	0.533	3	0.235
BC_CHIPZ_H002064	---NA---	0	0	0	0	0	99	0.906	0.841	0.745	0.041	0.073	0.521	3	0.263
BC_CHIPZ_H002519	chromo (chrromatin organization modifier) domain containing protein	0.001	0	0	0	0	381	0.901	0.786	0.746	0.056	0.056	0.509	3	0.166
BC_CHIPZ_H000276	---NA---	0.97	19	2	65	118	120	0.872	0.885	0.731	0.948	0.919	0.871	5	0.201
BC_CHIPZ_H002454	---NA---	0.317	0	0	0	0	224	0.78	0.722	0.741	0.642	0.583	0.694	5	0.465
BC_CHIPZ_H000075	dna polymerase alpha	0.001	0	0	0	0	1072	0.985	0.964	0.76	0.052	0.174	0.587	3	0.252
BC_CHIPZ_H001828	hypothetical protein, conserved	0.001	0	0	0	0	865	0.785	0.708	0.738	0.077	0.091	0.48	3	0.471
BC_CHIPZ_H002030	---NA---	0.193	0	1	20	42	247	0.858	0.915	0.758	0.163	0.165	0.572	3	0.265
BC_CHIPZ_H002067	rna recognition motif domain containing protein	0	0	0	0	0	490	0.966	0.959	0.756	0.022	0.04	0.549	3	0.154
BC_CHIPZ_H002891	sortilin	0.972	19	0	0	0	853	0.805	0.251	0.592	0.952	0.96	0.712	4	0.132
BC_CHIPZ_H002896	inner membrane complex sub-compartment protein	0.003	0	0	0	0	263	0.52	0.446	0.764	0.147	0.821	0.54	3	0.279
BC_CHIPZ_H001937	nucleotidylyl transferase	0.002	0	0	0	0	591	0.9	0.621	0.73	0.82	0.834	0.781	5	0.325
BC_CHIPZ_H000495	reverse-transcriptase domain containing	0.001	0	0	0	0	80	0.833	0.891	0.75	0.064	0.105	0.529	3	0.733
BC_CHIPZ_H001086	ribosome binding protein-	0.653	21	1	1846	1868	1909	0.865	0.888	0.69	0.885	0.861	0.838	5	0.367
BC_CHIPZ_H003158	hypothetical protein	0.003	0	0	0	0	345	0.887	0.884	0.742	0.052	0.081	0.529	3	0.341
BC_CHIPZ_H001385	hypothetical protein, conserved	0.003	0	0	0	0	254	0.885	0.849	0.75	0.056	0.102	0.528	3	0.086
BC_CHIPZ_H003354	swi2 snf2-containing protein rad16	0.001	0	0	0	0	625	0.81	0.873	0.744	0.055	0.06	0.508	3	0.312
BC_CHIPZ_H003043	nadh-cytochrome b5 reductase	0.004	0	0	0	0	119	0.934	0.828	0.75	0.079	0.135	0.545	3	0.326
BC_CHIPZ_H003256	phosphomannomutase a1	0.423	0	0	0	0	214	0.867	0.875	0.728	0.906	0.921	0.859	5	0.141
BC_CHIPZ_H002795	hypothetical protein, conserved	0.051	0	2	2	80	170	0.112	0.12	0.758	0.975	0.94	0.581	3	0.285
BC_CHIPZ_H001475	---NA---	0.001	0	0	0	0	189	0.904	0.786	0.757	0.02	0.06	0.505	3	0.189
BC_CHIPZ_H000936	---NA---	0.146	0	0	0	0	67	0.984	0.962	0.757	0.036	0.074	0.563	3	0.435
BC_CHIPZ_H002947	threonyl-trna synthetase	0.001	0	0	0	0	276	0.646	0.256	0.746	0.114	0.148	0.382	-3	0.139
BC_CHIPZ_H000430	dynamin central region family	0.001	0	0	0	0	136	0.971	0.796	0.724	0.05	0.054	0.519	3	0.345
BC_CHIPZ_H002151	helicase associated domain ha2 containing protein	0.001	0	0	0	0	235	0.93	0.857	0.735	0.042	0.05	0.523	3	0.365
BC_CHIPZ_H000197	hypothetical protein BBBOND_0307270	0.998	20	0	0	0	133	0.508	0.527	0.751	0.778	0.408	0.594	4	0.18
BC_CHIPZ_H001932	hypothetical protein, conserved	0.001	0	0	0	0	749	0.888	0.812	0.746	0.054	0.075	0.515	3	0.287
BC_CHIPZ_H001695	hypothetical protein	0.001	0	0	0	0	565	0.972	0.899	0.753	0.068	0.105	0.559	3	0.404
BC_CHIPZ_H001554	---NA---	0.833	22	0	0	0	76	0.438	0.648	0.75	0.024	0.049	0.382	-3	0.383
BC_CHIPZ_H002097	serine threonine protein phosphatase	0.001	0	0	0	0	475	0.949	0.934	0.746	0.06	0.123	0.562	3	0.355
BC_CHIPZ_H003390	xaa-pro aminopeptidase p	0.324	0	1	2	21	420	0.938	0.909	0.741	0.902	0.902	0.878	5	0.254
BC_CHIPZ_H002326	cgi-141 protein	0.078	0	2	7	48	135	0.038	0.12	0.752	0.014	0.101	0.205	-4	0.183
BC_CHIPZ_H000594	hypothetical protein, conserved	0.001	0	0	0	0	466	0.87	0.812	0.744	0.071	0.079	0.515	3	0.581
BC_CHIPZ_H002953	phosphoribosylpyrophosphate synthetase	0.003	0	0	0	0	247	0.872	0.32	0.734	0.138	0.143	0.441	-3	0.418
BC_CHIPZ_H002567	snare domain containing protein	0.001	0	1	288	310	313	0.975	0.8	0.753	0.08	0.265	0.575	3	0.89
BC_CHIPZ_H000647	transmembrane protein	0.922	22	0	0	0	189	0.712	0.684	0.765	0.14	0.127	0.486	3	0.558
BC_CHIPZ_H000558	hypothetical protein, conserved	0.002	0	0	0	0	512	0.68	0.209	0.736	0.107	0.167	0.38	-3	0.274
BC_CHIPZ_H000907	reverse transcriptase homolog	0.129	0	0	0	0	105	0.72	0.832	0.703	0.546	0.086	0.577	4	0.346
BC_CHIPZ_H001966	vacuolar protein sorting-associated protein domain containing	0.001	0	0	0	0	233	0.896	0.907	0.735	0.04	0.062	0.528	3	0.174
BC_CHIPZ_H000157	dual specificity protein phosphatase 12-like	0.003	0	0	0	0	263	0.265	0.282	0.722	0.157	0.282	0.342	-4	0.116
BC_CHIPZ_H000436	---NA---	0.997	21	2	72	123	148	0.285	0.676	0.734	0.822	0.891	0.682	4	0.742
BC_CHIPZ_H000259	rab 5	0.002	0	0	0	0	213	0.874	0.611	0.745	0.05	0.154	0.487	3	0.233
BC_CHIPZ_H002682	14-3-3 protein	0.001	0	0	0	0	124	0.862	0.769	0.754	0.027	0.048	0.492	3	0.493
BC_CHIPZ_H001406	fibronectin fibrinogen-binding protein	0.014	0	0	0	0	527	0.938	0.398	0.751	0.876	0.854	0.763	4	0.345
BC_CHIPZ_H002942	hypothetical protein BBBOND_0105500	0.001	0	0	0	0	101	0.862	0.821	0.761	0.03	0.051	0.505	3	0.705
BC_CHIPZ_H001193	arm repeat partial	0.001	0	0	0	0	336	0.279	0.277	0.746	0.032	0.043	0.275	-4	0.168
BC_CHIPZ_H000203	dual-specificity protein	0.001	0	0	0	0	159	0.21	0.606	0.662	0.419	0.186	0.417	-3	0.23
BC_CHIPZ_H002989	ubiquinol-cytochrome c reductase 14 kda subunit	0.005	0	0	0	0	74	0.639	0.893	0.738	0.04	0.21	0.504	3	0.268
BC_CHIPZ_H001146	activating signal cointegrator 1 complex subunit 3	0.004	0	0	0	0	369	0.829	0.822	0.755	0.139	0.157	0.54	3	0.312
BC_CHIPZ_H001069	---NA---	0.02	0	0	0	0	93	0.377	0.2	0.74	0.13	0.083	0.306	-4	0.176
BC_CHIPZ_H002051	---NA---	0.925	25	1	7	29	1062	0.822	0.867	0.748	0.772	0.794	0.801	5	0.697
BC_CHIPZ_H001744	upf0160 protein mitochondrial isoform x2	0.184	0	0	0	0	515	0.87	0.837	0.724	0.931	0.907	0.854	5	0.192
BC_CHIPZ_H001453	conserved plasmodium protein	0.001	0	0	0	0	185	0.807	0.926	0.744	0.043	0.043	0.513	3	0.316
BC_CHIPZ_H002978	---NA---	0.001	0	0	0	0	171	0.532	0.758	0.735	0.017	0.025	0.413	3	0.22
BC_CHIPZ_H001694	glycoprotease family	0.837	29	0	0	0	527	0.758	0.78	0.717	0.519	0.611	0.677	5	0.239
BC_CHIPZ_H002929	methionine type ii	0.002	0	0	0	0	273	0.534	0.3	0.742	0.103	0.109	0.358	-3	0.165
BC_CHIPZ_H000534	---NA---	0.047	0	0	0	0	57	0.885	0.864	0.671	0.155	0.108	0.537	3	unknown
BC_CHIPZ_H003054	---NA---	0.065	0	4	10	227	393	0.365	0.814	0.761	0.138	0.147	0.445	-3	0.387
BC_CHIPZ_H003087	prolyl-trna synthetase	0.005	0	0	0	0	373	0.386	0.19	0.729	0.046	0.091	0.288	-4	0.17
BC_CHIPZ_H001540	---NA---	0.771	29	1	10	27	124	0.814	0.549	0.754	0.143	0.087	0.469	3	0.441
BC_CHIPZ_H001947	---NA---	0.934	25	0	0	0	1005	0.632	0.344	0.731	0.89	0.868	0.693	4	0.85
BC_CHIPZ_H000513	---NA---	0.01	0	1	21	40	51	0.263	0.189	0.491	0.038	0.05	0.206	-5	unknown
BC_CHIPZ_H002799	---NA---	0.974	25	0	0	0	79	0.328	0.229	0.741	0.858	0.897	0.611	3	0.429
BC_CHIPZ_H002985	heat shock protein 90	0.979	24	0	0	0	553	0.589	0.623	0.707	0.882	0.931	0.746	5	0.313
BC_CHIPZ_H001689	---NA---	0.002	0	0	0	0	94	0.966	0.963	0.695	0.029	0.023	0.535	3	0.232
BC_CHIPZ_H002166	---NA---	0.057	0	0	0	0	46	0.444	0.275	0.735	0.033	0.034	0.304	-4	unknown
BC_CHIPZ_H000581	hypothetical protein, conserved	0.001	0	0	0	0	438	0.87	0.812	0.744	0.071	0.078	0.515	3	0.46
BC_CHIPZ_H002973	hypothetical protein BBBOND_0105500	0.001	0	0	0	0	101	0.777	0.821	0.761	0.029	0.051	0.488	3	0.705
BC_CHIPZ_H001355	---NA---	0.002	0	0	0	0	306	0.914	0.801	0.741	0.146	0.183	0.557	3	0.219
BC_CHIPZ_H002253	wd g-beta repeat containing	0.001	0	0	0	0	177	0.868	0.862	0.749	0.068	0.141	0.538	3	0.233
BC_CHIPZ_H000292	---NA---	0.89	26	2	92	146	166	0.691	0.793	0.727	0.844	0.725	0.756	5	0.733
BC_CHIPZ_H003073	---NA---	0.995	19	0	0	0	75	0.967	0.94	0.74	0.05	0.091	0.558	3	0.774
BC_CHIPZ_H000148	pyruvate kinase	0.001	0	0	0	0	129	0.937	0.923	0.752	0.058	0.077	0.549	3	0.228
BC_CHIPZ_H001411	signal peptide containing protein	0.803	20	1	5	27	265	0.457	0.706	0.74	0.959	0.942	0.761	4	0.414
BC_CHIPZ_H001760	---NA---	0.082	0	1	5	27	267	0.164	0.648	0.571	0.903	0.706	0.598	4	0.137
BC_CHIPZ_H000722	poly polymerase central domain partial	0.001	0	0	0	0	500	0.855	0.725	0.742	0.1	0.133	0.511	3	0.548
BC_CHIPZ_H001931	---NA---	0.983	21	0	0	0	116	0.848	0.81	0.391	0.891	0.893	0.767	4	0.257
BC_CHIPZ_H000947	57-kda merozoite antigen	0.104	0	0	0	0	1081	0.867	0.917	0.75	0.169	0.768	0.694	4	0.515
BC_CHIPZ_H003285	phosphatidylinositol 4-kinase	0.001	0	0	0	0	1080	0.161	0.109	0.678	0.194	0.694	0.367	-3	0.432
BC_CHIPZ_H001100	histone-like transcription factor (cbf nf-y) and archaeal histone domain containing protein	0.001	0	0	0	0	197	0.486	0.819	0.734	0.073	0.117	0.446	-3	0.141
BC_CHIPZ_H001059	l-lactate dehydrogenase	0	0	0	0	0	259	0.862	0.915	0.744	0.039	0.05	0.522	3	0.373
BC_CHIPZ_H001408	---NA---	0.008	0	1	175	197	561	0.918	0.917	0.758	0.302	0.452	0.669	3	0.853
BC_CHIPZ_H002215	---NA---	0.002	0	0	0	0	156	0.809	0.732	0.757	0.051	0.07	0.484	3	0.637
BC_CHIPZ_H001412	hypothetical protein, conserved	0.022	0	0	0	0	341	0.786	0.316	0.75	0.097	0.121	0.414	-3	0.653
BC_CHIPZ_H000496	---NA---	0.972	21	0	0	0	179	0.43	0.33	0.742	0.153	0.124	0.356	-4	0.797
BC_CHIPZ_H000742	5 -amp-activated protein kinase subunit beta-1 family protein	0.005	0	0	0	0	326	0.763	0.856	0.736	0.873	0.755	0.797	5	0.183
BC_CHIPZ_H002528	glycine cleavage system protein h	0	0	0	0	0	268	0.943	0.951	0.755	0.019	0.055	0.545	3	0.155
BC_CHIPZ_H002787	hypothetical protein, conserved	0.024	0	0	0	0	321	0.746	0.423	0.745	0.108	0.141	0.433	-3	0.075
BC_CHIPZ_H002078	---NA---	0	0	0	0	0	1457	0.264	0.12	0.759	0.048	0.035	0.245	-4	0.262
BC_CHIPZ_H003134	geranylgeranyl transferase type-2 subunit beta	0	0	0	0	0	455	0.734	0.821	0.763	0.057	0.084	0.492	3	0.782
BC_CHIPZ_H002356	---NA---	0.157	0	0	0	0	127	0.616	0.302	0.691	0.686	0.208	0.501	3	0.276
BC_CHIPZ_H001880	hypothetical protein, conserved	0.001	0	0	0	0	627	0.871	0.546	0.742	0.064	0.084	0.461	3	0.231
BC_CHIPZ_H000415	molecular chaperone	0.033	0	0	0	0	125	0.976	0.934	0.755	0.11	0.146	0.584	3	0.351
BC_CHIPZ_H001341	30s ribosomal protein s6	0.009	0	0	0	0	197	0.783	0.755	0.326	0.212	0.129	0.441	-3	0.403
BC_CHIPZ_H001472	mitochondrial ribosomal protein s22	0.004	0	0	0	0	450	0.574	0.883	0.713	0.688	0.185	0.609	4	0.206
BC_CHIPZ_H003293	---NA---	0	0	0	0	0	206	0.774	0.604	0.74	0.048	0.136	0.46	3	0.163
BC_CHIPZ_H003307	protein transport protein	0.002	0	0	0	0	461	0.807	0.35	0.723	0.055	0.126	0.412	-3	0.644
BC_CHIPZ_H001822	atp-dependent rna helicase	0.001	0	0	0	0	671	0.672	0.626	0.744	0.053	0.051	0.429	3	0.356
BC_CHIPZ_H000299	Bc28 protein family (28X1)	0.99	19	1	224	243	244	0.193	0.259	0.745	0.748	0.397	0.468	-3	0.771
BC_CHIPZ_H002504	apicoplast import protein	0.542	20	3	4	237	280	0.69	0.312	0.748	0.899	0.684	0.667	4	0.84
BC_CHIPZ_H001558	dna-directed rna polymerase ii largest	0.004	0	0	0	0	1687	0.448	0.635	0.746	0.971	0.876	0.735	4	0.458
BC_CHIPZ_H000556	hypothetical protein BEWA_008890	0.888	16	0	0	0	781	0.904	0.75	0.508	0.916	0.864	0.788	5	0.14
BC_CHIPZ_H001935	2-c-methyl-d-erythritol 4-phosphate cytidylyltransferase	0.995	22	0	0	0	384	0.382	0.14	0.752	0.972	0.966	0.642	3	0.326
BC_CHIPZ_H002027	fad-dependent glycerol-3-phosphate dehydrogenase	0.045	0	0	0	0	478	0.915	0.164	0.572	0.871	0.734	0.651	4	0.23
BC_CHIPZ_H000158	---NA---	0.003	0	0	0	0	208	0.257	0.181	0.751	0.095	0.159	0.289	-4	0.165
BC_CHIPZ_H002937	---NA---	0.009	0	0	0	0	78	0.536	0.958	0.751	0.026	0.048	0.464	3	0.253
BC_CHIPZ_H001781	hypothetical protein	0.001	0	0	0	0	202	0.589	0.709	0.736	0.096	0.127	0.451	3	0.438
BC_CHIPZ_H002409	uncharacterized protein TOT_030000377	0.002	0	0	0	0	66	0.816	0.93	0.743	0.074	0.154	0.543	3	0.418
BC_CHIPZ_H001351	fusion protein	0.602	18	0	0	0	591	0.591	0.936	0.72	0.955	0.954	0.831	5	0.584
BC_CHIPZ_H000300	Bc28 protein family (28X2)	0.991	19	0	0	0	324	0.193	0.259	0.745	0.75	0.449	0.479	-3	0.791
BC_CHIPZ_H002422	gins complex subunit psf3	0.002	0	0	0	0	156	0.626	0.535	0.741	0.057	0.09	0.41	3	0.384
BC_CHIPZ_H000731	hypothetical protein	0.003	0	0	0	0	345	0.845	0.499	0.765	0.107	0.113	0.466	-3	0.206
BC_CHIPZ_H002402	methionine aminopeptidase	0.4	0	0	0	0	269	0.523	0.583	0.302	0.94	0.744	0.618	4	0.283
BC_CHIPZ_H000064	---NA---	0	0	0	0	0	159	0.771	0.971	0.754	0.061	0.099	0.531	3	0.135
BC_CHIPZ_H002058	---NA---	0.055	0	0	0	0	71	0.848	0.781	0.733	0.329	0.258	0.59	3	0.246
BC_CHIPZ_H001923	protein farnesyltransferase geranylgeranyltransferase type-1 subunit alpha	0.001	0	0	0	0	340	0.858	0.932	0.741	0.031	0.063	0.525	3	0.475
BC_CHIPZ_H000949	variant erythrocyte surface antigen- alpha subunit	0.002	0	0	0	0	377	0.838	0.229	0.709	0.073	0.131	0.396	-3	0.468
BC_CHIPZ_H000269	---NA---	0.097	0	0	0	0	144	0.527	0.035	0.723	0.109	0.131	0.305	-3	0.201
BC_CHIPZ_H002815	chain a of ap4a hydrolase	0.002	0	0	0	0	132	0.883	0.803	0.74	0.065	0.071	0.512	3	0.209
BC_CHIPZ_H002139	signal peptide containing protein	0.934	26	0	0	0	203	0.922	0.768	0.761	0.961	0.917	0.866	5	0.435
BC_CHIPZ_H003340	ubiquitin carboxyl-terminal	0.001	0	0	0	0	415	0.854	0.818	0.759	0.832	0.825	0.818	5	0.312
BC_CHIPZ_H002373	hypothetical protein	0.079	0	2	7	58	87	0.958	0.973	0.753	0.016	0.06	0.552	3	0.288
BC_CHIPZ_H000198	---NA---	0.999	25	1	5	23	86	0.207	0.66	0.76	0.088	0.082	0.359	-3	0.307
BC_CHIPZ_H000500	---NA---	0.007	0	0	0	0	54	0.906	0.828	0.66	0.136	0.185	0.543	3	unknown
BC_CHIPZ_H001657	ribosomal rna large subunit methyltransferase j family	0.001	0	0	0	0	140	0.995	0.976	0.753	0.04	0.06	0.565	3	0.848
BC_CHIPZ_H003304	cytoplasmic dynein heavy	0.013	0	0	0	0	364	0.855	0.871	0.762	0.135	0.127	0.55	3	0.712
BC_CHIPZ_H002086	hypothetical protein	0.022	0	0	0	0	181	0.884	0.313	0.682	0.425	0.661	0.593	3	0.206
BC_CHIPZ_H001772	---NA---	0.001	0	0	0	0	66	0.339	0.184	0.738	0.037	0.053	0.27	-4	0.33
BC_CHIPZ_H000140	set domain-containing protein	0	0	0	0	0	68	0.842	0.418	0.758	0.026	0.044	0.418	-3	0.573
BC_CHIPZ_H000268	thioredoxin-like protein 4a	0.003	0	0	0	0	124	0.783	0.856	0.64	0.256	0.176	0.542	3	0.449
BC_CHIPZ_H000205	transport protein particle bet3 protein	0.002	0	0	0	0	166	0.66	0.658	0.76	0.135	0.194	0.481	3	0.391
BC_CHIPZ_H003300	zinc ccch type domain-containing protein	0.004	0	0	0	0	515	0.879	0.39	0.744	0.086	0.12	0.444	-3	0.285
BC_CHIPZ_H001544	---NA---	0.001	0	0	0	0	83	0.882	0.552	0.738	0.043	0.059	0.455	3	0.784
BC_CHIPZ_H002715	sodium hydrogen exchanger	0.317	0	13	2	412	962	0.307	0.339	0.757	0.791	0.624	0.564	3	0.887
BC_CHIPZ_H002860	---NA---	0.002	0	0	0	0	50	0.296	0.799	0.753	0.06	0.069	0.395	-3	unknown
BC_CHIPZ_H000732	signal peptide-containing protein	0.832	27	0	0	0	129	0.461	0.583	0.737	0.059	0.032	0.374	-3	0.323
BC_CHIPZ_H001514	---NA---	0.046	0	0	0	0	48	0.871	0.727	0.732	0.034	0.043	0.481	3	unknown
BC_CHIPZ_H000663	40s ribosomal protein s15	0.265	0	0	0	0	197	0.398	0.633	0.75	0.19	0.302	0.455	-3	0.513
BC_CHIPZ_H001487	centrin	0.001	0	0	0	0	369	0.321	0.795	0.75	0.745	0.164	0.555	3	0.707
BC_CHIPZ_H000749	---NA---	0.001	0	0	0	0	67	0.793	0.701	0.73	0.034	0.05	0.462	3	0.432
BC_CHIPZ_H001623	---NA---	0.925	23	0	0	0	53	0.856	0.911	0.737	0.779	0.756	0.808	5	unknown
BC_CHIPZ_H001953	protein farnesyltransferase geranylgeranyltransferase type-1 subunit alpha	0.001	0	0	0	0	335	0.858	0.932	0.741	0.032	0.063	0.525	3	0.476
BC_CHIPZ_H000149	ribosomal protein l46	0.006	0	0	0	0	244	0.617	0.719	0.739	0.151	0.745	0.594	4	0.227
BC_CHIPZ_H001256	hypothetical protein, conserved	0.001	0	0	0	0	381	0.614	0.858	0.73	0.088	0.142	0.486	3	0.253
BC_CHIPZ_H001494	---NA---	0.002	0	0	0	0	137	0.707	0.193	0.743	0.032	0.086	0.352	-3	0.24
BC_CHIPZ_H003056	---NA---	0.01	0	0	0	0	87	0.876	0.551	0.718	0.785	0.417	0.669	4	0.249
BC_CHIPZ_H000041	chaperonin	0.001	0	0	0	0	346	0.461	0.133	0.738	0.082	0.122	0.307	-4	0.25
BC_CHIPZ_H000432	dynamin central region family	0.001	0	0	0	0	272	0.808	0.928	0.755	0.085	0.09	0.533	3	0.291
BC_CHIPZ_H000964	---NA---	0.001	0	0	0	0	141	0.6	0.3	0.694	0.048	0.113	0.351	-3	0.172
BC_CHIPZ_H001735	---NA---	0.314	0	0	0	0	1261	0.701	0.704	0.73	0.799	0.779	0.743	5	0.737
BC_CHIPZ_H002954	phosphoglycerate kinase	0.001	0	0	0	0	187	0.478	0.867	0.75	0.078	0.117	0.458	-3	0.313
BC_CHIPZ_H001621	---NA---	0.194	0	1	4	26	44	0.886	0.923	0.738	0.031	0.074	0.53	3	unknown
BC_CHIPZ_H001801	isocitrate nadp-dependent	0.017	0	0	0	0	520	0.905	0.952	0.742	0.153	0.211	0.593	3	0.272
BC_CHIPZ_H003086	mac perforin domain containing protein	0.436	0	0	0	0	602	0.547	0.917	0.718	0.943	0.939	0.813	5	0.214
BC_CHIPZ_H000527	---NA---	0.001	0	0	0	0	57	0.048	0.12	0.745	0.025	0.028	0.193	-4	unknown
BC_CHIPZ_H001170	rna-binding protein	0.003	0	0	0	0	202	0.589	0.398	0.756	0.347	0.468	0.512	-3	0.339
BC_CHIPZ_H000965	hypothetical protein, conserved	0.004	0	0	0	0	1921	0.821	0.899	0.752	0.797	0.815	0.817	5	0.789
BC_CHIPZ_H000939	---NA---	0.001	0	0	0	0	653	0.691	0.765	0.771	0.045	0.083	0.471	3	0.692
BC_CHIPZ_H000816	---NA---	0.001	0	0	0	0	114	0.31	0.662	0.602	0.213	0.125	0.382	-3	0.275
BC_CHIPZ_H000873	---NA---	0.001	0	0	0	0	59	0.8	0.151	0.686	0.053	0.071	0.352	-3	unknown
BC_CHIPZ_H002153	serine threonine-protein phosphatase 2a activator 2	0.001	0	0	0	0	133	0.814	0.883	0.753	0.124	0.16	0.547	3	0.439
BC_CHIPZ_H002071	cd8+ t cell target antigen tp2	0.991	23	0	0	0	152	0.775	0.787	0.771	0.837	0.839	0.802	5	0.325
BC_CHIPZ_H002206	atp-dependent clp protease proteolytic subunit	0.982	20	0	0	0	255	0.298	0.348	0.632	0.892	0.874	0.609	3	0.381
BC_CHIPZ_H002325	bromodomain-containing protein	0.001	0	0	0	0	604	0.834	0.85	0.752	0.089	0.167	0.538	3	0.645
BC_CHIPZ_H001128	hypothetical protein	0.887	22	0	0	0	460	0.17	0.113	0.684	0.855	0.882	0.541	3	0.711
BC_CHIPZ_H000529	---NA---	0.982	20	1	98	120	148	0.465	0.293	0.745	0.465	0.846	0.563	-3	0.761
BC_CHIPZ_H002916	periodic tryptophan protein 1 homolog	0.01	0	0	0	0	361	0.78	0.698	0.735	0.764	0.775	0.75	5	0.244
BC_CHIPZ_H003017	ser thr phosphatase family protein	0.005	0	0	0	0	391	0.817	0.853	0.729	0.707	0.56	0.733	5	0.34
BC_CHIPZ_H002480	---NA---	0.023	0	0	0	0	64	0.851	0.819	0.745	0.043	0.038	0.499	3	0.53
BC_CHIPZ_H000037	ubiquitin-conjugating enzyme	0.001	0	0	0	0	151	0.62	0.674	0.748	0.047	0.062	0.43	3	0.381
BC_CHIPZ_H000652	cholinephosphate cytidylyltransferase	0.001	0	0	0	0	243	0.7	0.435	0.73	0.045	0.111	0.404	-3	0.37
BC_CHIPZ_H003433	hypothetical protein	0	0	0	0	0	312	0.522	0.659	0.758	0.026	0.034	0.4	3	0.189
BC_CHIPZ_H000003	---NA---	0.003	0	0	0	0	181	0.732	0.796	0.742	0.07	0.093	0.487	3	0.302
BC_CHIPZ_H001063	---NA---	0.001	0	0	0	0	87	0.875	0.908	0.744	0.083	0.135	0.549	3	0.648
BC_CHIPZ_H001244	small nuclear ribonucleoprotein	0.001	0	0	0	0	73	0.81	0.84	0.765	0.044	0.074	0.507	3	0.675
BC_CHIPZ_H001796	hypothetical protein, conserved	0.009	0	0	0	0	507	0.648	0.487	0.632	0.858	0.874	0.7	4	0.311
BC_CHIPZ_H002163	e3 ubiquitin-protein ligase synoviolin	0.048	0	5	12	246	1044	0.571	0.382	0.755	0.126	0.086	0.384	-3	0.545
BC_CHIPZ_H000494	---NA---	0.001	0	0	0	0	237	0.793	0.77	0.745	0.057	0.104	0.494	3	0.131
BC_CHIPZ_H002850	---NA---	0.082	0	0	0	0	58	0.651	0.807	0.692	0.078	0.114	0.468	3	unknown
BC_CHIPZ_H001250	---NA---	0.018	0	0	0	0	183	0.826	0.241	0.734	0.739	0.788	0.666	4	0.659
BC_CHIPZ_H003124	protein disulfide isomerase	0.095	0	0	0	0	509	0.852	0.753	0.696	0.878	0.86	0.808	5	0.329
BC_CHIPZ_H001684	dna polymerase catalytic subunit	0	0	0	0	0	898	0.939	0.949	0.768	0.038	0.032	0.545	3	0.51
BC_CHIPZ_H000060	---NA---	0.001	0	0	0	0	117	0.311	0.895	0.689	0.146	0.108	0.43	-3	0.186
BC_CHIPZ_H003233	phosphoinositide phosphatase	0.015	0	0	0	0	331	0.64	0.492	0.746	0.28	0.807	0.593	3	0.319
BC_CHIPZ_H001485	tsa-domain-containing protein	0	0	0	0	0	224	0.873	0.94	0.755	0.041	0.094	0.541	3	0.22
BC_CHIPZ_H001706	ubiquinol-cytochrome c iron-sulfur subunit	0.001	0	1	149	166	213	0.783	0.889	0.729	0.104	0.148	0.531	3	0.194
BC_CHIPZ_H000200	hypothetical protein, conserved	0.384	0	1	350	372	386	0.768	0.855	0.55	0.964	0.951	0.818	5	0.168
BC_CHIPZ_H003413	chromosome segregation protein	0	0	0	0	0	394	0.52	0.881	0.764	0.038	0.048	0.45	3	0.654
BC_CHIPZ_H002178	mechanosensitive ion channel protein	0.003	0	6	70	661	842	0.868	0.774	0.731	0.559	0.576	0.702	5	0.694
BC_CHIPZ_H001327	---NA---	0.001	0	0	0	0	234	0.578	0.514	0.764	0.037	0.057	0.39	3	0.264
BC_CHIPZ_H003335	---NA---	0.002	0	0	0	0	107	0.551	0.814	0.736	0.155	0.282	0.508	3	0.171
BC_CHIPZ_H001856	ion transport protein	0.015	0	6	5	230	382	0.865	0.803	0.744	0.917	0.911	0.848	5	0.678
BC_CHIPZ_H000305	fha domain-containing protein	0.001	0	0	0	0	471	0.85	0.624	0.745	0.057	0.077	0.471	3	0.163
BC_CHIPZ_H002264	---NA---	0.937	18	0	0	0	105	0.761	0.834	0.544	0.868	0.866	0.775	5	0.387
BC_CHIPZ_H001134	adp-ribosylation	0.004	0	0	0	0	215	0.783	0.439	0.727	0.086	0.101	0.427	-3	0.186
BC_CHIPZ_H000465	pyruvate kinase	0.082	0	0	0	0	682	0.801	0.893	0.741	0.943	0.901	0.856	5	0.243
BC_CHIPZ_H001849	atp-dependent rna helicase dbp2	0.001	0	0	0	0	660	0.785	0.804	0.746	0.06	0.111	0.501	3	0.256
BC_CHIPZ_H001752	elongation factor ts	0.005	0	0	0	0	194	0.676	0.83	0.669	0.87	0.675	0.744	5	0.279
BC_CHIPZ_H000691	---NA---	0.018	0	0	0	0	64	0.038	0.133	0.752	0.049	0.033	0.201	-4	0.445
BC_CHIPZ_H001119	---NA---	0.064	0	2	11	130	145	0.653	0.455	0.737	0.1	0.143	0.418	-3	0.295
BC_CHIPZ_H003280	hypothetical protein, conserved	0.001	0	0	0	0	552	0.577	0.719	0.736	0.063	0.132	0.445	3	0.171
BC_CHIPZ_H003452	dna-dependent rna polymerase	0.232	0	0	0	0	557	0.533	0.491	0.753	0.838	0.744	0.672	4	0.573
BC_CHIPZ_H000726	molecular chaperone ( -like)	0.325	0	0	0	0	102	0.802	0.849	0.717	0.922	0.912	0.84	5	0.246
BC_CHIPZ_H001560	high mobility group protein	0.001	0	0	0	0	229	0.963	0.974	0.753	0.062	0.103	0.571	3	0.341
BC_CHIPZ_H000147	kelch repeat-containing protein	0.001	0	0	0	0	261	0.503	0.329	0.756	0.025	0.048	0.332	-3	0.13
BC_CHIPZ_H000969	---NA---	0.533	18	1	4	23	54	0.368	0.14	0.738	0.09	0.303	0.328	-4	unknown
BC_CHIPZ_H000360	---NA---	0.001	0	0	0	0	173	0.635	0.812	0.753	0.069	0.103	0.474	3	0.127
BC_CHIPZ_H000493	---NA---	0.001	0	0	0	0	540	0.734	0.898	0.767	0.07	0.109	0.516	3	0.759
BC_CHIPZ_H002993	nuclear cap-binding	0.001	0	0	0	0	227	0.898	0.882	0.758	0.051	0.056	0.529	3	0.453
BC_CHIPZ_H002566	ap2 domain-containing protein	0.001	0	0	0	0	223	0.222	0.141	0.706	0.026	0.041	0.227	-4	0.174
BC_CHIPZ_H001440	chromosome complete related	0.007	0	0	0	0	204	0.449	0.871	0.737	0.071	0.149	0.455	-3	0.266
BC_CHIPZ_H001888	---NA---	0.529	26	2	5	127	164	0.858	0.828	0.695	0.94	0.946	0.853	5	0.772
BC_CHIPZ_H001581	tetratricopeptide repeat domain containing protein	0.002	0	0	0	0	125	0.705	0.623	0.743	0.039	0.06	0.434	3	0.175
BC_CHIPZ_H001583	40s ribosomal protein	0.006	0	0	0	0	143	0.879	0.749	0.763	0.796	0.782	0.794	5	0.567
BC_CHIPZ_H000316	---NA---	0.981	20	0	0	0	142	0.815	0.718	0.396	0.444	0.791	0.633	3	0.182
BC_CHIPZ_H000449	nek protein kinase	0.192	0	0	0	0	458	0.48	0.108	0.729	0.829	0.788	0.587	3	0.159
BC_CHIPZ_H002497	adp-ribosylation factor family	0.002	0	0	0	0	273	0.187	0.252	0.706	0.14	0.134	0.284	-4	0.733
BC_CHIPZ_H000866	conserved hypothetical protein	0	0	0	0	0	102	0.502	0.439	0.737	0.041	0.051	0.354	-3	0.272
BC_CHIPZ_H000094	---NA---	0.26	0	1	7	29	52	0.849	0.71	0.751	0.069	0.142	0.504	3	unknown
BC_CHIPZ_H000214	---NA---	0.001	0	0	0	0	182	0.427	0.823	0.757	0.053	0.106	0.433	-3	0.346
BC_CHIPZ_H001708	---NA---	0.003	0	0	0	0	71	0.11	0.133	0.659	0.722	0.125	0.35	-3	0.497
BC_CHIPZ_H002196	formin partial	0.001	0	0	0	0	622	0.545	0.302	0.726	0.161	0.179	0.383	-3	0.352
BC_CHIPZ_H002354	phospholipid-translocating p-type flippase subfamily protein	0.22	0	2	266	329	384	0.672	0.424	0.735	0.693	0.398	0.584	3	0.489
BC_CHIPZ_H002748	---NA---	0.844	20	0	0	0	45	0.889	0.898	0.764	0.03	0.046	0.525	3	unknown
BC_CHIPZ_H002430	hypothetical protein	0.009	0	0	0	0	343	0.506	0.871	0.662	0.728	0.769	0.707	5	0.348
BC_CHIPZ_H002950	---NA---	0.001	0	0	0	0	104	0.496	0.599	0.646	0.103	0.104	0.39	-3	0.235
BC_CHIPZ_H000028	---NA---	0.027	0	0	0	0	283	0.155	0.292	0.606	0.833	0.84	0.545	3	0.202
BC_CHIPZ_H000689	---NA---	0.041	0	0	0	0	64	0.038	0.133	0.752	0.054	0.068	0.209	-4	0.53
BC_CHIPZ_H000021	pre-mrna-processing factor	0.039	0	0	0	0	638	0.82	0.929	0.693	0.18	0.172	0.559	3	0.177
BC_CHIPZ_H000070	hypothetical protein, conserved	0.963	20	0	0	0	273	0.856	0.929	0.714	0.863	0.917	0.856	5	0.377
BC_CHIPZ_H001498	wd-40 repeat protein	0	0	0	0	0	454	0.778	0.612	0.737	0.055	0.061	0.449	3	0.189
BC_CHIPZ_H000029	---NA---	0.027	0	0	0	0	283	0.155	0.292	0.606	0.835	0.841	0.546	3	0.206
BC_CHIPZ_H003251	tetratricopeptide repeat family	0.002	0	0	0	0	281	0.829	0.79	0.753	0.247	0.185	0.561	3	0.81
BC_CHIPZ_H002255	pescadillo n-terminus domain-containing protein	0.208	0	1	5	27	195	0.497	0.865	0.715	0.779	0.622	0.696	4	0.462
BC_CHIPZ_H002816	reverse-transcriptase domain containing	0.001	0	0	0	0	126	0.758	0.768	0.705	0.087	0.105	0.485	3	0.17
BC_CHIPZ_H000254	transcriptional coactivator	0.002	0	0	0	0	154	0.175	0.767	0.73	0.056	0.061	0.358	-3	0.241
BC_CHIPZ_H001626	histone lysine methyltransferase set1	0.018	0	0	0	0	1589	0.922	0.935	0.745	0.934	0.866	0.88	5	0.335
BC_CHIPZ_H001609	hypothetical protein	0.002	0	4	60	171	184	0.861	0.986	0.761	0.077	0.132	0.563	3	0.854
BC_CHIPZ_H001008	---NA---	0.022	0	0	0	0	108	0.736	0.809	0.715	0.45	0.637	0.669	4	0.159
BC_CHIPZ_H001770	---NA---	0.166	0	0	0	0	59	0.431	0.3	0.722	0.139	0.217	0.362	-4	unknown
BC_CHIPZ_H003326	---NA---	0.003	0	0	0	0	58	0.561	0.35	0.747	0.034	0.038	0.346	-3	unknown
BC_CHIPZ_H003125	alveolin domain containing intermediate filament imc8	0.001	0	0	0	0	204	0.758	0.723	0.6	0.719	0.234	0.607	4	0.248
BC_CHIPZ_H001855	dna polymerase epsilon subunit	0.001	0	0	0	0	249	0.609	0.889	0.748	0.07	0.072	0.478	3	0.233
BC_CHIPZ_H000320	---NA---	0.036	0	0	0	0	48	0.834	0.817	0.577	0.347	0.238	0.563	3	unknown
BC_CHIPZ_H001570	phosphoenolpyruvate carboxykinase	0.001	0	0	0	0	150	0.93	0.824	0.747	0.085	0.096	0.536	3	0.554
BC_CHIPZ_H000466	trna binding domain-containing protein	0.01	0	0	0	0	230	0.293	0.128	0.714	0.158	0.538	0.366	-3	0.181
BC_CHIPZ_H000753	40s ribosomal protein	0.023	0	0	0	0	292	0.931	0.85	0.725	0.179	0.142	0.565	3	0.175
BC_CHIPZ_H000586	formin 2	0.001	0	0	0	0	352	0.649	0.868	0.758	0.136	0.164	0.515	3	0.779
BC_CHIPZ_H000509	---NA---	0.004	0	0	0	0	139	0.641	0.944	0.732	0.044	0.093	0.491	3	0.271
BC_CHIPZ_H001709	ubiquinone menaquinone biosynthesis methyltransferase	0.001	0	0	0	0	217	0.636	0.258	0.743	0.393	0.4	0.486	-3	0.209
BC_CHIPZ_H003328	---NA---	0.001	0	0	0	0	334	0.855	0.838	0.761	0.041	0.03	0.505	3	0.547
BC_CHIPZ_H000296	hypothetical protein, conserved	0.399	0	0	0	0	701	0.668	0.759	0.705	0.927	0.94	0.8	5	0.288
BC_CHIPZ_H003237	hypothetical protein, conserved	0.002	0	0	0	0	280	0.573	0.559	0.739	0.913	0.732	0.703	5	0.408
BC_CHIPZ_H001929	hypothetical protein, conserved	0.004	0	0	0	0	147	0.079	0.133	0.716	0.425	0.188	0.308	-4	0.809
BC_CHIPZ_H000334	---NA---	0.997	20	1	71	93	104	0.868	0.902	0.664	0.897	0.937	0.854	5	0.299
BC_CHIPZ_H001776	---NA---	0.056	0	0	0	0	60	0.723	0.958	0.649	0.223	0.151	0.541	3	unknown
BC_CHIPZ_H002008	---NA---	0.082	0	0	0	0	265	0.911	0.332	0.568	0.678	0.346	0.567	3	0.151
BC_CHIPZ_H000222	---NA---	0.002	0	0	0	0	75	0.801	0.923	0.741	0.019	0.064	0.51	3	0.444
BC_CHIPZ_H000393	variant erythrocyte surface antigen- alpha subunit	0.005	0	1	360	382	415	0.824	0.893	0.738	0.803	0.721	0.796	5	0.43
BC_CHIPZ_H000772	hypothetical protein	0.544	22	0	0	0	254	0.718	0.718	0.737	0.235	0.438	0.569	3	0.282
BC_CHIPZ_H001013	hypothetical protein	0.002	0	0	0	0	272	0.213	0.191	0.659	0.19	0.168	0.284	-4	0.274
BC_CHIPZ_H001622	---NA---	0.007	0	0	0	0	67	0.317	0.133	0.291	0.111	0.093	0.189	-5	0.45
BC_CHIPZ_H002606	---NA---	0	0	0	0	0	212	0.887	0.748	0.744	0.047	0.096	0.504	3	0.652
BC_CHIPZ_H000919	surp module domain-containing protein	0.001	0	0	0	0	209	0.897	0.792	0.746	0.026	0.061	0.504	3	0.275
BC_CHIPZ_H001721	beta-tubulin cofactor	0.043	0	0	0	0	641	0.91	0.898	0.754	0.154	0.398	0.623	3	0.678
BC_CHIPZ_H001652	---NA---	0.007	0	0	0	0	217	0.847	0.363	0.728	0.173	0.123	0.447	-3	0.777
BC_CHIPZ_H000499	---NA---	0.452	0	0	0	0	59	0.383	0.159	0.741	0.045	0.102	0.286	-4	unknown
BC_CHIPZ_H001186	integral membrane protein	0.524	27	11	7	739	1267	0.573	0.182	0.713	0.925	0.886	0.656	4	0.665
BC_CHIPZ_H000552	membrane protein, putative	0.838	21	0	0	0	124	0.707	0.55	0.714	0.8	0.743	0.703	5	0.692
BC_CHIPZ_H002625	---NA---	0.001	0	0	0	0	77	0.483	0.81	0.733	0.025	0.037	0.418	-3	0.295
BC_CHIPZ_H002498	adp-ribosylation factor	0.001	0	0	0	0	153	0.513	0.718	0.738	0.057	0.091	0.423	3	0.306
BC_CHIPZ_H001447	lem3 (ligand-effect modulator 3) family cdc50 family protein	0.002	0	1	299	321	468	0.151	0.155	0.348	0.849	0.252	0.351	-4	0.188
BC_CHIPZ_H000821	spectrin repeat superfamily extracellular matrix-binding	0.002	0	1	4649	4671	4711	0.766	0.741	0.722	0.122	0.157	0.502	3	0.869
BC_CHIPZ_H000887	hypothetical protein	0.001	0	0	0	0	504	0.569	0.604	0.743	0.095	0.124	0.427	3	0.474
BC_CHIPZ_H003079	hypothetical protein, conserved	0	0	0	0	0	203	0.455	0.151	0.708	0.026	0.057	0.279	-4	0.317
BC_CHIPZ_H002299	---NA---	0.002	0	0	0	0	183	0.74	0.927	0.726	0.112	0.174	0.536	3	0.168
BC_CHIPZ_H002468	---NA---	0.001	0	0	0	0	102	0.688	0.349	0.731	0.054	0.046	0.374	-3	0.424
BC_CHIPZ_H000905	hypothetical protein	0.001	0	0	0	0	131	0.523	0.468	0.725	0.067	0.099	0.376	-3	0.139
BC_CHIPZ_H000472	integral membrane protein	0.005	0	5	87	372	374	0.958	0.958	0.756	0.12	0.183	0.595	3	0.376
BC_CHIPZ_H002505	---NA---	0.116	0	0	0	0	99	0.284	0.148	0.552	0.078	0.093	0.231	-4	0.127
BC_CHIPZ_H002323	hypothetical protein, conserved	0.013	0	0	0	0	350	0.766	0.696	0.758	0.166	0.149	0.507	3	0.362
BC_CHIPZ_H000108	---NA---	0.076	0	1	9	31	591	0.769	0.66	0.753	0.79	0.762	0.747	5	0.246
BC_CHIPZ_H000052	nuclear factor nf2	0	0	0	0	0	233	0.308	0.246	0.757	0.041	0.048	0.28	-4	0.634
BC_CHIPZ_H001106	serine threonine protein kinase	0.005	0	0	0	0	340	0.729	0.313	0.743	0.132	0.559	0.495	3	0.358
BC_CHIPZ_H002630	zinc finger protein	0.001	0	0	0	0	325	0.894	0.847	0.729	0.06	0.109	0.528	3	0.703
BC_CHIPZ_H001401	glutamyl-trna synthetase	0.002	0	0	0	0	390	0.342	0.752	0.752	0.601	0.165	0.522	3	0.198
BC_CHIPZ_H000106	lon protease homolog mitochondrial	0	0	0	0	0	1132	0.766	0.826	0.739	0.819	0.267	0.683	4	0.302
BC_CHIPZ_H001139	hypothetical protein, conserved	0.002	0	0	0	0	283	0.81	0.93	0.736	0.071	0.074	0.524	3	0.338
BC_CHIPZ_H000131	u2 small nuclear ribonucleoprotein b	0	0	0	0	0	80	0.738	0.92	0.732	0.028	0.074	0.498	3	0.294
BC_CHIPZ_H002579	membrane protein	0.116	0	1	12	34	526	0.245	0.566	0.746	0.756	0.367	0.536	3	0.527
BC_CHIPZ_H001374	alanyl-trna synthetase family protein	0.004	0	0	0	0	86	0.814	0.847	0.753	0.132	0.173	0.544	3	0.26
BC_CHIPZ_H003463	---NA---	0.052	0	3	15	114	174	0.914	0.955	0.744	0.835	0.226	0.735	4	0.549
BC_CHIPZ_H002392	aspartate-trna ligase	0.267	0	0	0	0	541	0.808	0.498	0.735	0.822	0.274	0.627	3	0.173
BC_CHIPZ_H002433	#NAME?	0.969	17	0	0	0	823	0.717	0.338	0.592	0.95	0.948	0.709	4	0.865
BC_CHIPZ_H000810	---NA---	0.014	0	0	0	0	56	0.938	0.926	0.738	0.065	0.075	0.548	3	unknown
BC_CHIPZ_H000458	50s ribosomal protein l24	0	0	0	0	0	182	0.636	0.608	0.609	0.096	0.094	0.409	3	0.246
BC_CHIPZ_H003266	heat repeat-containing partial	0.001	0	0	0	0	284	0.862	0.28	0.759	0.71	0.492	0.621	3	0.731
BC_CHIPZ_H002907	---NA---	0.001	0	0	0	0	373	0.646	0.473	0.751	0.044	0.074	0.398	-3	0.188
BC_CHIPZ_H001290	phenylalanyl-trna synthetase	0.001	0	0	0	0	200	0.18	0.697	0.655	0.704	0.365	0.52	3	0.191
BC_CHIPZ_H001242	hypothetical protein, conserved	0.005	0	3	10	172	269	0.776	0.27	0.731	0.782	0.882	0.688	4	0.502
BC_CHIPZ_H001010	replication factor c subunit 2	0.001	0	0	0	0	94	0.733	0.829	0.736	0.044	0.119	0.492	3	0.515
BC_CHIPZ_H001248	kinesin-like protein	0.001	0	0	0	0	664	0.912	0.535	0.61	0.178	0.18	0.483	3	0.39
BC_CHIPZ_H001886	---NA---	0.001	0	0	0	0	77	0.5	0.186	0.759	0.021	0.063	0.306	-3	0.66
BC_CHIPZ_H002846	reverse transcriptase homolog	0.001	0	0	0	0	169	0.157	0.211	0.739	0.057	0.081	0.249	-4	0.174
BC_CHIPZ_H002238	ring finger domain containing protein	0.002	0	0	0	0	324	0.894	0.845	0.698	0.504	0.147	0.618	4	0.575
BC_CHIPZ_H000103	spm1 protein	0.002	0	0	0	0	355	0.31	0.396	0.719	0.07	0.073	0.314	-4	0.358
BC_CHIPZ_H000943	variant erythrocyte surface antigen- beta subunit	0.001	0	0	0	0	1786	0.408	0.177	0.716	0.746	0.202	0.45	-3	0.856
BC_CHIPZ_H000609	---NA---	0.903	20	0	0	0	152	0.756	0.579	0.575	0.772	0.35	0.606	4	0.126
BC_CHIPZ_H001939	cullin-4a	0.005	0	0	0	0	684	0.94	0.899	0.715	0.7	0.623	0.775	5	0.868
BC_CHIPZ_H000153	cyclin domain cyclin h family protein	0.001	0	0	0	0	127	0.224	0.188	0.759	0.037	0.061	0.254	-4	0.199
BC_CHIPZ_H000535	---NA---	0.002	0	0	0	0	63	0.911	0.968	0.681	0.517	0.102	0.636	4	0.442
BC_CHIPZ_H000413	dnaj c terminal region domain containing protein	0.008	0	0	0	0	253	0.673	0.472	0.609	0.099	0.146	0.4	-3	0.169
BC_CHIPZ_H000856	hypothetical protein, conserved	0.003	0	1	56	78	159	0.788	0.918	0.745	0.042	0.063	0.511	3	0.562
BC_CHIPZ_H003136	---NA---	0.698	19	1	5	24	247	0.95	0.934	0.579	0.874	0.943	0.856	5	0.203
BC_CHIPZ_H003365	---NA---	0.001	0	0	0	0	94	0.713	0.94	0.757	0.08	0.103	0.519	3	0.68
BC_CHIPZ_H003149	ovarian cancer-associated gene 2 protein homolog	0.002	0	0	0	0	252	0.852	0.811	0.694	0.207	0.185	0.55	3	0.375
BC_CHIPZ_H000874	---NA---	0.01	0	1	13	35	44	0.097	0.085	0.719	0.024	0.013	0.188	-4	unknown
BC_CHIPZ_H002700	atp-dependent rna helicase	0.001	0	0	0	0	329	0.812	0.484	0.744	0.067	0.141	0.45	-3	0.223
BC_CHIPZ_H000789	ca2+-binding protein	0.001	0	0	0	0	136	0.818	0.868	0.707	0.048	0.08	0.504	3	0.673
BC_CHIPZ_H000045	chaperonin cpn60	0.053	0	0	0	0	623	0.411	0.659	0.737	0.834	0.868	0.702	4	0.45
BC_CHIPZ_H001584	myosin a	0.003	0	0	0	0	808	0.584	0.278	0.733	0.045	0.106	0.349	-3	0.621
BC_CHIPZ_H001550	---NA---	0.002	0	0	0	0	55	0.591	0.308	0.72	0.054	0.047	0.344	-3	unknown
BC_CHIPZ_H001015	---NA---	0.001	0	0	0	0	49	0.839	0.747	0.731	0.029	0.027	0.475	3	unknown
BC_CHIPZ_H001264	4-diphosphocytidyl-2c-methyl-d-erythritol kinase	0.726	18	0	0	0	366	0.28	0.087	0.63	0.855	0.854	0.541	3	0.226
BC_CHIPZ_H001572	---NA---	0.005	0	0	0	0	70	0.09	0.11	0.491	0.022	0.033	0.149	-5	0.347
BC_CHIPZ_H000274	nucleolar protein	0.006	0	0	0	0	482	0.561	0.501	0.695	0.121	0.714	0.518	4	0.911
BC_CHIPZ_H001041	atp-dependent dna family protein	0.001	0	0	0	0	977	0.891	0.805	0.735	0.076	0.109	0.523	3	0.28
BC_CHIPZ_H000974	hypothetical protein, conserved	0.266	0	0	0	0	1122	0.06	0.12	0.758	0.901	0.847	0.537	3	0.443
BC_CHIPZ_H000279	molecular chaperone	0.001	0	1	170	192	389	0.358	0.31	0.717	0.14	0.199	0.345	-4	0.314
BC_CHIPZ_H003259	ribosomal protein l11	0.001	0	0	0	0	162	0.741	0.812	0.742	0.036	0.1	0.486	3	0.17
BC_CHIPZ_H000626	---NA---	0.683	27	0	0	0	78	0.798	0.695	0.627	0.606	0.145	0.574	4	0.376
BC_CHIPZ_H002725	6-cysteine protein	0.002	0	0	0	0	117	0.873	0.395	0.73	0.909	0.769	0.735	4	0.382
BC_CHIPZ_H000541	---NA---	0.056	0	0	0	0	79	0.769	0.305	0.739	0.14	0.12	0.415	-3	0.177
BC_CHIPZ_H001096	---NA---	0.017	0	0	0	0	60	0.634	0.447	0.734	0.036	0.08	0.386	-3	unknown
BC_CHIPZ_H002763	replication factor c3	0.001	0	0	0	0	261	0.572	0.816	0.743	0.083	0.121	0.467	3	0.762
BC_CHIPZ_H001072	---NA---	0.417	0	2	7	101	229	0.843	0.646	0.71	0.824	0.648	0.734	5	0.48
BC_CHIPZ_H001524	---NA---	0.003	0	0	0	0	110	0.91	0.901	0.741	0.025	0.067	0.529	3	0.811
BC_CHIPZ_H000136	fanconi anemia group j protein homolog	0.016	0	0	0	0	274	0.324	0.29	0.765	0.095	0.141	0.323	-4	0.313
BC_CHIPZ_H003451	---NA---	0.016	0	0	0	0	97	0.257	0.373	0.74	0.822	0.81	0.6	3	0.49
BC_CHIPZ_H000864	ribosome biogenesis protein mak21	0.001	0	0	0	0	544	0.855	0.827	0.761	0.59	0.518	0.71	5	0.904
BC_CHIPZ_H000935	---NA---	0.002	0	0	0	0	100	0.729	0.42	0.735	0.036	0.047	0.393	-3	0.743
BC_CHIPZ_H003198	---NA---	0.001	0	0	0	0	88	0.561	0.386	0.743	0.038	0.07	0.36	-3	0.43
BC_CHIPZ_H003018	cbs domain-containing protein	0.001	0	0	0	0	294	0.22	0.591	0.767	0.083	0.077	0.348	-3	0.301
BC_CHIPZ_H003118	glycerol kinase	0.002	0	0	0	0	229	0.342	0.285	0.714	0.271	0.116	0.346	-4	0.186
BC_CHIPZ_H003241	dna repair protein	0.001	0	0	0	0	204	0.271	0.227	0.699	0.047	0.088	0.266	-4	0.139
BC_CHIPZ_H002826	---NA---	0.856	17	2	60	175	176	0.77	0.862	0.743	0.835	0.866	0.815	5	0.562
BC_CHIPZ_H001718	ribosomal rna large subunit methyltransferase j family protein	0.001	0	0	0	0	80	0.549	0.241	0.725	0.044	0.07	0.326	-3	0.203
BC_CHIPZ_H002675	u4 u6 small nuclear ribonucleoprotein prp31	0.012	0	0	0	0	121	0.635	0.311	0.76	0.131	0.491	0.466	-3	0.263
BC_CHIPZ_H000879	---NA---	0.002	0	0	0	0	46	0.87	0.891	0.751	0.095	0.065	0.534	3	unknown
BC_CHIPZ_H001571	hypothetical protein, conserved	0.002	0	0	0	0	459	0.575	0.526	0.732	0.625	0.784	0.648	5	0.472
BC_CHIPZ_H003076	trna wybutosine-synthesizing protein 1 homolog	0.001	0	0	0	0	86	0.202	0.062	0.615	0.063	0.045	0.197	-4	0.448
BC_CHIPZ_H003394	---NA---	0.002	0	0	0	0	44	0.298	0.223	0.682	0.061	0.057	0.264	-4	unknown
BC_CHIPZ_H000668	ctp synthase	0.014	0	0	0	0	520	0.647	0.772	0.588	0.76	0.806	0.715	5	0.196
BC_CHIPZ_H002621	---NA---	0.107	0	0	0	0	73	0.78	0.861	0.717	0.075	0.159	0.518	3	0.347
BC_CHIPZ_H000973	---NA---	0.016	0	0	0	0	45	0.248	0.158	0.737	0.096	0.08	0.264	-4	unknown
BC_CHIPZ_H000431	dynamin-related protein drpa	0.001	0	0	0	0	268	0.842	0.896	0.752	0.079	0.085	0.531	3	0.713
BC_CHIPZ_H001702	glutamyl-trna amidotransferase subunit a	0.002	0	0	0	0	689	0.403	0.403	0.735	0.212	0.262	0.403	-4	0.294
BC_CHIPZ_H002581	rna recognition motif-containing protein	0	0	0	0	0	554	0.552	0.282	0.737	0.055	0.067	0.339	-3	0.19
BC_CHIPZ_H002187	sec1 family	0	0	0	0	0	624	0.621	0.66	0.732	0.06	0.131	0.441	3	0.559
BC_CHIPZ_H002637	apicoplast ribosomal protein s14p s29e	0.353	0	1	5	27	207	0.492	0.622	0.601	0.874	0.894	0.697	4	0.442
BC_CHIPZ_H000475	hypothetical protein	0.097	0	1	166	188	203	0.659	0.673	0.57	0.897	0.903	0.74	5	0.206
BC_CHIPZ_H000582	hypothetical protein, conserved	0.001	0	0	0	0	1031	0.069	0.058	0.307	0.113	0.078	0.125	-5	0.623
BC_CHIPZ_H002664	nadph:adrenodoxin mitochondrial	0.004	0	0	0	0	1385	0.575	0.48	0.546	0.883	0.87	0.671	4	0.341
BC_CHIPZ_H002234	rna polymerase i specific transcription initiation factor rrn3	0.04	0	2	10	75	542	0.331	0.113	0.382	0.837	0.83	0.499	-3	0.397
BC_CHIPZ_H000714	hypothetical protein, conserved	0.002	0	0	0	0	1485	0.816	0.313	0.705	0.041	0.073	0.39	-3	0.578
BC_CHIPZ_H001727	phenylalanine--trna ligase beta subunit	0.002	0	0	0	0	158	0.442	0.254	0.727	0.089	0.146	0.332	-4	0.366
BC_CHIPZ_H002921	hypothetical protein BBBOND_0303660	0.005	0	0	0	0	120	0.72	0.846	0.737	0.102	0.178	0.517	3	0.241
BC_CHIPZ_H000138	---NA---	0.001	0	0	0	0	96	0.428	0.204	0.734	0.041	0.07	0.295	-4	0.396
BC_CHIPZ_H001814	pab-dependent poly -specific ribonuclease subunit 2	0.004	0	0	0	0	455	0.414	0.263	0.705	0.149	0.116	0.329	-4	0.293
BC_CHIPZ_H002670	hypothetical protein, conserved	0.03	0	0	0	0	287	0.789	0.76	0.743	0.315	0.413	0.604	3	0.568
BC_CHIPZ_H000682	---NA---	0.013	0	0	0	0	64	0.069	0.133	0.752	0.063	0.043	0.212	-4	0.53
BC_CHIPZ_H001006	---NA---	0.268	0	1	15	37	156	0.87	0.836	0.724	0.06	0.073	0.513	3	0.476
BC_CHIPZ_H001104	---NA---	0.01	0	0	0	0	465	0.642	0.505	0.711	0.93	0.885	0.735	5	0.837
BC_CHIPZ_H001882	hypothetical protein, conserved	0.001	0	0	0	0	285	0.769	0.629	0.627	0.142	0.079	0.449	3	0.397
BC_CHIPZ_H003109	mitochondrial ribosomal protein s29	0.001	0	0	0	0	162	0.969	0.874	0.749	0.079	0.103	0.555	3	0.338
BC_CHIPZ_H002917	cytochrome c oxidase assembly	0.066	0	6	7	291	316	0.941	0.88	0.761	0.878	0.881	0.868	5	0.871
BC_CHIPZ_H003002	hypothetical protein	0.986	23	0	0	0	240	0.617	0.713	0.606	0.941	0.935	0.762	5	0.151
BC_CHIPZ_H001944	hypothetical protein, conserved	0	0	0	0	0	709	0.845	0.898	0.766	0.057	0.12	0.537	3	0.129
BC_CHIPZ_H000266	---NA---	0.009	0	0	0	0	107	0.132	0.676	0.598	0.839	0.267	0.502	3	0.259
BC_CHIPZ_H000407	replication factor-a protein 1 subfamily protein	0.003	0	0	0	0	637	0.622	0.22	0.734	0.118	0.156	0.37	-3	0.118
BC_CHIPZ_H000119	ccr4-associated factor family protein	0.531	18	0	0	0	369	0.582	0.809	0.737	0.837	0.863	0.766	5	0.248
BC_CHIPZ_H002888	helicase associated domain ha2 containing protein	0.001	0	0	0	0	363	0.735	0.704	0.758	0.1	0.115	0.482	3	0.479
BC_CHIPZ_H000599	hypothetical protein, conserved	0.888	16	0	0	0	275	0.898	0.672	0.507	0.921	0.747	0.749	5	0.329
BC_CHIPZ_H002629	hypothetical protein, conserved	0.126	0	4	115	242	244	0.23	0.286	0.578	0.922	0.945	0.592	3	0.387
BC_CHIPZ_H001552	---NA---	0.002	0	0	0	0	55	0.414	0.292	0.731	0.056	0.057	0.31	-4	unknown
BC_CHIPZ_H003164	---NA---	0.001	0	0	0	0	75	0.859	0.697	0.733	0.014	0.037	0.468	3	0.267
BC_CHIPZ_H002229	hypothetical protein, conserved	0.002	0	0	0	0	157	0.11	0.466	0.752	0.035	0.054	0.283	-4	0.366
BC_CHIPZ_H002455	hypothetical protein, conserved	0.001	0	0	0	0	1626	0.897	0.787	0.759	0.077	0.089	0.522	3	0.9
BC_CHIPZ_H001951	hypothetical protein, conserved	0.001	0	0	0	0	1034	0.856	0.859	0.764	0.04	0.074	0.519	3	0.931
BC_CHIPZ_H002182	hypothetical protein, conserved	0.023	0	0	0	0	877	0.699	0.859	0.733	0.795	0.3	0.677	4	0.784
BC_CHIPZ_H001018	---NA---	0.001	0	0	0	0	59	0.284	0.246	0.712	0.014	0.01	0.253	-4	unknown
BC_CHIPZ_H001625	---NA---	0.001	0	0	0	0	373	0.44	0.26	0.748	0.065	0.133	0.329	-4	0.208
BC_CHIPZ_H001661	hypothetical protein, conserved	0.025	0	0	0	0	89	0.88	0.928	0.745	0.102	0.123	0.556	3	0.375
BC_CHIPZ_H003159	hypothetical protein, conserved	0.001	0	0	0	0	738	0.95	0.738	0.751	0.751	0.793	0.797	5	0.194
BC_CHIPZ_H000830	---NA---	0.001	0	1	27	49	67	0.19	0.321	0.753	0.035	0.074	0.275	-4	0.588
BC_CHIPZ_H001091	---NA---	0.001	0	1	27	49	67	0.218	0.408	0.732	0.043	0.08	0.296	-4	0.77
BC_CHIPZ_H002289	---NA---	0.002	0	0	0	0	244	0.67	0.177	0.735	0.132	0.162	0.375	-3	0.189
BC_CHIPZ_H002577	---NA---	0.001	0	0	0	0	218	0.88	0.636	0.758	0.066	0.09	0.486	3	0.284
BC_CHIPZ_H001394	phosphatidylinositol 3- and 4-kinase family protein	0.008	0	0	0	0	356	0.81	0.249	0.745	0.783	0.729	0.663	4	0.623
BC_CHIPZ_H000507	---NA---	0.005	0	0	0	0	45	0.864	0.795	0.741	0.045	0.06	0.501	3	unknown
BC_CHIPZ_H000260	adenylate kinase	0.807	28	1	7	29	246	0.375	0.768	0.714	0.92	0.829	0.721	4	0.393
BC_CHIPZ_H000603	mediator complex subunit med4	0.001	0	0	0	0	293	0.786	0.575	0.71	0.111	0.094	0.455	3	0.262
BC_CHIPZ_H002532	prenyltransferase and squalene oxidase repeat-containing protein	0.101	0	0	0	0	85	0.533	0.226	0.644	0.058	0.036	0.299	-3	0.519
BC_CHIPZ_H000703	---NA---	0.014	0	0	0	0	64	0.038	0.133	0.752	0.037	0.04	0.2	-4	0.53
BC_CHIPZ_H000685	---NA---	0.015	0	1	38	60	64	0.038	0.133	0.752	0.044	0.06	0.205	-4	0.578
BC_CHIPZ_H002750	---NA---	0	0	0	0	0	160	0.822	0.791	0.68	0.103	0.123	0.504	3	0.372
BC_CHIPZ_H003141	-vacuolar protein sorting-associated protein 11 homolog	0.001	0	0	0	0	122	0.851	0.829	0.76	0.042	0.063	0.509	3	0.449
BC_CHIPZ_H000167	glycine-rich rna-binding	0.539	15	0	0	0	490	0.902	0.898	0.746	0.855	0.841	0.848	5	0.31
BC_CHIPZ_H000261	hypothetical protein, conserved	0.001	0	0	0	0	175	0.933	0.936	0.76	0.036	0.062	0.545	3	0.371
BC_CHIPZ_H000501	---NA---	0.003	0	0	0	0	48	0.468	0.407	0.451	0.036	0.043	0.281	-5	unknown
BC_CHIPZ_H000514	reverse-transcriptase domain containing	0.002	0	0	0	0	58	0.468	0.387	0.71	0.045	0.051	0.332	-4	unknown
BC_CHIPZ_H002024	swi snf complex-related	0.001	0	0	0	0	105	0.627	0.871	0.74	0.072	0.114	0.485	3	0.83
BC_CHIPZ_H000794	histone acetyltransferase taf1 250	0.194	0	0	0	0	961	0.137	0.106	0.639	0.959	0.978	0.564	3	0.262
BC_CHIPZ_H003301	atp synthase delta subunit protein	0.006	0	0	0	0	240	0.687	0.578	0.548	0.383	0.281	0.495	3	0.283
BC_CHIPZ_H000551	tbc domain containing protein	0.007	0	0	0	0	74	0.629	0.855	0.723	0.187	0.185	0.516	3	0.384
BC_CHIPZ_H001660	50s ribosomal protein l21	0.003	0	0	0	0	159	0.357	0.206	0.681	0.03	0.036	0.262	-4	0.197
BC_CHIPZ_H001958	duf1777 domain-containing protein	0.001	0	0	0	0	223	0.888	0.872	0.74	0.025	0.042	0.513	3	0.419
BC_CHIPZ_H002077	hypothetical protein, conserved	0.011	0	0	0	0	67	0.706	0.852	0.727	0.077	0.139	0.5	3	0.507
BC_CHIPZ_H003211	noc2p family protein	0	0	0	0	0	709	0.866	0.979	0.755	0.031	0.051	0.536	3	0.772
BC_CHIPZ_H000179	f5 8 type c domain-containing protein	0.001	0	0	0	0	1185	0.917	0.97	0.753	0.108	0.27	0.604	3	0.551
BC_CHIPZ_H000375	hypothetical protein	0.003	0	0	0	0	231	0.208	0.136	0.695	0.059	0.113	0.242	-4	0.279
BC_CHIPZ_H002482	hypothetical protein BBBOND_0406080	0.105	0	3	5	95	107	0.586	0.493	0.756	0.054	0.081	0.394	-3	0.633
BC_CHIPZ_H001488	sof1 family domain-containing protein	0.002	0	0	0	0	373	0.757	0.862	0.661	0.147	0.149	0.515	3	0.348
BC_CHIPZ_H001370	hypothetical protein	0	0	0	0	0	242	0.314	0.416	0.757	0.054	0.091	0.326	-4	0.207
BC_CHIPZ_H000533	---NA---	0.188	0	1	49	71	73	0.404	0.552	0.732	0.159	0.175	0.404	-3	0.368
BC_CHIPZ_H000049	---NA---	0.001	0	0	0	0	91	0.573	0.13	0.746	0.038	0.102	0.318	-3	0.364
BC_CHIPZ_H002063	---NA---	0.006	0	0	0	0	50	0.851	0.435	0.715	0.061	0.092	0.431	-3	unknown
BC_CHIPZ_H002998	---NA---	0.006	0	0	0	0	126	0.784	0.842	0.446	0.294	0.268	0.527	-3	0.126
BC_CHIPZ_H003097	ring zinc finger-containing protein	0.001	0	0	0	0	106	0.785	0.765	0.747	0.064	0.062	0.485	3	0.421
BC_CHIPZ_H000092	---NA---	0.543	17	0	0	0	66	0.234	0.168	0.246	0.869	0.779	0.459	-3	0.397
BC_CHIPZ_H002413	acid phosphatase	0.22	0	1	206	228	233	0.482	0.851	0.513	0.858	0.805	0.702	4	0.232
BC_CHIPZ_H000653	cholinephosphate cytidylyltransferase	0.001	0	0	0	0	339	0.22	0.341	0.765	0.042	0.044	0.282	-4	0.213
BC_CHIPZ_H001594	gtp binding	0.001	0	0	0	0	249	0.971	0.932	0.763	0.023	0.059	0.55	3	0.363
BC_CHIPZ_H001042	hypothetical protein BEWA_008120	0.873	25	0	0	0	181	0.157	0.117	0.752	0.842	0.779	0.529	3	0.777
BC_CHIPZ_H001178	hypothetical protein	0.001	0	0	0	0	95	0.823	0.868	0.736	0.098	0.125	0.53	3	0.251
BC_CHIPZ_H002834	---NA---	0.029	0	0	0	0	167	0.898	0.792	0.543	0.745	0.76	0.748	5	0.204
BC_CHIPZ_H002999	ribosome biogenesis regulatory protein protein	0.001	0	0	0	0	231	0.868	0.857	0.739	0.117	0.16	0.548	3	0.273
BC_CHIPZ_H000291	glutaredoxin	0.002	0	0	0	0	216	0.476	0.82	0.644	0.122	0.168	0.446	-3	0.282
BC_CHIPZ_H002202	letm1 family protein	0	0	0	0	0	368	0.601	0.547	0.742	0.078	0.109	0.415	3	0.769
BC_CHIPZ_H001295	---NA---	0.001	0	0	0	0	51	0.481	0.878	0.615	0.184	0.107	0.453	-3	unknown
BC_CHIPZ_H000031	single stranded g-strand telomeric dna-binding	0.001	0	0	0	0	67	0.884	0.645	0.603	0.081	0.098	0.462	3	0.44
BC_CHIPZ_H002155	tuftelin-interacting protein 11-related domain containing	0	0	0	0	0	312	0.871	0.386	0.74	0.105	0.164	0.453	-3	0.793
BC_CHIPZ_H001537	---NA---	0.001	0	0	0	0	207	0.437	0.25	0.683	0.073	0.131	0.315	-4	0.447
BC_CHIPZ_H001114	hypothetical protein	0.001	0	0	0	0	640	0.151	0.104	0.584	0.057	0.058	0.191	-4	0.226
BC_CHIPZ_H000193	---NA---	0.002	0	0	0	0	107	0.85	0.906	0.751	0.035	0.086	0.526	3	0.235
BC_CHIPZ_H002573	---NA---	0.263	0	0	0	0	140	0.481	0.86	0.756	0.328	0.127	0.51	-3	0.779
BC_CHIPZ_H000165	trafficking protein particle complex subunit	0.002	0	0	0	0	161	0.623	0.238	0.764	0.114	0.229	0.394	-3	0.883
BC_CHIPZ_H003314	exosome complex exonuclease	0.047	0	1	10	29	78	0.704	0.854	0.673	0.212	0.877	0.664	4	0.357
BC_CHIPZ_H002369	glucose-6-phosphate 1-dehydrogenase	0.001	0	0	0	0	208	0.398	0.205	0.735	0.05	0.072	0.292	-4	0.173
BC_CHIPZ_H002261	---NA---	0.018	0	0	0	0	87	0.913	0.509	0.359	0.049	0.064	0.379	-3	0.288
BC_CHIPZ_H002050	set domain-containing protein	0.001	0	0	0	0	981	0.303	0.904	0.686	0.801	0.664	0.672	4	0.515
BC_CHIPZ_H002777	coatomer subunit	0.001	0	0	0	0	613	0.918	0.959	0.757	0.031	0.069	0.547	3	0.896
BC_CHIPZ_H000249	heat shock protein	0.352	0	1	7	29	750	0.113	0.3	0.617	0.925	0.864	0.564	3	0.455
BC_CHIPZ_H001988	microtubule-associated protein rp eb family member 1	0.001	0	0	0	0	420	0.354	0.184	0.74	0.028	0.044	0.27	-4	0.557
BC_CHIPZ_H002788	proteasome subunit beta type 1	0.397	0	0	0	0	232	0.845	0.386	0.631	0.966	0.936	0.753	4	0.187
BC_CHIPZ_H002045	anonymous antigen-4	0.002	0	0	0	0	243	0.885	0.861	0.694	0.038	0.091	0.514	3	0.234
BC_CHIPZ_H001039	hypothetical protein, conserved	0.001	0	0	0	0	734	0.925	0.752	0.75	0.066	0.259	0.55	3	0.335
BC_CHIPZ_H000857	---NA---	0.015	0	0	0	0	66	0.813	0.874	0.502	0.127	0.782	0.62	4	0.406
BC_CHIPZ_H002197	---NA---	0.011	0	0	0	0	108	0.687	0.923	0.742	0.417	0.28	0.61	3	0.393
BC_CHIPZ_H001576	hypothetical protein, conserved	0.001	0	1	278	300	308	0.878	0.953	0.731	0.644	0.444	0.73	4	0.128
BC_CHIPZ_H003182	---NA---	0.001	0	0	0	0	56	0.865	0.874	0.736	0.113	0.078	0.533	3	unknown
BC_CHIPZ_H000233	tyrosyl-trna synthetase	0.003	0	0	0	0	151	0.812	0.893	0.609	0.419	0.249	0.596	3	0.207
BC_CHIPZ_H000516	---NA---	0.001	0	0	0	0	78	0.827	0.93	0.737	0.039	0.047	0.516	3	0.339
BC_CHIPZ_H001726	phenylalanyl-trna synthetase	0.003	0	0	0	0	158	0.59	0.135	0.724	0.062	0.112	0.325	-3	0.25
BC_CHIPZ_H002072	glucosamine-fructose-6-phosphate aminotransferase	0.001	0	0	0	0	394	0.524	0.748	0.743	0.045	0.101	0.432	3	0.481
BC_CHIPZ_H001889	trna (guanine-n1)-methyltransferase family	0.001	0	0	0	0	249	0.862	0.783	0.749	0.087	0.095	0.515	3	0.361
BC_CHIPZ_H000894	hypothetical protein, conserved	0.001	0	0	0	0	184	0.523	0.362	0.73	0.075	0.137	0.365	-3	0.287
BC_CHIPZ_H001961	---NA---	0.237	0	2	5	66	101	0.18	0.355	0.754	0.764	0.229	0.456	-3	0.671
BC_CHIPZ_H000575	polyprenyl synthetase superfamily	0.001	0	0	0	0	157	0.858	0.673	0.744	0.131	0.115	0.504	3	0.862
BC_CHIPZ_H002401	conserved plasmodium protein	0.002	0	1	72	94	151	0.22	0.12	0.732	0.051	0.061	0.237	-4	0.347
BC_CHIPZ_H003212	hypothetical protein BBBOND_0105900	0.001	0	0	0	0	118	0.377	0.239	0.758	0.043	0.103	0.304	-4	0.365
BC_CHIPZ_H000026	BcMSA1	0.982	18	0	0	0	321	0.88	0.882	0.66	0.902	0.941	0.853	5	0.118
BC_CHIPZ_H002427	nucleosome assembly protein	0.001	0	0	0	0	372	0.781	0.223	0.564	0.925	0.895	0.678	4	0.369
BC_CHIPZ_H003004	protein disulfide isomerase	0.001	0	0	0	0	165	0.786	0.821	0.724	0.054	0.05	0.487	3	0.403
BC_CHIPZ_H000212	---NA---	0.009	0	0	0	0	55	0.086	0.191	0.499	0.065	0.052	0.179	-5	unknown
BC_CHIPZ_H000522	---NA---	0.443	0	3	7	228	229	0.843	0.646	0.71	0.828	0.643	0.734	5	0.719
BC_CHIPZ_H001344	---NA---	0.01	0	0	0	0	98	0.393	0.201	0.385	0.614	0.189	0.356	-4	0.281
BC_CHIPZ_H001363	---NA---	0.002	0	0	0	0	45	0.875	0.806	0.735	0.107	0.121	0.529	3	unknown
BC_CHIPZ_H002247	hypothetical gtp binding protein 2	0.026	0	2	40	111	730	0.177	0.167	0.722	0.069	0.076	0.242	-4	0.253
BC_CHIPZ_H002759	micro-fibrillar-associated protein 1 c-terminus containing protein	0.001	0	0	0	0	272	0.038	0.133	0.752	0.035	0.018	0.195	-4	0.161
BC_CHIPZ_H001032	---NA---	0.001	0	0	0	0	74	0.899	0.908	0.756	0.048	0.044	0.531	3	0.459
BC_CHIPZ_H003361	---NA---	0	0	0	0	0	247	0.511	0.524	0.756	0.072	0.095	0.392	3	0.896
BC_CHIPZ_H001669	glutamate leucine phenylalanine valine dehydrogenase family protein	0.001	0	0	0	0	660	0.656	0.7	0.742	0.176	0.361	0.527	3	0.3
BC_CHIPZ_H002133	hypothetical protein, conserved	0.023	0	0	0	0	237	0.976	0.937	0.734	0.167	0.142	0.591	3	0.237
BC_CHIPZ_H003153	mitochondrial processing peptidase	0.001	0	0	0	0	250	0.548	0.633	0.728	0.096	0.093	0.42	3	0.233
BC_CHIPZ_H000825	---NA---	0.004	0	0	0	0	97	0.693	0.254	0.732	0.082	0.137	0.38	-3	0.811
BC_CHIPZ_H001434	---NA---	0.005	0	0	0	0	79	0.784	0.448	0.742	0.132	0.122	0.446	-3	0.304
BC_CHIPZ_H003053	---NA---	0.796	18	0	0	0	67	0.221	0.35	0.611	0.689	0.463	0.467	-3	0.655
BC_CHIPZ_H002623	---NA---	0.007	0	0	0	0	44	0.823	0.567	0.74	0.16	0.138	0.486	3	unknown
BC_CHIPZ_H002944	autophagy protein	0.001	0	0	0	0	243	0.599	0.341	0.677	0.2	0.153	0.394	-3	0.19
BC_CHIPZ_H001165	---NA---	0.005	0	0	0	0	106	0.886	0.932	0.729	0.187	0.184	0.584	3	0.222
BC_CHIPZ_H003402	---NA---	0.001	0	0	0	0	94	0.249	0.105	0.69	0.092	0.144	0.256	-4	0.343
BC_CHIPZ_H000121	hypothetical protein BBBOND_0307290	0.991	26	0	0	0	100	0.446	0.864	0.443	0.922	0.834	0.702	3	0.344
BC_CHIPZ_H002730	hypothetical protein, conserved	0.002	0	0	0	0	1108	0.044	0.039	0.561	0.877	0.3	0.364	-3	0.603
BC_CHIPZ_H003342	methionine type i	0.148	0	0	0	0	208	0.464	0.27	0.732	0.769	0.765	0.6	3	0.258
BC_CHIPZ_H000826	---NA---	0.001	0	0	0	0	97	0.821	0.724	0.743	0.031	0.035	0.471	3	0.481
BC_CHIPZ_H002225	---NA---	0	0	0	0	0	95	0.863	0.853	0.75	0.04	0.032	0.508	3	0.518
BC_CHIPZ_H002243	repressor of rna polymerase iii transcription	0.001	0	0	0	0	211	0.538	0.563	0.73	0.062	0.097	0.398	3	0.141
BC_CHIPZ_H003023	trna (guanine -n )-dimethyltransferase	0.001	0	0	0	0	298	0.332	0.414	0.729	0.086	0.115	0.335	-4	0.159
BC_CHIPZ_H000812	---NA---	0.052	0	1	10	32	45	0.137	0.407	0.72	0.041	0.033	0.268	-4	unknown
BC_CHIPZ_H000917	beta-catenin family protein 1	0.001	0	0	0	0	226	0.917	0.732	0.754	0.066	0.117	0.517	3	0.674
BC_CHIPZ_H001907	methylcitrate synthase	0.003	0	0	0	0	356	0.884	0.781	0.666	0.229	0.716	0.655	4	0.747
BC_CHIPZ_H000606	---NA---	0.032	0	0	0	0	50	0.044	0.113	0.702	0.071	0.096	0.205	-4	unknown
BC_CHIPZ_H002612	---NA---	0	0	1	3991	4013	4046	0.502	0.113	0.731	0.052	0.08	0.296	-3	0.725
BC_CHIPZ_H000470	---NA---	0.935	17	0	0	0	93	0.773	0.223	0.712	0.766	0.773	0.649	4	0.535
BC_CHIPZ_H000532	---NA---	0.001	0	0	0	0	56	0.048	0.12	0.752	0.021	0.03	0.194	-4	unknown
BC_CHIPZ_H002785	trna synthetases class i family protein	0.003	0	0	0	0	409	0.892	0.873	0.667	0.784	0.194	0.682	4	0.42
BC_CHIPZ_H001586	exosome complex exonuclease rrp44 isoform x2	0.001	0	0	0	0	371	0.625	0.702	0.727	0.09	0.081	0.445	3	0.203
BC_CHIPZ_H001897	---NA---	0.001	0	0	0	0	148	0.033	0.113	0.689	0.02	0.03	0.177	-4	0.337
BC_CHIPZ_H002312	---NA---	0.001	0	0	0	0	96	0.099	0.159	0.73	0.041	0.04	0.214	-4	0.383
BC_CHIPZ_H000077	reverse-transcriptase domain containing	0.001	0	0	0	0	87	0.88	0.819	0.719	0.071	0.1	0.518	3	0.387
BC_CHIPZ_H002280	dna-binding protein	0.068	0	3	4	79	89	0.297	0.227	0.673	0.192	0.166	0.311	-4	0.528
BC_CHIPZ_H001938	aarp2cn domain-containing protein	0.001	0	0	0	0	178	0.129	0.037	0.627	0.096	0.132	0.204	-4	0.178
BC_CHIPZ_H000565	hypothetical protein, conserved	0.677	19	0	0	0	269	0.798	0.764	0.763	0.788	0.832	0.789	5	0.413
BC_CHIPZ_H002217	importin subunit related	0.001	0	0	0	0	434	0.309	0.12	0.754	0.137	0.202	0.304	-4	0.835
BC_CHIPZ_H001565	---NA---	0.006	0	0	0	0	103	0.181	0.125	0.734	0.511	0.173	0.345	-3	0.247
BC_CHIPZ_H002687	---NA---	0.002	0	0	0	0	73	0.421	0.128	0.652	0.119	0.12	0.288	-4	0.267
BC_CHIPZ_H000324	---NA---	0.002	0	0	0	0	44	0.133	0.341	0.752	0.064	0.06	0.27	-4	unknown
BC_CHIPZ_H002437	ankyrin repeat domain containing protein	0.001	0	0	0	0	279	0.182	0.108	0.71	0.05	0.034	0.217	-4	0.235
BC_CHIPZ_H000282	---NA---	0.001	0	0	0	0	80	0.146	0.166	0.686	0.067	0.095	0.232	-4	0.379
BC_CHIPZ_H001012	---NA---	0.002	0	0	0	0	208	0.336	0.174	0.742	0.088	0.094	0.287	-4	0.309
BC_CHIPZ_H001071	---NA---	0.005	0	0	0	0	63	0.907	0.97	0.506	0.367	0.096	0.569	3	0.442
BC_CHIPZ_H002764	---NA---	0.003	0	0	0	0	86	0.318	0.496	0.733	0.056	0.059	0.332	-4	0.251
BC_CHIPZ_H001559	tetratricopeptide repeat-containing protein	0.003	0	0	0	0	281	0.387	0.152	0.747	0.774	0.828	0.578	3	0.814
BC_CHIPZ_H002359	dhhc zinc finger domain-containing protein	0.001	0	4	33	226	284	0.74	0.649	0.767	0.051	0.107	0.463	3	0.896
BC_CHIPZ_H002174	---NA---	0.029	0	0	0	0	53	0.608	0.253	0.526	0.313	0.157	0.371	-3	unknown
BC_CHIPZ_H000483	serine esterase family member protein	0.027	0	0	0	0	646	0.068	0.133	0.652	0.905	0.863	0.524	3	0.363
BC_CHIPZ_H002366	sumo-conjugating enzyme ubc9	0.004	0	0	0	0	80	0.498	0.421	0.239	0.887	0.187	0.446	-4	0.328
BC_CHIPZ_H001779	---NA---	0.001	0	0	0	0	245	0.887	0.788	0.684	0.102	0.155	0.523	3	0.125
BC_CHIPZ_H001415	vacuolar protein sorting-associated protein 53 homolog	0	0	0	0	0	438	0.885	0.885	0.751	0.064	0.076	0.532	3	0.846
BC_CHIPZ_H003288	hypothetical protein, conserved	0.001	0	0	0	0	87	0.429	0.237	0.736	0.128	0.048	0.316	-4	0.706
BC_CHIPZ_H000526	---NA---	0.49	0	0	0	0	74	0.234	0.154	0.698	0.122	0.161	0.274	-4	0.268
BC_CHIPZ_H001404	elongation factor 4	0.001	0	0	0	0	93	0.193	0.259	0.746	0.131	0.151	0.296	-4	0.299
BC_CHIPZ_H002949	hypothetical protein	0.001	0	0	0	0	438	0.2	0.159	0.724	0.038	0.067	0.238	-4	0.227
BC_CHIPZ_H002974	hypothetical protein	0.001	0	0	0	0	438	0.2	0.159	0.724	0.038	0.067	0.238	-4	0.227
BC_CHIPZ_H003035	sarco endoplasmic reticulum ca2+-atpase	0.001	0	4	311	474	498	0.081	0.144	0.751	0.085	0.128	0.238	-4	0.388
BC_CHIPZ_H003235	dna polymerase delta catalytic subunit	0.011	0	0	0	0	95	0.36	0.818	0.511	0.753	0.181	0.525	3	0.155
BC_CHIPZ_H003094	hypothetical protein	0	0	0	0	0	1041	0.216	0.117	0.752	0.051	0.075	0.242	-4	0.906
BC_CHIPZ_H003175	hypothetical protein	0	0	0	0	0	1041	0.216	0.117	0.752	0.051	0.075	0.242	-4	0.906
BC_CHIPZ_H000111	hypothetical protein, conserved	0	0	0	0	0	124	0.188	0.262	0.736	0.067	0.084	0.267	-4	0.167
BC_CHIPZ_H001529	ribosome binding protein-	0.004	0	2	1781	1842	1843	0.752	0.739	0.635	0.856	0.813	0.759	5	0.626
BC_CHIPZ_H002092	caax prenyl protease 1 homolog	0.003	0	0	0	0	80	0.094	0.192	0.654	0.144	0.129	0.243	-4	0.392
BC_CHIPZ_H001917	methylcitrate synthase	0.003	0	0	0	0	373	0.884	0.765	0.666	0.23	0.722	0.653	4	0.751
BC_CHIPZ_H002749	---NA---	0.002	0	0	0	0	72	0.942	0.87	0.732	0.048	0.104	0.539	3	0.337
BC_CHIPZ_H001771	---NA---	0.003	0	0	0	0	55	0.616	0.53	0.727	0.06	0.063	0.399	3	unknown
BC_CHIPZ_H003282	---NA---	0.001	0	0	0	0	126	0.209	0.57	0.742	0.072	0.076	0.334	-3	0.155
BC_CHIPZ_H001318	u2 snrnp auxiliary small	0.001	0	0	0	0	252	0.397	0.526	0.733	0.047	0.097	0.36	-3	0.39
BC_CHIPZ_H002590	---NA---	0.012	0	1	21	43	47	0.854	0.774	0.738	0.112	0.089	0.513	3	unknown
BC_CHIPZ_H000997	---NA---	0.003	0	0	0	0	97	0.084	0.235	0.58	0.031	0.052	0.196	-4	0.177
BC_CHIPZ_H000018	seryl-trna synthetase	0.035	0	0	0	0	457	0.172	0.368	0.661	0.902	0.919	0.604	3	0.235
BC_CHIPZ_H000224	---NA---	0.004	0	1	109	131	133	0.367	0.215	0.491	0.115	0.076	0.253	-5	0.26
BC_CHIPZ_H000323	---NA---	0.004	0	0	0	0	50	0.89	0.922	0.672	0.077	0.038	0.52	3	unknown
BC_CHIPZ_H002316	rna-binding protein puf1	0.001	0	0	0	0	807	0.458	0.166	0.534	0.082	0.116	0.271	-4	0.5
BC_CHIPZ_H000788	eukaryotic peptide chain release factor subunit 1	0.001	0	0	0	0	182	0.798	0.939	0.72	0.092	0.092	0.528	3	0.105
BC_CHIPZ_H003031	hect-domain (ubiquitin-transferase) domain-containing protein	0.003	0	0	0	0	165	0.76	0.302	0.748	0.061	0.073	0.389	-3	0.236
BC_CHIPZ_H002495	hypothetical protein, conserved	0.001	0	0	0	0	347	0.824	0.771	0.518	0.155	0.138	0.481	3	0.218
BC_CHIPZ_H003428	hypothetical protein, conserved	0.001	0	0	0	0	220	0.866	0.924	0.756	0.085	0.358	0.598	3	0.349
BC_CHIPZ_H002269	---NA---	0.001	0	1	30	52	136	0.084	0.048	0.662	0.136	0.152	0.216	-4	0.35
BC_CHIPZ_H002603	ribosome binding protein	0.002	0	0	0	0	1052	0.74	0.431	0.706	0.072	0.122	0.414	-3	0.867
BC_CHIPZ_H000258	hypothetical protein BBBOND_0111300	0	0	0	0	0	130	0.61	0.367	0.732	0.083	0.068	0.372	-3	0.278
BC_CHIPZ_H000775	5 -amp-activated protein kinase subunit beta-1 family protein	0.003	0	0	0	0	312	0.298	0.158	0.725	0.069	0.09	0.268	-4	0.197
BC_CHIPZ_H001925	hypothetical protein, conserved	0.001	0	0	0	0	86	0.418	0.747	0.741	0.025	0.044	0.395	-3	0.297
BC_CHIPZ_H000755	phospholipid-translocating p-type	0	0	0	0	0	258	0.534	0.774	0.754	0.026	0.018	0.421	3	0.121
BC_CHIPZ_H002226	---NA---	0.002	0	0	0	0	97	0.767	0.743	0.732	0.043	0.071	0.471	3	0.207
BC_CHIPZ_H003417	pumilio-family rna binding repeat domain containing	0.12	0	0	0	0	152	0.235	0.634	0.604	0.711	0.876	0.612	4	0.737
BC_CHIPZ_H000791	zinc finger protein	0.003	0	0	0	0	327	0.315	0.267	0.743	0.07	0.144	0.308	-4	0.298
BC_CHIPZ_H003411	bt1 folate biopterin transporter family related	0.001	0	1	43	65	355	0.43	0.177	0.718	0.079	0.087	0.298	-4	0.788
BC_CHIPZ_H000248	regulator of chromosome condensation repeat-containing protein	0.001	0	0	0	0	465	0.874	0.811	0.567	0.665	0.316	0.647	4	0.103
BC_CHIPZ_H002011	---NA---	0.004	0	0	0	0	254	0.163	0.739	0.709	0.233	0.065	0.382	-3	0.225
BC_CHIPZ_H000644	dna helicase	0.004	0	0	0	0	294	0.708	0.42	0.227	0.233	0.616	0.441	-3	0.094
BC_CHIPZ_H000750	gtpase	0.001	0	0	0	0	552	0.83	0.566	0.686	0.75	0.156	0.598	4	0.272
BC_CHIPZ_H002610	---NA---	0.001	0	1	2964	2986	3027	0.296	0.216	0.513	0.076	0.118	0.244	-4	0.476
BC_CHIPZ_H003063	---NA---	0.875	22	0	0	0	64	0.491	0.491	0.738	0.713	0.285	0.544	-3	0.521
BC_CHIPZ_H000587	formin homology 2 domain containing	0	0	0	0	0	185	0.554	0.388	0.75	0.399	0.409	0.5	-3	0.398
BC_CHIPZ_H003267	hypothetical protein, conserved	0	0	0	0	0	160	0.637	0.604	0.713	0.119	0.123	0.439	3	0.645
BC_CHIPZ_H001027	mannosyltransferase (pig-m) containing domain	0.007	0	0	0	0	125	0.643	0.195	0.671	0.135	0.18	0.365	-3	0.511
BC_CHIPZ_H000813	---NA---	0.018	0	0	0	0	75	0.845	0.765	0.527	0.22	0.168	0.505	3	0.385
BC_CHIPZ_H001905	ribosome biogenesis	0	0	0	0	0	507	0.136	0.117	0.725	0.039	0.047	0.213	-4	0.334
BC_CHIPZ_H000885	---NA---	0.001	0	0	0	0	71	0.676	0.418	0.746	0.049	0.104	0.399	-3	0.696
BC_CHIPZ_H002408	#NAME?	0.069	0	0	0	0	506	0.485	0.647	0.688	0.705	0.252	0.555	3	0.934
BC_CHIPZ_H000065	---NA---	0.001	0	0	0	0	130	0.549	0.163	0.648	0.024	0.027	0.282	-3	0.143
BC_CHIPZ_H002677	6-cysteine protein	0.006	0	0	0	0	271	0.242	0.549	0.693	0.225	0.202	0.382	-3	0.117
BC_CHIPZ_H002524	hypothetical protein, conserved	0.516	29	0	0	0	172	0.792	0.698	0.574	0.334	0.791	0.638	4	0.11
BC_CHIPZ_H001307	atp-binding domain 1 family protein	0.001	0	0	0	0	311	0.215	0.2	0.502	0.542	0.814	0.455	3	0.275
BC_CHIPZ_H000004	hypothetical protein, conserved	0.001	0	0	0	0	210	0.775	0.395	0.741	0.082	0.092	0.417	-3	0.275
BC_CHIPZ_H003105	-mrna 3 -end-processing protein rna14	0.001	0	0	0	0	425	0.995	0.928	0.745	0.173	0.179	0.604	3	0.866
BC_CHIPZ_H000968	---NA---	0.01	0	0	0	0	70	0.583	0.55	0.734	0.055	0.065	0.397	3	0.495
BC_CHIPZ_H000241	u3 small nucleolar rna-associated	0	0	0	0	0	460	0.176	0.69	0.595	0.076	0.066	0.321	-3	0.299
BC_CHIPZ_H000568	hypothetical protein, conserved	0.104	0	2	525	868	982	0.808	0.312	0.523	0.803	0.749	0.639	4	0.445
BC_CHIPZ_H002374	---NA---	0.994	20	2	5	100	114	0.88	0.958	0.735	0.972	0.95	0.899	5	0.503
BC_CHIPZ_H002811	syntaxin 16	0.001	0	1	266	283	286	0.709	0.446	0.734	0.085	0.085	0.412	-3	0.842
BC_CHIPZ_H000745	tubulin alpha chain	0.016	0	0	0	0	85	0.367	0.81	0.73	0.889	0.876	0.734	4	0.244
BC_CHIPZ_H000361	aaa family atpase afg2	0.001	0	0	0	0	817	0.371	0.588	0.588	0.811	0.481	0.568	3	0.38
BC_CHIPZ_H001993	dna-directed rna polymerase iii	0.001	0	0	0	0	114	0.183	0.174	0.678	0.263	0.141	0.288	-4	0.191
BC_CHIPZ_H000196	---NA---	0.002	0	0	0	0	91	0.621	0.762	0.733	0.724	0.209	0.61	4	0.321
BC_CHIPZ_H000740	ribosomal protein s11	0.009	0	0	0	0	387	0.924	0.853	0.742	0.909	0.436	0.773	4	0.133
BC_CHIPZ_H000231	ubiquitin conjugating	0.001	0	0	0	0	160	0.653	0.839	0.764	0.024	0.033	0.463	3	0.656
BC_CHIPZ_H001638	hypothetical protein, conserved	0.001	0	1	462	484	517	0.857	0.881	0.743	0.029	0.059	0.514	3	0.463
BC_CHIPZ_H002928	hypothetical protein, conserved	0.023	0	0	0	0	402	0.739	0.255	0.74	0.069	0.15	0.391	-3	0.484
BC_CHIPZ_H002869	---NA---	0.003	0	0	0	0	703	0.32	0.23	0.39	0.182	0.627	0.35	-4	0.143
BC_CHIPZ_H002303	hypothetical protein BBBOND_0204490	0.035	0	0	0	0	616	0.684	0.297	0.396	0.879	0.881	0.627	3	0.181
BC_CHIPZ_H001664	kynurenine 3-monooxygenase and-related flavoprotein monooxygenase family protein	0.001	0	0	0	0	1284	0.547	0.28	0.371	0.798	0.656	0.53	3	0.674
BC_CHIPZ_H000539	---NA---	0.002	0	0	0	0	60	0.883	0.893	0.629	0.159	0.183	0.549	3	unknown
BC_CHIPZ_H000684	---NA---	0.012	0	1	40	62	64	0.038	0.133	0.752	0.043	0.043	0.202	-4	0.427
BC_CHIPZ_H002892	---NA---	0.024	0	0	0	0	346	0.793	0.036	0.724	0.329	0.192	0.415	-3	0.514
BC_CHIPZ_H003122	---NA---	0.005	0	0	0	0	233	0.062	0.065	0.73	0.321	0.219	0.279	-4	0.231
BC_CHIPZ_H000348	aspartate aminotransferase	0.001	0	0	0	0	276	0.584	0.462	0.723	0.18	0.138	0.417	-3	0.306
BC_CHIPZ_H002706	mac perforin domain containing protein	0.543	31	0	0	0	376	0.275	0.106	0.395	0.749	0.2	0.345	-4	0.287
BC_CHIPZ_H001326	---NA---	0.002	0	0	0	0	368	0.21	0.097	0.737	0.097	0.144	0.257	-4	0.494
BC_CHIPZ_H002648	abc atp-binding domain containing	0.055	0	4	132	290	336	0.787	0.894	0.728	0.798	0.659	0.773	5	0.609
BC_CHIPZ_H002439	ankyrin repeat domain containing protein	0.014	0	0	0	0	172	0.202	0.128	0.703	0.112	0.105	0.25	-4	0.512
BC_CHIPZ_H002162	hypothetical protein, conserved	0.001	0	0	0	0	485	0.227	0.115	0.717	0.021	0.047	0.225	-4	0.236
BC_CHIPZ_H003129	hypothetical protein, conserved	0.002	0	0	0	0	722	0.146	0.12	0.755	0.058	0.127	0.241	-4	0.76
BC_CHIPZ_H003162	hypothetical protein, conserved	0.002	0	0	0	0	722	0.146	0.12	0.755	0.058	0.127	0.241	-4	0.76
BC_CHIPZ_H002005	---NA---	0.005	0	0	0	0	72	0.151	0.224	0.739	0.045	0.115	0.255	-4	0.352
BC_CHIPZ_H002023	swi snf-related matrix-associated actin-dependent regulator of chromatin subfamily c member 2	0	0	0	0	0	470	0.28	0.264	0.728	0.111	0.158	0.308	-4	0.22
BC_CHIPZ_H000398	variant erythrocyte surface antigen- alpha subunit	0.002	0	1	466	488	518	0.267	0.172	0.695	0.063	0.093	0.258	-4	0.606
BC_CHIPZ_H001959	cct chaperonin gamma subunit	0.001	0	0	0	0	484	0.791	0.792	0.729	0.127	0.173	0.522	3	0.425
BC_CHIPZ_H002583	---NA---	0.009	0	0	0	0	126	0.451	0.21	0.73	0.152	0.196	0.348	-4	0.145
BC_CHIPZ_H002721	leu phe-trna protein transferase	0.001	0	0	0	0	160	0.821	0.715	0.679	0.123	0.138	0.495	3	0.156
BC_CHIPZ_H002492	exodeoxyribonuclease iii	0	0	0	0	0	503	0.325	0.645	0.304	0.658	0.163	0.419	-3	0.249
BC_CHIPZ_H003341	methionine aminopeptidase	0.006	0	0	0	0	121	0.69	0.662	0.729	0.329	0.459	0.574	3	0.249
BC_CHIPZ_H000473	membrane protein	0.602	21	0	0	0	235	0.846	0.939	0.723	0.239	0.442	0.638	3	0.282
BC_CHIPZ_H000937	---NA---	0.005	0	0	0	0	68	0.102	0.059	0.244	0.081	0.112	0.12	-5	0.619
BC_CHIPZ_H000396	taf9 rna polymerase tata box binding protein -associated factor isoform 2 family protein	0.001	0	0	0	0	149	0.234	0.116	0.73	0.123	0.066	0.254	-4	0.237
BC_CHIPZ_H000624	camp-dependent protein kinase regulatory subunit	0.785	19	0	0	0	194	0.76	0.353	0.235	0.636	0.182	0.433	-3	0.808
BC_CHIPZ_H003439	dhhc zinc finger domain containing protein	0.008	0	0	0	0	234	0.134	0.136	0.691	0.164	0.162	0.257	-4	0.187
BC_CHIPZ_H000450	eukaryotic initiation factor 4a	0.011	0	0	0	0	279	0.716	0.823	0.66	0.917	0.8	0.783	5	0.265
BC_CHIPZ_H001704	hypothetical protein, conserved	0.001	0	0	0	0	129	0.828	0.812	0.748	0.044	0.089	0.504	3	0.479
BC_CHIPZ_H000953	---NA---	0.001	0	0	0	0	148	0.777	0.113	0.748	0.063	0.079	0.356	-3	0.265
BC_CHIPZ_H002279	---NA---	0.003	0	0	0	0	79	0.456	0.707	0.6	0.166	0.117	0.409	-3	0.387
BC_CHIPZ_H000109	atp-dependent rna	0	0	0	0	0	480	0.789	0.696	0.752	0.045	0.073	0.471	3	0.284
BC_CHIPZ_H001035	hypothetical protein, conserved	0.021	0	0	0	0	138	0.606	0.155	0.398	0.68	0.634	0.495	3	0.573
BC_CHIPZ_H002520	ribosomal protein l15	0.001	0	0	0	0	198	0.113	0.34	0.576	0.126	0.233	0.278	-4	0.187
BC_CHIPZ_H001784	atp-dependent zinc metalloprotease	0.002	0	0	0	0	483	0.119	0.129	0.705	0.165	0.167	0.257	-4	0.443
BC_CHIPZ_H000576	dna replication licensing factor mcm7	0.016	0	0	0	0	498	0.714	0.913	0.742	0.914	0.904	0.837	5	0.277
BC_CHIPZ_H000886	duplicated carbonic anhydrase	0.014	0	0	0	0	856	0.882	0.341	0.629	0.285	0.341	0.496	-3	0.238
BC_CHIPZ_H002490	membrane protein	0.348	0	1	7	28	264	0.23	0.876	0.577	0.864	0.817	0.673	4	0.212
BC_CHIPZ_H002564	membrane protein	0.348	0	1	7	28	264	0.23	0.876	0.577	0.864	0.817	0.673	4	0.212
BC_CHIPZ_H000676	---NA---	0.004	0	0	0	0	43	0.82	0.309	0.578	0.107	0.101	0.383	-3	unknown
BC_CHIPZ_H001101	---NA---	0.001	0	0	0	0	114	0.712	0.794	0.722	0.09	0.058	0.475	3	0.19
BC_CHIPZ_H001787	transducin beta-like protein 1	0.009	0	0	0	0	318	0.296	0.876	0.408	0.182	0.483	0.449	-4	0.22
BC_CHIPZ_H003355	dead deah box helicase	0.001	0	0	0	0	193	0.54	0.495	0.566	0.023	0.064	0.338	-3	0.273
BC_CHIPZ_H001980	gnat family protein	0.024	0	0	0	0	168	0.914	0.881	0.62	0.122	0.076	0.523	3	0.252
BC_CHIPZ_H000337	inorganic pyrophosphatase	0.001	0	0	0	0	190	0.195	0.276	0.694	0.078	0.083	0.265	-4	0.219
BC_CHIPZ_H002705	mitochondrial carrier	0.002	0	0	0	0	193	0.857	0.921	0.723	0.124	0.102	0.545	3	0.414
BC_CHIPZ_H002046	---NA---	0.014	0	1	13	35	208	0.028	0.039	0.671	0.032	0.06	0.166	-4	0.155
BC_CHIPZ_H002531	protein farnesyltransferase subunit beta	0.001	0	0	0	0	431	0.829	0.879	0.749	0.069	0.069	0.519	3	0.469
BC_CHIPZ_H002839	hypothetical protein, conserved	0.003	0	0	0	0	450	0.365	0.176	0.308	0.838	0.283	0.394	-4	0.73
BC_CHIPZ_H000723	---NA---	0.001	0	0	0	0	71	0.554	0.391	0.744	0.058	0.061	0.362	-3	0.492
BC_CHIPZ_H002801	phosphatidylinositol 4-kinase	0	0	0	0	0	1147	0.327	0.472	0.532	0.063	0.07	0.293	-4	0.418
BC_CHIPZ_H001785	signal recognition particle receptor alpha subunit	0.059	0	0	0	0	626	0.85	0.906	0.741	0.748	0.83	0.815	5	0.305
BC_CHIPZ_H000256	hypothetical protein, conserved	0.001	0	0	0	0	253	0.961	0.982	0.752	0.084	0.101	0.576	3	0.382
BC_CHIPZ_H002555	membrane protein	0.007	0	0	0	0	489	0.908	0.879	0.7	0.18	0.258	0.585	3	0.093
BC_CHIPZ_H000353	---NA---	0.001	0	0	0	0	84	0.856	0.99	0.736	0.027	0.07	0.536	3	0.53
BC_CHIPZ_H000761	hypothetical protein	0	0	0	0	0	448	0.164	0.95	0.732	0.1	0.086	0.406	-3	0.872
BC_CHIPZ_H002712	hypothetical protein, conserved	0	0	0	0	0	819	0.884	0.869	0.759	0.093	0.132	0.547	3	0.88
BC_CHIPZ_H002732	hypothetical protein, conserved	0	0	0	0	0	819	0.884	0.869	0.759	0.093	0.132	0.547	3	0.88
BC_CHIPZ_H001316	mitochondrial atp synthase f1 subunit	0.003	0	0	0	0	81	0.546	0.324	0.705	0.026	0.078	0.336	-3	0.305
BC_CHIPZ_H002552	---NA---	0.001	0	0	0	0	363	0.176	0.406	0.761	0.033	0.031	0.281	-4	0.801
BC_CHIPZ_H001336	peptide chain release factor 1	0.001	0	0	0	0	217	0.36	0.147	0.744	0.07	0.074	0.279	-4	0.208
BC_CHIPZ_H002152	rhoptry associated protein-1	0.004	0	0	0	0	279	0.695	0.12	0.762	0.068	0.145	0.358	-3	0.73
BC_CHIPZ_H000219	---NA---	0.036	0	0	0	0	44	0.228	0.2	0.547	0.199	0.156	0.266	-4	unknown
BC_CHIPZ_H000097	hypothetical protein BBBOND_0308290	0.001	0	0	0	0	237	0.242	0.112	0.658	0.106	0.162	0.256	-4	0.519
BC_CHIPZ_H000573	hypothetical protein BEWA_015570	0	0	0	0	0	81	0.307	0.452	0.647	0.075	0.033	0.303	-4	0.203
BC_CHIPZ_H003088	prolyl-trna synthetase	0	0	0	0	0	166	0.168	0.051	0.674	0.073	0.139	0.221	-4	0.317
BC_CHIPZ_H001580	stomatin-like protein mitochondrial	0	0	0	0	0	116	0.285	0.202	0.727	0.089	0.094	0.279	-4	0.214
BC_CHIPZ_H002743	---NA---	0.006	0	0	0	0	43	0.18	0.138	0.751	0.063	0.076	0.242	-4	unknown
BC_CHIPZ_H000945	hypothetical protein BBBOND_0312140	0.003	0	1	604	626	666	0.201	0.089	0.627	0.093	0.086	0.219	-4	0.571
BC_CHIPZ_H000752	hypothetical protein, conserved	0.004	0	0	0	0	383	0.75	0.876	0.683	0.901	0.641	0.77	5	0.133
BC_CHIPZ_H002510	hypothetical protein, conserved	0	0	0	0	0	209	0.364	0.72	0.75	0.057	0.073	0.393	-3	0.8
BC_CHIPZ_H001840	---NA---	0.003	0	0	0	0	96	0.259	0.506	0.68	0.189	0.178	0.362	-3	0.268
BC_CHIPZ_H002488	---NA---	0.008	0	0	0	0	83	0.857	0.932	0.74	0.804	0.759	0.818	5	0.238
BC_CHIPZ_H002918	---NA---	0.001	0	0	0	0	268	0.524	0.194	0.756	0.056	0.125	0.331	-3	0.113
BC_CHIPZ_H002514	diacylglycerol kinase accessory domain domain-containing protein	0.002	0	0	0	0	66	0.487	0.157	0.708	0.599	0.402	0.471	-3	0.44
BC_CHIPZ_H000708	heat shock protein	0.001	0	0	0	0	542	0.225	0.494	0.523	0.732	0.614	0.518	3	0.304
BC_CHIPZ_H000782	hypothetical protein, conserved	0.001	0	0	0	0	97	0.164	0.281	0.674	0.027	0.038	0.237	-4	0.415
BC_CHIPZ_H003034	subtilisin	0.005	0	0	0	0	80	0.394	0.539	0.634	0.071	0.154	0.358	-3	0.277
BC_CHIPZ_H001676	---NA---	0.021	0	0	0	0	82	0.182	0.174	0.735	0.08	0.092	0.253	-4	0.437
BC_CHIPZ_H002534	hypothetical protein, conserved	0.011	0	0	0	0	526	0.632	0.394	0.748	0.17	0.264	0.442	-3	0.742
BC_CHIPZ_H002230	protein memo1	0.189	0	0	0	0	139	0.798	0.89	0.288	0.761	0.759	0.699	4	0.192
BC_CHIPZ_H000505	---NA---	0.001	0	0	0	0	43	0.063	0.043	0.45	0.072	0.027	0.131	-5	unknown
BC_CHIPZ_H003466	ribose 5-phosphate isomerase a	0.002	0	0	0	0	220	0.541	0.404	0.725	0.079	0.102	0.37	-3	0.342
BC_CHIPZ_H001051	translation elongation factor ef- subunit alpha	0.015	0	0	0	0	535	0.017	0.707	0.702	0.776	0.273	0.495	3	0.238
BC_CHIPZ_H001707	ubiquinol cytochrome c	0.002	0	0	0	0	100	0.218	0.112	0.705	0.036	0.034	0.221	-4	0.294
BC_CHIPZ_H001639	variant erythrocyte surface antigen- beta subunit	0.004	0	0	0	0	1768	0.408	0.126	0.486	0.266	0.252	0.308	-5	0.834
BC_CHIPZ_H002268	hypothetical protein, conserved	0.002	0	0	0	0	603	0.26	0.197	0.613	0.444	0.756	0.454	-3	0.715
BC_CHIPZ_H001001	conserved plasmodium protein	0.001	0	0	0	0	330	0.696	0.272	0.728	0.085	0.126	0.381	-3	0.572
BC_CHIPZ_H001673	importin alpha	0.003	0	0	0	0	198	0.227	0.063	0.67	0.078	0.095	0.227	-4	0.822
BC_CHIPZ_H003044	nadh-cytochrome b5	0.001	0	0	0	0	292	0.163	0.098	0.704	0.482	0.688	0.427	-3	0.26
BC_CHIPZ_H001303	prp38 family protein isoform 1	0.003	0	0	0	0	106	0.811	0.547	0.759	0.084	0.062	0.453	3	0.717
BC_CHIPZ_H001378	50-47 kda merozoite surface partial	0.004	0	0	0	0	485	0.142	0.015	0.653	0.806	0.698	0.463	3	0.632
BC_CHIPZ_H002925	hypothetical protein	0.002	0	0	0	0	87	0.926	0.902	0.681	0.032	0.071	0.522	3	0.581
BC_CHIPZ_H003271	hypothetical protein, conserved	0.002	0	0	0	0	723	0.646	0.799	0.548	0.846	0.767	0.721	5	0.879
BC_CHIPZ_H002452	translation initiation factor eif-2b subunit related	0.015	0	0	0	0	1285	0.805	0.732	0.483	0.96	0.936	0.783	4	0.571
BC_CHIPZ_H003067	---NA---	0.011	0	0	0	0	45	0.738	0.636	0.34	0.509	0.167	0.478	3	unknown
BC_CHIPZ_H001267	calcium-dependent protein kinase cdpk4	0.002	0	0	0	0	123	0.291	0.255	0.621	0.468	0.149	0.357	-4	0.225
BC_CHIPZ_H000245	glutamyl-trna synthetase	0.022	0	1	10	32	228	0.523	0.106	0.662	0.346	0.15	0.357	-3	0.235
BC_CHIPZ_H001883	aspartyl proteinase	0.003	0	0	0	0	252	0.106	0.064	0.609	0.487	0.475	0.348	-4	0.15
BC_CHIPZ_H000913	calcium-dependent protein kinase cdpk5	0.001	0	0	0	0	417	0.204	0.158	0.519	0.223	0.153	0.251	-4	0.628
BC_CHIPZ_H001990	dna-directed rna polymerase iii	0.016	0	0	0	0	77	0.219	0.137	0.57	0.146	0.131	0.241	-4	0.26
BC_CHIPZ_H003231	hypothetical protein BBBOND_0105900	0.001	0	0	0	0	108	0.323	0.271	0.738	0.04	0.098	0.294	-4	0.235
BC_CHIPZ_H001794	dead deah box domain containing	0.486	0	0	0	0	195	0.012	0.15	0.64	0.879	0.758	0.488	3	0.573
BC_CHIPZ_H002793	helicase ski2w	0	0	0	0	0	1127	0.107	0.081	0.737	0.059	0.036	0.204	-4	0.308
BC_CHIPZ_H000359	hypothetical protein, conserved	0	0	0	0	0	258	0.094	0.165	0.728	0.096	0.188	0.254	-4	0.119
BC_CHIPZ_H001632	hypothetical protein, conserved	0	0	0	0	0	232	0.173	0.521	0.764	0.062	0.089	0.322	-3	0.249
BC_CHIPZ_H000617	---NA---	0.002	0	0	0	0	73	0.151	0.778	0.654	0.11	0.099	0.358	-3	0.518
BC_CHIPZ_H002393	---NA---	0.005	0	0	0	0	93	0.617	0.864	0.567	0.468	0.3	0.563	3	0.251
BC_CHIPZ_H000270	rna methylase	0.014	0	0	0	0	122	0.478	0.115	0.534	0.447	0.172	0.349	-4	0.327
BC_CHIPZ_H001881	hypothetical protein BBBOND_0311590	0	0	0	0	0	180	0.048	0.12	0.752	0.057	0.041	0.204	-4	0.303
BC_CHIPZ_H000871	---NA---	0.01	0	1	10	32	68	0.64	0.332	0.496	0.086	0.122	0.335	-4	0.438
BC_CHIPZ_H002043	aspartyl protease	0.219	0	1	7	29	430	0.305	0.674	0.631	0.802	0.871	0.657	4	0.226
BC_CHIPZ_H000308	elongation factor	0.001	0	0	0	0	201	0.225	0.094	0.74	0.079	0.115	0.251	-4	0.133
BC_CHIPZ_H002654	preprocathepsin c	0.923	23	0	0	0	387	0.148	0.102	0.677	0.886	0.816	0.526	3	0.229
BC_CHIPZ_H002864	probable atp-dependent rna helicase dhx35 isoform x1	0.004	0	0	0	0	223	0.202	0.252	0.691	0.834	0.477	0.491	-3	0.263
BC_CHIPZ_H003048	profilin	0.002	0	0	0	0	176	0.217	0.44	0.738	0.149	0.157	0.34	-4	0.17
BC_CHIPZ_H001403	mitochondrial import receptor subunit	0.052	0	0	0	0	184	0.405	0.074	0.549	0.28	0.335	0.329	-4	0.313
BC_CHIPZ_H000273	nucleolar protein nop56	0.002	0	0	0	0	105	0.216	0.535	0.731	0.797	0.754	0.607	4	0.618
BC_CHIPZ_H000878	---NA---	0.002	0	0	0	0	45	0.868	0.468	0.722	0.09	0.087	0.447	-3	unknown
BC_CHIPZ_H001829	hypothetical protein	0	0	0	0	0	168	0.41	0.156	0.737	0.049	0.079	0.286	-4	0.224
BC_CHIPZ_H001870	hypothetical protein, conserved	0.001	0	4	122	240	347	0.605	0.187	0.732	0.031	0.048	0.321	-3	0.64
BC_CHIPZ_H000690	---NA---	0.027	0	0	0	0	65	0.192	0.147	0.696	0.1	0.132	0.253	-4	0.563
BC_CHIPZ_H001681	---NA---	0.378	0	0	0	0	78	0.241	0.133	0.737	0.794	0.74	0.529	3	0.777
BC_CHIPZ_H003373	---NA---	0.991	19	0	0	0	384	0.916	0.744	0.712	0.953	0.936	0.852	5	0.751
BC_CHIPZ_H003349	eukaryotic translation initiation factor 3 subunit	0.001	0	0	0	0	534	0.19	0.72	0.736	0.082	0.097	0.365	-3	0.702
BC_CHIPZ_H001480	unnamed protein product	0.007	0	0	0	0	169	0.005	0.129	0.529	0.74	0.748	0.43	3	0.183
BC_CHIPZ_H002783	39s ribosomal protein mitochondrial	0.002	0	0	0	0	81	0.097	0.673	0.653	0.059	0.051	0.307	-3	0.515
BC_CHIPZ_H002321	hypothetical protein, conserved	0.001	0	0	0	0	72	0.262	0.481	0.716	0.053	0.026	0.308	-4	0.623
BC_CHIPZ_H002317	hypothetical protein, conserved	0.215	0	6	10	208	281	0.753	0.728	0.728	0.831	0.482	0.704	4	0.148
BC_CHIPZ_H002803	phosphoenolpyruvate carboxylase	0.001	0	0	0	0	317	0.794	0.559	0.639	0.553	0.218	0.553	4	0.169
BC_CHIPZ_H000932	secreted antigen 1	0.001	0	0	0	0	365	0.285	0.104	0.72	0.079	0.081	0.254	-4	0.611
BC_CHIPZ_H003295	telomere elongation protein	0.001	0	0	0	0	192	0.679	0.78	0.735	0.116	0.169	0.496	3	0.257
BC_CHIPZ_H001066	---NA---	0.237	0	1	7	26	50	0.244	0.474	0.747	0.096	0.115	0.335	-4	unknown
BC_CHIPZ_H000776	anonymous antigen-7 like protein	0	0	0	0	0	456	0.428	0.749	0.736	0.027	0.026	0.393	-3	0.251
BC_CHIPZ_H003268	hypothetical protein	0.014	0	10	13	824	1015	0.468	0.16	0.715	0.067	0.132	0.308	-4	0.627
BC_CHIPZ_H000347	hypothetical protein, conserved	0.001	0	0	0	0	373	0.021	0.139	0.662	0.94	0.846	0.522	3	0.231
BC_CHIPZ_H002881	pa14 domain-containing protein	0.001	0	0	0	0	72	0.048	0.12	0.752	0.049	0.066	0.207	-4	0.346
BC_CHIPZ_H002117	pbs lyase heat-like repeat domain containing protein	0	0	0	0	0	74	0.294	0.593	0.731	0.052	0.042	0.342	-3	0.789
BC_CHIPZ_H002418	bis(5 -adenosyl)-triphosphatase	0.004	0	0	0	0	342	0.093	0.085	0.281	0.062	0.077	0.12	-5	0.317
BC_CHIPZ_H000899	hypothetical protein, conserved	0.015	0	0	0	0	371	0.073	0.039	0.695	0.817	0.767	0.478	3	0.817
BC_CHIPZ_H001335	---NA---	0.004	0	0	0	0	155	0.853	0.789	0.594	0.152	0.184	0.514	3	0.285
BC_CHIPZ_H001593	riboflavin kinase	0.059	0	0	0	0	277	0.232	0.768	0.687	0.114	0.138	0.388	-3	0.297
BC_CHIPZ_H001202	conserved plasmodium protein	0.001	0	1	62	84	132	0.767	0.628	0.755	0.077	0.068	0.459	3	0.857
BC_CHIPZ_H000287	hypothetical protein	0.002	0	0	0	0	140	0.625	0.822	0.743	0.08	0.1	0.474	3	0.535
BC_CHIPZ_H002431	hypothetical protein	0.001	0	0	0	0	290	0.56	0.343	0.766	0.119	0.11	0.38	-3	0.385
BC_CHIPZ_H001429	hypothetical protein, conserved	0.001	0	0	0	0	617	0.562	0.854	0.665	0.213	0.15	0.489	3	0.355
BC_CHIPZ_H002339	protoheme ix farnesyltransferase	0.018	0	1	60	82	101	0.384	0.279	0.737	0.015	0.012	0.285	-4	0.932
BC_CHIPZ_H003358	50s ribosomal protein l3	0.001	0	0	0	0	350	0.296	0.204	0.365	0.914	0.837	0.523	-3	0.181
BC_CHIPZ_H000768	hypothetical protein, conserved	0.003	0	0	0	0	382	0.741	0.808	0.674	0.482	0.751	0.691	4	0.234
BC_CHIPZ_H003022	hypothetical protein, conserved	0.002	0	0	0	0	74	0.772	0.869	0.753	0.089	0.097	0.516	3	0.433
BC_CHIPZ_H000371	hypothetical protein BEWA_026280	0	0	0	0	0	180	0.173	0.12	0.763	0.047	0.052	0.231	-4	0.863
BC_CHIPZ_H000218	methylosome subunit picln	0.002	0	0	0	0	50	0.101	0.162	0.397	0.019	0.017	0.139	-5	unknown
BC_CHIPZ_H000727	hypothetical protein, conserved	0.001	0	0	0	0	1725	0.375	0.067	0.673	0.063	0.092	0.254	-4	0.863
BC_CHIPZ_H002382	dead (asp-glu-ala-asp) box polypeptide ddx3x	0.002	0	0	0	0	556	0.184	0.247	0.71	0.745	0.752	0.528	3	0.24
BC_CHIPZ_H002863	dna rna-binding protein	0.001	0	0	0	0	335	0.427	0.706	0.669	0.058	0.081	0.388	-3	0.189
BC_CHIPZ_H000033	---NA---	0.165	0	0	0	0	120	0.256	0.1	0.712	0.841	0.729	0.528	3	0.54
BC_CHIPZ_H002741	---NA---	0.01	0	0	0	0	70	0.909	0.837	0.637	0.049	0.053	0.497	3	0.389
BC_CHIPZ_H001024	---NA---	0.001	0	1	146	168	500	0.161	0.107	0.692	0.033	0.076	0.214	-4	0.291
BC_CHIPZ_H001093	---NA---	0.094	0	1	29	51	86	0.408	0.62	0.235	0.17	0.161	0.319	-4	0.232
BC_CHIPZ_H003297	5-methylcytosine rrna methyltransferase nsun4	0.001	0	0	0	0	181	0.318	0.301	0.741	0.057	0.079	0.299	-4	0.271
BC_CHIPZ_H002819	activated protein kinase c receptor	0.005	0	0	0	0	198	0.503	0.635	0.723	0.607	0.402	0.574	4	0.132
BC_CHIPZ_H002329	---NA---	0.018	0	0	0	0	51	0.639	0.76	0.697	0.09	0.041	0.445	3	unknown
BC_CHIPZ_H002638	---NA---	0.001	0	0	0	0	1210	0.689	0.4	0.512	0.769	0.741	0.622	4	0.285
BC_CHIPZ_H001892	rab gdp-dissociation inhibitor	0.001	0	0	0	0	471	0.509	0.687	0.671	0.791	0.826	0.697	5	0.241
BC_CHIPZ_H000656	hypothetical protein, conserved	0.001	0	0	0	0	478	0.368	0.099	0.542	0.718	0.788	0.503	3	0.385
BC_CHIPZ_H002640	TelA-like protein	0.001	0	0	0	0	624	0.306	0.335	0.743	0.064	0.105	0.311	-4	0.753
BC_CHIPZ_H000780	hypothetical protein BBBOND_0100150	0	0	0	0	0	99	0.274	0.158	0.682	0.022	0.088	0.245	-4	0.38
BC_CHIPZ_H000164	---NA---	0.006	0	1	109	131	145	0.051	0.146	0.67	0.151	0.186	0.241	-4	0.612
BC_CHIPZ_H003093	hypothetical protein, conserved	0.002	0	0	0	0	195	0.215	0.252	0.721	0.031	0.093	0.262	-4	0.294
BC_CHIPZ_H000066	---NA---	0.001	0	0	0	0	101	0.763	0.265	0.704	0.024	0.053	0.362	-3	0.781
BC_CHIPZ_H002550	tetratricopeptide repeat domain containing	0.001	0	0	0	0	200	0.16	0.103	0.577	0.394	0.372	0.321	-4	0.694
BC_CHIPZ_H002827	1-phosphatidylinositol 4-kinase	0	0	0	0	0	721	0.327	0.472	0.532	0.063	0.068	0.292	-4	0.688
BC_CHIPZ_H003171	atp-dependent rna helicase	0.002	0	0	0	0	615	0.201	0.087	0.714	0.058	0.087	0.229	-4	0.266
BC_CHIPZ_H000184	---NA---	0.002	0	1	10	32	190	0.046	0.03	0.604	0.815	0.86	0.471	3	0.227
BC_CHIPZ_H001940	---NA---	0.001	0	0	0	0	222	0.47	0.155	0.696	0.087	0.147	0.311	-4	0.136
BC_CHIPZ_H002871	protein transport protein	0.002	0	0	0	0	858	0	0.117	0.719	0.099	0.139	0.215	-4	0.367
BC_CHIPZ_H000823	ribosome binding protein-	0.002	0	0	0	0	2321	0.073	0.119	0.741	0.054	0.077	0.213	-4	0.869
BC_CHIPZ_H003234	dna polymerase delta catalytic subunit	0.004	0	1	319	341	371	0.604	0.161	0.726	0.096	0.108	0.339	-3	0.328
BC_CHIPZ_H002571	hypothetical protein, conserved	0.001	0	1	374	391	392	0.148	0.073	0.701	0.027	0.046	0.199	-4	0.844
BC_CHIPZ_H000139	---NA---	0.003	0	0	0	0	125	0.779	0.875	0.738	0.126	0.19	0.542	3	0.252
BC_CHIPZ_H001943	---NA---	0.003	0	0	0	0	248	0.728	0.109	0.653	0.201	0.217	0.382	-3	0.205
BC_CHIPZ_H001629	atpase aaa	0.001	0	0	0	0	681	0.644	0.859	0.745	0.301	0.252	0.56	3	0.537
BC_CHIPZ_H000559	hypothetical protein	0.002	0	0	0	0	112	0.459	0.499	0.232	0.036	0.036	0.252	-5	0.198
BC_CHIPZ_H000777	hypothetical protein BBBOND_0210930	0.004	0	0	0	0	91	0.183	0.068	0.73	0.092	0.133	0.241	-4	0.297
BC_CHIPZ_H000554	hypothetical protein, conserved	0.108	0	0	0	0	291	0.294	0.256	0.625	0.795	0.598	0.514	3	0.531
BC_CHIPZ_H000310	molecular chaperone	0.002	0	0	0	0	291	0.624	0.256	0.725	0.044	0.052	0.34	-3	0.182
BC_CHIPZ_H002977	serine threonine protein kinase	0.001	0	0	0	0	366	0.506	0.729	0.647	0.074	0.071	0.405	3	0.597
BC_CHIPZ_H002271	small gtp-binding protein sar1	0.004	0	0	0	0	216	0.739	0.718	0.727	0.799	0.815	0.76	5	0.306
BC_CHIPZ_H002420	triose or hexose phosphate phosphate	0.217	0	0	0	0	215	0.566	0.721	0.691	0.883	0.907	0.754	5	0.244
BC_CHIPZ_H001749	hypothetical protein BBBOND_0313260	0.001	0	0	0	0	191	0.019	0.155	0.715	0.54	0.148	0.315	-3	0.755
BC_CHIPZ_H000384	hypothetical protein, conserved	0.001	0	0	0	0	410	0.589	0.213	0.702	0.045	0.102	0.33	-3	0.252
BC_CHIPZ_H000422	---NA---	0	0	0	0	0	83	0.352	0.323	0.744	0.036	0.049	0.301	-4	0.507
BC_CHIPZ_H002156	dna replication licensing factor	0.001	0	0	0	0	657	0.292	0.163	0.519	0.813	0.773	0.512	3	0.454
BC_CHIPZ_H000357	myristoyl- :protein n- n-terminal domain containing protein	0	0	0	0	0	138	0.048	0.12	0.758	0.06	0.047	0.207	-4	0.186
BC_CHIPZ_H001720	rap domain-containing protein	0.001	0	0	0	0	421	0.449	0.081	0.399	0.83	0.798	0.511	-3	0.335
BC_CHIPZ_H000912	reverse-transcriptase domain containing	0.001	0	0	0	0	131	0.662	0.919	0.731	0.078	0.06	0.49	3	0.157
BC_CHIPZ_H000650	ubiquitin carboxyl-terminal	0.457	0	0	0	0	134	0.89	0.867	0.672	0.806	0.156	0.678	4	0.429
BC_CHIPZ_H001967	vacuolar protein sorting-associated protein domain containing	0.004	0	0	0	0	206	0.6	0.877	0.616	0.931	0.718	0.748	5	0.199
BC_CHIPZ_H002792	zinc finger cdgsh type protein	0.001	0	1	90	112	119	0.143	0.116	0.71	0.056	0.038	0.213	-4	0.736
BC_CHIPZ_H002111	ap-1 complex subunit	0.025	0	0	0	0	492	0.803	0.642	0.437	0.828	0.833	0.709	4	0.146
BC_CHIPZ_H001284	flavoprotein domain containing	0	0	0	0	0	93	0.309	0.804	0.735	0.025	0.025	0.38	-3	0.833
BC_CHIPZ_H002410	hypothetical protein BEWA_012240	0.003	0	0	0	0	152	0.448	0.235	0.746	0.104	0.229	0.352	-4	0.187
BC_CHIPZ_H001338	hypothetical protein BEWA_015340	0.003	0	0	0	0	112	0.26	0.12	0.754	0.035	0.092	0.252	-4	0.636
BC_CHIPZ_H001054	---NA---	0.002	0	0	0	0	91	0.247	0.368	0.712	0.041	0.055	0.285	-4	0.81
BC_CHIPZ_H003393	---NA---	0.011	0	0	0	0	66	0.173	0.144	0.694	0.036	0.063	0.222	-4	0.527
BC_CHIPZ_H000329	---NA---	0.461	0	0	0	0	143	0.858	0.689	0.311	0.873	0.9	0.726	4	0.272
BC_CHIPZ_H002727	6-cysteine protein	0.006	0	0	0	0	355	0.187	0.549	0.688	0.681	0.22	0.465	3	0.186
BC_CHIPZ_H002778	dynamin-like protein	0	0	0	0	0	394	0.571	0.12	0.746	0.081	0.323	0.368	-3	0.789
BC_CHIPZ_H002525	hypothetical protein, conserved	0.001	0	0	0	0	110	0.338	0.249	0.759	0.062	0.114	0.304	-4	0.613
BC_CHIPZ_H002057	---NA---	0.116	0	0	0	0	49	0.685	0.835	0.626	0.147	0.091	0.477	3	unknown
BC_CHIPZ_H000050	splicing factor 3b subunit 1	0.001	0	0	0	0	1005	0.699	0.628	0.746	0.064	0.105	0.448	3	0.788
BC_CHIPZ_H000176	trna-specific 2-thiouridylase	0.002	0	0	0	0	83	0.262	0.232	0.756	0.078	0.092	0.284	-4	0.387
BC_CHIPZ_H002594	---NA---	0.005	0	0	0	0	44	0.732	0.578	0.723	0.135	0.103	0.454	3	unknown
BC_CHIPZ_H000112	bromodomain protein	0.002	0	0	0	0	367	0.068	0.166	0.533	0.07	0.089	0.185	-4	0.588
BC_CHIPZ_H002641	guanylyl cyclase	0.002	0	9	29	494	508	0.224	0.188	0.754	0.126	0.67	0.392	-3	0.949
BC_CHIPZ_H001461	hypothetical protein, conserved	0.003	0	0	0	0	442	0.137	0.065	0.397	0.126	0.145	0.174	-5	0.735
BC_CHIPZ_H001769	---NA---	0.017	0	0	0	0	52	0.19	0.077	0.702	0.109	0.669	0.349	-3	unknown
BC_CHIPZ_H001705	ribosomal protein s17	0.001	0	0	0	0	105	0.745	0.902	0.687	0.119	0.064	0.503	3	0.266
BC_CHIPZ_H002026	40s ribosomal protein s23	0.019	0	0	0	0	97	0.279	0.187	0.721	0.125	0.174	0.297	-4	0.257
BC_CHIPZ_H000610	---NA---	0.005	0	1	15	34	75	0.162	0.133	0.742	0.039	0.059	0.227	-4	0.478
BC_CHIPZ_H002337	---NA---	0.002	0	0	0	0	54	0.223	0.194	0.738	0.049	0.073	0.255	-4	unknown
BC_CHIPZ_H002695	proliferating cell nuclear antigen	0.001	0	0	0	0	176	0.205	0.137	0.613	0.06	0.093	0.222	-4	0.255
BC_CHIPZ_H000746	tubulin alpha	0.01	0	0	0	0	187	0.947	0.601	0.644	0.771	0.516	0.696	5	0.551
BC_CHIPZ_H000073	hypothetical protein	0	0	0	0	0	115	0.573	0.13	0.746	0.039	0.103	0.318	-3	0.404
BC_CHIPZ_H001175	hypothetical protein	0.017	0	0	0	0	264	0.299	0.307	0.753	0.169	0.163	0.338	-4	0.756
BC_CHIPZ_H002961	mitochondrial inner membrane translocase subunit	0.001	0	0	0	0	149	0.613	0.208	0.747	0.017	0.068	0.331	-3	0.782
BC_CHIPZ_H000862	amine transporter	0	0	8	26	464	509	0.448	0.29	0.745	0.024	0.064	0.314	-4	0.916
BC_CHIPZ_H001034	e3 ubiquitin-protein ligase rnf4 isoform x1	0.001	0	0	0	0	519	0.289	0.881	0.615	0.095	0.061	0.388	-3	0.099
BC_CHIPZ_H002080	---NA---	0.015	0	0	0	0	99	0.563	0.741	0.697	0.264	0.148	0.483	3	0.255
BC_CHIPZ_H002589	---NA---	0.002	0	0	0	0	50	0.035	0.036	0.595	0.079	0.133	0.176	-4	unknown
BC_CHIPZ_H002874	cytochrome c oxidase subunit	0.01	0	1	217	239	271	0.101	0.582	0.701	0.849	0.336	0.514	3	0.169
BC_CHIPZ_H002639	hypothetical protein, conserved	0.003	0	0	0	0	258	0.004	0.213	0.565	0.1	0.127	0.202	-4	0.117
BC_CHIPZ_H000543	---NA---	0.188	0	0	0	0	59	0.12	0.185	0.734	0.394	0.739	0.434	-3	unknown
BC_CHIPZ_H002678	50s ribosomal protein	0.996	18	0	0	0	220	0.208	0.268	0.243	0.851	0.863	0.487	-3	0.38
BC_CHIPZ_H000563	60s ribosome subunit biogenesis protein	0.008	0	0	0	0	125	0.633	0.395	0.689	0.152	0.194	0.413	-3	0.222
BC_CHIPZ_H003312	exosome complex exonuclease	0.002	0	0	0	0	100	0.64	0.877	0.608	0.063	0.077	0.453	3	0.217
BC_CHIPZ_H001839	hypothetical protein, conserved	0.001	0	0	0	0	289	0.803	0.498	0.715	0.177	0.155	0.47	-3	0.11
BC_CHIPZ_H002486	---NA---	0.004	0	0	0	0	60	0.619	0.097	0.28	0.146	0.069	0.242	-4	unknown
BC_CHIPZ_H002500	o-sialoglycoprotein endopeptidase	0.001	0	0	0	0	149	0.443	0.137	0.734	0.063	0.102	0.296	-4	0.318
BC_CHIPZ_H003222	dead-box helicase-like protein	0.001	0	0	0	0	615	0.56	0.914	0.742	0.637	0.333	0.637	4	0.329
BC_CHIPZ_H001799	eukaryotic translation initiation factor subunit	0.003	0	0	0	0	142	0.791	0.707	0.575	0.876	0.867	0.763	5	0.149
BC_CHIPZ_H001900	nudix hydrolase	0.004	0	0	0	0	566	0.558	0.376	0.72	0.157	0.194	0.401	-3	0.232
BC_CHIPZ_H001733	prp31- -u4 snrna complex family protein	0.001	0	0	0	0	118	0.309	0.208	0.654	0.054	0.081	0.261	-4	0.361
BC_CHIPZ_H001028	hypothetical protein, conserved	0.723	15	0	0	0	1364	0.116	0.087	0.557	0.823	0.847	0.486	3	0.933
BC_CHIPZ_H001157	hypothetical protein, conserved	0.728	18	0	0	0	153	0.818	0.751	0.665	0.878	0.838	0.79	5	0.318
BC_CHIPZ_H000180	lccl domain containing	0.001	0	0	0	0	254	0.514	0.851	0.724	0.071	0.05	0.442	3	0.222
BC_CHIPZ_H003205	---NA---	0.069	0	0	0	0	50	0.281	0.898	0.498	0.04	0.07	0.357	-4	unknown
BC_CHIPZ_H003072	-phosphatidylinositol transfer protein 1	0	0	0	0	0	225	0.261	0.583	0.736	0.055	0.092	0.345	-3	0.099
BC_CHIPZ_H002159	3'5' -cyclic nucleotide phosphodiesterase domain-containing protein	0.001	0	0	0	0	747	0.473	0.259	0.669	0.865	0.889	0.631	3	0.63
BC_CHIPZ_H001688	---NA---	0.001	0	0	0	0	118	0.113	0.12	0.752	0.058	0.05	0.219	-4	0.539
BC_CHIPZ_H003275	elongation factor p	0.347	0	0	0	0	419	0.524	0.284	0.671	0.136	0.157	0.354	-3	0.177
BC_CHIPZ_H001014	---NA---	0.002	0	0	0	0	102	0.68	0.124	0.736	0.031	0.048	0.324	-3	0.187
BC_CHIPZ_H000598	ribosomal protein l2	0.002	0	0	0	0	182	0.112	0.424	0.72	0.089	0.167	0.302	-4	0.364
BC_CHIPZ_H000048	translation initiation factor if-	0.025	0	0	0	0	626	0.21	0.235	0.392	0.632	0.231	0.34	-4	0.148
BC_CHIPZ_H000665	ubiquitin carboxyl-terminal hydrolase	0.001	0	0	0	0	459	0.088	0.389	0.557	0.29	0.175	0.3	-4	0.127
BC_CHIPZ_H000642	atp-dependent dna family protein	0.031	0	1	13	35	341	0.202	0.104	0.732	0.699	0.362	0.42	-3	0.126
BC_CHIPZ_H002837	hypothetical protein BBBOND_0202860	0.004	0	0	0	0	191	0.545	0.852	0.729	0.127	0.105	0.472	3	0.261
BC_CHIPZ_H001597	phosphoenolpyruvate carboxykinase	0.002	0	0	0	0	100	0.094	0.218	0.722	0.079	0.056	0.234	-4	0.129
BC_CHIPZ_H000151	hypothetical protein	0.001	0	0	0	0	262	0.048	0.12	0.758	0.041	0.035	0.2	-4	0.366
BC_CHIPZ_H000421	hypothetical protein, conserved	0	0	0	0	0	667	0.161	0.12	0.7	0.609	0.206	0.359	-3	0.39
BC_CHIPZ_H000491	hypothetical protein, conserved	0	0	0	0	0	667	0.161	0.12	0.7	0.609	0.206	0.359	-3	0.39
BC_CHIPZ_H001728	mannose-6-phosphate isomerase	0.09	0	0	0	0	309	0.615	0.094	0.721	0.146	0.161	0.347	-3	0.328
BC_CHIPZ_H002207	hypothetical protein, conserved	0.778	15	0	0	0	197	0.469	0.11	0.377	0.851	0.845	0.53	-3	0.286
BC_CHIPZ_H002709	hypothetical protein, conserved	0.005	0	0	0	0	1184	0.105	0.647	0.745	0.587	0.814	0.58	4	0.636
BC_CHIPZ_H001085	---NA---	0.003	0	0	0	0	201	0.685	0.276	0.683	0.131	0.152	0.385	-3	0.604
BC_CHIPZ_H000294	rna polymerase rpc34 subunit containing protein	0.023	0	0	0	0	122	0.144	0.164	0.26	0.711	0.752	0.406	-3	0.192
BC_CHIPZ_H001788	wd g-beta repeat containing protein	0.009	0	0	0	0	393	0.296	0.835	0.408	0.195	0.592	0.465	-3	0.154
BC_CHIPZ_H001748	16s rrna methyltransferase	0.001	0	0	0	0	235	0.692	0.695	0.477	0.146	0.196	0.441	-3	0.333
BC_CHIPZ_H001092	---NA---	0.04	0	0	0	0	482	0.273	0.799	0.502	0.909	0.797	0.656	4	0.279
BC_CHIPZ_H000841	nad(+) nadh kinase domain-containing protein	0	0	0	0	0	338	0.227	0.555	0.748	0.076	0.109	0.343	-3	0.118
BC_CHIPZ_H000767	peptidyl-prolyl cis-trans isomerase e	0.001	0	0	0	0	115	0.946	0.809	0.76	0.036	0.052	0.521	3	0.816
BC_CHIPZ_H002164	membrane hypothetical	0.987	21	4	216	349	379	0.223	0.366	0.501	0.955	0.931	0.595	3	0.659
BC_CHIPZ_H001116	---NA---	0.003	0	0	0	0	122	0.468	0.369	0.691	0.092	0.072	0.338	-4	0.271
BC_CHIPZ_H001866	ribosomal protein l9	0.001	0	0	0	0	97	0.624	0.344	0.723	0.094	0.15	0.387	-3	0.15
BC_CHIPZ_H001791	atp-binding domain-containing protein 4	0.003	0	0	0	0	246	0.768	0.801	0.727	0.8	0.779	0.775	5	0.407
BC_CHIPZ_H000160	exosome complex component rrp43	0.001	0	0	0	0	362	0.393	0.205	0.723	0.08	0.146	0.309	-4	0.633
BC_CHIPZ_H001312	hypothetical protein, conserved	0.001	0	0	0	0	630	0.143	0.73	0.595	0.689	0.094	0.45	3	0.384
BC_CHIPZ_H000854	---NA---	0.002	0	0	0	0	138	0.028	0.015	0.718	0.048	0.097	0.181	-4	0.209
BC_CHIPZ_H000985	---NA---	0.001	0	0	0	0	121	0.616	0.079	0.667	0.045	0.05	0.291	-3	0.153
BC_CHIPZ_H002587	---NA---	0.019	0	0	0	0	53	0.075	0.041	0.262	0.051	0.039	0.094	-5	unknown
BC_CHIPZ_H001753	dihydroorotase	0.002	0	0	0	0	395	0.047	0.755	0.427	0.77	0.228	0.445	-3	0.315
BC_CHIPZ_H000607	---NA---	0.32	0	1	402	424	480	0.225	0.072	0.49	0.97	0.932	0.538	-3	0.274
BC_CHIPZ_H000692	---NA---	0.013	0	1	40	62	64	0.066	0.092	0.243	0.075	0.051	0.105	-5	0.53
BC_CHIPZ_H001180	---NA---	0.001	0	0	0	0	70	0.618	0.863	0.282	0.052	0.087	0.38	-3	0.331
BC_CHIPZ_H003434	---NA---	0.003	0	0	0	0	79	0.141	0.185	0.748	0.116	0.114	0.261	-4	0.514
BC_CHIPZ_H002656	pre-mrna-splicing factor related protein	0.001	0	0	0	0	245	0.096	0.14	0.706	0.706	0.279	0.385	-3	0.127
BC_CHIPZ_H000437	hypothetical protein BBBOND_0101810	0.026	0	2	10	51	75	0.091	0.05	0.616	0.019	0.04	0.163	-4	0.698
BC_CHIPZ_H000452	hypothetical protein BBBOND_0101810	0.026	0	2	10	51	75	0.091	0.05	0.616	0.019	0.04	0.163	-4	0.698
BC_CHIPZ_H002719	hypothetical protein BBBOND_0103740	0.001	0	0	0	0	124	0.615	0.174	0.686	0.057	0.051	0.317	-3	0.496
BC_CHIPZ_H002806	importin-beta n-terminal domain-containing protein	0.002	0	0	0	0	250	0.038	0.107	0.661	0.751	0.355	0.382	-3	0.544
BC_CHIPZ_H002095	---NA---	0	0	0	0	0	119	0.365	0.558	0.683	0.075	0.064	0.349	-3	0.44
BC_CHIPZ_H001950	tetratricopeptide repeat-containing protein	0.011	0	0	0	0	263	0.45	0.61	0.724	0.178	0.305	0.453	-3	0.799
BC_CHIPZ_H002915	40s ribosomal protein	0.013	0	0	0	0	142	0.744	0.734	0.582	0.596	0.665	0.664	5	0.294
BC_CHIPZ_H002821	cyclin2 related protein	0.002	0	0	0	0	440	0.481	0.131	0.716	0.043	0.092	0.293	-4	0.285
BC_CHIPZ_H002936	---NA---	0.001	0	0	0	0	233	0.294	0.741	0.692	0.056	0.073	0.371	-3	0.236
BC_CHIPZ_H000837	cyclophilin	0.002	0	0	0	0	168	0.865	0.779	0.584	0.133	0.211	0.514	3	0.186
BC_CHIPZ_H002338	family protein	0.819	22	1	7	26	65	0.771	0.671	0.378	0.134	0.436	0.478	-3	0.436
BC_CHIPZ_H001573	hypothetical protein	0.002	0	0	0	0	118	0.443	0.874	0.556	0.353	0.13	0.471	-3	0.389
BC_CHIPZ_H003001	lsm domain containing protein	0.005	0	0	0	0	90	0.336	0.642	0.352	0.314	0.822	0.493	-3	0.288
BC_CHIPZ_H000960	---NA---	0.001	0	0	0	0	233	0.618	0.856	0.752	0.189	0.125	0.508	3	0.219
BC_CHIPZ_H003465	ufm1-protein ligase 1 homolog	0.001	0	0	0	0	646	0.506	0.762	0.753	0.049	0.072	0.428	3	0.683
BC_CHIPZ_H001289	calcium-dependent protein kinase cdpk2b	0.002	0	0	0	0	127	0.498	0.175	0.68	0.131	0.175	0.332	-4	0.499
BC_CHIPZ_H002250	hypothetical protein, conserved	0.133	0	0	0	0	1085	0.119	0.108	0.67	0.822	0.863	0.516	3	0.246
BC_CHIPZ_H000228	---NA---	0.001	0	0	0	0	57	0.385	0.571	0.639	0.494	0.181	0.454	-3	unknown
BC_CHIPZ_H001138	protein phosphatase family protein	0.001	0	0	0	0	803	0.633	0.262	0.356	0.649	0.612	0.502	3	0.257
BC_CHIPZ_H003443	wd g-beta repeat domain containing protein	0.001	0	0	0	0	199	0.373	0.882	0.718	0.068	0.075	0.423	-3	0.263
BC_CHIPZ_H000056	conserved plasmodium protein	0.001	0	0	0	0	231	0.088	0.118	0.734	0.084	0.113	0.227	-4	0.895
BC_CHIPZ_H002511	40s ribosomal protein	0.001	0	0	0	0	246	0.194	0.21	0.594	0.079	0.042	0.224	-4	0.466
BC_CHIPZ_H001830	eukaryotic membrane	0.02	0	1	13	35	684	0.082	0.039	0.696	0.277	0.754	0.37	-3	0.634
BC_CHIPZ_H002016	hypothetical protein, conserved	0.001	0	0	0	0	295	0.055	0.084	0.705	0.056	0.077	0.195	-4	0.766
BC_CHIPZ_H002123	---NA---	0.001	0	0	0	0	68	0.074	0.028	0.662	0.111	0.125	0.2	-4	0.434
BC_CHIPZ_H002136	---NA---	0.044	0	1	7	29	73	0.9	0.931	0.451	0.122	0.116	0.504	-3	0.53
BC_CHIPZ_H002415	u6 snrna-associated sm-like protein	0.002	0	0	0	0	179	0.504	0.806	0.588	0.157	0.184	0.448	3	0.373
BC_CHIPZ_H003351	hypothetical protein, conserved	0.001	0	0	0	0	75	0.754	0.407	0.753	0.082	0.109	0.421	-3	0.367
BC_CHIPZ_H001297	---NA---	0.002	0	0	0	0	44	0.059	0.337	0.721	0.038	0.032	0.237	-4	unknown
BC_CHIPZ_H003419	double c2-like domain-containing	0.001	0	0	0	0	1751	0.049	0.116	0.553	0.686	0.317	0.344	-3	0.282
BC_CHIPZ_H001517	hypothetical protein, conserved	0.001	0	1	1580	1602	1642	0.012	0.192	0.701	0.024	0.104	0.207	-4	0.705
BC_CHIPZ_H001331	---NA---	0.001	0	0	0	0	110	0.491	0.504	0.441	0.064	0.081	0.316	-4	0.33
BC_CHIPZ_H002485	---NA---	0.003	0	0	0	0	64	0.453	0.276	0.728	0.03	0.034	0.304	-4	0.495
BC_CHIPZ_H001470	tgf beta receptor associated-like partial	0.007	0	0	0	0	611	0.377	0.51	0.738	0.128	0.142	0.379	-3	0.289
BC_CHIPZ_H002446	major facilitator superfamily mfs-1 protein	0.015	0	8	48	389	461	0.289	0.578	0.31	0.686	0.148	0.402	-3	0.786
BC_CHIPZ_H003363	rad9 protein	0.004	0	0	0	0	294	0.761	0.453	0.689	0.184	0.641	0.546	3	0.109
BC_CHIPZ_H002598	---NA---	0.001	0	0	0	0	62	0.101	0.161	0.488	0.029	0.054	0.167	-5	0.529
BC_CHIPZ_H000194	topoisomerase-related nucleotidyltransferase	0	0	2	289	341	531	0.268	0.636	0.715	0.049	0.083	0.35	-3	0.595
BC_CHIPZ_H001523	hypothetical protein BBBOND_0308820	0.002	0	0	0	0	758	0.264	0.178	0.74	0.118	0.212	0.302	-4	0.601
BC_CHIPZ_H001389	-probable exosome complex exonuclease 1	0.002	0	0	0	0	271	0.367	0.394	0.743	0.063	0.119	0.337	-4	0.215
BC_CHIPZ_H001030	amp-binding enzyme	0	0	0	0	0	691	0.065	0.113	0.521	0.113	0.1	0.182	-4	0.209
BC_CHIPZ_H000845	cation transporting	0.001	0	0	0	0	325	0.218	0.187	0.718	0.053	0.047	0.245	-4	0.164
BC_CHIPZ_H002320	---NA---	0.004	0	0	0	0	71	0.251	0.193	0.491	0.742	0.857	0.507	-3	0.422
BC_CHIPZ_H000340	hypothetical protein BEWA_026280	0.001	0	1	20	42	188	0.609	0.851	0.765	0.033	0.061	0.464	3	0.871
BC_CHIPZ_H001666	hypothetical protein, conserved	0.001	0	0	0	0	596	0.109	0.069	0.629	0.546	0.743	0.419	3	0.21
BC_CHIPZ_H001578	lem3 cdc50 family protein	0	0	1	118	140	284	0.448	0.133	0.751	0.048	0.092	0.294	-4	0.181
BC_CHIPZ_H003410	snf7 family protein	0	0	0	0	0	138	0.186	0.187	0.745	0.037	0.032	0.237	-4	0.654
BC_CHIPZ_H001885	er lumen protein retaining receptor	0.004	0	3	57	143	166	0.177	0.135	0.679	0.28	0.116	0.277	-4	0.863
BC_CHIPZ_H001920	hypothetical protein, conserved	0.001	0	0	0	0	245	0.681	0.326	0.733	0.145	0.089	0.395	-3	0.852
BC_CHIPZ_H002899	---NA---	0.398	0	0	0	0	71	0.226	0.246	0.457	0.885	0.876	0.538	-3	0.438
BC_CHIPZ_H002830	cyclin2 related protein	0.002	0	0	0	0	269	0.481	0.131	0.713	0.044	0.083	0.29	-4	0.315
BC_CHIPZ_H000922	---NA---	0.004	0	0	0	0	54	0.26	0.747	0.52	0.06	0.104	0.338	-3	unknown
BC_CHIPZ_H001690	---NA---	0.008	0	0	0	0	68	0.11	0.097	0.623	0.137	0.199	0.233	-4	0.434
BC_CHIPZ_H000059	reverse-transcriptase domain containing	0.001	0	0	0	0	268	0.183	0.185	0.725	0.042	0.099	0.247	-4	0.294
BC_CHIPZ_H002995	branched-chain alpha-keto acid dehydrogenase e1 component beta	0.001	0	0	0	0	348	0.43	0.248	0.747	0.06	0.081	0.313	-4	0.385
BC_CHIPZ_H002286	p36-like protein	0.956	21	1	5	22	197	0.726	0.805	0.243	0.778	0.149	0.54	3	0.219
BC_CHIPZ_H002118	snare	0	0	1	180	197	199	0.196	0.614	0.759	0.036	0.061	0.333	-3	0.828
BC_CHIPZ_H000946	spectrin repeat superfamily extracellular matrix-binding	0	0	0	0	0	1256	0.462	0.567	0.748	0.072	0.071	0.384	-3	0.854
BC_CHIPZ_H003418	wee kinase	0.002	0	0	0	0	439	0.399	0.509	0.712	0.647	0.227	0.499	3	0.226
BC_CHIPZ_H001277	deoxyribonuclease tatdn1 isoform x1	0.015	0	0	0	0	110	0.211	0.237	0.725	0.76	0.872	0.561	3	0.621
BC_CHIPZ_H001820	hypothetical protein	0.851	21	0	0	0	324	0.803	0.632	0.586	0.472	0.392	0.577	3	0.089
BC_CHIPZ_H003138	hypothetical protein, conserved	0.001	0	0	0	0	95	0.631	0.607	0.688	0.078	0.094	0.42	3	0.612
BC_CHIPZ_H000217	---NA---	0.003	0	0	0	0	70	0.266	0.121	0.751	0.049	0.088	0.255	-4	0.462
BC_CHIPZ_H000257	---NA---	0.004	0	0	0	0	95	0.47	0.272	0.48	0.165	0.328	0.343	-5	0.43
BC_CHIPZ_H000694	---NA---	0.007	0	0	0	0	64	0.069	0.133	0.752	0.057	0.038	0.21	-4	0.502
BC_CHIPZ_H001612	---NA---	0.007	0	0	0	0	53	0.331	0.151	0.703	0.051	0.048	0.257	-4	unknown
BC_CHIPZ_H000051	tubulin-folding cofactor c	0.003	0	0	0	0	244	0.564	0.519	0.592	0.769	0.156	0.52	4	0.262
BC_CHIPZ_H003121	udp-n-acetylglucosamine--dolichyl-phosphate n-acetylglucosaminephosphotransferase-like	0.304	0	5	20	178	193	0.093	0.149	0.745	0.036	0.077	0.22	-4	0.72
BC_CHIPZ_H000916	wd g-beta repeat containing protein	0.001	0	0	0	0	172	0.211	0.569	0.729	0.04	0.021	0.314	-3	0.233
BC_CHIPZ_H000481	corepressor complex crc230	0.001	0	0	0	0	690	0.386	0.537	0.717	0.241	0.157	0.408	-3	0.254
BC_CHIPZ_H001077	hypothetical protein, conserved, partial	0.001	0	0	0	0	693	0.577	0.437	0.734	0.061	0.14	0.39	-3	0.727
BC_CHIPZ_H003464	---NA---	0.001	0	2	59	103	105	0.431	0.119	0.673	0.061	0.055	0.268	-4	0.923
BC_CHIPZ_H001838	hypothetical protein, conserved	0.001	0	0	0	0	501	0.245	0.433	0.748	0.045	0.075	0.309	-4	0.429
BC_CHIPZ_H001637	---NA---	0.001	0	0	0	0	161	0.549	0.215	0.742	0.072	0.099	0.335	-3	0.554
BC_CHIPZ_H001767	---NA---	0.015	0	0	0	0	72	0.597	0.398	0.689	0.146	0.133	0.393	-3	0.435
BC_CHIPZ_H001945	---NA---	0.001	0	0	0	0	307	0.341	0.777	0.761	0.111	0.421	0.482	-3	0.787
BC_CHIPZ_H000137	regulator of telomere elongation helicase	0.001	0	0	0	0	89	0.496	0.36	0.74	0.056	0.082	0.347	-4	0.818
BC_CHIPZ_H000455	60s ribosomal protein	0.002	0	0	0	0	186	0.799	0.711	0.738	0.029	0.057	0.467	3	0.275
BC_CHIPZ_H000038	chromatin assembly factor 1 subunit b	0.006	0	0	0	0	679	0.421	0.333	0.727	0.292	0.257	0.406	-4	0.124
BC_CHIPZ_H001983	cyclin-dependent kinase 2	0.001	0	0	0	0	264	0.329	0.238	0.317	0.154	0.173	0.242	-5	0.144
BC_CHIPZ_H002130	gram domain-containing protein	0.003	0	0	0	0	1255	0.3	0.149	0.51	0.921	0.922	0.56	3	0.433
BC_CHIPZ_H002144	gram domain-containing protein	0.003	0	0	0	0	1255	0.3	0.149	0.51	0.921	0.922	0.56	3	0.433
BC_CHIPZ_H001084	---NA---	0.419	0	1	2492	2514	2547	0.154	0.296	0.618	0.965	0.897	0.586	3	0.875
BC_CHIPZ_H001153	cpw-wpc domain-containing protein	0.049	0	0	0	0	393	0.663	0.773	0.231	0.884	0.936	0.697	4	0.179
BC_CHIPZ_H000420	---NA---	0	0	0	0	0	66	0.207	0.442	0.732	0.015	0.042	0.288	-4	0.53
BC_CHIPZ_H000954	secreted antigen 1	0.009	0	0	0	0	436	0.475	0.091	0.646	0.214	0.215	0.328	-4	0.602
BC_CHIPZ_H000734	anonymous antigen-7 like protein	0	0	0	0	0	309	0.325	0.367	0.74	0.153	0.152	0.347	-4	0.203
BC_CHIPZ_H002714	hypothetical protein, conserved	0.001	0	0	0	0	371	0.271	0.824	0.761	0.067	0.12	0.409	-3	0.869
BC_CHIPZ_H000306	pre-mrna-processing protein	0	0	0	0	0	912	0.072	0.058	0.422	0.018	0.045	0.123	-5	0.286
BC_CHIPZ_H002278	---NA---	0.006	0	0	0	0	75	0.592	0.793	0.244	0.149	0.122	0.38	-3	0.528
BC_CHIPZ_H002671	ppp4r2	0.002	0	0	0	0	238	0.606	0.296	0.723	0.06	0.132	0.363	-3	0.491
BC_CHIPZ_H000915	atp-binding cassette	0.002	0	0	0	0	307	0.721	0.74	0.752	0.198	0.852	0.653	4	0.292
BC_CHIPZ_H001431	hypothetical protein, conserved	0.002	0	0	0	0	181	0.531	0.121	0.732	0.06	0.133	0.315	-3	0.651
BC_CHIPZ_H002384	---NA---	0.004	0	0	0	0	150	0.181	0.089	0.668	0.823	0.25	0.402	-3	0.132
BC_CHIPZ_H000013	nicalin-1 isoform x2	0.012	0	1	673	695	737	0.194	0.304	0.722	0.197	0.675	0.418	-3	0.269
BC_CHIPZ_H001397	dna topoisomerase 3-beta isoform x1	0.001	0	0	0	0	370	0.234	0.159	0.652	0.712	0.761	0.504	3	0.228
BC_CHIPZ_H000442	zinc finger (ccch type) motif-containing protein	0.001	0	0	0	0	412	0.786	0.595	0.611	0.081	0.115	0.438	3	0.255
BC_CHIPZ_H002340	---NA---	0.003	0	0	0	0	44	0.051	0.053	0.595	0.043	0.039	0.156	-4	unknown
BC_CHIPZ_H002849	---NA---	0.001	0	0	0	0	45	0.417	0.152	0.631	0.043	0.058	0.26	-4	unknown
BC_CHIPZ_H000394	---NA---	0.006	0	0	0	0	114	0.334	0.745	0.68	0.048	0.056	0.373	-3	0.375
BC_CHIPZ_H001869	hypothetical protein, conserved	0.026	0	1	22	40	45	0.079	0.224	0.653	0.032	0.052	0.208	-4	unknown
BC_CHIPZ_H003046	isoleucyl-trna synthetase	0.853	21	0	0	0	1024	0.383	0.496	0.589	0.893	0.916	0.655	3	0.479
BC_CHIPZ_H001329	---NA---	0.001	0	0	0	0	160	0.322	0.443	0.704	0.447	0.137	0.411	-4	0.426
BC_CHIPZ_H001513	---NA---	0.008	0	1	10	32	49	0.538	0.175	0.383	0.111	0.075	0.256	-4	unknown
BC_CHIPZ_H002461	---NA---	0.208	0	0	0	0	53	0.12	0.08	0.247	0.059	0.061	0.113	-5	unknown
BC_CHIPZ_H003276	ser arg-rich splicing	0.002	0	0	0	0	214	0.236	0.395	0.643	0.026	0.068	0.274	-4	0.15
BC_CHIPZ_H000074	u2 small nuclear ribonucleoprotein auxiliary factor	0.001	0	0	0	0	499	0.002	0.327	0.371	0.015	0.051	0.153	-5	0.265
BC_CHIPZ_H002886	cytochrome c oxidase assembly protein	0.005	0	1	105	127	164	0.07	0.068	0.66	0.118	0.158	0.215	-4	0.225
BC_CHIPZ_H003303	hypothetical protein	0.001	0	0	0	0	615	0.255	0.257	0.738	0.037	0.106	0.279	-4	0.836
BC_CHIPZ_H003055	---NA---	0.123	0	0	0	0	106	0.757	0.834	0.42	0.115	0.179	0.461	-3	0.214
BC_CHIPZ_H000981	reverse-transcriptase domain containing	0.001	0	0	0	0	120	0.951	0.927	0.73	0.101	0.061	0.554	3	0.489
BC_CHIPZ_H001173	rna recognition motif domain containing	0.001	0	0	0	0	252	0.244	0.175	0.751	0.065	0.106	0.268	-4	0.347
BC_CHIPZ_H001624	set domain	0.001	0	0	0	0	2110	0.224	0.815	0.694	0.078	0.033	0.369	-3	0.479
BC_CHIPZ_H001508	---NA---	0.014	0	0	0	0	43	0.504	0.68	0.675	0.102	0.116	0.415	3	unknown
BC_CHIPZ_H002335	---NA---	0.003	0	0	0	0	47	0.048	0.12	0.758	0.049	0.023	0.2	-4	unknown
BC_CHIPZ_H003030	brain protein 44-like	0.086	0	0	0	0	312	0.754	0.816	0.522	0.916	0.917	0.785	5	0.928
BC_CHIPZ_H000622	hypothetical protein, conserved	0.001	0	0	0	0	294	0.337	0.191	0.673	0.043	0.065	0.262	-4	0.447
BC_CHIPZ_H002560	hypothetical protein, conserved	0.002	0	0	0	0	560	0.183	0.164	0.742	0.115	0.105	0.262	-4	0.641
BC_CHIPZ_H000872	---NA---	0.057	0	0	0	0	58	0.454	0.915	0.688	0.159	0.338	0.511	-3	unknown
BC_CHIPZ_H003245	nonsense-mediated mrna decay	0.011	0	0	0	0	102	0.669	0.712	0.248	0.799	0.781	0.642	4	0.385
BC_CHIPZ_H003262	arf1-directed gtpase-activating protein	0.13	0	0	0	0	394	0.076	0.067	0.429	0.509	0.262	0.269	-4	0.365
BC_CHIPZ_H000762	cluster assembly scaffold	0.002	0	0	0	0	140	0.89	0.913	0.648	0.16	0.162	0.555	3	0.547
BC_CHIPZ_H003384	conserved protein	0.003	0	0	0	0	240	0.396	0.16	0.708	0.144	0.166	0.315	-4	0.267
BC_CHIPZ_H001347	hypothetical protein	0.003	0	0	0	0	730	0.222	0.09	0.484	0.864	0.849	0.502	-3	0.378
BC_CHIPZ_H001009	proliferating cell nuclear antigen	0.001	0	0	0	0	247	0.688	0.883	0.685	0.078	0.067	0.48	3	0.196
BC_CHIPZ_H002513	hypothetical protein, conserved	0.002	0	0	0	0	115	0.173	0.15	0.673	0.09	0.142	0.246	-4	0.81
BC_CHIPZ_H000542	---NA---	0.006	0	0	0	0	60	0.842	0.772	0.739	0.072	0.133	0.512	3	unknown
BC_CHIPZ_H001693	---NA---	0.004	0	1	128	147	179	0.152	0.656	0.705	0.106	0.137	0.351	-3	0.275
BC_CHIPZ_H001823	nucleoside diphosphate kinase	0.002	0	0	0	0	155	0.814	0.628	0.743	0.057	0.138	0.476	3	0.175
BC_CHIPZ_H002126	pry domain containing protein	0	0	0	0	0	258	0.196	0.691	0.74	0.044	0.036	0.341	-3	0.571
BC_CHIPZ_H002889	fructose- -bisphosphate aldolase	0.001	0	0	0	0	67	0.681	0.478	0.712	0.054	0.083	0.402	-3	0.546
BC_CHIPZ_H002242	glutaredoxin	0.002	0	0	0	0	146	0.257	0.439	0.745	0.202	0.172	0.363	-4	0.159
BC_CHIPZ_H000737	gpn-loop gtpase 2	0.001	0	0	0	0	197	0.087	0.116	0.449	0.641	0.84	0.427	-3	0.657
BC_CHIPZ_H000339	hypothetical protein, conserved	0.005	0	0	0	0	990	0.274	0.169	0.727	0.044	0.075	0.258	-4	0.906
BC_CHIPZ_H003077	-trna wybutosine-synthesizing protein 1 homolog	0.001	0	0	0	0	386	0.249	0.237	0.71	0.042	0.043	0.256	-4	0.263
BC_CHIPZ_H002429	-Uncharacterized protein C19orf29 homolog	0.145	0	4	5	138	168	0.266	0.12	0.748	0.079	0.164	0.275	-4	0.683
BC_CHIPZ_H000362	abc transporter family protein	0.001	0	3	42	217	508	0.291	0.133	0.745	0.114	0.184	0.293	-4	0.49
BC_CHIPZ_H000022	ribosomal protein rpl24e	0.001	0	0	0	0	197	0.437	0.505	0.744	0.052	0.083	0.364	-3	0.494
BC_CHIPZ_H002125	short-chain dehydrogenases reductase family member	0.069	0	0	0	0	273	0.107	0.123	0.71	0.761	0.83	0.506	3	0.545
BC_CHIPZ_H002807	snrnp protein	0.001	0	0	0	0	72	0.611	0.451	0.573	0.057	0.095	0.357	-3	0.408
BC_CHIPZ_H001587	and rnase ii family 3 -5 exoribonuclease	0.001	0	0	0	0	337	0.285	0.2	0.735	0.081	0.073	0.275	-4	0.138
BC_CHIPZ_H000751	hypothetical protein	0.001	0	0	0	0	1068	0.476	0.136	0.637	0.046	0.075	0.274	-4	0.717
BC_CHIPZ_H001171	hypothetical protein BBBOND_0205470	0.001	0	0	0	0	528	0.499	0.222	0.596	0.076	0.09	0.297	-4	0.85
BC_CHIPZ_H000304	hypothetical protein, conserved	0.076	0	0	0	0	459	0.132	0.268	0.462	0.848	0.818	0.506	-3	0.348
BC_CHIPZ_H001628	ipla2-related domain containing	0.007	0	0	0	0	847	0.764	0.815	0.422	0.819	0.779	0.72	4	0.553
BC_CHIPZ_H001080	---NA---	0.001	0	0	0	0	135	0.266	0.187	0.751	0.061	0.073	0.268	-4	0.851
BC_CHIPZ_H000446	probable cleavage and polyadenylation specificity factor subunit 2	0.002	0	0	0	0	1050	0.273	0.891	0.461	0.866	0.875	0.673	3	0.225
BC_CHIPZ_H000623	soluble nsf attachment protein	0.018	0	0	0	0	228	0.449	0.8	0.651	0.786	0.501	0.637	4	0.295
BC_CHIPZ_H001916	cmgc gsk protein kinase	0.004	0	0	0	0	365	0.741	0.776	0.341	0.872	0.681	0.682	4	0.364
BC_CHIPZ_H000847	ribosome-binding protein 1	0.002	0	1	586	608	641	0.098	0.127	0.665	0.915	0.905	0.542	3	0.26
BC_CHIPZ_H002365	atp-dependent clp protease proteolytic protein	0.002	0	0	0	0	405	0.124	0.049	0.52	0.76	0.446	0.38	-3	0.411
BC_CHIPZ_H002689	dnaj domain-containing protein	0.001	0	0	0	0	273	0.569	0.6	0.766	0.04	0.139	0.423	3	0.277
BC_CHIPZ_H003353	ef hand family protein	0.001	0	0	0	0	203	0.261	0.179	0.74	0.116	0.149	0.289	-4	0.175
BC_CHIPZ_H000326	---NA---	0.001	0	0	0	0	117	0.223	0.315	0.725	0.033	0.142	0.288	-4	0.274
BC_CHIPZ_H001213	---NA---	0.015	0	0	0	0	64	0.311	0.171	0.731	0.079	0.088	0.276	-4	0.53
BC_CHIPZ_H001278	---NA---	0	0	0	0	0	104	0.075	0.039	0.639	0.04	0.023	0.163	-4	0.42
BC_CHIPZ_H001325	---NA---	0.002	0	0	0	0	256	0.278	0.614	0.685	0.053	0.08	0.342	-3	0.426
BC_CHIPZ_H001973	---NA---	0.002	0	0	0	0	112	0.25	0.249	0.717	0.049	0.036	0.26	-4	0.222
BC_CHIPZ_H002287	nucleolar protein 10	0.09	0	0	0	0	463	0.273	0.316	0.448	0.152	0.059	0.25	-5	0.166
BC_CHIPZ_H003379	asparagine-rich antigen	0.001	0	0	0	0	345	0.033	0.047	0.332	0.095	0.235	0.148	-5	0.214
BC_CHIPZ_H001956	hypothetical protein	0.003	0	3	13	146	463	0.643	0.883	0.395	0.753	0.755	0.686	4	0.484
[truncated: 2,205 more rows]

## Sheet: canis_rule_based
ID	ProteinName	SignalP	CS_pos	GPI_FPR	GPI_desc	No_of_TMs	First_TM	Last_TM	ProtLen	SS3	SS8	Angles	HSE_u	ASA	Average	Consensus	TM_Warning
[truncated: 133 more rows]

[truncated: 10 more sheets: Plasmodium_falciparum, falciparum_rule_based, falciparum_stevor_rifin, Toxoplasma_gondii, gondii_rule_based, gondii_ROP_GRA, Bb_candidates, Bc_candidates, Pf_candidates, Tg_candidates]
